# Supplementary material for: NADase CD38 is a key determinant of ovarian aging
Source: Nat Aging. 2023 Dec 21;4(1):110–28. doi: 10.1038/s43587-023-00532-9 (PMC10798903; doi:10.1038/s43587-023-00532-9)
Supplement: Supplementary file 3 — Supplementary Table 1. RNA-seq data of different tissues. Supplementary Table 2. Basic clinical characteristics of young and middle-aged participants. RNA-seq expression data between Cd38-knockout and WT mice in 8-month-old ovaries. Supplementary Table 3. RNA-seq expression data between Cd38-knockout and WT in 8-month-old ovaries. Supplementary Table 4. RNA-seq expression data of Cd38-knockout and WT in 12-month-old ovaries. Supplementary Table 5. Specific markers used to annotate cell clusters. Supplementary Table 6. Single-oocyte sequencing data showing the Cd38-knockout and WT at 2 months and 12 months old. Supplementary Table 7. The overlap genes between age-related downregulated (aged versus young) and upregulated after deletion of CD38. Supplementary Table 8. Mitochondrial-related gene list. Supplementary Table 9. Reagents, antibodies and chemicals. Supplementary Table 10. Real time RT–PCR primer sequences. Supplementary Table 11. Pathway genelists include SASP, inflammation, DNA repair and cell cycle. Statistical Source Data for Supplementary Fig. 2 [file 43587_2023_532_MOESM3_ESM.zip]

Archive with 13 entries (12 files):
- Supplementary Tables/
- Supplementary Tables/Statistical_Source_Data_Supplementary_Fig. 2.xlsx
- Supplementary Tables/Supplementary_Table_1. RNA-Seq data of different tissues.xlsx.xlsx
- Supplementary Tables/Supplementary_Table_10. Real time RT- PCR primer sequences.xlsx.xlsx
- Supplementary Tables/Supplementary_Table_11. Pathway genelists include SASP, inflammation, DNA repair, and cell cycle.xlsx.xlsx
- Supplementary Tables/Supplementary_Table_2. Basic clinical characteristics of young and middle-aged patients.xlsx.xlsx
- Supplementary Tables/Supplementary_Table_3. RNA-Seq expression data between CD38 Knock-out and WT in 8M ovaries.xlsx.xls
- Supplementary Tables/Supplementary_Table_4. RNA-Seq expression data of CD38 Knock-out and WT at age of 12-month-old ovaries.xlsx.xls
- Supplementary Tables/Supplementary_Table_5. Specific markers used to annotate cell clusters.xlsx.xlsx
- Supplementary Tables/Supplementary_Table_6. Single-oocyte sequencing data showing the CD38 Knockout and WT at ages of 2- and 12-month-old.xlsx.xls
- Supplementary Tables/Supplementary_Table_7. The overlap genes between age-related downregulated (Aged vs. Young) and upregulated after deletion of CD38.xlsx.xlsx
- Supplementary Tables/Supplementary_Table_8. Mitochondrial-related gene list.xlsx.xlsx
- Supplementary Tables/Supplementary_Table_9. Reagents, antibodies, and chemicals.xlsx.xlsx
