# Supplementary material for: NADase CD38 is a key determinant of ovarian aging
Source: Nat Aging. 2023 Dec 21;4(1):110–28. doi: 10.1038/s43587-023-00532-9 (PMC10798903; doi:10.1038/s43587-023-00532-9)
Supplement: Supplementary file 3 — Supplementary Table 1. RNA-seq data of different tissues. Supplementary Table 2. Basic clinical characteristics of young and middle-aged participants. RNA-seq expression data between Cd38-knockout and WT mice in 8-month-old ovaries. Supplementary Table 3. RNA-seq expression data between Cd38-knockout and WT in 8-month-old ovaries. Supplementary Table 4. RNA-seq expression data of Cd38-knockout and WT in 12-month-old ovaries. Supplementary Table 5. Specific markers used to annotate cell clusters. Supplementary Table 6. Single-oocyte sequencing data showing the Cd38-knockout and WT at 2 months and 12 months old. Supplementary Table 7. The overlap genes between age-related downregulated (aged versus young) and upregulated after deletion of CD38. Supplementary Table 8. Mitochondrial-related gene list. Supplementary Table 9. Reagents, antibodies and chemicals. Supplementary Table 10. Real time RT–PCR primer sequences. Supplementary Table 11. Pathway genelists include SASP, inflammation, DNA repair and cell cycle. Statistical Source Data for Supplementary Fig. 2 [file 43587_2023_532_MOESM3_ESM.zip › Supplementary Tables/Statistical_Source_Data_Supplementary_Fig. 2.xlsx]

## Sheet: Sheet1
Statistical Source Data Supplementary Fig. 2
Supplementary Fig. 2 a
	left
	WT-2M			WT-8M			Cd38-/--8M
Col9a2	1.09404	0.945183	0.967053	0.52992	0.578282	0.646556	0.0133951	0.0125763	0.0396606
Bex2	0.764542	1.34692	0.971083	0.128857	0.142877	0.147098	0.0919409	0.1062	0.0995007
Col11a1	0.939523	1.06881	0.995849	0.59509	0.743899		1.53601	1.67155	1.67271
Uchl1	0.882907	1.02337	1.10675	0.165685	0.17284	0.19019	0.269343	0.27197	0.261434
	right
	WT-2M							WT-12M						Cd38-/--12M
Cpa3	1.4103	0.49005	1.44694	1	0.9204	1.62714	0.667728	2.18129	2.68734	1.55098				0.923501	0.9521	0.770671
Fabp4	1.04608	1.08975	0.877214	0.916686	1	1.08348	1.09089	1.44861	1.9088	1.93545	3.07375			0.0346545	0.0306958	0.0287596
Cxcr6	1.08975	1.00417	0.913832	0.883009	0.762248	0.967276	0.990342	1.33932	1.32425	1.30693	2.65001	1.54489	3.641	0.568087	0.610551	0.54306
Gpnmb	0.981686	0.974905	1.04488	1	0.537002	1.14393	1.62789	2.33676	2.23227	2.32223				1.57191	1.50266	1.50683
Supplementary Fig. 2 b
	left
	WT-2M			WT-12M						Cd38-/--12M
Tex9	1.05775	0.906262	1.04319	0.000821468		0.00712691				0.0158471	0.0222564	0.0221487
Pim3	0.840508	0.929376	1.28017	0.375745	0.367503	0.587568				2.65497	2.72772	2.50654
Adh1	0.885359	0.9947	1.1355	0.173118	0.138583	0.181096	0.531475	0.546038	0.466218	0.917447	0.922548	0.829145
	right
	WT-2M					WT-12M						Cd38-/--12M
Peli2	0.991717		0.96393	0.98214	0.924663		6.38415	6.06494				0.730707	0.645891	0.723148	0.992576	0.950165	0.93061
Eno2	0.873775	1.01068	1.13236	1	1	4.22361	9.13293	5.86479						4.54637	1.16198	1.0321	0.894146
Acap1	0.978968	0.905215	1.12844	1	1	6.96671	8.8795	9.23734	12.8089	16.8897	20.1133	6.45186	7.75817	2.55192	2.52903	2.40091
Supplementary Fig. 2 c
	left
	WT-2M						WT-12M					Cd38-/--12M
Psd2	1.36888	0.847725	1.75159	0.673461			7.45431	8.29978	12.5517	11.7926	12.6565	1.2014	2.79087	1.74923	2.0419	4.07251	3.82621
Atp6v0d2	0.827147	1.13384	1.03902				5.71775	5.8298	4.57398			1.45301	1.28347	1.29329
Cdh17	0.827597	0.722465	1.03455	1.16797	1	0.648277	4.69119	3.62058	2.08669	7.45506		0.328974	0.380256	0.781916
	right
	WT-2M				WT-12M					Cd38-/--12M
Pou5f1	1.18993	1.09117	0.718905	1	0.449891	0.579992	0.413089	0.700533	0.165916	0.92704	0.509341	0.81887	0.781193	0.659968	1.40199
Slc18a2	1.09948	0.959811	0.940709			0.374764	0.467182	0.509465		0.699625	0.602759	0.831998
Parm1	0.990686	1.0094			0.178999	0.192113	0.187899			0.274327	0.313594	0.325554
