# Supplementary material for: NADase CD38 is a key determinant of ovarian aging
Source: Nat Aging. 2023 Dec 21;4(1):110–28. doi: 10.1038/s43587-023-00532-9 (PMC10798903; doi:10.1038/s43587-023-00532-9)
Supplement: Supplementary file 3 — Supplementary Table 1. RNA-seq data of different tissues. Supplementary Table 2. Basic clinical characteristics of young and middle-aged participants. RNA-seq expression data between Cd38-knockout and WT mice in 8-month-old ovaries. Supplementary Table 3. RNA-seq expression data between Cd38-knockout and WT in 8-month-old ovaries. Supplementary Table 4. RNA-seq expression data of Cd38-knockout and WT in 12-month-old ovaries. Supplementary Table 5. Specific markers used to annotate cell clusters. Supplementary Table 6. Single-oocyte sequencing data showing the Cd38-knockout and WT at 2 months and 12 months old. Supplementary Table 7. The overlap genes between age-related downregulated (aged versus young) and upregulated after deletion of CD38. Supplementary Table 8. Mitochondrial-related gene list. Supplementary Table 9. Reagents, antibodies and chemicals. Supplementary Table 10. Real time RT–PCR primer sequences. Supplementary Table 11. Pathway genelists include SASP, inflammation, DNA repair and cell cycle. Statistical Source Data for Supplementary Fig. 2 [file 43587_2023_532_MOESM3_ESM.zip › Supplementary Tables/Supplementary_Table_1. RNA-Seq data of different tissues.xlsx.xlsx]

## Sheet: Ovary 8mvs2m expression data
gene	gene.name.x	description.x	8m Ovary1_Count	8m Ovary2_Count	8m Ovary3_Count	8m Ovary4_Count	8m Ovary5_Count	2m Ovary1_Count	2m Ovary2_Count	2m Ovary3_Count	2m Ovary4_Count	2m Ovary5_Count	8m Ovary1_Count	8m Ovary2_Count	8m Ovary3_Count	8m Ovary4_Count	8m Ovary5_Count	2m Ovary1_Count	2m Ovary2_Count	2m Ovary3_Count	2m Ovary4_Count	2m Ovary5_Count	baseMean	log2FoldChange	lfcSE	stat	pvalue	padj	Up/Down	Sig
ENSMUSG00000000001	Gnai3	guanine nucleotide binding protein (G protein), alpha inhibiting 3 [Source:MGI Symbol;Acc:MGI:95773]	3981	4315	2853	3156	2932	3114	2980	2898	2897	1570	59.6532	56.9701	52.0246	55.1208	55.3257	55.6881	61.4165	55.9028	61.3779	32.7266	2991.48	0.0685497	0.204994	0.334399	0.738078	0.912359	Up	NO	The P values were calculated by the Wald test and the padj was corrected for multiple testing using the Benjamini and Hochberg method.
ENSMUSG00000000028	Cdc45	cell division cycle 45 [Source:MGI Symbol;Acc:MGI:1338073]	207	234	128	159	174	289	253	246	221	215	2.29903	2.28989	1.73001	2.05831	2.43357	3.83067	3.86476	3.51724	3.47048	3.3218	211.486	-0.752678	0.151924	-4.9543	7.26e-07	9e-05	Down	NO
ENSMUSG00000000031	H19	H19, imprinted maternally expressed transcript [Source:MGI Symbol;Acc:MGI:95891]	101	283	69	115	177	153	97	143	209	135	0.266409	0.657714	0.509219	0.81288	1.35171	1.10735	0.809077	1.1164	1.79209	1.1389	144.58	-0.384491	0.375924	-1.02279	0.306408	0.651233	Down	NO
ENSMUSG00000000037	Scml2	Scm polycomb group protein like 2 [Source:MGI Symbol;Acc:MGI:1340042]	100	135	51	52	83	91	95	88	87	65	0.473135	0.562785	0.293643	0.286762	0.494516	0.513842	0.618207	0.535994	0.582005	0.427819	82.7158	-0.540242	0.245022	-2.20488	0.0274629	0.181871	Down	NO
ENSMUSG00000000049	Apoh	apolipoprotein H [Source:MGI Symbol;Acc:MGI:88058]	0	1	2	1	0	1	1	0	0	0	0	0.0195232	0.0539496	0.0258326	0	0.0264556	0.0304917	0	0	0	0.592529	1.22807	2.20543	0.556841	0.577636	NA	Up	NO
ENSMUSG00000000056	Narf	nuclear prelamin A recognition factor [Source:MGI Symbol;Acc:MGI:1914858]	714	1012	577	676	537	695	570	629	564	339	6.68579	8.34949	6.575	7.37801	6.33214	7.7668	7.34103	7.58227	7.46718	4.41585	613.06	0.0173854	0.211698	0.0821236	0.934548	0.979196	Up	NO
ENSMUSG00000000058	Cav2	caveolin 2 [Source:MGI Symbol;Acc:MGI:107571]	1390	1420	1305	877	1288	822	718	924	765	602	15.4379	13.8959	17.638	11.353	18.0141	10.8955	10.9679	13.2111	12.0132	9.30103	983.089	0.524903	0.191779	2.73701	0.00619997	0.0719305	Up	NO
ENSMUSG00000000078	Klf6	Kruppel-like factor 6 [Source:MGI Symbol;Acc:MGI:1346318]	2183	2370	1524	1404	1258	1468	1296	1711	1322	917	19.6218	18.7698	16.67	14.7093	14.2393	15.7476	16.0221	19.7984	16.8012	11.4661	1498.27	-0.0170204	0.185892	-0.0915606	0.927047	0.976976	Down	NO
ENSMUSG00000000085	Scmh1	sex comb on midleg homolog 1 [Source:MGI Symbol;Acc:MGI:1352762]	642	747	471	587	729	547	510	561	487	450	2.93057	3.00443	2.61639	3.12315	4.1905	2.97994	3.20195	3.29666	3.14317	2.85752	561.836	0.137662	0.150271	0.916089	0.35962	0.699863	Up	NO
ENSMUSG00000000088	Cox5a	cytochrome c oxidase subunit 5A [Source:MGI Symbol;Acc:MGI:88474]	1245	1391	1027	1184	1033	1226	1034	857	941	967	22.6901	22.3367	22.7773	25.151	23.7076	26.6661	25.9188	20.1067	24.2481	24.5162	1070.71	0.02534	0.12565	0.201672	0.840173	0.947815	Up	NO
ENSMUSG00000000093	Tbx2	T-box 2 [Source:MGI Symbol;Acc:MGI:98494]	848	1027	595	768	898	949	713	581	674	1150	11.4312	12.1981	9.76067	12.0669	15.2439	15.2675	13.2195	10.0825	12.8464	21.5653	809.51	-0.196757	0.238906	-0.823574	0.410182	0.737424	Down	NO
ENSMUSG00000000094	Tbx4	T-box 4 [Source:MGI Symbol;Acc:MGI:102556]	96	83	72	30	87	87	57	67	64	72	0.842594	0.641873	0.769033	0.306908	0.961586	0.911323	0.688096	0.757037	0.794237	0.879102	70.3922	-0.204166	0.332249	-0.614495	0.538888	0.820454	Down	NO
ENSMUSG00000000120	Ngfr	nerve growth factor receptor (TNFR superfamily, member 16) [Source:MGI Symbol;Acc:MGI:97323]	330	226	277	472	747	262	175	228	250	157	4.68084	2.82452	4.7814	7.80351	13.343	4.43522	3.41409	4.16331	5.01387	3.09792	308.234	1.13237	0.308436	3.67134	0.000241281	0.00740315	Up	YES
ENSMUSG00000000126	Wnt9a	wingless-type MMTV integration site family, member 9A [Source:MGI Symbol;Acc:MGI:2446084]	135	106	78	104	142	89	116	92	83	92	1.03412	0.715432	0.727108	0.928558	1.36976	0.813639	1.22214	0.907232	0.898951	0.980355	102.335	0.104386	0.250375	0.41692	0.676737	0.885741	Up	NO
ENSMUSG00000000127	Fer	fer (fms/fps related) protein kinase [Source:MGI Symbol;Acc:MGI:105917]	566	546	385	420	326	451	422	451	397	215	4.47014	3.79947	3.70025	3.86626	3.24223	4.25093	4.58399	4.58538	4.43321	2.36213	408.316	-0.114442	0.233018	-0.49113	0.623335	0.863237	Down	NO
ENSMUSG00000000131	Xpo6	exportin 6 [Source:MGI Symbol;Acc:MGI:2429950]	1570	1759	1031	1335	1471	1380	1215	1029	1090	782	3.06741	3.02805	2.4513	3.04013	3.61915	3.21777	3.26495	2.58811	3.01108	2.1254	1233.87	0.13737	0.181777	0.755708	0.449824	0.765431	Up	NO
ENSMUSG00000000134	Tfe3	transcription factor E3 [Source:MGI Symbol;Acc:MGI:98511]	952	1129	974	1179	859	1017	806	985	796	936	2.25276	2.35395	2.80481	3.25185	2.55973	2.87212	2.62326	3.00061	2.66327	3.08117	950.882	0.0648595	0.132021	0.491282	0.623227	0.863237	Up	NO
ENSMUSG00000000142	Axin2	axin 2 [Source:MGI Symbol;Acc:MGI:1270862]	563	587	530	878	902	482	567	452	382	487	3.20138	2.94098	3.6675	5.81917	6.45888	3.27099	4.43444	3.30873	3.07124	3.85228	575.816	0.607233	0.198804	3.05443	0.00225488	0.035793	Up	NO
ENSMUSG00000000148	Brat1	BRCA1-associated ATM activator 1 [Source:MGI Symbol;Acc:MGI:1891679]	713	755	554	680	589	602	517	484	520	622	3.1807	2.9676	3.00752	3.53574	3.3088	3.20504	3.17213	2.77954	3.27989	3.85997	592.917	0.0619111	0.131108	0.472214	0.636774	0.86976	Up	NO
ENSMUSG00000000149	Gna12	guanine nucleotide binding protein, alpha 12 [Source:MGI Symbol;Acc:MGI:95767]	3265	3402	2508	2669	3005	2656	2207	1966	2051	2167	35.4174	32.5157	33.1076	33.7458	41.0488	34.3847	32.9279	27.4544	31.4574	32.7004	2530.49	0.224669	0.1171	1.9186	0.0550344	0.273018	Up	NO
ENSMUSG00000000154	Slc22a18	solute carrier family 22 (organic cation transporter), member 18 [Source:MGI Symbol;Acc:MGI:1336884]	6	10	12	18	10	4	8	7	7	5	0.127356	0.186997	0.309948	0.445299	0.267274	0.101319	0.233524	0.191269	0.210071	0.147641	8.60058	1.01275	0.539583	1.87692	0.0605297	0.287497	Up	NO
ENSMUSG00000000157	Itgb2l	integrin beta 2-like [Source:MGI Symbol;Acc:MGI:1277979]	2	0	2	1	5	3	1	2	2	0	0.0162863	0	0.0198199	0.00949033	0.0512719	0.0291575	0.011202	0.0209674	0.0230267	0	1.81149	0.677556	1.24308	0.545064	0.58571	NA	Up	NO
ENSMUSG00000000159	Igsf5	immunoglobulin superfamily, member 5 [Source:MGI Symbol;Acc:MGI:1919308]	7	6	1	2	7	1	2	2	4	0	0.0928814	0.070146	0.0161454	0.0309234	0.11696	0.0158346	0.0365006	0.0341602	0.0750304	0	3.01193	0.790902	1.07467	0.735948	0.461762	NA	Up	NO
ENSMUSG00000000167	Pih1d2	PIH1 domain containing 2 [Source:MGI Symbol;Acc:MGI:1919864]	25	27	18	17	15	13	17	19	30	13	0.247014	0.235055	0.216431	0.195776	0.186632	0.153295	0.231031	0.241676	0.419104	0.17868	19.0759	-0.22987	0.422547	-0.54401	0.586435	0.844079	Down	NO
ENSMUSG00000000168	Dlat	dihydrolipoamide S-acetyltransferase (E2 component of pyruvate dehydrogenase complex) [Source:MGI Symbol;Acc:MGI:2385311]	1707	1835	1126	1302	1086	1226	1146	1048	1020	856	15.1099	14.3116	12.1292	13.4331	12.1054	12.9516	13.9521	11.9422	12.7659	10.5405	1199.13	0.0649579	0.128802	0.504322	0.614035	0.859109	Up	NO
ENSMUSG00000000171	Sdhd	succinate dehydrogenase complex, subunit D, integral membrane protein [Source:MGI Symbol;Acc:MGI:1914175]	1961	2229	1580	1914	1592	1861	1686	1782	1632	1398	77.8654	77.9834	76.3466	88.5823	79.6035	88.1894	92.0772	91.0896	91.6242	77.2209	1733.88	-0.0611555	0.110063	-0.555638	0.578458	0.840715	Down	NO
ENSMUSG00000000182	Fgf23	fibroblast growth factor 23 [Source:MGI Symbol;Acc:MGI:1891427]	0	1	3	0	0	0	0	0	2	0	0	0.0237313	0.0983674	0	0	0	0	0	0.0761886	0	0.614121	1.26946	3.09286	0.410448	0.681477	NA	Up	NO
ENSMUSG00000000184	Ccnd2	cyclin D2 [Source:MGI Symbol;Acc:MGI:88314]	5569	5632	2572	2979	4326	4722	3726	4265	4322	3428	22.0341	19.6338	12.3838	13.7381	21.5539	22.297	20.2763	21.7235	24.1783	18.8677	4061.92	-0.394846	0.177388	-2.22589	0.0260218	0.175944	Down	NO
ENSMUSG00000000194	Gpr107	G protein-coupled receptor 107 [Source:MGI Symbol;Acc:MGI:2139054]	1955	2202	1634	1649	1313	1606	1270	1499	1356	1153	6.48518	6.43602	6.59618	6.37578	5.48481	6.35804	5.79437	6.40134	6.36	5.32065	1525.51	0.0792942	0.133022	0.5961	0.551109	0.826365	Up	NO
ENSMUSG00000000197	Nalcn	sodium leak channel, non-selective [Source:MGI Symbol;Acc:MGI:2444306]	94	93	52	74	94	69	92	54	63	40	0.286897	0.250096	0.193138	0.263251	0.361283	0.251332	0.3862	0.21217	0.27187	0.169831	70.9398	0.116311	0.305937	0.38018	0.703811	0.898164	Up	NO
ENSMUSG00000000202	Btbd17	BTB (POZ) domain containing 17 [Source:MGI Symbol;Acc:MGI:1919264]	2	2	5	0	0	4	5	3	2	3	0.0102036	0.00899158	0.0310436	0	0	0.0243568	0.0350909	0.0197078	0.0144265	0.021291	2.65822	-1.06894	1.1623	-0.919679	0.35774	NA	Down	NO
ENSMUSG00000000204	Slfn4	schlafen 4 [Source:MGI Symbol;Acc:MGI:1329010]	179	387	216	210	261	222	355	380	192	184	1.09122	2.07871	1.60242	1.49216	2.00364	1.61516	2.97656	2.9822	1.65494	1.56041	255.655	-0.300467	0.314408	-0.955661	0.339243	0.681425	Down	NO
ENSMUSG00000000214	Th	tyrosine hydroxylase [Source:MGI Symbol;Acc:MGI:98735]	20	13	5	7	16	35	30	25	51	32	0.245443	0.140569	0.0746667	0.100121	0.247261	0.512605	0.506357	0.394956	0.884934	0.546288	23.9932	-1.98111	0.476312	-4.15926	3.19e-05	0.00164349	Down	YES
ENSMUSG00000000215	Ins2	insulin II [Source:MGI Symbol;Acc:MGI:96573]	0	0	0	3	0	0	0	3	0	0	0	0	0	0.0521952	0	0	0	0.0576491	0	0	0.602238	0.630082	3.53971	0.178004	0.85872	NA	Up	NO
ENSMUSG00000000223	Drp2	dystrophin related protein 2 [Source:MGI Symbol;Acc:MGI:107432]	67	73	30	50	90	54	58	117	81	49	0.275667	0.264641	0.15021	0.239782	0.466307	0.265157	0.328219	0.61971	0.471212	0.280457	66.4116	-0.431286	0.393892	-1.09493	0.273546	0.618003	Down	NO
ENSMUSG00000000244	Tspan32	tetraspanin 32 [Source:MGI Symbol;Acc:MGI:1350360]	36	28	25	26	52	22	26	16	23	10	0.162165	0.111133	0.137042	0.13651	0.294972	0.118271	0.161087	0.0927812	0.146492	0.0626636	25.8521	0.739533	0.421208	1.75574	0.0791324	0.332927	Up	NO
ENSMUSG00000000247	Lhx2	LIM homeobox protein 2 [Source:MGI Symbol;Acc:MGI:96785]	1	0	1	2	6	4	2	8	8	1	0.00731773	0	0.00890545	0.0170567	0.0552937	0.0349361	0.020133	0.0753682	0.0827814	0.0101795	3.42538	-0.701624	1.01993	-0.687915	0.491506	NA	Down	NO
ENSMUSG00000000253	Gmpr	guanosine monophosphate reductase [Source:MGI Symbol;Acc:MGI:1913605]	343	310	137	170	319	314	225	320	284	378	6.22331	4.9558	3.02492	3.59513	7.28854	6.79924	5.61484	7.47432	7.28564	9.54069	277.149	-0.629589	0.278326	-2.26205	0.0236941	0.166832	Down	NO
ENSMUSG00000000266	Mid2	midline 2 [Source:MGI Symbol;Acc:MGI:1344333]	951	1041	528	485	630	458	469	424	419	294	4.18588	4.03722	2.82818	2.4882	3.49196	2.40589	2.83927	2.40252	2.60761	1.80018	544.106	0.330031	0.177938	1.85475	0.0636324	0.295487	Up	NO
ENSMUSG00000000275	Trim25	tripartite motif-containing 25 [Source:MGI Symbol;Acc:MGI:102749]	3568	4120	2556	2357	767	2587	2531	2390	1980	1432	29.9813	30.5034	26.1368	23.0847	8.11602	25.9433	29.2513	25.8534	23.5242	16.739	2345.86	-0.275162	0.340018	-0.809258	0.418367	0.743608	Down	NO
ENSMUSG00000000276	Dgke	diacylglycerol kinase, epsilon [Source:MGI Symbol;Acc:MGI:1889276]	445	598	270	313	513	252	246	179	230	467	1.50998	1.78788	1.11492	1.23792	2.19205	1.02051	1.14808	0.781912	1.10348	2.20439	340.129	0.316615	0.328552	0.963668	0.335212	0.677677	Up	NO
ENSMUSG00000000278	Scpep1	serine carboxypeptidase 1 [Source:MGI Symbol;Acc:MGI:1921867]	6614	7182	5285	6745	6222	4868	4624	5570	3816	3578	154.167	147.502	149.912	183.251	182.633	135.419	148.242	167.138	125.764	116.019	5317.63	0.357149	0.149874	2.38299	0.0171728	0.136572	Up	NO
ENSMUSG00000000282	Mnt	max binding protein [Source:MGI Symbol;Acc:MGI:109150]	1322	1236	755	1024	1038	831	731	729	649	741	11.291	9.30133	7.84719	10.1939	11.164	8.47043	8.58709	8.01536	7.83734	8.804	878.968	0.266497	0.133808	1.99164	0.0464111	0.247697	Up	NO
ENSMUSG00000000290	Itgb2	integrin beta 2 [Source:MGI Symbol;Acc:MGI:96611]	1930	524	1045	1051	864	313	230	194	189	212	20.2397	4.84175	13.3361	12.8465	11.4099	3.91736	3.31743	2.61904	2.8024	3.09273	621.349	2.0443	0.359194	5.69135	1.26e-08	3.23e-06	Up	YES
ENSMUSG00000000295	Hddc2	HD domain containing 2 [Source:MGI Symbol;Acc:MGI:1916942]	311	326	205	267	339	294	273	262	296	359	2.84886	2.63119	2.28523	2.85074	3.91048	3.2141	3.43953	3.08962	3.83375	4.57471	290.78	-0.224335	0.194675	-1.15235	0.249176	0.592653	Down	NO
ENSMUSG00000000296	Tpd52l1	tumor protein D52-like 1 [Source:MGI Symbol;Acc:MGI:1298386]	448	435	527	273	261	564	357	341	456	391	7.17259	6.13639	10.2677	5.09446	5.26211	10.7766	7.8613	7.02825	10.3225	8.70836	402.642	-0.3121	0.276629	-1.12823	0.259224	0.603384	Down	NO
ENSMUSG00000000301	Pemt	phosphatidylethanolamine N-methyltransferase [Source:MGI Symbol;Acc:MGI:104535]	73	74	53	61	101	102	91	79	77	89	1.16379	1.03946	1.02824	1.1335	2.02767	1.9407	1.99536	1.62134	1.73568	1.9738	79.9547	-0.372041	0.247327	-1.50425	0.132518	0.43887	Down	NO
ENSMUSG00000000303	Cdh1	cadherin 1 [Source:MGI Symbol;Acc:MGI:88354]	96	185	119	152	157	116	95	128	100	103	0.85301	1.44837	1.28676	1.57422	1.75674	1.23011	1.16101	1.46416	1.25634	1.27315	122.643	0.314194	0.217349	1.44557	0.148298	0.46464	Up	NO
ENSMUSG00000000305	Cdh4	cadherin 4 [Source:MGI Symbol;Acc:MGI:99218]	72	64	66	63	30	66	31	25	40	59	0.428504	0.335606	0.478007	0.437017	0.224838	0.468778	0.253751	0.191539	0.33659	0.488468	50.3931	0.191526	0.390134	0.490924	0.62348	0.863277	Up	NO
ENSMUSG00000000308	Ckmt1	creatine kinase, mitochondrial 1, ubiquitous [Source:MGI Symbol;Acc:MGI:99441]	4	10	20	20	4	7	24	8	17	8	0.0322768	0.0711003	0.196408	0.18812	0.0406514	0.0674165	0.266383	0.0831079	0.193973	0.0898109	12.4785	0.099417	0.672128	0.147914	0.882411	0.961326	Up	NO
ENSMUSG00000000317	Bcl6b	B cell CLL/lymphoma 6, member B [Source:MGI Symbol;Acc:MGI:1278332]	379	596	376	530	407	363	335	273	320	209	4.39925	6.09552	5.31121	7.17056	5.94916	5.02863	5.34826	4.0794	5.25185	3.37479	368.12	0.4606	0.210982	2.18313	0.0290264	0.187974	Up	NO
ENSMUSG00000000318	Clec10a	C-type lectin domain family 10, member A [Source:MGI Symbol;Acc:MGI:96975]	118	100	98	157	236	106	157	84	69	69	0.991705	0.740501	1.00229	1.53793	2.49767	1.06319	1.8148	0.908814	0.819926	0.806697	118.385	0.66299	0.350096	1.89374	0.0582601	0.281934	Up	NO
ENSMUSG00000000320	Alox12	arachidonate 12-lipoxygenase [Source:MGI Symbol;Acc:MGI:87998]	209	398	203	179	162	121	118	107	95	110	2.27068	3.80993	2.68393	2.26674	2.21639	1.56891	1.76327	1.49654	1.45934	1.6625	161.293	0.642084	0.21995	2.91923	0.00350902	0.0490635	Up	NO
ENSMUSG00000000326	Comt	catechol-O-methyltransferase [Source:MGI Symbol;Acc:MGI:88470]	1095	1131	1180	1154	1037	1127	893	1046	848	901	13.0385	11.8659	17.0986	16.0161	15.5494	16.0154	14.6248	16.0339	14.2768	14.9244	1028.95	0.148115	0.115288	1.28474	0.198883	0.534558	Up	NO
ENSMUSG00000000339	Rtca	RNA 3'-terminal phosphate cyclase [Source:MGI Symbol;Acc:MGI:1913618]	618	700	520	618	437	598	515	474	556	531	11.1673	11.145	11.4348	13.0162	9.944	12.8962	12.7995	11.0263	14.2055	13.3479	548.293	-0.109662	0.143264	-0.765456	0.444	0.760236	Down	NO
ENSMUSG00000000340	Dbt	dihydrolipoamide branched chain transacylase E2 [Source:MGI Symbol;Acc:MGI:105386]	1491	2029	1230	1286	1375	1193	1068	1321	847	732	19.1787	22.9958	19.2536	19.2806	22.2724	18.3141	18.8947	21.8745	15.4045	13.0982	1217.67	0.255571	0.18793	1.35993	0.173853	0.503202	Up	NO
ENSMUSG00000000346	Dazap2	DAZ associated protein 2 [Source:MGI Symbol;Acc:MGI:1344344]	4948	4768	4459	4170	4784	3571	3155	3560	2949	2946	71.4701	60.6815	78.3787	70.2051	87.0177	61.5584	62.6789	66.1971	60.2271	59.1954	3850.5	0.39022	0.111318	3.50547	0.000455804	0.0117032	Up	NO
ENSMUSG00000000355	Mcts1	malignant T cell amplified sequence 1 [Source:MGI Symbol;Acc:MGI:1916245]	682	755	596	619	361	608	513	492	468	445	16.0499	15.6553	17.0687	16.9792	10.6984	17.0764	16.6048	14.9056	15.5725	14.5683	541.812	-0.0189709	0.193016	-0.0982865	0.921705	0.975121	Down	NO
ENSMUSG00000000359	Rem1	rad and gem related GTP binding protein 1 [Source:MGI Symbol;Acc:MGI:1097696]	101	192	122	166	151	111	134	94	99	150	1.43263	2.39958	2.10589	2.74445	2.69716	1.87904	2.61423	1.71645	1.98549	2.95979	130.009	0.223222	0.255672	0.873082	0.382618	0.71597	Up	NO
ENSMUSG00000000365	Rnf17	ring finger protein 17 [Source:MGI Symbol;Acc:MGI:1353419]	47	66	42	34	36	47	34	64	53	34	0.331505	0.410169	0.360498	0.279519	0.319755	0.395631	0.329835	0.581117	0.528557	0.3336	44.9113	-0.38733	0.301686	-1.28389	0.199182	0.534995	Down	NO
ENSMUSG00000000374	Trappc10	trafficking protein particle complex 10 [Source:MGI Symbol;Acc:MGI:1336209]	1870	2089	1262	1278	1246	1212	1144	1023	1129	858	9.19376	9.0493	7.55051	7.32352	7.71421	7.11143	7.7358	6.47472	7.84816	5.86812	1268.17	0.154584	0.129126	1.19716	0.231246	0.574965	Up	NO
ENSMUSG00000000378	Ccm2	cerebral cavernous malformation 2 [Source:MGI Symbol;Acc:MGI:2384924]	741	710	654	683	620	628	538	506	544	687	6.2707	5.29396	6.73506	6.73684	6.60711	6.3425	6.26193	5.51242	6.50908	8.08751	622.827	0.0862313	0.146579	0.588292	0.556336	0.829539	Up	NO
ENSMUSG00000000384	Tbrg4	transforming growth factor beta regulated gene 4 [Source:MGI Symbol;Acc:MGI:1100868]	544	641	398	624	551	521	644	480	493	588	4.04785	4.20251	3.60392	5.41188	5.16297	4.62665	6.59082	4.59791	5.18676	6.08644	543.331	-0.150752	0.180786	-0.833868	0.404355	0.733719	Down	NO
ENSMUSG00000000385	Tmprss2	transmembrane protease, serine 2 [Source:MGI Symbol;Acc:MGI:1354381]	4	2	2	6	0	3	3	2	6	7	0.0207692	0.0091511	0.0126377	0.0363139	0	0.0185917	0.0214281	0.0133694	0.0440551	0.0505679	3.54798	-0.766315	0.997085	-0.768556	0.442157	NA	Down	NO
ENSMUSG00000000386	Mx1	MX dynamin-like GTPase 1 [Source:MGI Symbol;Acc:MGI:97243]	45	98	16	15	34	32	59	41	23	30	0.362967	0.696471	0.143592	0.128935	0.315755	0.281639	0.598442	0.389239	0.239829	0.307768	37.5111	-0.858459	0.446174	-1.92404	0.0543492	0.271712	Down	NO
ENSMUSG00000000392	Fap	fibroblast activation protein [Source:MGI Symbol;Acc:MGI:109608]	84	69	38	85	77	45	46	48	47	34	0.588231	0.425739	0.32383	0.693788	0.679017	0.376082	0.443051	0.432718	0.465359	0.33121	55.6649	0.506151	0.296062	1.70961	0.0873375	0.352357	Up	NO
ENSMUSG00000000394	Gcg	glucagon [Source:MGI Symbol;Acc:MGI:95674]	0	0	0	0	0	0	0	0	4	0	0	0	0	0	0	0	0	0	0.142261	0	0.442578	-2.25019	3.60437	-0.624296	0.532433	NA	Down	NO
ENSMUSG00000000399	Ndufa9	NADH:ubiquinone oxidoreductase subunit A9 [Source:MGI Symbol;Acc:MGI:1913358]	1844	1923	1331	1526	1313	1572	1429	1545	1273	1471	34.3235	31.538	30.1491	33.1072	30.7763	34.921	36.5839	37.0214	33.5028	38.0894	1496.02	-0.150004	0.0974518	-1.53926	0.123741	0.423312	Down	NO
ENSMUSG00000000402	Egfl6	EGF-like-domain, multiple 6 [Source:MGI Symbol;Acc:MGI:1858599]	135	201	189	292	191	101	150	202	145	83	2.44036	3.20139	4.15763	6.15232	4.34784	2.17894	3.72938	4.70071	3.70603	2.08716	166.575	0.626236	0.300584	2.0834	0.0372151	0.218856	Up	NO
ENSMUSG00000000409	Lck	lymphocyte protein tyrosine kinase [Source:MGI Symbol;Acc:MGI:96756]	137	91	93	82	186	64	88	73	75	74	1.42478	0.833862	1.17699	0.99398	2.43592	0.794342	1.25875	0.977336	1.10283	1.07057	94.8366	0.598392	0.321169	1.86317	0.0624384	0.292221	Up	NO
ENSMUSG00000000411	Tssk3	testis-specific serine kinase 3 [Source:MGI Symbol;Acc:MGI:1929914]	0	6	0	4	1	5	1	15	3	0	0	0.201889	0	0.178047	0.0481035	0.227869	0.0525267	0.737404	0.16196	0	3.43384	-1.61183	1.52522	-1.05678	0.290611	NA	Down	NO
ENSMUSG00000000416	Cttnbp2	cortactin binding protein 2 [Source:MGI Symbol;Acc:MGI:1353467]	148	206	120	189	192	134	128	153	109	141	0.446939	0.548124	0.440994	0.665249	0.730145	0.482941	0.531646	0.594801	0.465409	0.592331	148.989	0.240779	0.202042	1.19173	0.233368	0.576665	Up	NO
ENSMUSG00000000420	Galnt1	polypeptide N-acetylgalactosaminyltransferase 1 [Source:MGI Symbol;Acc:MGI:894693]	3043	3251	1952	2223	2334	2248	2028	2041	2058	1564	16.5967	15.6229	12.9558	14.1318	16.0303	14.6325	15.213	14.3304	15.8704	11.8664	2213.77	0.045547	0.125109	0.364059	0.715814	0.903654	Up	NO
ENSMUSG00000000435	Myf5	myogenic factor 5 [Source:MGI Symbol;Acc:MGI:97252]	41	87	116	46	73	79	47	160	55	54	0.962087	1.79879	3.31254	1.25814	2.15714	2.2124	1.51691	4.83335	1.82482	1.76273	75.6735	-0.0591906	0.459503	-0.128814	0.897505	0.967212	Down	NO
ENSMUSG00000000439	Mkrn2	makorin, ring finger protein, 2 [Source:MGI Symbol;Acc:MGI:1914277]	902	1104	1052	1215	969	1070	1009	893	833	920	5.91721	6.38124	8.39831	9.29019	8.00491	8.37717	9.10394	7.54147	7.72642	8.39574	987.953	0.10953	0.122343	0.895271	0.370642	0.707134	Up	NO
ENSMUSG00000000440	Pparg	peroxisome proliferator activated receptor gamma [Source:MGI Symbol;Acc:MGI:97747]	698	604	569	551	450	727	697	699	706	599	8.22909	6.27419	8.16345	7.57155	6.68082	10.229	11.302	10.6088	11.7686	9.82389	628.122	-0.468273	0.149712	-3.12782	0.00176106	0.0303757	Down	NO
ENSMUSG00000000441	Raf1	v-raf-leukemia viral oncogene 1 [Source:MGI Symbol;Acc:MGI:97847]	3351	4780	2193	2411	2777	2357	2418	2357	1941	2021	16.8098	21.1271	13.3873	14.0969	17.5423	14.1108	16.6829	15.2209	13.7669	14.1031	2567.08	0.0673383	0.138191	0.487284	0.626057	0.864276	Up	NO
ENSMUSG00000000486	Septin1	septin 1 [Source:MGI Symbol;Acc:MGI:1858916]	192	207	146	225	333	154	133	172	149	224	1.95151	1.85381	1.80587	2.66558	4.26222	1.86807	1.8593	2.25058	2.14132	3.16723	191.152	0.403671	0.272893	1.47922	0.13908	0.449208	Up	NO
ENSMUSG00000000489	Pdgfb	platelet derived growth factor, B polypeptide [Source:MGI Symbol;Acc:MGI:97528]	876	873	853	713	744	905	896	703	686	629	8.07283	7.08861	9.56613	7.65859	8.63409	9.95345	11.3568	8.3401	8.93858	8.06368	779.522	-0.0621463	0.167066	-0.371986	0.709903	0.900934	Down	NO
ENSMUSG00000000530	Acvrl1	activin A receptor, type II-like 1 [Source:MGI Symbol;Acc:MGI:1338946]	746	677	647	734	462	488	401	398	384	218	5.83424	4.66508	6.15765	6.69082	4.54997	4.55479	4.31337	4.00703	4.24619	2.37171	499.712	0.627394	0.244853	2.56233	0.0103972	0.0998934	Up	NO
ENSMUSG00000000531	Tamalin	trafficking regulator and scaffold protein tamalin [Source:MGI Symbol;Acc:MGI:1860303]	394	552	493	601	612	680	383	481	463	646	9.47293	11.6937	14.4245	16.8422	18.5294	19.5119	12.6653	14.8877	15.7395	21.6063	527.768	0.0214977	0.199009	0.108024	0.913977	0.97277	Up	NO
ENSMUSG00000000532	Acvr1b	activin A receptor, type 1B [Source:MGI Symbol;Acc:MGI:1338944]	844	775	612	581	696	557	498	486	530	529	9.33774	7.55486	8.23979	7.49226	9.69684	7.35457	7.57803	6.92198	8.29083	8.1417	597.305	0.195728	0.13166	1.48662	0.137115	0.445807	Up	NO
ENSMUSG00000000538	Tom1l2	target of myb1-like 2 (chicken) [Source:MGI Symbol;Acc:MGI:2443306]	2202	2768	1697	1491	1580	1775	1335	1742	1495	1382	7.69627	8.5242	7.21789	6.07405	6.95411	7.40396	6.41758	7.838	7.388	6.71941	1696.74	-0.0324146	0.12741	-0.254412	0.799178	0.934655	Down	NO
ENSMUSG00000000544	Gpa33	glycoprotein A33 (transmembrane) [Source:MGI Symbol;Acc:MGI:1891703]	2	3	0	2	7	2	3	0	1	4	0.020999	0.0277525	0	0.024473	0.0925626	0.0250632	0.0433303	0	0.0148449	0.0584225	2.3671	0.476217	1.24381	0.382869	0.701817	NA	Up	NO
ENSMUSG00000000552	Zfp385a	zinc finger protein 385A [Source:MGI Symbol;Acc:MGI:1352495]	292	238	224	317	417	281	206	199	181	157	3.72365	2.67416	3.47616	4.71176	6.69644	4.27657	3.61311	3.26689	3.26353	2.78514	246.992	0.561927	0.236713	2.37388	0.0176023	0.138369	Up	NO
ENSMUSG00000000555	Itga5	integrin alpha 5 (fibronectin receptor alpha) [Source:MGI Symbol;Acc:MGI:96604]	1159	1314	1042	1440	1078	1113	1106	1019	1118	1291	9.80463	9.79418	10.7271	14.1987	11.4839	11.2369	12.8686	11.0973	13.3725	15.1927	1157.45	-0.0190737	0.147201	-0.129575	0.896902	0.967191	Down	NO
ENSMUSG00000000560	Gabra2	gamma-aminobutyric acid (GABA) A receptor, subunit alpha 2 [Source:MGI Symbol;Acc:MGI:95614]	3	0	0	3	3	0	1	0	0	0	0.0109397	0	0	0.0127538	0.013777	0	0.00501635	0	0	0	0.953548	2.75328	2.27706	1.20914	0.22661	NA	Up	NO
ENSMUSG00000000561	Wdr77	WD repeat domain 77 [Source:MGI Symbol;Acc:MGI:1917715]	636	946	434	666	367	546	563	579	485	1143	3.43885	4.50685	2.8557	4.19729	2.49888	3.52332	4.1869	4.03023	3.70784	8.59732	627.492	-0.537203	0.316272	-1.69855	0.0894048	0.356805	Down	NO
ENSMUSG00000000562	Adora3	adenosine A3 receptor [Source:MGI Symbol;Acc:MGI:104847]	3	5	4	5	4	2	1	1	0	7	0.027918	0.0409991	0.0453004	0.0542386	0.0468823	0.0222142	0.0128016	0.0119868	0	0.0906312	3.11726	0.888123	1.0305	0.861838	0.388777	NA	Up	NO
ENSMUSG00000000563	Atp5pb	ATP synthase peripheral stalk-membrane subunit b [Source:MGI Symbol;Acc:MGI:1100495]	4010	4002	3009	2966	2803	3330	3484	2813	2802	2982	33.8467	29.7628	30.9072	29.1797	29.7932	33.5443	40.4461	30.5658	33.4397	35.0138	3168.51	-0.155487	0.124201	-1.2519	0.210608	0.54929	Down	NO
ENSMUSG00000000567	Sox9	SRY (sex determining region Y)-box 9 [Source:MGI Symbol;Acc:MGI:98371]	90	119	50	62	127	53	64	52	60	58	1.06388	1.23943	0.71926	0.854234	1.8905	0.747697	1.04054	0.791309	1.00283	0.95376	71.2601	0.381904	0.316132	1.20805	0.227027	0.570038	Up	NO
ENSMUSG00000000568	Hnrnpd	heterogeneous nuclear ribonucleoprotein D [Source:MGI Symbol;Acc:MGI:101947]	1806	2040	1410	1579	1882	1732	1559	2049	1747	1844	6.9966	6.96345	6.64743	7.12999	9.18143	8.00793	8.30697	10.2189	9.5694	9.9378	1748.05	-0.221177	0.133981	-1.6508	0.0987786	0.375301	Down	NO
ENSMUSG00000000579	Dynlt1c	dynein light chain Tctex-type 1C [Source:MGI Symbol;Acc:MGI:3807476]	840	1013	710	785	387	591	688	450	419	518	6.07916	6.4595	6.25299	6.62173	3.52693	5.10452	6.84826	4.19248	4.28746	5.215	621.234	0.152895	0.254198	0.601479	0.547521	0.823151	Up	NO
ENSMUSG00000000581	C1d	C1D nuclear receptor co-repressor [Source:MGI Symbol;Acc:MGI:1927354]	982	1045	978	848	295	795	839	813	745	200	10.5147	9.85884	12.7435	10.5832	3.97767	10.1591	12.3559	11.2065	11.2788	2.97903	736.49	-0.00721295	0.441608	-0.0163334	0.986968	0.995146	Down	NO
ENSMUSG00000000594	Gm2a	GM2 ganglioside activator protein [Source:MGI Symbol;Acc:MGI:95762]	21326	29540	18085	23225	4357	19315	17958	2461	7798	16504	252.581	308.266	260.66	320.615	64.9831	273.016	292.534	37.5229	130.586	271.919	15436.8	0.167259	0.717719	0.233042	0.815728	0.941085	Up	NO
ENSMUSG00000000600	Krit1	KRIT1, ankyrin repeat containing [Source:MGI Symbol;Acc:MGI:1930618]	1610	1963	1123	1259	953	1106	1051	1045	1009	752	2.7143	2.91593	2.30397	2.47398	2.02324	2.22531	2.43704	2.268	2.40517	1.76364	1147.57	0.083794	0.153214	0.546908	0.584442	0.843381	Up	NO
ENSMUSG00000000605	Clcn4	chloride channel, voltage-sensitive 4 [Source:MGI Symbol;Acc:MGI:104571]	2526	2912	2338	2094	1743	1733	1450	1523	1567	1712	8.65175	8.78794	9.74498	8.35959	7.51779	7.0839	6.83072	6.71529	7.58862	8.15708	1907.38	0.2896	0.138641	2.08885	0.0367216	0.217081	Up	NO
ENSMUSG00000000627	Sema4f	sema domain, immunoglobulin domain (Ig), TM domain, and short cytoplasmic domain [Source:MGI Symbol;Acc:MGI:1340055]	9	12	13	6	23	3	10	5	8	10	0.0735907	0.0864493	0.129356	0.05718	0.236821	0.0292746	0.112458	0.0526342	0.0924886	0.113744	9.82609	0.867571	0.623511	1.39143	0.164096	0.488177	Up	NO
ENSMUSG00000000628	Hk2	hexokinase 2 [Source:MGI Symbol;Acc:MGI:1315197]	1111	1155	293	637	485	667	761	467	494	548	7.91848	7.25329	2.54133	5.29181	4.35302	5.67357	7.46002	4.28488	4.97826	5.43336	635.067	-0.413477	0.246983	-1.67411	0.0941084	0.366332	Down	NO
ENSMUSG00000000631	Myo18a	myosin XVIIIA [Source:MGI Symbol;Acc:MGI:2667185]	2678	2380	2118	2042	1888	2278	1552	1771	2048	1756	4.96261	3.88599	4.7763	4.41055	4.40579	5.03798	3.95566	4.22486	5.36602	4.52673	2014.94	0.0249936	0.148253	0.168588	0.866121	0.955179	Up	NO
ENSMUSG00000000632	Sez6	seizure related gene 6 [Source:MGI Symbol;Acc:MGI:104745]	42	100	100	89	31	86	69	24	90	108	0.211035	0.442717	0.61146	0.521232	0.196146	0.51571	0.476845	0.155244	0.639392	0.754894	73.7765	-0.122	0.501221	-0.243405	0.807692	0.938728	Down	NO
ENSMUSG00000000673	Haao	3-hydroxyanthranilate 3,4-dioxygenase [Source:MGI Symbol;Acc:MGI:1349444]	71	14	10	22	15	9	15	8	11	23	0.568085	0.0986959	0.0973729	0.205167	0.151132	0.0859405	0.165075	0.0824005	0.12444	0.255998	18.8485	0.138769	0.627814	0.221035	0.825065	0.942692	Up	NO
ENSMUSG00000000682	Cd52	CD52 antigen [Source:MGI Symbol;Acc:MGI:1346088]	780	300	314	352	423	164	246	135	135	253	27.2328	9.22876	13.3411	14.3244	18.5977	6.83351	11.813	6.06769	6.66429	12.2879	298.063	0.86681	0.35809	2.42065	0.0154928	0.128068	Up	NO
ENSMUSG00000000686	Abhd15	abhydrolase domain containing 15 [Source:MGI Symbol;Acc:MGI:1914727]	113	51	48	40	43	53	34	39	41	18	1.49483	0.594438	0.772715	0.61675	0.716315	0.836733	0.618608	0.664149	0.766871	0.331244	46.1574	0.172581	0.390974	0.441412	0.658915	0.878151	Up	NO
ENSMUSG00000000690	Hoxb6	homeobox B6 [Source:MGI Symbol;Acc:MGI:96187]	102	91	82	87	86	63	68	81	73	49	1.51772	1.19304	1.48481	1.50885	1.61142	1.11874	1.39163	1.55156	1.5358	1.01425	76.7546	0.26589	0.223248	1.19101	0.233651	0.576818	Up	NO
ENSMUSG00000000693	Loxl3	lysyl oxidase-like 3 [Source:MGI Symbol;Acc:MGI:1337004]	757	880	448	597	372	524	428	322	579	841	6.68624	6.84847	4.81537	6.14607	4.13762	5.52357	5.19945	3.66131	7.23081	10.3334	561.352	-0.284343	0.296983	-0.957439	0.338346	0.6807	Down	NO
ENSMUSG00000000701	Tcl1b5	T cell leukemia/lymphoma 1B, 5 [Source:MGI Symbol;Acc:MGI:1351635]	8	1	2	2	7	11	7	5	16	3	0.370664	0.0408044	0.112757	0.107983	0.408416	0.608227	0.446038	0.298244	1.04815	0.193334	6.33006	-1.27945	0.881882	-1.45082	0.14683	0.462142	Down	NO
ENSMUSG00000000706	Btn1a1	butyrophilin, subfamily 1, member A1 [Source:MGI Symbol;Acc:MGI:103118]	0	2	1	0	0	2	7	0	4	3	0	0.0171421	0.0118367	0	0	0.0232177	0.0936459	0	0.0550074	0.0405906	2.00057	-3.26628	1.72575	-1.89268	0.058401	NA	Down	NO
ENSMUSG00000000708	Kat2b	K(lysine) acetyltransferase 2B [Source:MGI Symbol;Acc:MGI:1343094]	2090	2354	1468	1209	1356	1078	1068	1194	919	896	17.7019	17.5673	15.1309	11.9354	14.4629	10.8967	12.4415	13.0188	11.0056	10.5571	1310.01	0.308693	0.139119	2.21891	0.0264929	0.178019	Up	NO
ENSMUSG00000000711	Rab5b	RAB5B, member RAS oncogene family [Source:MGI Symbol;Acc:MGI:105938]	3308	3572	2993	2854	2349	2447	2001	2423	1946	1787	36.7818	34.9948	40.4986	36.9879	32.8906	32.4717	30.6014	34.6829	30.5938	27.6409	2501.38	0.292461	0.138374	2.11355	0.0345533	0.209413	Up	NO
ENSMUSG00000000730	Dnmt3l	DNA (cytosine-5-)-methyltransferase 3-like [Source:MGI Symbol;Acc:MGI:1859287]	46	41	19	22	41	51	52	49	62	43	0.50801	0.39895	0.255347	0.283183	0.570185	0.672178	0.789856	0.696639	0.96812	0.660601	42.6587	-0.997479	0.319296	-3.124	0.00178412	0.0306127	Down	NO
ENSMUSG00000000731	Aire	autoimmune regulator (autoimmune polyendocrinopathy candidiasis ectodermal dystrophy) [Source:MGI Symbol;Acc:MGI:1338803]	6	17	15	14	34	16	23	30	20	20	0.0456356	0.11392	0.138828	0.124105	0.32563	0.145224	0.240586	0.293723	0.215062	0.211596	19.7804	-0.139608	0.461152	-0.302737	0.762091	0.92214	Down	NO
ENSMUSG00000000732	Icosl	icos ligand [Source:MGI Symbol;Acc:MGI:1354701]	931	881	627	765	1348	922	635	852	823	814	7.96545	6.64143	6.52821	7.62887	14.5235	9.41445	7.47243	9.38414	9.95596	9.68826	850.053	0.0922222	0.236025	0.390731	0.695996	0.894544	Up	NO
ENSMUSG00000000738	Spg7	SPG7, paraplegin matrix AAA peptidase subunit [Source:MGI Symbol;Acc:MGI:2385906]	1393	1781	1383	1395	825	1254	1003	1027	971	1008	8.02651	9.042	9.69758	9.36888	5.98621	8.62336	7.94884	7.61799	7.91075	8.07973	1174.69	0.115612	0.189299	0.610738	0.541373	0.82136	Up	NO
ENSMUSG00000000739	Sult5a1	sulfotransferase family 5A, member 1 [Source:MGI Symbol;Acc:MGI:1931463]	90	151	92	131	112	121	108	103	133	138	0.767607	1.13474	0.954876	1.30228	1.20291	1.23164	1.26691	1.13091	1.60387	1.63732	117.015	-0.200775	0.219244	-0.915762	0.359792	0.699863	Down	NO
ENSMUSG00000000740	Rpl13	ribosomal protein L13 [Source:MGI Symbol;Acc:MGI:105922]	657	831	950	1491	1011	1244	1081	1219	1220	1347	7.52959	8.39136	13.2494	19.9169	14.5908	17.0149	17.0396	17.9847	19.7692	21.475	1115.56	-0.177576	0.161241	-1.10131	0.270761	0.61463	Down	NO
ENSMUSG00000000743	Chmp1a	charged multivesicular body protein 1A [Source:MGI Symbol;Acc:MGI:1920159]	2210	2280	1918	2149	2020	1984	1693	1695	1658	1826	28.1164	25.558	29.6949	31.867	32.3624	30.124	29.6246	27.7608	29.8246	32.3168	1913.72	0.114883	0.0871529	1.31818	0.187442	0.52019	Up	NO
ENSMUSG00000000751	Rpa1	replication protein A1 [Source:MGI Symbol;Acc:MGI:1915525]	1185	1444	786	1176	1456	1049	922	980	1380	914	8.06376	8.65788	6.50889	9.32748	12.4768	8.51918	8.62934	8.58498	13.2776	8.65218	1111.45	0.0268307	0.218189	0.12297	0.902131	0.96799	Up	NO
ENSMUSG00000000753	Serpinf1	serine (or cysteine) peptidase inhibitor, clade F, member 1 [Source:MGI Symbol;Acc:MGI:108080]	1642	1348	1532	1722	1384	1388	1458	1654	1404	1961	20.1557	14.5794	22.8849	24.6374	21.3935	20.3337	24.6155	26.1369	24.3677	33.4859	1547.83	-0.111638	0.182489	-0.611752	0.540702	0.821228	Down	NO
ENSMUSG00000000759	Tubgcp3	tubulin, gamma complex associated protein 3 [Source:MGI Symbol;Acc:MGI:2183752]	1683	1918	1366	1368	1286	1313	1279	1210	1113	1147	6.58797	6.61516	6.50704	6.24152	6.33913	6.13387	6.88597	6.09742	6.16006	6.24584	1337.56	0.0649937	0.0962117	0.675528	0.49934	0.795643	Up	NO
ENSMUSG00000000776	Polr3d	polymerase (RNA) III (DNA directed) polypeptide D [Source:MGI Symbol;Acc:MGI:1914315]	798	884	909	847	580	874	694	730	635	759	8.04905	7.85632	11.1576	9.95779	7.36702	10.521	9.62784	9.47892	9.05603	10.6499	762.304	0.00343831	0.173965	0.0197644	0.984231	0.994322	Up	NO
ENSMUSG00000000782	Tcf7	transcription factor 7, T cell specific [Source:MGI Symbol;Acc:MGI:98507]	757	697	541	835	1199	1031	719	767	919	1069	9.87765	8.01337	8.59053	12.6994	19.7015	16.0553	12.9037	12.8839	16.9549	19.4042	854.094	-0.159091	0.2447	-0.650145	0.515598	0.806553	Down	NO
ENSMUSG00000000787	Ddx3x	DEAD box helicase 3, X-linked [Source:MGI Symbol;Acc:MGI:103064]	14957	18016	8550	9144	9555	8467	7992	7430	8327	5709	107.308	113.886	74.6481	76.4646	86.3256	72.4969	78.8624	68.623	84.4691	56.978	9401.61	0.179309	0.142808	1.25559	0.209265	0.547896	Up	NO
ENSMUSG00000000791	Il12rb1	interleukin 12 receptor, beta 1 [Source:MGI Symbol;Acc:MGI:104579]	32	27	15	20	47	21	30	16	8	12	0.300509	0.223404	0.171421	0.218914	0.555813	0.235355	0.387477	0.193423	0.106224	0.156761	22.2067	0.566842	0.517781	1.09475	0.273625	0.61807	Up	NO
ENSMUSG00000000792	Slc5a5	solute carrier family 5 (sodium iodide symporter), member 5 [Source:MGI Symbol;Acc:MGI:2149330]	0	2	3	4	0	5	3	2	6	6	0	0.0294192	0.0609421	0.0778348	0	0.0996149	0.0688874	0.0429802	0.141629	0.139346	3.20961	-1.00241	1.01064	-0.991857	0.321267	NA	Down	NO
ENSMUSG00000000794	Kcnn3	potassium intermediate/small conductance calcium-activated channel, subfamily N, member 3 [Source:MGI Symbol;Acc:MGI:2153183]	25	83	23	20	26	27	38	8	7	5	0.109125	0.319217	0.122172	0.101754	0.142916	0.140653	0.228138	0.0449531	0.0432036	0.0303641	24.3465	0.363921	0.666094	0.546351	0.584825	0.843469	Up	NO
ENSMUSG00000000804	Usp32	ubiquitin specific peptidase 32 [Source:MGI Symbol;Acc:MGI:2144475]	2250	2856	1402	1368	1336	1184	1205	1289	986	903	10.5394	11.7873	7.99183	7.4689	7.88063	6.61892	7.76331	7.77284	6.53029	5.88411	1411.37	0.220784	0.140255	1.57416	0.115449	0.407829	Up	NO
ENSMUSG00000000805	Car4	carbonic anhydrase 4 [Source:MGI Symbol;Acc:MGI:1096574]	8	3	2	10	5	4	2	1	0	2	0.133647	0.0441517	0.0406558	0.19471	0.105172	0.0797464	0.0459564	0.0215157	0	0.0464725	3.51663	1.56793	0.997699	1.57155	0.116055	NA	Up	NO
ENSMUSG00000000811	Txnrd3	thioredoxin reductase 3 [Source:MGI Symbol;Acc:MGI:2386711]	380	457	279	302	494	302	336	380	333	330	6.54941	6.94002	5.85179	6.06686	10.7218	6.21197	7.96501	8.43134	8.11495	7.91212	354.137	0.00554813	0.20791	0.0266853	0.978711	0.992667	Up	NO
ENSMUSG00000000817	Fasl	Fas ligand (TNF superfamily, member 6) [Source:MGI Symbol;Acc:MGI:99255]	23	13	7	6	17	0	7	4	3	5	0.479823	0.238961	0.177702	0.145891	0.446612	0	0.200841	0.107423	0.0884802	0.14512	8.01291	1.29374	0.772849	1.67399	0.0941334	0.366332	Up	NO
ENSMUSG00000000823	Zfp512b	zinc finger protein 512B [Source:MGI Symbol;Acc:MGI:2685478]	2523	2711	1702	2232	2211	1919	1735	2116	1688	2131	9.26471	8.7714	7.60571	9.55315	10.2241	8.40993	8.76277	10.0029	8.76415	10.8857	2055.83	0.00900934	0.131004	0.0687717	0.945171	0.982847	Up	NO
ENSMUSG00000000826	Dnajc5	DnaJ heat shock protein family (Hsp40) member C5 [Source:MGI Symbol;Acc:MGI:892995]	1243	1311	1040	1156	1072	987	868	891	989	969	4.20289	3.90575	4.27933	4.55588	4.5645	3.98288	4.03668	3.87837	4.7282	4.55786	1034.32	0.128249	0.101118	1.26832	0.204685	0.541928	Up	NO
ENSMUSG00000000827	Tpd52l2	tumor protein D52-like 2 [Source:MGI Symbol;Acc:MGI:1913564]	993	1163	675	904	884	916	770	693	668	795	3.56891	3.68291	2.95227	3.78697	4.00092	3.92903	3.80631	3.20637	3.39457	3.97479	827.222	0.0119338	0.135232	0.0882471	0.92968	0.977646	Up	NO
ENSMUSG00000000838	Fmr1	fragile X messenger ribonucleoprotein 1 [Source:MGI Symbol;Acc:MGI:95564]	2151	2356	1413	1446	1577	1455	1378	1711	1379	1015	7.47525	7.21416	5.97576	5.85722	6.90143	6.03464	6.58661	7.65473	6.77598	4.90696	1543.62	0.013924	0.157205	0.0885722	0.929422	0.977646	Up	NO
ENSMUSG00000000861	Bcl11a	B cell CLL/lymphoma 11A (zinc finger protein) [Source:MGI Symbol;Acc:MGI:106190]	313	509	252	220	355	541	459	517	455	489	0.859798	1.23195	0.8424	0.704389	1.22801	1.77358	1.73417	1.82825	1.7672	1.86862	410.05	-0.913635	0.195493	-4.67349	2.96e-06	0.000266581	Down	NO
ENSMUSG00000000869	Il4	interleukin 4 [Source:MGI Symbol;Acc:MGI:96556]	0	6	13	23	16	14	15	15	21	20	0	0.182113	0.544954	0.923457	0.694037	0.575534	0.710672	0.665171	1.02277	0.958369	14.7703	-0.067472	0.455354	-0.148175	0.882205	0.961326	Down	NO
ENSMUSG00000000876	Pxmp4	peroxisomal membrane protein 4 [Source:MGI Symbol;Acc:MGI:1891701]	508	599	589	493	440	462	415	367	347	543	7.55651	7.85071	10.662	8.54756	8.24199	8.20168	8.4905	7.02776	7.29809	11.2362	469.563	0.172757	0.195085	0.885549	0.375861	0.710039	Up	NO
ENSMUSG00000000881	Dlg3	discs large MAGUK scaffold protein 3 [Source:MGI Symbol;Acc:MGI:1888986]	1108	1232	798	859	1029	954	627	1049	738	792	4.2715	4.18481	3.74377	3.85985	4.99548	4.38926	3.32457	5.20607	4.02272	4.24743	897.654	0.0306866	0.167908	0.182758	0.854988	0.951945	Up	NO
ENSMUSG00000000884	Gnb1l	guanine nucleotide binding protein (G protein), beta polypeptide 1-like [Source:MGI Symbol;Acc:MGI:1338057]	119	121	89	92	105	138	101	92	101	128	0.568419	0.50925	0.517341	0.512208	0.63159	0.786692	0.663543	0.565723	0.682127	0.850536	107.519	-0.311435	0.198386	-1.56984	0.116452	0.409901	Down	NO
ENSMUSG00000000889	Dbh	dopamine beta hydroxylase [Source:MGI Symbol;Acc:MGI:94864]	0	2	0	3	3	3	0	2	3	2	0	0.0312439	0	0.062002	0.0669762	0.0634761	0	0.045646	0.0751937	0.0493211	1.79519	-0.0940638	1.31772	-0.0713839	0.943092	NA	Down	NO
ENSMUSG00000000901	Mmp11	matrix metallopeptidase 11 [Source:MGI Symbol;Acc:MGI:97008]	2150	2709	1437	3827	2237	3279	2511	2615	3229	3113	24.2423	26.9135	19.7178	50.2959	31.7632	44.1246	38.9413	37.9579	51.4786	48.8288	2702.78	-0.338781	0.25466	-1.33032	0.183412	0.515976	Down	NO
ENSMUSG00000000902	Smarcb1	SWI/SNF related, matrix associated, actin dependent regulator of chromatin, subfamily b, member 1 [Source:MGI Symbol;Acc:MGI:1328366]	1788	2063	1543	1733	1531	1636	1644	1830	1549	1747	6.49255	6.60043	6.81835	7.33473	7.00076	7.0898	8.21064	8.55447	7.95284	8.82472	1686.74	-0.152849	0.102072	-1.49746	0.134274	0.441179	Down	NO
ENSMUSG00000000903	Vpreb3	pre-B lymphocyte gene 3 [Source:MGI Symbol;Acc:MGI:98938]	24	22	17	21	63	78	49	74	93	75	0.866397	0.699771	0.746829	0.883609	2.86399	3.36048	2.43294	3.43902	4.74691	3.76644	53.1327	-1.21873	0.415444	-2.93356	0.00335102	0.047563	Down	YES
ENSMUSG00000000915	Hip1r	huntingtin interacting protein 1 related [Source:MGI Symbol;Acc:MGI:1352504]	2587	3868	1278	1152	722	887	1000	433	853	912	14.8853	19.6098	8.94867	7.72595	5.23143	6.091	7.91388	3.20733	6.93959	7.2999	1266	0.280051	0.295744	0.946937	0.343671	0.684253	Up	NO
ENSMUSG00000000916	Nsun5	NOL1/NOP2/Sun domain family, member 5 [Source:MGI Symbol;Acc:MGI:2140844]	483	515	398	477	411	479	378	411	475	387	2.76351	2.59625	2.77117	3.18105	2.96127	3.27079	2.97464	3.02726	3.84265	3.08025	435.623	-0.073177	0.128401	-0.569912	0.568737	0.835832	Down	NO
ENSMUSG00000000934	Top1mt	DNA topoisomerase 1, mitochondrial [Source:MGI Symbol;Acc:MGI:1920210]	426	502	299	283	352	323	320	336	329	345	8.50595	8.83166	7.26524	6.58624	8.8507	7.69696	8.78802	8.63668	9.2882	9.58282	344.403	-0.168562	0.135695	-1.24222	0.214157	0.55412	Down	NO
ENSMUSG00000000938	Hoxa10	homeobox A10 [Source:MGI Symbol;Acc:MGI:96171]	11	6	7	14	3	9	4	4	9	16	0.0795849	0.0382501	0.0616276	0.118061	0.0273317	0.0777103	0.0398071	0.0372546	0.0920663	0.161037	8.27127	-0.167255	0.708558	-0.23605	0.813394	0.940752	Down	NO
ENSMUSG00000000942	Hoxa4	homeobox A4 [Source:MGI Symbol;Acc:MGI:96176]	17	10	9	18	23	11	8	17	8	15	0.521284	0.270172	0.335867	0.643365	0.888154	0.402559	0.337393	0.671094	0.346861	0.639887	13.4488	0.410461	0.499372	0.821955	0.411102	0.738204	Up	NO
ENSMUSG00000000948	Gm38393	predicted gene, 38393 [Source:MGI Symbol;Acc:MGI:5613898]	108	145	73	54	65	83	88	85	112	36	0.920641	1.08908	0.757277	0.536539	0.697755	0.844406	1.03176	0.932779	1.34992	0.426909	82.5695	-0.412158	0.334068	-1.23375	0.217294	0.557573	Down	NO
ENSMUSG00000000957	Mmp14	matrix metallopeptidase 14 (membrane-inserted) [Source:MGI Symbol;Acc:MGI:101900]	3093	2905	2806	3446	3038	3150	2262	2177	2852	3251	18.7224	15.4937	20.6698	24.3128	23.1575	22.756	18.8323	16.9643	24.4093	27.3754	2872.82	0.0927692	0.171523	0.540856	0.588607	0.845616	Up	NO
ENSMUSG00000000958	Slc7a7	solute carrier family 7 (cationic amino acid transporter, y+ system), member 7 [Source:MGI Symbol;Acc:MGI:1337120]	412	486	412	336	247	427	291	284	350	347	3.67085	3.81532	4.46717	3.48937	2.77133	4.54047	3.56606	3.25748	4.40921	4.3009	352.719	-0.105533	0.208697	-0.505674	0.613085	0.85845	Down	NO
ENSMUSG00000000959	Oxa1l	oxidase assembly 1-like [Source:MGI Symbol;Acc:MGI:1916339]	1863	2090	1503	1937	2203	1744	1717	1818	1503	1782	15.6977	15.5165	15.4116	19.0235	23.3754	17.5377	19.8985	19.7201	17.9062	20.8877	1793.97	0.0489514	0.134164	0.364861	0.715215	0.903619	Up	NO
ENSMUSG00000000976	Heatr6	HEAT repeat containing 6 [Source:MGI Symbol;Acc:MGI:1919790]	753	867	574	640	661	641	607	653	621	566	4.52219	4.58773	4.195	4.47994	4.99893	4.59426	5.01384	5.04849	5.27313	4.72858	646.588	-0.0650925	0.0983426	-0.661896	0.508038	0.801983	Down	NO
ENSMUSG00000000982	Ccl3	chemokine (C-C motif) ligand 3 [Source:MGI Symbol;Acc:MGI:98260]	17	19	23	21	78	26	9	18	10	16	1.08476	1.06828	1.78601	1.56189	6.26777	1.98002	0.789868	1.47861	0.902223	1.42032	23.4167	1.29766	0.529022	2.45294	0.0141696	0.121935	Up	NO
ENSMUSG00000001014	Icam4	intercellular adhesion molecule 4, Landsteiner-Wiener blood group [Source:MGI Symbol;Acc:MGI:1925619]	28	27	21	37	34	34	22	54	26	65	0.684643	0.5817	0.624875	1.0545	1.04693	0.992183	0.739877	1.6998	0.898898	2.211	35.0135	-0.480391	0.415213	-1.15697	0.247283	0.590788	Down	NO
ENSMUSG00000001016	Ilf2	interleukin enhancer binding factor 2 [Source:MGI Symbol;Acc:MGI:1915031]	1822	2023	1380	1734	1374	1877	1470	1772	1563	1687	8.85006	8.65802	8.15723	9.81713	8.40439	10.8809	9.8207	11.0804	10.7344	11.3992	1647.03	-0.243559	0.107536	-2.26491	0.0235181	0.166045	Down	NO
ENSMUSG00000001017	Chtop	chromatin target of PRMT1 [Source:MGI Symbol;Acc:MGI:1913761]	1478	1597	1610	1422	1165	1399	1523	1222	1305	1643	6.75427	6.43033	8.95355	7.57427	6.70427	7.63	9.57263	7.18901	8.43213	10.4448	1427.52	-0.100703	0.17351	-0.580392	0.561651	0.832642	Down	NO
ENSMUSG00000001018	Snapin	SNAP-associated protein [Source:MGI Symbol;Acc:MGI:1333745]	1159	1275	880	787	625	694	650	862	623	514	7.65039	7.41541	7.06884	6.05498	5.19519	5.46717	5.90121	7.3249	5.81448	4.7198	780.781	0.119676	0.186537	0.641565	0.521156	0.808949	Up	NO
ENSMUSG00000001020	S100a4	S100 calcium binding protein A4 [Source:MGI Symbol;Acc:MGI:1330282]	482	1159	192	488	136	416	371	34	314	851	28.2492	59.8504	13.6939	33.3363	10.0374	29.0975	29.9062	2.56528	26.0203	69.3824	422.869	-0.66165	0.840346	-0.787354	0.431075	0.752436	Down	NO
ENSMUSG00000001021	S100a3	S100 calcium binding protein A3 [Source:MGI Symbol;Acc:MGI:1338849]	3	10	3	6	8	3	3	0	10	9	0.0368962	0.108368	0.0449015	0.0860147	0.123918	0.0440371	0.0507555	0	0.173906	0.153994	5.42697	0.0657587	0.934477	0.0703695	0.9439	NA	Up	NO
ENSMUSG00000001023	S100a5	S100 calcium binding protein A5 [Source:MGI Symbol;Acc:MGI:1338915]	0	0	0	0	0	2	3	0	0	0	0	0	0	0	0	0.200118	0.345973	0	0	0	0.528485	-2.5127	3.59273	-0.699386	0.484311	NA	Down	NO
ENSMUSG00000001025	S100a6	S100 calcium binding protein A6 (calcyclin) [Source:MGI Symbol;Acc:MGI:1339467]	1984	3871	2419	2651	2100	1501	2030	190	1740	3491	50.2469	86.3805	74.5537	78.2556	66.9744	45.3682	70.7117	6.19463	62.3074	122.992	2149.58	0.313783	0.720085	0.435759	0.663012	0.879657	Up	NO
ENSMUSG00000001027	Scn4a	sodium channel, voltage-gated, type IV, alpha [Source:MGI Symbol;Acc:MGI:98250]	0	4	7	0	1	1	1	1	3	13	0	0.0244679	0.0591331	0	0.00874484	0.00828497	0.00954895	0.00894118	0.0294431	0.12554	3.2169	-0.572924	1.44866	-0.395487	0.692484	NA	Down	NO
ENSMUSG00000001029	Icam2	intercellular adhesion molecule 2 [Source:MGI Symbol;Acc:MGI:96394]	263	280	292	318	168	202	207	187	199	177	4.25952	3.99566	5.75512	6.00303	3.42639	3.90445	4.6111	3.89891	4.55703	3.98786	225.407	0.334146	0.2171	1.53913	0.123772	0.423344	Up	NO
ENSMUSG00000001034	Mapk7	mitogen-activated protein kinase 7 [Source:MGI Symbol;Acc:MGI:1346347]	445	709	410	845	703	823	427	781	695	741	1.55366	2.18106	1.74199	3.43868	3.09082	3.42926	2.05047	3.51028	3.43087	3.59895	654.056	-0.175526	0.258942	-0.677859	0.497861	0.794803	Down	NO
ENSMUSG00000001036	Epn2	epsin 2 [Source:MGI Symbol;Acc:MGI:1333766]	1055	1408	962	823	1709	1269	1110	1227	1237	1355	5.18425	6.09622	5.75273	4.71379	10.5754	7.44214	7.50211	7.76196	8.59459	9.2626	1208.39	-0.171341	0.231828	-0.739087	0.459854	0.771969	Down	NO
ENSMUSG00000001039	B9d1	B9 protein domain 1 [Source:MGI Symbol;Acc:MGI:1351471]	144	129	172	207	140	255	182	261	233	263	3.52812	2.78482	5.12834	5.9114	4.31949	7.45635	6.13313	8.23221	8.07163	8.96395	201.123	-0.546181	0.191161	-2.85717	0.00427435	0.0560671	Down	NO
ENSMUSG00000001052	Sec24b	Sec24 related gene family, member B (S. cerevisiae) [Source:MGI Symbol;Acc:MGI:2139764]	2429	2664	1606	1612	1934	1651	1481	1664	1337	1404	13.282	12.835	10.6868	10.274	13.3172	10.7742	11.1383	11.7134	10.3369	10.6798	1726.32	0.109991	0.111292	0.988306	0.323003	0.666501	Up	NO
ENSMUSG00000001053	N4bp3	NEDD4 binding protein 3 [Source:MGI Symbol;Acc:MGI:2442218]	456	465	544	635	563	425	315	435	472	422	6.90061	6.20012	10.0181	11.2004	10.7288	7.67565	6.55632	8.47434	10.0992	8.88374	469.235	0.405594	0.151404	2.6789	0.00738655	0.0815374	Up	NO
ENSMUSG00000001054	Rmnd5b	required for meiotic nuclear division 5 homolog B [Source:MGI Symbol;Acc:MGI:1913339]	1446	1667	1463	1807	1361	1358	1222	1493	1141	1556	20.7576	21.0848	25.5575	30.2346	24.603	23.2654	24.1272	27.5907	23.1588	31.0726	1434.49	0.105165	0.146204	0.719302	0.471955	0.779721	Up	NO
ENSMUSG00000001056	Nhp2	NHP2 ribonucleoprotein [Source:MGI Symbol;Acc:MGI:1098547]	1175	1278	1214	1690	998	1547	1328	1305	1296	1513	32.614	31.2552	41.0062	54.6752	34.8833	51.2459	50.6981	46.6305	50.862	58.4205	1331.5	-0.189904	0.167818	-1.1316	0.257801	0.601655	Down	NO
ENSMUSG00000001062	Vps9d1	VPS9 domain containing 1 [Source:MGI Symbol;Acc:MGI:1914143]	489	617	493	643	498	577	554	411	517	546	2.36841	2.63305	2.90577	3.62992	3.03738	3.33524	3.6905	2.56262	3.54047	3.67876	529.855	-0.0230125	0.160537	-0.143347	0.886016	0.962784	Down	NO
ENSMUSG00000001065	Zfp276	zinc finger protein (C2H2 type) 276 [Source:MGI Symbol;Acc:MGI:1888495]	461	475	366	392	360	460	400	347	353	358	2.05634	1.86686	1.98674	2.03806	2.02217	2.44881	2.45404	1.99259	2.22634	2.22145	391.274	-0.120613	0.127655	-0.944836	0.344742	0.685658	Down	NO
ENSMUSG00000001076	C1ql4	complement component 1, q subcomponent-like 4 [Source:MGI Symbol;Acc:MGI:3579909]	0	0	0	0	2	0	1	1	1	0	0	0	0	0	0.0835013	0	0.0456134	0.0427102	0.0468813	0	0.525495	0.0436171	2.64945	0.0164627	0.986865	NA	Up	NO
ENSMUSG00000001082	Mfsd10	major facilitator superfamily domain containing 10 [Source:MGI Symbol;Acc:MGI:1915544]	516	491	508	650	507	502	494	537	451	645	2.42284	2.03133	2.90271	3.55734	2.99781	2.81307	3.19028	3.24596	2.99415	4.21303	528.493	-0.00944388	0.166007	-0.0568886	0.954634	0.985047	Down	NO
ENSMUSG00000001089	Luzp1	leucine zipper protein 1 [Source:MGI Symbol;Acc:MGI:107629]	1848	1799	1015	1182	1090	464	1139	412	1144	744	4.37471	3.75235	2.92401	3.26139	3.24934	1.3109	3.7085	1.25556	3.82909	2.45008	1045	0.38193	0.352718	1.08282	0.278888	0.623407	Up	NO
ENSMUSG00000001095	Slc13a2	solute carrier family 13 (sodium-dependent dicarboxylate transporter), member 2 [Source:MGI Symbol;Acc:MGI:1276558]	0	1	2	2	4	0	0	1	3	0	0	0.0178477	0.0493196	0.0472313	0.102084	0	0	0.0261007	0.0859491	0	1.31634	1.63616	1.57541	1.03857	0.299007	NA	Up	NO
ENSMUSG00000001098	Kctd10	potassium channel tetramerisation domain containing 10 [Source:MGI Symbol;Acc:MGI:2141207]	2097	2182	1831	1902	1691	2153	1653	1815	1791	1495	13.7215	12.5801	14.58	14.5062	13.9338	16.8132	14.8766	15.2889	16.57	13.6084	1833.79	-0.054293	0.116976	-0.464137	0.642549	0.871058	Down	NO
ENSMUSG00000001100	Poldip2	polymerase (DNA-directed), delta interacting protein 2 [Source:MGI Symbol;Acc:MGI:1915061]	2204	2353	1448	1948	1740	1791	1555	1610	1587	1801	21.1734	19.9171	16.9283	21.8125	21.0499	20.5341	20.5464	19.9112	21.5565	24.0687	1767.89	-0.0494033	0.111653	-0.442472	0.658148	0.878151	Down	NO
ENSMUSG00000001103	Sebox	SEBOX homeobox [Source:MGI Symbol;Acc:MGI:108012]	28	16	13	13	16	49	39	38	42	24	0.549639	0.276736	0.310558	0.297455	0.395518	1.14795	1.05298	0.960297	1.16574	0.655374	28.1683	-1.53191	0.382244	-4.00769	6.13e-05	0.00265101	Down	YES
ENSMUSG00000001105	Ift20	intraflagellar transport 20 [Source:MGI Symbol;Acc:MGI:1915585]	954	1096	868	1044	1014	1064	819	1050	887	1069	14.8648	15.0469	16.4587	18.9605	19.8962	19.7859	17.5518	21.0617	19.5414	23.1712	977.315	-0.0853425	0.119424	-0.714619	0.474845	0.781149	Down	NO
ENSMUSG00000001119	Col6a1	collagen, type VI, alpha 1 [Source:MGI Symbol;Acc:MGI:88459]	10160	11330	10711	17772	7340	14200	9258	8283	9363	10273	109.628	107.716	140.644	223.512	99.7344	182.86	137.395	115.056	142.845	154.2	10742.3	0.133469	0.25684	0.519659	0.603301	0.853193	Up	NO
ENSMUSG00000001120	Pcbp3	poly(rC) binding protein 3 [Source:MGI Symbol;Acc:MGI:1890470]	161	148	121	143	175	128	119	115	99	114	1.50097	1.21572	1.37277	1.55388	2.0545	1.42416	1.52588	1.38018	1.30498	1.47847	130.055	0.265355	0.181216	1.46431	0.143111	0.455877	Up	NO
ENSMUSG00000001123	Lgals9	lectin, galactose binding, soluble 9 [Source:MGI Symbol;Acc:MGI:109496]	804	693	612	788	709	801	704	847	582	790	12.0217	9.12995	11.1359	13.7333	13.3499	14.2937	14.4781	16.3038	12.3043	16.4323	727.852	-0.165734	0.155335	-1.06695	0.285997	0.630555	Down	NO
ENSMUSG00000001127	Araf	Araf proto-oncogene, serine/threonine kinase [Source:MGI Symbol;Acc:MGI:88065]	2993	3745	2472	2371	2100	2292	1838	2400	1817	1783	14.3766	15.8498	14.4498	13.2745	12.7025	13.1391	12.1429	14.8407	12.3403	11.9141	2310.79	0.118668	0.132855	0.893216	0.371742	0.707826	Up	NO
ENSMUSG00000001128	Cfp	complement factor properdin [Source:MGI Symbol;Acc:MGI:97545]	548	486	593	782	787	499	450	437	395	528	13.1497	10.2753	17.3163	21.8715	23.781	14.2902	14.8516	13.4993	13.4015	17.625	545.923	0.556126	0.15502	3.58744	0.000333935	0.00933834	Up	NO
ENSMUSG00000001131	Timp1	tissue inhibitor of metalloproteinase 1 [Source:MGI Symbol;Acc:MGI:98752]	1125	967	3731	1797	373	2158	678	649	3408	2393	39.7321	30.0913	160.354	73.9733	16.589	90.9585	32.9341	29.5072	170.181	117.569	1768.15	0.0214536	0.795552	0.0269669	0.978486	0.992613	Up	NO
ENSMUSG00000001134	Uxt	ubiquitously expressed prefoldin like chaperone [Source:MGI Symbol;Acc:MGI:1277988]	93	117	139	119	67	158	111	99	107	113	1.79817	1.99324	3.27061	2.68185	1.63133	3.64593	2.95189	2.46422	2.9252	3.03938	111.938	-0.187401	0.26506	-0.707013	0.479559	0.784817	Down	NO
ENSMUSG00000001138	Cnnm3	cyclin M3 [Source:MGI Symbol;Acc:MGI:2151055]	938	999	664	703	1055	786	564	634	652	460	6.27808	5.89134	5.40826	5.48424	8.89198	6.27841	5.19194	5.4627	6.17012	4.28294	726.407	0.306726	0.199133	1.54031	0.123484	0.423312	Up	NO
ENSMUSG00000001143	Lman2l	lectin, mannose-binding 2-like [Source:MGI Symbol;Acc:MGI:2443010]	917	1031	818	924	561	899	802	706	688	648	4.71021	4.6661	5.11316	5.53198	3.62874	5.51104	5.66594	4.66841	4.99668	4.63027	784.902	-0.0418466	0.179929	-0.232573	0.816093	0.941085	Down	NO
ENSMUSG00000001150	Mcm3ap	minichromosome maintenance complex component 3 associated protein [Source:MGI Symbol;Acc:MGI:1930089]	1614	2027	1160	1374	1251	1347	1197	1232	1244	1089	9.57418	10.5944	8.37378	9.49998	9.34495	9.53605	9.76606	9.40812	10.4338	8.98641	1319.91	-0.0358698	0.0976916	-0.367174	0.713489	0.902852	Down	NO
ENSMUSG00000001151	Pcnt	pericentrin (kendrin) [Source:MGI Symbol;Acc:MGI:102722]	2641	2807	1778	1676	2137	1678	1445	1646	1503	1772	9.03614	8.46217	7.40307	6.68384	9.20748	6.85187	6.80001	7.25001	7.27104	8.4341	1855.28	0.132445	0.12846	1.03102	0.302533	0.647625	Up	NO
ENSMUSG00000001156	Mxd1	MAX dimerization protein 1 [Source:MGI Symbol;Acc:MGI:96908]	600	889	516	482	666	509	363	639	398	626	3.69644	4.82569	3.86855	3.46113	5.16689	3.74243	3.07586	5.0679	3.46688	5.36497	554.937	0.0527855	0.230795	0.228711	0.819094	0.941605	Up	NO
ENSMUSG00000001157	Gmcl1	germ cell-less, spermatogenesis associated 1 [Source:MGI Symbol;Acc:MGI:1345156]	911	870	612	609	667	679	543	623	569	580	6.25496	5.2632	5.11356	4.87373	5.76705	5.56389	5.12783	5.50666	5.52384	5.53981	651.063	-0.00590751	0.110626	-0.0534007	0.957413	0.985465	Down	NO
ENSMUSG00000001158	Snrnp27	small nuclear ribonucleoprotein 27 (U4/U6.U5) [Source:MGI Symbol;Acc:MGI:1913868]	633	653	706	789	524	784	652	733	554	676	13.3653	12.1482	18.1403	19.4173	13.9324	19.7557	18.9343	19.9238	16.5389	19.8555	667.034	-0.0916721	0.161639	-0.567141	0.570619	0.836537	Down	NO
ENSMUSG00000001166	Oas1c	2'-5' oligoadenylate synthetase 1C [Source:MGI Symbol;Acc:MGI:2149633]	223	178	113	117	273	345	268	318	357	373	3.39461	2.38742	2.0933	2.07591	5.23323	6.26768	5.61108	6.2317	7.6838	7.89868	259.943	-1.07164	0.297698	-3.59975	0.000318526	0.00904046	Down	YES
ENSMUSG00000001168	Oas1h	2'-5' oligoadenylate synthetase 1H [Source:MGI Symbol;Acc:MGI:2180853]	71	90	47	51	96	142	109	112	136	157	1.61566	1.8045	1.30154	1.35269	2.75095	3.8564	3.4115	3.28096	4.37575	4.96994	102.252	-1.10548	0.272793	-4.05243	5.07e-05	0.00228677	Down	YES
ENSMUSG00000001173	Ocrl	OCRL, inositol polyphosphate-5-phosphatase [Source:MGI Symbol;Acc:MGI:109589]	2201	2757	1365	1802	2023	1386	1297	1427	1340	1773	7.72869	8.52997	5.8329	7.37528	8.94548	5.80834	6.26402	6.45066	6.65294	8.66074	1685.73	0.170547	0.167995	1.01519	0.310015	0.65434	Up	NO
ENSMUSG00000001175	Calm1	calmodulin 1 [Source:MGI Symbol;Acc:MGI:88251]	4315	4048	3396	3395	6435	4053	3443	3326	3839	3262	24.3888	20.1593	23.3584	22.3659	45.8015	27.3394	26.7654	24.2006	30.6796	25.648	3908.64	0.216758	0.222135	0.975795	0.329166	0.67207	Up	NO
ENSMUSG00000001211	Agpat3	1-acylglycerol-3-phosphate O-acyltransferase 3 [Source:MGI Symbol;Acc:MGI:1336186]	3368	4222	3604	3494	2760	3038	2606	3096	2994	2324	13.8213	15.2658	17.9981	16.7123	14.2629	14.8788	14.7089	16.3558	17.3721	13.267	3093.11	0.148663	0.147072	1.01082	0.312103	0.655221	Up	NO
ENSMUSG00000001225	Slc26a3	solute carrier family 26, member 3 [Source:MGI Symbol;Acc:MGI:107181]	3	2	0	1	0	5	2	5	0	3	0.017903	0.0105176	0	0.00695494	0	0.0356132	0.0164186	0.0384184	0	0.0249045	2.06291	-3.12285	1.5816	-1.97449	0.0483257	NA	Down	NO
ENSMUSG00000001227	Sema6b	sema domain, transmembrane domain (TM), and cytoplasmic domain, (semaphorin) 6B [Source:MGI Symbol;Acc:MGI:1202889]	348	324	305	266	223	235	216	178	228	214	3.32292	2.7259	3.5441	2.96046	2.68143	2.678	2.83675	2.18804	3.0782	2.8426	248.316	0.227205	0.180637	1.2578	0.208465	0.546892	Up	NO
ENSMUSG00000001228	Uhrf1	ubiquitin-like, containing PHD and RING finger domains, 1 [Source:MGI Symbol;Acc:MGI:1338889]	1099	1069	417	450	668	1257	1119	937	1115	892	10.1241	8.67682	4.67476	4.83179	7.74919	13.8196	14.178	11.112	14.523	11.431	893.936	-1.13771	0.188666	-6.03027	1.64e-09	7.02e-07	Down	YES
ENSMUSG00000001229	Dpp9	dipeptidylpeptidase 9 [Source:MGI Symbol;Acc:MGI:2443967]	1436	1540	1079	1214	940	1108	981	803	918	875	7.55064	7.13468	6.90424	7.44021	6.22413	6.95299	7.09456	5.43549	6.82487	6.40026	1061.41	0.121208	0.137155	0.88373	0.376842	0.710544	Up	NO
ENSMUSG00000001240	Ramp2	receptor (calcitonin) activity modifying protein 2 [Source:MGI Symbol;Acc:MGI:1859650]	706	764	855	686	875	715	521	533	594	1005	6.14254	5.85682	9.05263	6.95673	9.58679	7.42424	6.2346	5.96987	7.30723	12.1638	720.978	0.178982	0.240765	0.743388	0.457247	0.770499	Up	NO
ENSMUSG00000001247	Lsr	lipolysis stimulated lipoprotein receptor [Source:MGI Symbol;Acc:MGI:1927471]	1553	1808	1698	1602	637	785	783	530	794	904	18.0565	18.5219	24.0251	21.7101	9.32662	10.8927	12.5214	7.9329	13.0529	14.6215	1071.6	0.708289	0.306887	2.30798	0.021	0.154849	Up	NO
ENSMUSG00000001248	Gramd1a	GRAM domain containing 1A [Source:MGI Symbol;Acc:MGI:105490]	2839	2917	2985	3039	1961	3085	2470	2638	2115	2843	18.6066	16.8447	23.8074	23.2151	16.1846	24.1302	22.2652	22.2573	19.5991	25.9203	2662.46	-0.0578419	0.179604	-0.322053	0.747413	0.916658	Down	NO
ENSMUSG00000001249	Hpn	hepsin [Source:MGI Symbol;Acc:MGI:1196620]	18	21	25	23	53	18	18	17	20	17	0.137994	0.141844	0.233225	0.205518	0.511655	0.164683	0.189786	0.167773	0.216783	0.181298	22.8806	0.819756	0.387323	2.11647	0.0343052	0.208485	Up	NO
ENSMUSG00000001270	Ckb	creatine kinase, brain [Source:MGI Symbol;Acc:MGI:88407]	1505	1215	1565	2044	1463	2323	1580	1518	1947	2492	12.8991	9.17536	16.3231	20.4193	15.7902	23.7615	18.6254	16.749	23.5945	29.7119	1778.35	-0.30704	0.214077	-1.43425	0.151501	0.469436	Down	NO
ENSMUSG00000001280	Sp1	trans-acting transcription factor 1 [Source:MGI Symbol;Acc:MGI:98372]	3382	3691	2052	2338	2960	1815	2036	2129	2109	1573	14.2816	13.7332	10.545	11.5076	15.7405	9.14711	11.8252	11.5737	12.5923	9.24046	2334	0.256022	0.16414	1.55978	0.118812	0.414373	Up	NO
ENSMUSG00000001281	Itgb7	integrin beta 7 [Source:MGI Symbol;Acc:MGI:96616]	178	125	101	108	258	49	70	57	44	55	2.36942	1.46608	1.6361	1.67565	4.32477	0.778429	1.28158	0.976773	0.828131	1.01847	100.765	1.41204	0.353576	3.99359	6.51e-05	0.00279536	Up	YES
ENSMUSG00000001285	Myg1	melanocyte proliferating gene 1 [Source:MGI Symbol;Acc:MGI:1929864]	555	601	501	621	608	663	539	573	472	659	4.62698	4.41473	5.08287	6.0344	6.38308	6.59662	6.18047	6.1497	5.56378	7.64278	575.024	-0.093341	0.138518	-0.673855	0.500403	0.796391	Down	NO
ENSMUSG00000001288	Rarg	retinoic acid receptor, gamma [Source:MGI Symbol;Acc:MGI:97858]	1035	1115	935	961	875	1096	757	870	833	801	8.41625	7.98874	9.25243	9.10835	8.96001	10.6363	8.46646	9.10735	9.57736	9.0609	912.829	0.00963327	0.119148	0.0808511	0.93556	0.979196	Up	NO
ENSMUSG00000001289	Pfdn5	prefoldin 5 [Source:MGI Symbol;Acc:MGI:1928753]	2116	2176	1840	1929	1886	1790	1758	1770	1568	1931	31.4851	28.5282	33.3176	33.4549	35.3389	31.7867	35.9779	33.9045	32.9882	39.9698	1852.6	0.0139048	0.105829	0.131389	0.895467	0.966714	Up	NO
ENSMUSG00000001300	Efnb2	ephrin B2 [Source:MGI Symbol;Acc:MGI:105097]	755	1001	586	568	512	530	431	355	365	501	4.52864	5.29029	4.27744	3.97107	3.86734	3.79402	3.55571	2.74121	3.09554	4.18041	539.391	0.270723	0.172559	1.56887	0.116678	0.410476	Up	NO
ENSMUSG00000001305	Rrp15	ribosomal RNA processing 15 homolog [Source:MGI Symbol;Acc:MGI:1914473]	418	425	367	478	381	540	503	466	486	243	4.8485	4.34355	5.18039	6.46244	5.56515	7.47527	8.02466	6.95842	7.97058	3.92101	428.11	-0.212045	0.236342	-0.897196	0.369615	0.706356	Down	NO
ENSMUSG00000001313	Rnd2	Rho family GTPase 2 [Source:MGI Symbol;Acc:MGI:1338755]	1049	876	368	614	1089	330	693	716	267	367	21.9028	16.1158	9.35054	14.9427	28.6334	8.2232	19.9014	19.2456	7.8824	10.6598	615.219	0.445589	0.396505	1.12379	0.261101	0.605228	Up	NO
ENSMUSG00000001323	Srr	serine racemase [Source:MGI Symbol;Acc:MGI:1351636]	423	779	639	964	748	751	772	601	589	775	1.38551	2.24818	2.54704	3.6803	3.08526	2.9357	3.47787	2.53418	2.72776	3.53127	702.123	0.0775567	0.208935	0.371201	0.710488	0.901076	Up	NO
ENSMUSG00000001333	Sync	syncoilin [Source:MGI Symbol;Acc:MGI:1916078]	29	28	14	31	15	37	29	26	25	16	0.439937	0.374273	0.258463	0.548147	0.286551	0.669887	0.605107	0.507779	0.536249	0.337669	24.6076	-0.495752	0.3928	-1.2621	0.206913	0.544632	Down	NO
ENSMUSG00000001334	Fndc5	fibronectin type III domain containing 5 [Source:MGI Symbol;Acc:MGI:1917614]	430	389	263	198	309	393	426	307	338	317	7.60699	6.06344	5.66194	4.08269	6.88375	8.29735	10.3653	6.9916	8.4544	7.80125	333.402	-0.550179	0.205655	-2.67525	0.00746732	0.082153	Down	NO
ENSMUSG00000001348	Acp5	acid phosphatase 5, tartrate resistant [Source:MGI Symbol;Acc:MGI:87883]	1347	305	606	457	702	162	110	121	146	238	19.8255	3.95531	10.8541	7.8399	13.0111	2.8456	2.22678	2.29264	3.0383	4.87297	398.033	1.84163	0.429342	4.28941	1.79e-05	0.00104492	Up	YES
ENSMUSG00000001349	Cnn1	calponin 1 [Source:MGI Symbol;Acc:MGI:104979]	663	552	417	543	253	800	482	678	668	814	8.3804	6.14773	6.41435	7.99998	4.02711	12.0682	8.37964	11.0325	11.9385	14.3132	585.303	-0.848755	0.25609	-3.31428	0.000918782	0.0195192	Down	NO
ENSMUSG00000001366	Fbxo9	f-box protein 9 [Source:MGI Symbol;Acc:MGI:1918788]	999	1383	878	889	786	802	780	672	597	358	9.27806	11.3172	9.92321	9.62346	9.19256	8.88933	9.96354	8.03444	7.83951	4.62525	786.363	0.33335	0.236358	1.41036	0.158433	0.479107	Up	NO
ENSMUSG00000001376	Vps50	VPS50 EARP/GARPII complex subunit [Source:MGI Symbol;Acc:MGI:1920538]	842	950	562	642	622	611	493	563	540	567	3.0933	3.0751	2.51254	2.74905	2.87755	2.67889	2.49106	2.66264	2.80496	2.8977	621.581	0.0524374	0.097164	0.539679	0.589419	0.846023	Up	NO
ENSMUSG00000001380	Hars	histidyl-tRNA synthetase [Source:MGI Symbol;Acc:MGI:108087]	1168	1275	943	1095	801	1077	989	954	957	821	17.0116	16.3621	16.714	18.589	14.6912	18.7207	19.8119	17.8873	19.7078	16.6344	990.992	-0.101022	0.131553	-0.767921	0.442534	0.758657	Down	NO
ENSMUSG00000001383	Zmat2	zinc finger, matrin type 2 [Source:MGI Symbol;Acc:MGI:1913742]	1379	1351	1276	1404	1091	1330	1064	1327	1152	1316	23.4777	20.2662	26.4368	27.861	23.3904	27.0238	24.915	29.0842	27.7311	31.168	1256.59	-0.0574689	0.129483	-0.443833	0.657163	0.877779	Down	NO
ENSMUSG00000001403	Ube2c	ubiquitin-conjugating enzyme E2C [Source:MGI Symbol;Acc:MGI:1915862]	422	469	354	454	738	1007	919	956	869	1025	7.42515	7.27094	7.57986	9.31079	16.352	21.1459	22.2401	21.6543	21.619	25.0887	735.057	-0.976907	0.212521	-4.59675	4.29e-06	0.000360331	Down	NO
ENSMUSG00000001415	Smg5	SMG5 nonsense mediated mRNA decay factor [Source:MGI Symbol;Acc:MGI:2447364]	2030	2421	1774	2182	1256	2284	1505	1804	1786	1482	10.4845	11.0172	11.1499	13.1354	8.16887	14.0783	10.6909	11.9945	13.0423	10.6478	1817.03	-0.1045	0.191193	-0.54657	0.584674	0.843469	Down	NO
ENSMUSG00000001416	Cct3	chaperonin containing Tcp1, subunit 3 (gamma) [Source:MGI Symbol;Acc:MGI:104708]	3625	4607	3192	3942	2714	4748	4506	3788	4265	3381	18.8457	21.1032	20.1945	23.8869	17.7679	29.459	32.2199	25.3518	31.3507	24.4518	3846.03	-0.416834	0.160072	-2.60404	0.00921318	0.0930884	Down	NO
ENSMUSG00000001418	Glmp	glycosylated lysosomal membrane protein [Source:MGI Symbol;Acc:MGI:1913318]	1414	1872	1943	1795	1423	1452	1223	1365	1140	1656	5.1136	5.96496	8.55097	7.56622	6.48043	6.26681	6.08318	6.35483	5.82914	8.33101	1509.98	0.254652	0.174274	1.46122	0.143956	0.457073	Up	NO
ENSMUSG00000001419	Mef2d	myocyte enhancer factor 2D [Source:MGI Symbol;Acc:MGI:99533]	3256	3231	1983	2431	2560	2073	1960	1813	1814	1742	17.6306	15.415	13.0668	15.3428	17.456	13.3963	14.5971	12.6379	13.8881	13.1217	2220.34	0.221908	0.110984	1.99946	0.0455588	0.245073	Up	NO
ENSMUSG00000001420	Tmem79	transmembrane protein 79 [Source:MGI Symbol;Acc:MGI:1919163]	32	47	33	33	20	40	30	28	29	40	0.256671	0.332158	0.322109	0.308518	0.202013	0.382898	0.330952	0.289122	0.328882	0.446316	32.6922	-0.298363	0.318351	-0.937215	0.348648	0.689843	Down	NO
ENSMUSG00000001424	Snd1	staphylococcal nuclease and tudor domain containing 1 [Source:MGI Symbol;Acc:MGI:1929266]	3274	3907	2183	2721	2570	3028	2471	2867	2901	2488	14.6616	15.4159	11.8965	14.2026	14.4929	16.183	15.2195	16.5281	18.3684	15.4993	2785.35	-0.225939	0.102234	-2.21002	0.0271035	0.180583	Down	NO
ENSMUSG00000001435	Col18a1	collagen, type XVIII, alpha 1 [Source:MGI Symbol;Acc:MGI:88451]	2129	2912	1543	1715	1377	2343	1626	950	1921	2108	11.7746	14.1902	10.3849	11.0554	9.59018	15.4649	12.3686	6.76377	15.0218	16.2182	1818.99	-0.293399	0.259365	-1.13122	0.257963	0.601655	Down	NO
ENSMUSG00000001436	Slc19a1	solute carrier family 19 (folate transporter), member 1 [Source:MGI Symbol;Acc:MGI:103182]	321	321	223	340	436	374	344	335	339	355	2.03532	1.79332	1.72067	2.51271	3.48126	2.8301	2.99994	2.73443	3.03914	3.13124	337.536	-0.158471	0.195081	-0.812333	0.416601	0.742617	Down	NO
ENSMUSG00000001440	Kpnb1	karyopherin (importin) beta 1 [Source:MGI Symbol;Acc:MGI:107532]	7070	6956	4034	5467	5691	6526	5656	5371	5718	5259	49.2977	42.7358	34.2301	44.4318	49.971	54.3072	54.243	48.2121	56.3734	51.0118	5681.64	-0.257472	0.127811	-2.01447	0.0439601	0.239944	Down	NO
ENSMUSG00000001441	Npepps	aminopeptidase puromycin sensitive [Source:MGI Symbol;Acc:MGI:1101358]	2100	2600	1633	1641	1244	1977	1399	1539	1230	1154	8.11115	8.84833	7.67565	7.3877	6.05069	9.11324	7.43204	7.65237	6.71724	6.20054	1600.98	-0.0238949	0.177661	-0.134497	0.893009	0.965751	Down	NO
ENSMUSG00000001444	Tbx21	T-box 21 [Source:MGI Symbol;Acc:MGI:1888984]	36	21	11	14	58	5	9	7	13	18	0.707256	0.363505	0.262994	0.320588	1.43491	0.117232	0.243183	0.177047	0.361098	0.49194	18.5689	1.30506	0.653841	1.99599	0.0459351	0.246559	Up	NO
ENSMUSG00000001445	Mrpl10	mitochondrial ribosomal protein L10 [Source:MGI Symbol;Acc:MGI:1333801]	1131	1227	976	1083	1295	997	869	1099	871	1060	26.1136	24.9617	27.4233	29.1454	37.6527	27.4728	27.5964	32.666	28.4345	34.0464	1046.71	0.10916	0.135057	0.808251	0.418946	0.743906	Up	NO
ENSMUSG00000001467	Cyp51	cytochrome P450, family 51 [Source:MGI Symbol;Acc:MGI:106040]	5516	12808	4984	3613	1724	2837	3403	1025	1331	1422	49.837	101.961	54.7989	38.0482	19.6149	30.5908	42.288	11.9219	17.0031	17.8726	3545.17	0.714168	0.443038	1.61198	0.106967	0.391392	Up	NO
ENSMUSG00000001472	Tcf25	transcription factor 25 (basic helix-loop-helix) [Source:MGI Symbol;Acc:MGI:1914105]	6066	6893	4545	4776	3978	4307	3759	4419	3895	3385	28.0195	28.0537	25.548	25.7134	23.139	23.743	23.8813	26.277	25.4383	21.7509	4473.51	0.0875107	0.112193	0.779999	0.435392	0.754606	Up	NO
ENSMUSG00000001473	Tubb6	tubulin, beta 6 class V [Source:MGI Symbol;Acc:MGI:1915201]	1203	1211	842	1407	830	1527	1649	792	959	1261	22.0314	19.541	18.7653	30.0337	19.1415	33.3748	41.536	18.6722	24.8323	32.1257	1160.48	-0.361451	0.268592	-1.34573	0.17839	0.509704	Down	NO
ENSMUSG00000001482	Def8	differentially expressed in FDCP 8 [Source:MGI Symbol;Acc:MGI:1346331]	908	841	638	668	627	666	543	633	536	583	6.36763	5.19653	5.44476	5.46018	5.5371	5.57403	5.23744	5.71466	5.31471	5.6875	649.52	0.0437312	0.113158	0.386462	0.699155	0.895532	Up	NO
ENSMUSG00000001493	Meox1	mesenchyme homeobox 1 [Source:MGI Symbol;Acc:MGI:103220]	139	232	148	178	104	112	121	86	107	110	3.04948	4.48459	3.95129	4.55163	2.8732	2.93246	3.6511	2.42886	3.31907	3.35709	129.751	0.333018	0.242724	1.372	0.170062	0.49747	Up	NO
ENSMUSG00000001494	Sost	sclerostin [Source:MGI Symbol;Acc:MGI:1921749]	5	7	2	0	3	4	4	3	9	2	0.118284	0.145918	0.0575794	0	0.0893772	0.112942	0.130173	0.0913848	0.301065	0.0658172	3.82443	-1.47981	0.998759	-1.48165	0.138435	NA	Down	NO
ENSMUSG00000001506	Col1a1	collagen, type I, alpha 1 [Source:MGI Symbol;Acc:MGI:88467]	7172	6167	3196	5733	4470	4235	4856	2549	4530	8053	50.557	38.3037	27.4166	47.1043	39.6799	35.6285	47.0812	23.1316	45.1505	78.9695	5014.32	-0.223209	0.329539	-0.677337	0.498192	0.795034	Down	NO
ENSMUSG00000001507	Itga3	integrin alpha 3 [Source:MGI Symbol;Acc:MGI:96602]	662	1004	656	726	504	651	570	642	561	635	4.7945	6.40685	5.7817	6.12858	4.59662	5.62691	5.6779	5.9857	5.74475	6.39764	647.222	-0.0410614	0.163351	-0.251369	0.801529	0.935771	Down	NO
ENSMUSG00000001508	Sgca	sarcoglycan, alpha (dystrophin-associated glycoprotein) [Source:MGI Symbol;Acc:MGI:894698]	3	6	10	10	19	11	8	7	6	15	0.0554559	0.0977375	0.224981	0.215478	0.442319	0.242693	0.203406	0.166601	0.156842	0.385771	9.63742	0.386002	0.541691	0.712587	0.476101	0.782174	Up	NO
ENSMUSG00000001510	Dlx3	distal-less homeobox 3 [Source:MGI Symbol;Acc:MGI:94903]	0	0	0	4	0	0	0	0	6	0	0	0	0	0.0874186	0	0	0	0	0.159068	0	1.05042	-0.034983	3.46075	-0.0101085	0.991935	NA	Down	NO
ENSMUSG00000001517	Foxm1	forkhead box M1 [Source:MGI Symbol;Acc:MGI:1347487]	393	469	144	338	449	485	484	509	397	347	2.10678	2.21525	0.939405	2.11193	3.03106	3.10292	3.5686	3.51267	3.00911	2.58771	397.56	-0.610693	0.292254	-2.0896	0.0366542	0.217081	Down	NO
ENSMUSG00000001518	Itfg2	integrin alpha FG-GAP repeat containing 2 [Source:MGI Symbol;Acc:MGI:1915450]	411	485	488	464	417	414	311	438	426	469	1.81689	1.8891	2.62526	2.3908	2.32138	2.1842	1.89093	2.49262	2.66269	2.88417	428.768	0.0698559	0.16379	0.426496	0.669746	0.882682	Up	NO
ENSMUSG00000001520	Nrip2	nuclear receptor interacting protein 2 [Source:MGI Symbol;Acc:MGI:1891884]	338	338	206	242	202	264	218	268	262	273	2.41644	2.12913	1.79223	2.01657	1.81858	2.25251	2.1436	2.46654	2.6484	2.71508	256.321	-0.329205	0.141737	-2.32265	0.020198	0.15072	Down	NO
ENSMUSG00000001521	Tulp3	tubby-like protein 3 [Source:MGI Symbol;Acc:MGI:1329045]	1344	1358	987	1150	1116	1221	1036	1121	903	1002	5.92905	5.2785	5.29869	5.91318	6.19971	6.42842	6.28598	6.36627	5.63243	6.14913	1104.21	-0.0420535	0.104804	-0.40126	0.688229	0.890701	Down	NO
ENSMUSG00000001524	Gtf2h4	general transcription factor II H, polypeptide 4 [Source:MGI Symbol;Acc:MGI:1338799]	309	285	175	275	219	318	237	253	246	260	2.37293	1.9284	1.63542	2.46149	2.11783	2.91445	2.50324	2.50116	2.67106	2.77754	254.131	-0.321372	0.166496	-1.93021	0.0535806	0.269463	Down	NO
ENSMUSG00000001525	Tubb5	tubulin, beta 5 class I [Source:MGI Symbol;Acc:MGI:107812]	10898	10882	6533	9675	10380	13658	13473	11068	10986	12513	106.751	93.92	77.8759	110.462	128.039	159.667	181.517	139.569	152.155	170.509	10979.6	-0.566525	0.161427	-3.50948	0.000448988	0.0116013	Down	NO
ENSMUSG00000001542	Ell2	elongation factor for RNA polymerase II 2 [Source:MGI Symbol;Acc:MGI:2183438]	858	1044	476	407	323	454	397	298	299	271	3.63576	3.89792	2.4546	2.0102	1.72358	2.29597	2.3138	1.62561	1.79144	1.59748	455.462	0.155749	0.210119	0.741239	0.458549	0.771275	Up	NO
ENSMUSG00000001552	Jup	junction plakoglobin [Source:MGI Symbol;Acc:MGI:96650]	1776	2018	1667	1743	1656	1545	1211	1426	1305	1353	9.28843	9.2992	10.6096	10.6251	10.9064	9.64342	8.71106	9.60092	9.65012	9.84369	1539.65	0.225689	0.0856045	2.63642	0.00837865	0.0880518	Up	NO
ENSMUSG00000001555	Fkbp10	FK506 binding protein 10 [Source:MGI Symbol;Acc:MGI:104769]	1779	1834	1365	1609	1575	2025	1645	1781	1902	2031	19.4186	17.6387	18.1317	20.4708	21.6493	26.3797	24.6964	25.0264	29.3545	30.8398	1745.77	-0.391411	0.110186	-3.55227	0.000381918	0.0103427	Down	NO
ENSMUSG00000001558	Klhl10	kelch-like 10 [Source:MGI Symbol;Acc:MGI:2181067]	22	26	13	8	10	18	21	14	16	25	0.364649	0.379711	0.262221	0.154561	0.208726	0.35606	0.478732	0.298719	0.374973	0.576447	17.0326	-0.943639	0.43375	-2.17554	0.02959	0.189528	Down	NO
ENSMUSG00000001569	Nom1	nucleolar protein with MIF4G domain 1 [Source:MGI Symbol;Acc:MGI:1861749]	1430	1688	996	1141	883	949	929	775	847	752	7.38873	7.68478	6.26266	6.87159	5.74535	5.85199	6.60203	5.15501	6.18786	5.40521	1004.87	0.161075	0.133373	1.20771	0.22716	0.570038	Up	NO
ENSMUSG00000001576	Ergic1	endoplasmic reticulum-golgi intermediate compartment (ERGIC) 1 [Source:MGI Symbol;Acc:MGI:1914708]	2225	2697	1939	2326	1765	2309	1162	1616	752	1711	8.27046	8.83294	8.77087	10.0774	8.26164	10.243	5.94064	7.73277	3.95221	8.84728	1792.23	0.34649	0.279337	1.2404	0.214828	0.554794	Up	NO
ENSMUSG00000001583	Tnk1	tyrosine kinase, non-receptor, 1 [Source:MGI Symbol;Acc:MGI:1930958]	4	12	11	13	12	9	3	5	3	5	0.0393361	0.103983	0.131656	0.149027	0.148614	0.105636	0.040584	0.0633093	0.0417121	0.0684138	7.4799	1.19333	0.605316	1.97142	0.0486759	0.254475	Up	NO
ENSMUSG00000001588	Acap1	ArfGAP with coiled-coil, ankyrin repeat and PH domains 1 [Source:MGI Symbol;Acc:MGI:2388270]	106	79	59	79	121	23	57	35	28	31	0.81007	0.531951	0.548696	0.703693	1.16446	0.209771	0.599125	0.344331	0.302549	0.329562	59.5894	1.21326	0.369915	3.27983	0.00103868	0.0210675	Up	YES
ENSMUSG00000001604	Tcea3	transcription elongation factor A (SII), 3 [Source:MGI Symbol;Acc:MGI:1196908]	208	154	83	120	195	101	72	139	70	126	5.77337	3.76626	2.80356	3.88227	6.81589	3.34574	2.74869	4.9668	2.74719	4.86517	122.981	0.300958	0.331776	0.907113	0.364347	0.703467	Up	NO
ENSMUSG00000001622	Csn3	casein kappa [Source:MGI Symbol;Acc:MGI:107461]	0	1	0	1	2	0	5	0	0	1	0	0.00646182	0	0.00855013	0.0184751	0	0.0504609	0	0	0.0102055	1.03573	-0.407236	2.12052	-0.192045	0.847707	NA	Down	NO
ENSMUSG00000001627	Ifrd1	interferon-related developmental regulator 1 [Source:MGI Symbol;Acc:MGI:1316717]	1012	1153	526	798	773	647	628	631	679	672	5.95185	5.97484	3.76464	5.47031	5.72497	4.54129	5.07994	4.77744	5.6463	5.49796	730.073	0.0106239	0.146644	0.0724468	0.942246	0.98189	Up	NO
ENSMUSG00000001630	Stk38l	serine/threonine kinase 38 like [Source:MGI Symbol;Acc:MGI:1922250]	581	724	352	395	284	351	307	348	329	332	4.76732	5.23433	3.51484	3.77774	2.93452	3.43722	3.46468	3.67597	3.81694	3.78963	384.965	-0.0374523	0.140476	-0.26661	0.789769	0.931425	Down	NO
ENSMUSG00000001632	Brpf1	bromodomain and PHD finger containing, 1 [Source:MGI Symbol;Acc:MGI:1926033]	1071	1013	681	756	860	791	700	784	709	794	3.52761	2.93985	2.72963	2.90236	3.56707	3.10936	3.17115	3.32431	3.30187	3.63808	800.302	-0.0633254	0.120506	-0.525496	0.599239	0.85108	Down	NO
ENSMUSG00000001642	Akr1b3	aldo-keto reductase family 1, member B3 (aldose reductase) [Source:MGI Symbol;Acc:MGI:1353494]	795	815	982	1135	878	996	786	1192	915	783	3.80077	3.43311	5.71323	6.32467	5.28592	5.68286	5.16838	7.33626	6.18512	5.20747	926.083	0.017458	0.159557	0.109415	0.912873	0.972669	Up	NO
ENSMUSG00000001656	Hoxc11	homeobox C11 [Source:MGI Symbol;Acc:MGI:96193]	3	3	6	2	6	2	2	2	6	4	0.0725509	0.0639228	0.176584	0.0563691	0.182735	0.0577283	0.0665355	0.0622692	0.205191	0.134565	3.63696	0.463423	0.839278	0.552168	0.580833	NA	Up	NO
ENSMUSG00000001657	Hoxc8	homeobox C8 [Source:MGI Symbol;Acc:MGI:96198]	331	379	513	662	452	406	359	417	326	365	3.95479	3.98988	7.45897	9.21916	6.80074	5.78929	5.89954	6.41396	5.50726	6.06665	419.155	0.451568	0.146747	3.07718	0.00208969	0.0341611	Up	NO
ENSMUSG00000001661	Hoxc6	homeobox C6 [Source:MGI Symbol;Acc:MGI:96197]	1283	1233	1369	1376	1263	869	776	1021	747	1014	20.8	17.6127	27.0089	26.0012	25.7848	16.8136	17.3032	21.3087	17.1231	22.8684	1076.92	0.513958	0.149359	3.4411	0.000579356	0.0140147	Up	NO
ENSMUSG00000001663	Gstt1	glutathione S-transferase, theta 1 [Source:MGI Symbol;Acc:MGI:107379]	723	600	578	594	840	498	417	686	485	671	18.9388	13.8481	18.425	18.1358	27.7086	15.5685	15.0237	23.133	17.963	24.451	602.669	0.199959	0.225816	0.885494	0.37589	0.710039	Up	NO
ENSMUSG00000001665	Gstt3	glutathione S-transferase, theta 3 [Source:MGI Symbol;Acc:MGI:2143526]	103	115	119	121	106	69	78	108	84	69	0.877563	0.863305	1.23382	1.20161	1.13728	0.7016	0.914029	1.18456	1.01191	0.817806	95.7729	0.41769	0.212559	1.96505	0.0494086	0.257154	Up	NO
ENSMUSG00000001666	Ddt	D-dopachrome tautomerase [Source:MGI Symbol;Acc:MGI:1298381]	481	454	410	494	487	361	359	381	286	324	19.224	15.9875	19.9411	23.0125	24.5104	17.219	19.7343	19.6028	16.1617	18.0138	396.721	0.355858	0.13553	2.62568	0.00864773	0.0897316	Up	NO
ENSMUSG00000001670	Tat	tyrosine aminotransferase [Source:MGI Symbol;Acc:MGI:98487]	2	0	0	0	0	0	0	0	2	0	0.0382734	0	0	0	0	0	0	0	0.0541136	0	0.389881	-1.23563	3.64969	-0.338559	0.734942	NA	Down	NO
ENSMUSG00000001672	Marveld3	MARVEL (membrane-associating) domain containing 3 [Source:MGI Symbol;Acc:MGI:1920858]	4	8	17	30	10	2	11	13	13	8	0.0465145	0.0819789	0.240592	0.406654	0.146451	0.0277585	0.175947	0.19463	0.213755	0.129428	11.7244	0.908747	0.616129	1.47493	0.140231	0.451079	Up	NO
ENSMUSG00000001674	Ddx18	DEAD box helicase 18 [Source:MGI Symbol;Acc:MGI:1914192]	712	761	627	725	526	824	732	802	761	387	12.3237	11.6057	13.2067	14.6264	11.4648	17.0212	17.426	17.8702	18.6238	9.31819	678.579	-0.240696	0.23235	-1.03592	0.30024	0.64615	Down	NO
ENSMUSG00000001687	Ubl3	ubiquitin-like 3 [Source:MGI Symbol;Acc:MGI:1344373]	2007	2081	1777	1543	1433	1228	1157	1235	1051	1522	7.67552	7.01225	8.27015	6.87803	6.90126	5.60482	6.08585	6.08025	5.68311	8.09721	1467.4	0.27689	0.163203	1.6966	0.0897732	0.357387	Up	NO
ENSMUSG00000001700	Gramd3	GRAM domain containing 3 [Source:MGI Symbol;Acc:MGI:1914815]	290	332	282	256	319	257	267	283	273	262	1.61982	1.63392	1.91682	1.66665	2.24378	1.71319	2.05119	2.03493	2.15602	2.03577	279.225	0.008747	0.141589	0.0617773	0.95074	0.984342	Up	NO
ENSMUSG00000001707	Eef1e1	eukaryotic translation elongation factor 1 epsilon 1 [Source:MGI Symbol;Acc:MGI:1913393]	329	383	287	414	284	409	354	335	375	354	4.33809	4.44965	4.60522	6.36269	4.71566	6.4362	6.41997	5.68646	6.99129	6.49332	350.024	-0.240659	0.152242	-1.58076	0.113932	0.405008	Down	NO
ENSMUSG00000001729	Akt1	thymoma viral proto-oncogene 1 [Source:MGI Symbol;Acc:MGI:87986]	5106	4994	3653	5056	4946	4685	3748	4146	4148	3857	45.6684	39.3558	39.7604	52.7084	55.7072	50.0089	46.1065	47.7374	52.4562	47.9894	4366.24	0.060288	0.120987	0.498302	0.618271	0.861486	Up	NO
ENSMUSG00000001739	Cldn15	claudin 15 [Source:MGI Symbol;Acc:MGI:1913103]	52	134	191	233	87	95	101	121	106	76	0.667114	1.51471	2.98194	3.48412	1.40553	1.45455	1.78216	1.99839	1.92278	1.35636	119.104	0.688437	0.353916	1.9452	0.0517513	0.264663	Up	NO
ENSMUSG00000001741	Il16	interleukin 16 [Source:MGI Symbol;Acc:MGI:1270855]	594	282	201	352	326	143	186	145	126	145	2.8625	1.19738	1.17875	1.97715	1.97832	0.822428	1.23282	0.899543	0.858523	0.972049	238.832	0.880434	0.294953	2.98499	0.00283585	0.0422911	Up	NO
ENSMUSG00000001750	Tcirg1	T cell, immune regulator 1, ATPase, H+ transporting, lysosomal V0 protein A3 [Source:MGI Symbol;Acc:MGI:1350931]	2489	2186	1948	2272	1594	1551	1416	1383	1198	1514	16.3698	12.6676	15.591	17.4167	13.2017	12.174	12.8089	11.7094	11.1404	13.8518	1711.76	0.374805	0.155203	2.41494	0.0157377	0.129333	Up	NO
ENSMUSG00000001751	Naglu	alpha-N-acetylglucosaminidase (Sanfilippo disease IIIB) [Source:MGI Symbol;Acc:MGI:1351641]	1748	2101	1445	2228	1962	1174	1465	2581	1759	777	22.449	23.7743	22.5834	33.351	31.7305	17.994	25.8775	42.6715	31.9407	13.8815	1696.38	0.187232	0.320354	0.584453	0.558916	0.831209	Up	NO
ENSMUSG00000001755	Coasy	Coenzyme A synthase [Source:MGI Symbol;Acc:MGI:1918993]	1684	1792	1748	1695	1838	1644	1140	1669	1571	1990	20.0714	18.8191	25.3538	23.5474	27.5869	23.3852	18.6882	25.6086	26.4749	32.9951	1663.63	0.0556477	0.174757	0.318429	0.75016	0.917159	Up	NO
ENSMUSG00000001761	Smo	smoothened, frizzled class receptor [Source:MGI Symbol;Acc:MGI:108075]	2683	2828	2250	2862	3017	3014	2396	2932	2568	2426	20.8794	19.391	21.3081	25.9599	29.5661	27.9926	25.6455	29.3734	28.2562	26.2632	2673.02	-0.0588582	0.11495	-0.512032	0.608629	0.855912	Down	NO
ENSMUSG00000001763	Tspan33	tetraspanin 33 [Source:MGI Symbol;Acc:MGI:1919012]	57	46	37	58	96	86	62	59	70	62	0.409364	0.291084	0.323369	0.485515	0.868209	0.737118	0.612426	0.545483	0.710813	0.619417	63.4043	-0.175352	0.308449	-0.568495	0.569699	0.836254	Down	NO
ENSMUSG00000001767	Crnkl1	crooked neck pre-mRNA splicing factor 1 [Source:MGI Symbol;Acc:MGI:1914127]	924	991	586	661	599	758	610	707	676	664	10.2974	9.73095	7.9473	8.58609	8.4063	10.0816	9.35005	10.1431	10.6519	10.294	701.749	-0.230902	0.094528	-2.44268	0.0145785	0.124046	Down	NO
ENSMUSG00000001768	Rin2	Ras and Rab interactor 2 [Source:MGI Symbol;Acc:MGI:1921280]	1611	1817	1075	1130	1647	867	740	1214	757	785	6.288	6.2488	5.10612	5.14083	8.09529	4.03867	3.97261	6.09999	4.17768	4.26233	1123.95	0.47905	0.204233	2.34561	0.0189961	0.145327	Up	NO
ENSMUSG00000001773	Folh1	folate hydrolase 1 [Source:MGI Symbol;Acc:MGI:1858193]	0	0	0	3	0	0	0	0	0	0	0	0	0	0.0425646	0	0	0	0	0	0	0.289917	2.3067	3.55719	0.64846	0.516687	NA	Up	NO
ENSMUSG00000001774	Chordc1	cysteine and histidine-rich domain (CHORD)-containing, zinc-binding protein 1 [Source:MGI Symbol;Acc:MGI:1914167]	1738	2192	1380	1763	951	1867	1663	1526	1616	1145	9.41612	10.4638	9.09844	11.133	6.48821	12.0717	12.392	10.6432	12.379	8.62956	1554.23	-0.276942	0.211579	-1.30893	0.190558	0.524825	Down	NO
ENSMUSG00000001783	Rtcb	RNA 2',3'-cyclic phosphate and 5'-OH ligase [Source:MGI Symbol;Acc:MGI:106379]	2665	2979	2151	2479	2230	2563	2255	2602	2344	1695	45.9807	45.2871	45.1632	49.8532	48.4513	52.7752	53.5122	57.7936	57.1819	40.6826	2357.3	-0.0824221	0.139941	-0.588979	0.555875	0.829164	Down	NO
ENSMUSG00000001785	Pwp1	PWP1 homolog, endonuclein [Source:MGI Symbol;Acc:MGI:1914735]	701	793	598	758	621	790	740	822	794	455	9.39266	9.362	9.75074	11.838	10.4781	12.6328	13.6373	14.1787	15.0423	8.48091	700.446	-0.210023	0.193948	-1.08288	0.278861	0.623407	Down	NO
ENSMUSG00000001786	Fbxo7	F-box protein 7 [Source:MGI Symbol;Acc:MGI:1917004]	585	586	419	474	539	452	338	441	325	417	2.32211	2.0495	2.02398	2.19302	2.69424	2.14125	1.84532	2.25351	1.82403	2.30262	447.053	0.196044	0.14744	1.32965	0.183633	0.516229	Up	NO
ENSMUSG00000001794	Capns1	calpain, small subunit 1 [Source:MGI Symbol;Acc:MGI:88266]	5372	5179	4417	4892	4991	3965	3126	4582	3517	4082	48.7071	41.3739	48.7359	51.6987	56.9856	42.9044	38.9827	53.4817	45.087	51.486	4332.89	0.226379	0.135203	1.67437	0.0940586	0.366332	Up	NO
ENSMUSG00000001802	Lrp3	low density lipoprotein receptor-related protein 3 [Source:MGI Symbol;Acc:MGI:3584516]	622	708	505	557	695	602	486	514	499	628	4.28693	4.29947	4.23558	4.47455	6.03203	4.95172	4.60702	4.56051	4.86272	6.02111	573.258	0.0194791	0.150219	0.129671	0.896827	0.967176	Up	NO
ENSMUSG00000001819	Hoxd13	homeobox D13 [Source:MGI Symbol;Acc:MGI:96205]	0	0	3	0	0	0	0	0	0	0	0	0	0.071864	0	0	0	0	0	0	0	0.317437	2.42566	3.54916	0.683447	0.494324	NA	Up	NO
ENSMUSG00000001823	Hoxd12	homeobox D12 [Source:MGI Symbol;Acc:MGI:96204]	0	0	2	3	0	0	0	2	1	2	0	0	0.0469451	0.0674583	0	0	0	0.049663	0.0272703	0.0536616	1.04036	0.6391	1.86529	0.342627	0.731879	NA	Up	NO
ENSMUSG00000001827	Folr1	folate receptor 1 (adult) [Source:MGI Symbol;Acc:MGI:95568]	1468	2170	1447	1786	1920	1129	1121	2145	694	858	12.9944	16.9244	15.587	18.4267	21.4019	11.9268	13.6478	24.4428	8.68582	10.5652	1434.45	0.455085	0.30929	1.47139	0.141187	0.45251	Up	NO
ENSMUSG00000001829	Clpb	ClpB caseinolytic peptidase B [Source:MGI Symbol;Acc:MGI:1100517]	1078	1231	837	1069	842	980	726	1194	775	713	3.83549	3.85909	3.62404	4.4332	3.77255	4.16132	3.55276	5.4689	3.89876	3.529	924.787	-0.015479	0.179654	-0.0861601	0.931339	0.978437	Down	NO
ENSMUSG00000001833	Septin7	septin 7 [Source:MGI Symbol;Acc:MGI:1335094]	2716	3158	1823	2063	1522	2139	2968	1908	1765	1072	8.02104	8.21747	6.55169	7.1013	5.66028	7.53902	12.0557	7.25393	7.37002	4.40409	2061.91	-0.211058	0.274314	-0.769406	0.441653	0.758135	Down	NO
ENSMUSG00000001844	Zdhhc4	zinc finger, DHHC domain containing 4 [Source:MGI Symbol;Acc:MGI:1920131]	540	590	470	572	646	456	489	540	397	563	3.74873	3.60884	3.97058	4.62833	5.64736	3.77797	4.66904	4.82591	3.89676	5.43701	520.573	0.115828	0.16415	0.705624	0.480422	0.785171	Up	NO
ENSMUSG00000001847	Rac1	Rac family small GTPase 1 [Source:MGI Symbol;Acc:MGI:97845]	5507	5241	4812	4802	5828	4656	4093	3981	3975	4196	42.0789	35.2848	44.7445	42.767	56.0777	42.4585	43.0148	39.1593	42.9446	44.601	4641.28	0.22044	0.11513	1.9147	0.0555301	0.274213	Up	NO
ENSMUSG00000001855	Nup214	nucleoporin 214 [Source:MGI Symbol;Acc:MGI:1095411]	1688	2082	1200	1307	1574	1501	1302	1448	1288	1112	6.03395	6.55746	5.22007	5.44556	7.08526	6.40344	6.4013	6.66334	6.50981	5.52961	1416.98	-0.0468656	0.129079	-0.363078	0.716546	0.903878	Down	NO
ENSMUSG00000001864	Aif1l	allograft inflammatory factor 1-like [Source:MGI Symbol;Acc:MGI:1919598]	2673	4538	3143	2634	1385	2547	3284	1338	1421	1558	21.1073	31.5736	30.2026	24.2431	13.7723	24.0031	35.6669	13.6014	15.8654	17.1144	2374.56	0.161209	0.357732	0.450641	0.652248	0.875135	Up	NO
ENSMUSG00000001865	Cpa3	carboxypeptidase A3, mast cell [Source:MGI Symbol;Acc:MGI:88479]	87	30	249	133	42	9	11	2	8	6	2.80322	0.851685	9.76346	4.99491	1.70416	0.346085	0.48748	0.0829572	0.364467	0.268956	56.8504	4.23207	0.632474	6.69129	2.21e-11	1.9e-08	Up	YES
ENSMUSG00000001870	Ltbp1	latent transforming growth factor beta binding protein 1 [Source:MGI Symbol;Acc:MGI:109151]	9799	10111	10882	10668	1481	9819	7659	1839	5889	6168	28.8448	26.2244	38.9817	36.6022	5.48988	34.495	31.0089	6.96886	24.5104	25.2575	7251.91	0.220742	0.685021	0.322241	0.74727	0.916594	Up	NO
ENSMUSG00000001891	Ugp2	UDP-glucose pyrophosphorylase 2 [Source:MGI Symbol;Acc:MGI:2183447]	2185	2292	1575	1545	1580	1344	1158	1337	1176	1078	24.9886	23.0957	21.9198	20.5948	22.7546	18.3439	18.2149	19.6841	19.0161	17.1502	1478.94	0.285414	0.0971452	2.93802	0.00330321	0.047054	Up	NO
ENSMUSG00000001901	Kcnh6	potassium voltage-gated channel, subfamily H (eag-related), member 6 [Source:MGI Symbol;Acc:MGI:2684139]	11	38	24	33	19	25	7	31	19	7	0.109663	0.333788	0.291161	0.383461	0.238526	0.297443	0.095976	0.397847	0.267816	0.0970824	20.7486	0.443151	0.569936	0.777545	0.436838	0.75589	Up	NO
ENSMUSG00000001909	Trmt1	tRNA methyltransferase 1 [Source:MGI Symbol;Acc:MGI:1289155]	1043	1110	855	1000	1008	1135	843	951	873	976	3.56014	3.33834	3.55152	3.9785	4.33276	4.62361	3.95765	4.17885	4.21327	4.63439	967.186	-0.0814433	0.107116	-0.760326	0.44706	0.763362	Down	NO
ENSMUSG00000001910	Nacc1	nucleus accumbens associated 1, BEN and BTB (POZ) domain containing [Source:MGI Symbol;Acc:MGI:1914080]	2839	3293	2534	3095	2843	3390	2521	2652	2607	2923	19.65	20.0823	21.3437	24.9687	24.7797	28.0027	23.9993	23.6301	25.513	28.1441	2836.96	-0.0778058	0.107417	-0.724335	0.46886	0.777359	Down	NO
ENSMUSG00000001911	Nfix	nuclear factor I/X [Source:MGI Symbol;Acc:MGI:97311]	3711	2773	1833	2258	3350	1972	1879	1684	1698	1635	21.6897	14.2803	13.0374	15.3824	24.6564	13.7554	15.1049	12.6707	14.0321	13.2936	2213.66	0.398739	0.208927	1.90851	0.0563254	0.276319	Up	NO
ENSMUSG00000001918	Slc1a5	solute carrier family 1 (neutral amino acid transporter), member 5 [Source:MGI Symbol;Acc:MGI:105305]	670	679	559	651	541	578	682	411	578	618	4.74488	4.23687	4.81756	5.37364	4.82469	4.88519	6.64297	3.74702	5.78763	6.08834	590.784	-0.0636861	0.19012	-0.334979	0.737641	0.912219	Down	NO
ENSMUSG00000001924	Uba1	ubiquitin-like modifier activating enzyme 1 [Source:MGI Symbol;Acc:MGI:98890]	11635	13965	9396	10607	7273	10035	8692	10033	8509	5976	105.984	112.083	104.156	112.617	83.4276	109.093	108.898	117.652	109.591	75.7261	9370.73	-0.00407784	0.185056	-0.0220357	0.982419	0.993812	Down	NO
ENSMUSG00000001930	Vwf	Von Willebrand factor [Source:MGI Symbol;Acc:MGI:98941]	444	366	283	305	558	339	212	260	218	165	1.09448	0.794934	0.848938	0.87632	1.73213	0.997303	0.718766	0.825073	0.759807	0.565809	306.319	0.606422	0.275389	2.20206	0.0276613	0.182586	Up	NO
ENSMUSG00000001942	Siae	sialic acid acetylesterase [Source:MGI Symbol;Acc:MGI:104803]	1098	1153	997	951	1059	833	810	1011	687	559	3.7937	3.51007	4.192	3.82983	4.60764	3.43486	3.84923	4.49682	3.35614	2.68678	896.971	0.287165	0.179015	1.60414	0.108684	0.393734	Up	NO
ENSMUSG00000001943	Vsig2	V-set and immunoglobulin domain containing 2 [Source:MGI Symbol;Acc:MGI:1928009]	96	147	110	113	36	81	74	95	78	49	1.4906	2.01109	2.07849	2.04505	0.703908	1.501	1.58034	1.89894	1.71242	1.05839	85.3877	0.12155	0.36721	0.331011	0.740636	0.913688	Up	NO
ENSMUSG00000001946	Esam	endothelial cell-specific adhesion molecule [Source:MGI Symbol;Acc:MGI:1916774]	1090	1248	1352	1023	915	812	810	819	724	833	15.5785	15.7159	23.5148	17.0417	16.468	13.8503	15.9225	15.0687	14.6305	16.5617	945.759	0.381967	0.165938	2.30187	0.0213427	0.156479	Up	NO
ENSMUSG00000001948	Spa17	sperm autoantigenic protein 17 [Source:MGI Symbol;Acc:MGI:1333778]	63	65	68	58	53	62	44	61	50	90	2.2878	2.07978	3.00507	2.45499	2.42371	2.68703	2.19764	2.85171	2.5673	4.54656	61.0491	-0.119004	0.283251	-0.420135	0.674387	0.884808	Down	NO
ENSMUSG00000001962	Fam50a	family with sequence similarity 50, member A [Source:MGI Symbol;Acc:MGI:1351626]	920	978	680	762	634	823	615	724	639	680	14.4177	13.5043	12.9683	13.9188	12.5118	15.3926	13.256	14.6064	14.159	14.8245	730.007	-0.0865016	0.111749	-0.774072	0.438888	0.756353	Down	NO
ENSMUSG00000001964	Emd	emerin [Source:MGI Symbol;Acc:MGI:108117]	682	685	733	815	816	620	497	592	746	774	7.14898	6.32667	9.35038	9.95761	10.7714	7.7563	7.16545	7.98869	11.0566	11.2865	692.231	0.200442	0.17738	1.13002	0.258469	0.602188	Up	NO
ENSMUSG00000001983	Taco1	translational activator of mitochondrially encoded cytochrome c oxidase I [Source:MGI Symbol;Acc:MGI:1917457]	267	328	234	222	192	244	251	211	246	92	9.43658	10.2142	10.0643	9.14521	8.54529	10.2919	12.2013	9.60018	12.2931	4.52324	223.693	-0.0268068	0.293674	-0.0912809	0.927269	0.976976	Down	NO
ENSMUSG00000001985	Grik3	glutamate receptor, ionotropic, kainate 3 [Source:MGI Symbol;Acc:MGI:95816]	690	850	649	793	722	875	713	873	840	497	3.75869	4.07973	4.30227	5.03499	4.95275	5.68851	5.34201	6.12203	6.46978	3.76621	743.064	-0.153913	0.184664	-0.833475	0.404577	0.733781	Down	NO
ENSMUSG00000001986	Gria3	glutamate receptor, ionotropic, AMPA3 (alpha 3) [Source:MGI Symbol;Acc:MGI:95810]	198	220	73	123	119	110	147	183	158	155	0.527619	0.516538	0.236724	0.382029	0.399321	0.349826	0.538767	0.627768	0.5953	0.574577	145.442	-0.616109	0.237679	-2.59219	0.00953677	0.0948624	Down	NO
ENSMUSG00000001995	Sipa1l2	signal-induced proliferation-associated 1 like 2 [Source:MGI Symbol;Acc:MGI:2676970]	704	989	560	594	679	587	596	500	456	471	2.48222	3.07248	2.40282	2.44114	3.01481	2.47007	2.89029	2.26951	2.2733	2.3102	596.379	0.14642	0.150274	0.974352	0.329882	0.672696	Up	NO
ENSMUSG00000001998	Ap4e1	adaptor-related protein complex AP-4, epsilon 1 [Source:MGI Symbol;Acc:MGI:1336993]	727	930	564	566	497	494	532	592	577	448	3.04371	3.43065	2.87351	2.76199	2.62027	2.4683	3.06342	3.19069	3.4156	2.60919	577.61	-0.0449648	0.149411	-0.300948	0.763454	0.922747	Down	NO
ENSMUSG00000001999	Blvra	biliverdin reductase A [Source:MGI Symbol;Acc:MGI:88170]	544	422	372	425	389	343	306	311	287	383	9.32667	6.37478	7.76135	8.49287	8.39846	7.01819	7.21567	6.86408	6.95717	9.13456	370.807	0.194852	0.16836	1.15735	0.247128	0.590569	Up	NO
ENSMUSG00000002006	Pdzd4	PDZ domain containing 4 [Source:MGI Symbol;Acc:MGI:2443483]	191	228	145	234	211	189	151	146	185	217	2.35162	2.47341	2.17254	3.35805	3.27144	2.77715	2.55704	2.31409	3.22055	3.71668	187.149	0.055806	0.206771	0.269893	0.787243	0.930557	Up	NO
ENSMUSG00000002007	Srpk3	serine/arginine-rich protein specific kinase 3 [Source:MGI Symbol;Acc:MGI:1891338]	18	8	11	22	6	12	4	12	8	10	0.208199	0.0815327	0.154834	0.296585	0.0873892	0.165645	0.0636386	0.178674	0.130832	0.1609	10.8652	0.416567	0.598378	0.69616	0.486329	0.788105	Up	NO
ENSMUSG00000002010	Idh3g	isocitrate dehydrogenase 3 (NAD+), gamma [Source:MGI Symbol;Acc:MGI:1099463]	1998	2070	1489	1709	1420	1729	1245	1639	1377	1407	17.8866	16.3278	16.2216	17.8325	16.0082	18.4727	15.3295	18.8889	17.4297	17.5221	1574.47	-0.0200897	0.116635	-0.172244	0.863245	0.953961	Down	NO
ENSMUSG00000002012	Pnck	pregnancy upregulated non-ubiquitously expressed CaM kinase [Source:MGI Symbol;Acc:MGI:1347357]	125	139	102	161	137	130	138	131	127	166	2.07962	2.03758	2.06509	3.12203	2.87023	2.58119	3.15776	2.80568	2.98744	3.84187	135.054	-0.145508	0.196436	-0.740741	0.458851	0.771337	Down	NO
ENSMUSG00000002014	Ssr4	signal sequence receptor, delta [Source:MGI Symbol;Acc:MGI:1099464]	1160	1177	1126	1212	1080	1229	974	1057	1101	1150	7.64873	6.83805	9.03515	9.31475	8.96761	9.67133	8.83319	8.97222	10.2646	10.5485	1117.59	-0.032419	0.105766	-0.306518	0.759211	0.920814	Down	NO
ENSMUSG00000002015	Bcap31	B cell receptor associated protein 31 [Source:MGI Symbol;Acc:MGI:1350933]	3197	3173	2703	2353	1801	2283	1968	1940	1701	2363	128.193	112.103	131.896	109.972	90.9404	109.252	108.536	100.142	96.4381	131.809	2294.25	0.0818336	0.17785	0.460128	0.645425	0.872082	Up	NO
ENSMUSG00000002017	Fam98a	family with sequence similarity 98, member A [Source:MGI Symbol;Acc:MGI:1919972]	1423	1504	981	1113	1157	1884	1432	1508	1603	1332	11.3838	10.6012	9.55034	10.3781	11.6557	17.9874	15.7563	15.5303	18.1318	14.8234	1384.71	-0.596735	0.117064	-5.09751	3.44e-07	4.87e-05	Down	NO
ENSMUSG00000002020	Ltbp2	latent transforming growth factor beta binding protein 2 [Source:MGI Symbol;Acc:MGI:99502]	912	658	463	744	1043	396	325	259	293	360	3.27418	2.08141	2.02281	3.11328	4.71535	1.6967	1.60479	1.19702	1.48729	1.79792	525.503	1.11066	0.262449	4.23189	2.32e-05	0.0012979	Up	YES
ENSMUSG00000002028	Kmt2a	lysine (K)-specific methyltransferase 2A [Source:MGI Symbol;Acc:MGI:96995]	5029	5642	3220	3803	4931	3278	2856	3508	2884	2689	12.1444	12.0047	9.46269	10.7043	14.9951	9.44724	9.48591	10.9055	9.84716	9.03326	3668.62	0.307409	0.147933	2.07803	0.0377065	0.22027	Up	NO
ENSMUSG00000002031	Ift46	intraflagellar transport 46 [Source:MGI Symbol;Acc:MGI:1923818]	579	689	470	473	702	514	429	560	475	616	2.42221	2.53967	2.39275	2.30639	3.69822	2.56625	2.46842	3.01589	2.80964	3.58488	542.946	-0.00240852	0.188364	-0.0127865	0.989798	0.996012	Down	NO
ENSMUSG00000002032	Tmem25	transmembrane protein 25 [Source:MGI Symbol;Acc:MGI:1918937]	282	309	279	342	235	344	164	566	348	497	1.63047	1.57415	1.96306	2.30477	1.71101	2.37369	1.30417	4.21282	2.84489	3.99742	337.147	-0.508044	0.329634	-1.54123	0.12326	0.422988	Down	NO
ENSMUSG00000002033	Cd3g	CD3 antigen, gamma polypeptide [Source:MGI Symbol;Acc:MGI:88333]	99	37	47	35	141	16	31	22	13	17	1.35168	0.445116	0.780923	0.556991	2.42429	0.260713	0.582138	0.386678	0.250953	0.322893	44.1919	1.82118	0.540617	3.3687	0.000755238	0.0169972	Up	YES
ENSMUSG00000002043	Trappc6a	trafficking protein particle complex 6A [Source:MGI Symbol;Acc:MGI:1914341]	393	487	387	488	423	372	389	473	291	523	5.568	6.07939	6.6724	8.05868	7.5469	6.29001	7.58024	8.62703	5.82937	10.3079	418.796	-0.00752781	0.202757	-0.0371273	0.970384	0.989632	Down	NO
ENSMUSG00000002052	Supt6	SPT6, histone chaperone and transcription elongation factor [Source:MGI Symbol;Acc:MGI:107726]	3958	4585	2913	3365	2990	3306	2875	3235	2914	2414	24.4458	24.9513	21.8945	24.2243	23.2553	24.3689	24.4227	25.7216	25.4473	20.7409	3179.24	-0.0124775	0.108653	-0.114838	0.908573	0.970515	Down	NO
ENSMUSG00000002055	Spag5	sperm associated antigen 5 [Source:MGI Symbol;Acc:MGI:1927470]	373	545	225	244	332	558	568	525	512	407	2.21558	2.85233	1.6264	1.68929	2.48335	3.95562	4.64038	4.0145	4.30002	3.36305	426.845	-1.02697	0.185904	-5.52417	3.31e-08	6.94e-06	Down	YES
ENSMUSG00000002058	Unc119	unc-119 lipid binding chaperone [Source:MGI Symbol;Acc:MGI:1328357]	880	877	741	659	1313	710	640	879	501	1177	6.67087	5.85767	6.83572	5.82269	12.5339	6.42334	6.67279	8.57795	5.36984	12.4119	830.628	0.128147	0.305352	0.419669	0.674727	0.884811	Up	NO
ENSMUSG00000002059	Rab34	RAB34, member RAS oncogene family [Source:MGI Symbol;Acc:MGI:104606]	869	948	688	1035	1027	996	600	789	878	1284	7.87616	7.57056	7.58838	10.9338	11.7216	10.7735	7.47951	9.2059	11.2515	16.189	904.928	-0.077725	0.239419	-0.32464	0.745453	0.915563	Down	NO
ENSMUSG00000002064	Sdf2	stromal cell derived factor 2 [Source:MGI Symbol;Acc:MGI:108019]	1166	1266	1014	985	642	995	805	777	797	1230	21.7449	20.8026	23.0124	21.4107	15.077	22.1454	20.6482	18.654	21.0155	31.9098	951.556	-0.144079	0.220758	-0.652654	0.513979	0.806114	Down	NO
ENSMUSG00000002068	Ccne1	cyclin E1 [Source:MGI Symbol;Acc:MGI:88316]	99	78	53	48	71	116	125	82	103	100	1.288	0.894135	0.839122	0.727892	1.16322	1.80113	2.23676	1.37339	1.89471	1.80986	87.7296	-0.957818	0.250425	-3.82478	0.000130891	0.00470741	Down	NO
ENSMUSG00000002076	Hsf2bp	heat shock transcription factor 2 binding protein [Source:MGI Symbol;Acc:MGI:1921627]	26	19	10	5	9	39	22	32	18	33	0.243458	0.156763	0.113956	0.0545711	0.106123	0.435832	0.283336	0.385747	0.238314	0.429857	21.2812	-1.91403	0.458216	-4.17713	2.95e-05	0.00155739	Down	YES
ENSMUSG00000002083	Bbc3	BCL2 binding component 3 [Source:MGI Symbol;Acc:MGI:2181667]	140	134	118	150	117	117	86	90	106	140	2.27573	1.9192	2.33421	2.84198	2.39497	2.26977	1.92273	1.88334	2.43625	3.16577	118.086	0.166174	0.21656	0.767337	0.442881	0.75912	Up	NO
ENSMUSG00000002100	Mybpc3	myosin binding protein C, cardiac [Source:MGI Symbol;Acc:MGI:102844]	412	293	188	168	230	458	292	188	339	385	4.29662	2.6923	2.38591	2.0421	3.02051	5.70031	4.18832	2.52396	4.99865	5.58536	292.651	-0.842724	0.284738	-2.95964	0.00307998	0.0450792	Down	NO
ENSMUSG00000002102	Psmc3	proteasome (prosome, macropain) 26S subunit, ATPase 3 [Source:MGI Symbol;Acc:MGI:1098754]	2299	2659	1916	2199	1830	2613	2210	2305	2255	2565	23.0604	23.5002	23.3878	25.7094	23.1154	31.2803	30.4894	29.7642	31.9814	35.7912	2265.23	-0.352078	0.101712	-3.46151	0.000537153	0.013188	Down	NO
ENSMUSG00000002103	Acp2	acid phosphatase 2, lysosomal [Source:MGI Symbol;Acc:MGI:87882]	1504	1594	1321	1187	1638	1118	1017	1100	891	572	6.5679	6.13327	7.02016	6.04181	9.00771	5.82671	6.10839	6.18394	5.50148	3.47484	1163.59	0.48414	0.215221	2.2495	0.0244807	0.170363	Up	NO
ENSMUSG00000002104	Rapsn	receptor-associated protein of the synapse [Source:MGI Symbol;Acc:MGI:99422]	105	140	139	146	120	188	66	332	151	151	1.75344	2.05994	2.82477	2.8418	2.52351	3.74682	1.5159	7.13731	3.56536	3.50783	153.858	-0.461609	0.385262	-1.19817	0.230851	0.574506	Down	NO
ENSMUSG00000002105	Slc39a13	solute carrier family 39 (metal ion transporter), member 13 [Source:MGI Symbol;Acc:MGI:1915677]	1035	1041	804	1001	758	853	724	830	772	978	7.41464	6.57091	7.00925	8.35837	6.83818	7.29292	7.13372	7.65459	7.8197	9.74651	866.608	-0.045767	0.146117	-0.31322	0.754113	0.918417	Down	NO
ENSMUSG00000002107	Celf2	CUGBP, Elav-like family member 2 [Source:MGI Symbol;Acc:MGI:1338822]	716	523	407	552	579	291	351	377	373	55	0.576026	0.370728	0.398464	0.517614	0.586582	0.279399	0.388385	0.390449	0.424287	0.0615539	408.091	0.739969	0.452004	1.63709	0.101612	0.380636	Up	NO
ENSMUSG00000002108	Nr1h3	nuclear receptor subfamily 1, group H, member 3 [Source:MGI Symbol;Acc:MGI:1352462]	301	276	241	233	241	108	123	78	119	110	2.83919	2.29383	2.76637	2.56166	2.86264	1.21578	1.59574	0.947149	1.58707	1.44338	175.904	1.06271	0.198777	5.34622	8.98e-08	1.69e-05	Up	YES
ENSMUSG00000002109	Ddb2	damage specific DNA binding protein 2 [Source:MGI Symbol;Acc:MGI:1355314]	377	455	290	283	345	228	234	295	222	262	3.08255	3.27798	2.88558	2.69708	3.55231	2.22488	2.63155	3.10517	2.56653	2.9801	290.995	0.220538	0.158683	1.3898	0.164589	0.488922	Up	NO
ENSMUSG00000002111	Spi1	spleen focus forming virus (SFFV) proviral integration oncogene [Source:MGI Symbol;Acc:MGI:98282]	605	215	299	317	418	145	112	103	93	244	8.94766	2.80167	5.38134	5.4645	7.78488	2.55932	2.27825	1.96104	1.94472	5.02001	245.761	1.21989	0.398657	3.06001	0.00221331	0.0353323	Up	YES
ENSMUSG00000002129	Sf3a1	splicing factor 3a, subunit 1 [Source:MGI Symbol;Acc:MGI:1914715]	2043	2193	1331	1565	1637	1765	1535	1479	1531	1432	14.8095	14.0067	11.7413	13.2228	14.9432	15.2693	15.3041	13.8018	15.6917	14.4403	1617.38	-0.117322	0.0980677	-1.19634	0.231565	0.574965	Down	NO
ENSMUSG00000002147	Stat6	signal transducer and activator of transcription 6 [Source:MGI Symbol;Acc:MGI:103034]	3261	3312	2533	2411	1882	1988	1842	1596	1629	1503	27.5866	24.6867	26.0765	23.7729	20.0488	20.0709	21.4321	17.381	19.4846	17.6875	2124.57	0.334743	0.148967	2.24709	0.0246342	0.171068	Up	NO
ENSMUSG00000002190	Clgn	calmegin [Source:MGI Symbol;Acc:MGI:107472]	0	4	0	3	0	3	4	1	0	0	0	0.0388803	0	0.0385781	0	0.0394953	0.0606943	0.0142078	0	0	1.43296	-0.787425	2.03161	-0.387587	0.698322	NA	Down	NO
ENSMUSG00000002204	Napsa	napsin A aspartic peptidase [Source:MGI Symbol;Acc:MGI:109365]	53	35	60	54	55	25	25	10	18	18	0.649769	0.378072	0.895143	0.771636	0.849109	0.365779	0.421549	0.157821	0.312014	0.306984	34.4078	1.47477	0.350115	4.21223	2.53e-05	0.00138474	Up	YES
ENSMUSG00000002205	Vrk3	vaccinia related kinase 3 [Source:MGI Symbol;Acc:MGI:2182465]	732	778	641	741	628	651	519	684	587	645	4.1216	3.85976	4.39217	4.86308	4.45284	4.37461	4.0193	4.95799	4.67322	5.05214	651.048	0.0373296	0.119262	0.313004	0.754278	0.918486	Up	NO
ENSMUSG00000002210	Smg9	SMG9 nonsense mediated mRNA decay factor [Source:MGI Symbol;Acc:MGI:1919247]	457	483	399	426	377	409	343	381	381	488	4.40502	4.10207	4.68026	4.78607	4.5761	4.70499	4.54729	4.72771	5.19253	6.54352	409.635	-0.0817306	0.15117	-0.540652	0.588748	0.845696	Down	NO
ENSMUSG00000002221	Paxip1	PAX interacting (with transcription-activation domain) protein 1 [Source:MGI Symbol;Acc:MGI:1890430]	1149	1368	726	800	1054	1338	952	1004	1189	861	4.82204	5.0585	3.70777	3.91326	5.57024	6.70147	5.4951	5.42424	7.0553	5.0266	1027.02	-0.391799	0.174215	-2.24894	0.0245164	0.170515	Down	NO
ENSMUSG00000002222	Rmnd5a	required for meiotic nuclear division 5 homolog A [Source:MGI Symbol;Acc:MGI:1915727]	2687	3125	2150	1777	1796	1814	1618	1826	1496	1627	9.58817	9.82524	9.33624	7.39083	8.07042	7.72517	7.94098	8.38809	7.54783	8.07636	1932.68	0.113158	0.124156	0.911414	0.362077	0.702166	Up	NO
ENSMUSG00000002227	Mov10	Mov10 RISC complex RNA helicase [Source:MGI Symbol;Acc:MGI:97054]	1385	1335	847	1024	1256	1442	1182	1208	1182	1386	8.48769	7.20852	6.31668	7.31438	9.69285	10.5465	9.96288	9.53018	10.2419	11.8158	1212.96	-0.379734	0.147381	-2.57655	0.00997905	0.0974634	Down	NO
ENSMUSG00000002228	Ppm1j	protein phosphatase 1J [Source:MGI Symbol;Acc:MGI:1919137]	56	53	38	51	33	18	29	10	27	17	1.28449	1.07113	1.06069	1.36348	0.953191	0.492736	0.914901	0.295275	0.875645	0.542449	31.8419	0.914672	0.38225	2.39286	0.0167175	0.134141	Up	NO
ENSMUSG00000002233	Rhoc	ras homolog family member C [Source:MGI Symbol;Acc:MGI:106028]	1240	1077	1252	1441	641	1185	1057	1290	1271	779	20.2575	15.5026	24.8905	27.4388	13.1869	23.1039	23.7501	27.1299	29.3584	17.7036	1115.5	-0.0856296	0.266473	-0.321345	0.747949	0.916807	Down	NO
ENSMUSG00000002249	Tead3	TEA domain family member 3 [Source:MGI Symbol;Acc:MGI:109241]	520	440	334	407	454	390	308	350	327	437	2.1919	1.63416	1.71328	1.99963	2.40988	1.96193	1.78564	1.89924	1.94889	2.56247	390.139	0.0521997	0.175774	0.29697	0.766489	0.923785	Up	NO
ENSMUSG00000002250	Ppard	peroxisome proliferator activator receptor delta [Source:MGI Symbol;Acc:MGI:101884]	648	718	625	651	620	507	439	464	450	529	2.8122	2.74549	3.30078	3.29298	3.38832	2.62592	2.62037	2.59229	2.76125	3.19365	554.443	0.322489	0.111139	2.90167	0.00371181	0.0510665	Up	NO
ENSMUSG00000002257	Def6	differentially expressed in FDCP 6 [Source:MGI Symbol;Acc:MGI:1346328]	186	97	81	82	95	74	59	60	49	83	2.25765	1.03739	1.19645	1.1601	1.45208	1.07195	0.984969	0.937533	0.840927	1.40146	83.5791	0.324521	0.2951	1.0997	0.271464	0.615234	Up	NO
ENSMUSG00000002265	Peg3	paternally expressed 3 [Source:MGI Symbol;Acc:MGI:104748]	694	795	388	454	643	438	532	561	522	435	2.04844	2.06756	1.39368	1.56192	2.39	1.54292	2.15975	2.13168	2.1785	1.78614	533.566	-0.0958931	0.192914	-0.497076	0.619135	0.861918	Down	NO
ENSMUSG00000002266	Zim1	zinc finger, imprinted 1 [Source:MGI Symbol;Acc:MGI:1341879]	22	38	15	17	21	25	40	21	25	27	0.0901006	0.137123	0.074759	0.0811484	0.108306	0.122192	0.225317	0.110718	0.144767	0.153827	24.8543	-0.732936	0.381308	-1.92216	0.0545853	0.272086	Down	NO
ENSMUSG00000002274	Metrn	meteorin, glial cell differentiation regulator [Source:MGI Symbol;Acc:MGI:1917333]	344	221	371	356	584	473	324	523	193	225	2.31031	1.30776	3.03216	2.78677	4.9391	3.79121	2.99286	4.52178	1.8327	2.10212	360.563	0.267061	0.339349	0.786982	0.431292	0.752457	Up	NO
ENSMUSG00000002279	Lmf1	lipase maturation factor 1 [Source:MGI Symbol;Acc:MGI:1923733]	574	569	522	595	467	511	452	475	438	544	1.79379	1.56674	1.98517	2.16728	1.83781	1.90583	1.94279	1.91095	1.93534	2.36494	508.66	0.0430883	0.135137	0.318849	0.749841	0.917159	Up	NO
ENSMUSG00000002280	Ciao3	cytosolic iron-sulfur assembly component 3 [Source:MGI Symbol;Acc:MGI:1914813]	547	604	477	628	458	491	452	467	434	554	2.58104	2.51113	2.739	3.45386	2.72142	2.76498	2.93341	2.83673	2.89547	3.63645	504.413	0.0329657	0.147287	0.22382	0.822897	0.942481	Up	NO
ENSMUSG00000002289	Angptl4	angiopoietin-like 4 [Source:MGI Symbol;Acc:MGI:1888999]	2209	1946	3510	2097	835	2564	2016	2845	2713	1579	19.7466	15.3273	38.1829	21.8491	9.3995	27.3538	24.7865	32.7396	34.2901	19.6354	2235.36	-0.183943	0.374496	-0.491174	0.623304	0.863237	Down	NO
ENSMUSG00000002297	Dbf4	DBF4 zinc finger [Source:MGI Symbol;Acc:MGI:1351328]	385	439	193	244	384	429	402	429	451	388	1.48411	1.49106	0.905375	1.09631	1.86406	1.97363	2.13137	2.12891	2.45813	2.08064	371.804	-0.704237	0.207625	-3.39187	0.000694171	0.0159878	Down	NO
ENSMUSG00000002307	Daxx	Fas death domain-associated protein [Source:MGI Symbol;Acc:MGI:1197015]	538	524	471	560	433	496	361	413	415	376	4.03515	3.46285	4.29896	4.89557	4.08966	4.43979	3.72403	3.98769	4.40097	3.92307	451.029	0.164576	0.136148	1.2088	0.226738	0.569917	Up	NO
ENSMUSG00000002308	Cd320	CD320 antigen [Source:MGI Symbol;Acc:MGI:1860083]	558	558	499	592	597	782	600	647	787	661	5.84792	5.15259	6.36404	7.23146	7.87885	9.78085	8.64858	8.72902	11.6618	9.63671	629.13	-0.388446	0.13446	-2.88893	0.00386556	0.0525946	Down	NO
ENSMUSG00000002319	Ipo4	importin 4 [Source:MGI Symbol;Acc:MGI:1923001]	1409	1566	998	1294	1026	1433	1401	1280	1349	1159	7.99895	7.83319	6.89475	8.56237	7.33485	9.70893	10.9393	9.35462	10.8282	9.15305	1275.84	-0.345268	0.120293	-2.87023	0.00410179	0.0545326	Down	NO
ENSMUSG00000002320	Tm9sf1	transmembrane 9 superfamily member 1 [Source:MGI Symbol;Acc:MGI:1921390]	1300	1595	1286	1099	706	972	874	1238	1047	881	5.05112	5.46047	6.08066	4.97714	3.45439	4.50727	4.67071	6.1924	5.75193	4.76191	1076.51	-0.033879	0.215915	-0.156909	0.875317	0.958801	Down	NO
ENSMUSG00000002324	Rec8	REC8 meiotic recombination protein [Source:MGI Symbol;Acc:MGI:1929645]	84	104	71	140	56	147	146	276	131	228	1.0421	1.13681	1.0719	2.0244	0.874865	2.17645	2.49121	4.4079	2.29787	3.93481	140.46	-1.15388	0.343438	-3.3598	0.000779994	0.0173562	Down	YES
ENSMUSG00000002325	Irf9	interferon regulatory factor 9 [Source:MGI Symbol;Acc:MGI:107587]	1075	1153	645	897	538	837	902	851	647	471	5.6726	5.36078	4.14189	5.51701	3.57501	5.27111	6.54647	5.78092	4.82726	3.45744	780.287	-0.179532	0.232686	-0.771562	0.440374	0.757755	Down	NO
ENSMUSG00000002326	Gmpr2	guanosine monophosphate reductase 2 [Source:MGI Symbol;Acc:MGI:1917903]	655	710	411	443	311	454	343	350	387	318	5.03237	4.80634	3.84272	3.9671	3.00894	4.16285	3.62454	3.46174	4.20402	3.39875	422.909	-0.00858814	0.162091	-0.0529835	0.957745	0.985498	Down	NO
ENSMUSG00000002329	Mdp1	magnesium-dependent phosphatase 1 [Source:MGI Symbol;Acc:MGI:1915131]	1132	1222	919	912	755	860	801	754	742	791	14.4355	13.7304	14.2616	13.5556	12.1243	13.0884	14.049	12.378	13.3787	14.0321	869.115	0.0474181	0.117925	0.402103	0.687608	0.890229	Up	NO
ENSMUSG00000002332	Dhrs1	dehydrogenase/reductase (SDR family) member 1 [Source:MGI Symbol;Acc:MGI:1196314]	824	838	628	704	607	624	596	658	592	385	11.2756	10.1038	10.4578	11.2286	10.4598	10.1906	11.2173	11.5913	11.454	7.32884	631.405	0.0996031	0.174449	0.57096	0.568027	0.835284	Up	NO
ENSMUSG00000002341	Ncan	neurocan [Source:MGI Symbol;Acc:MGI:104694]	2	2	1	0	3	0	0	0	0	2	0.0135859	0.0119721	0.00826678	0	0.0256641	0	0	0	0	0.018899	0.945151	1.62977	2.02178	0.806103	0.420184	NA	Up	NO
ENSMUSG00000002342	Tmem161a	transmembrane protein 161A [Source:MGI Symbol;Acc:MGI:2384577]	725	604	744	620	551	946	502	574	822	1159	3.28399	2.4106	4.10112	3.27335	3.14295	5.11396	3.12748	3.3471	5.26451	7.3031	726.988	-0.401909	0.281256	-1.42898	0.153011	0.471713	Down	NO
ENSMUSG00000002343	Armc6	armadillo repeat containing 6 [Source:MGI Symbol;Acc:MGI:1924063]	219	238	183	282	200	272	190	224	211	188	1.74797	1.67375	1.77749	2.62347	2.01021	2.59097	2.08579	2.30161	2.38119	2.08741	218.095	-0.0513958	0.17407	-0.295259	0.767796	0.924168	Down	NO
ENSMUSG00000002345	Borcs8	BLOC-1 related complex subunit 8 [Source:MGI Symbol;Acc:MGI:1919618]	561	654	435	395	335	417	392	403	335	325	10.5224	10.8082	9.929	8.63545	7.91258	9.33448	10.1126	9.73082	8.88419	8.47998	413.394	-0.0222837	0.147186	-0.151398	0.879662	0.960539	Down	NO
ENSMUSG00000002346	Slc25a42	solute carrier family 25, member 42 [Source:MGI Symbol;Acc:MGI:1920345]	724	744	827	708	911	1492	1048	1104	1213	769	3.95625	3.58214	5.49941	4.50937	6.26881	9.73008	7.87651	7.76619	9.37191	5.84564	960.336	-0.534455	0.195174	-2.73835	0.00617484	0.0717366	Down	NO
ENSMUSG00000002365	Snx9	sorting nexin 9 [Source:MGI Symbol;Acc:MGI:1913866]	3410	3179	4336	2871	1412	2592	1692	1192	1349	1781	43.0916	35.396	66.6797	42.2873	22.4696	39.091	29.4081	19.3914	24.1031	31.3086	2315.53	0.682813	0.339332	2.01223	0.0441962	0.240831	Up	NO
ENSMUSG00000002372	Ranbp3	RAN binding protein 3 [Source:MGI Symbol;Acc:MGI:1919060]	1862	1990	1444	1737	1571	1758	1475	1652	1535	1908	9.39541	8.84736	8.86684	10.2158	9.98237	10.5866	10.2366	10.731	10.9513	13.3929	1672.27	-0.156382	0.116823	-1.33862	0.180694	0.512764	Down	NO
ENSMUSG00000002379	Ndufa11	NADH:ubiquinone oxidoreductase subunit A11 [Source:MGI Symbol;Acc:MGI:1917125]	277	359	381	443	621	450	390	342	337	492	6.69283	7.64274	11.2026	12.4759	18.8948	12.9761	12.9605	10.6377	11.5128	16.5369	409.991	0.175552	0.205139	0.855772	0.392124	0.723828	Up	NO
ENSMUSG00000002384	Bmp8b	bone morphogenetic protein 8b [Source:MGI Symbol;Acc:MGI:107335]	1	4	6	2	0	2	3	4	2	5	0.0125967	0.0444017	0.0919786	0.0293613	0	0.0300693	0.0519852	0.0648691	0.0356201	0.0876332	2.93012	-0.325729	1.05036	-0.310113	0.756475	NA	Down	NO
ENSMUSG00000002393	Nr2f6	nuclear receptor subfamily 2, group F, member 6 [Source:MGI Symbol;Acc:MGI:1352453]	1150	1157	1080	1044	1023	1156	762	612	897	1106	9.02556	8.00082	10.3149	9.55025	10.1105	10.8277	8.22544	6.18332	9.95386	12.0751	984.061	0.133205	0.209675	0.635292	0.525238	0.811814	Up	NO
ENSMUSG00000002395	Use1	unconventional SNARE in the ER 1 homolog (S. cerevisiae) [Source:MGI Symbol;Acc:MGI:1914273]	1352	1485	1108	1302	1186	1098	1157	1040	1033	1327	12.0902	11.7006	12.0576	13.5708	13.3556	11.7182	14.2304	11.9725	13.0611	16.5077	1191.98	-0.00349323	0.134607	-0.0259513	0.979296	0.992843	Down	NO
ENSMUSG00000002396	Ocel1	occludin/ELL domain containing 1 [Source:MGI Symbol;Acc:MGI:1924340]	413	476	676	729	504	649	530	474	497	470	2.15009	2.18342	4.2827	4.42355	3.30414	4.03231	3.79497	3.17671	3.65835	3.4038	541.487	0.203398	0.16147	1.25967	0.20779	0.545992	Up	NO
ENSMUSG00000002409	Dyrk1b	dual-specificity tyrosine-(Y)-phosphorylation regulated kinase 1b [Source:MGI Symbol;Acc:MGI:1330302]	621	717	664	573	517	575	458	574	486	684	8.90148	9.05556	11.5826	9.57334	9.33219	9.83653	9.02949	10.592	9.84986	13.6391	579.639	-0.00201079	0.173969	-0.0115584	0.990778	0.996546	Down	NO
ENSMUSG00000002413	Braf	Braf transforming gene [Source:MGI Symbol;Acc:MGI:88190]	1764	2322	1194	1183	1439	1189	1091	1322	1058	831	5.60837	6.50467	4.61964	4.3839	5.76131	4.51152	4.77079	5.41083	4.75605	3.67536	1291.91	0.135108	0.160261	0.843052	0.3992	0.729544	Up	NO
ENSMUSG00000002416	Ndufb2	NADH:ubiquinone oxidoreductase subunit B2 [Source:MGI Symbol;Acc:MGI:1915448]	453	558	871	802	525	751	551	558	662	689	3.11163	3.37713	7.28069	6.42098	4.5412	6.15648	5.20557	4.93421	6.42939	6.58369	644.251	0.115102	0.198378	0.580215	0.56177	0.832642	Up	NO
ENSMUSG00000002428	Hltf	helicase-like transcription factor [Source:MGI Symbol;Acc:MGI:1196437]	1030	1261	765	560	866	505	508	593	661	479	6.06064	6.53764	5.47782	3.84067	6.41683	3.5463	4.11123	4.49189	5.49927	3.92082	696.925	0.332615	0.197629	1.68303	0.0923702	0.363032	Up	NO
ENSMUSG00000002455	Prpf6	pre-mRNA splicing factor 6 [Source:MGI Symbol;Acc:MGI:1922946]	2160	2246	1530	1752	1621	1701	1398	1975	1679	1211	21.95	20.1101	18.9207	20.7516	20.7436	20.6294	19.5396	25.8369	24.1242	17.1192	1691.02	-0.0417898	0.154715	-0.270108	0.787077	0.930557	Down	NO
ENSMUSG00000002458	Rgs19	regulator of G-protein signaling 19 [Source:MGI Symbol;Acc:MGI:1915153]	411	313	334	393	467	526	443	415	379	507	3.10837	2.08574	3.07399	3.46435	4.44764	4.74766	4.60811	4.04048	4.05278	5.33408	419.837	-0.272065	0.184633	-1.47355	0.140604	0.451679	Down	NO
ENSMUSG00000002475	Abhd3	abhydrolase domain containing 3 [Source:MGI Symbol;Acc:MGI:2147183]	322	404	358	455	443	341	276	463	275	266	4.22413	4.6697	5.7152	6.95715	7.31826	5.33875	4.97988	7.81912	5.10078	4.85428	355.664	0.290188	0.196151	1.47941	0.139031	0.449196	Up	NO
ENSMUSG00000002477	Snrpd1	small nuclear ribonucleoprotein D1 [Source:MGI Symbol;Acc:MGI:98344]	797	780	716	894	718	990	963	873	1375	1123	13.7657	11.8702	15.0493	17.9976	15.6166	20.4069	22.8767	19.411	33.5787	26.9823	930.269	-0.548221	0.190706	-2.8747	0.00404417	0.0542018	Down	NO
ENSMUSG00000002486	Tchp	trichoplein, keratin filament binding [Source:MGI Symbol;Acc:MGI:1925082]	423	386	306	414	285	440	243	373	368	364	2.2194	1.78447	1.95381	2.53182	1.88305	2.75519	1.7536	2.51941	2.73002	2.65679	355.315	-0.173846	0.198894	-0.874065	0.382083	0.715913	Down	NO
ENSMUSG00000002489	Tiam1	T cell lymphoma invasion and metastasis 1 [Source:MGI Symbol;Acc:MGI:103306]	459	566	322	348	360	397	385	266	256	223	1.17599	1.27772	1.00396	1.03922	1.16149	1.21391	1.35669	0.877341	0.927373	0.794801	347.203	0.0918871	0.206694	0.444557	0.65664	0.877745	Up	NO
ENSMUSG00000002496	Tsc2	TSC complex subunit 2 [Source:MGI Symbol;Acc:MGI:102548]	2274	2594	1901	1918	1567	1745	1602	1752	1559	1160	6.82875	6.8635	6.94702	6.71331	5.92573	6.25388	6.61669	6.77297	6.61942	4.84584	1761.57	0.123278	0.153277	0.804284	0.421233	0.745855	Up	NO
ENSMUSG00000002500	Rpl3l	ribosomal protein L3-like [Source:MGI Symbol;Acc:MGI:1913461]	0	0	1	2	2	3	1	4	0	1	0	0	0.0350085	0.0670523	0.0724431	0.103004	0.0395728	0.148141	0	0.0400172	1.43062	-0.172622	1.38193	-0.124913	0.900592	NA	Down	NO
ENSMUSG00000002504	Slc9a3r2	solute carrier family 9 (sodium/hydrogen exchanger), member 3 regulator 2 [Source:MGI Symbol;Acc:MGI:1890662]	1480	1081	1138	1015	880	1377	653	685	768	777	12.9947	8.36285	12.1594	10.3874	9.72991	14.4292	7.88578	7.74263	9.53428	9.49041	961.942	0.185197	0.250236	0.740091	0.459245	0.771671	Up	NO
ENSMUSG00000002524	Puf60	poly-U binding splicing factor 60 [Source:MGI Symbol;Acc:MGI:1915209]	2965	3066	2636	2736	2367	2872	2262	2484	2394	2817	23.8171	21.7001	25.7677	25.6164	23.9433	27.5329	24.9911	25.6868	27.1901	31.4783	2626.74	-0.0710659	0.115173	-0.617035	0.537212	0.81924	Down	NO
ENSMUSG00000002546	Golga2	golgi autoantigen, golgin subfamily a, 2 [Source:MGI Symbol;Acc:MGI:2139395]	2648	2920	1977	1920	1668	1999	1637	1889	1795	1656	11.5658	11.2374	10.5082	9.77451	9.17432	10.4201	9.83405	10.6214	11.0852	10.0618	1959.74	-0.0291535	0.106854	-0.272835	0.78498	0.930428	Down	NO
ENSMUSG00000002550	Uck1	uridine-cytidine kinase 1 [Source:MGI Symbol;Acc:MGI:98904]	1576	1974	1610	1649	1566	2392	1607	1899	2220	2137	17.2104	18.9936	21.3957	20.9891	21.5352	31.1745	24.1367	26.6965	34.2776	32.4639	1859.04	-0.428864	0.140225	-3.0584	0.00222519	0.0354359	Down	NO
ENSMUSG00000002565	Scin	scinderin [Source:MGI Symbol;Acc:MGI:1306794]	12	13	15	23	19	10	6	17	19	11	0.142091	0.135631	0.216145	0.317438	0.283307	0.141314	0.0977075	0.259138	0.318097	0.18119	14.4291	0.50391	0.461449	1.09202	0.274825	0.619391	Up	NO
ENSMUSG00000002578	Ikzf4	IKAROS family zinc finger 4 [Source:MGI Symbol;Acc:MGI:1343139]	97	102	59	71	106	81	52	51	54	94	0.386917	0.358487	0.286393	0.330098	0.532444	0.385601	0.285287	0.261888	0.304554	0.521595	74.9005	0.161705	0.296501	0.545376	0.585495	0.843604	Up	NO
ENSMUSG00000002580	Mien1	migration and invasion enhancer 1 [Source:MGI Symbol;Acc:MGI:1913678]	609	680	670	631	291	565	489	511	470	710	39.8494	39.2047	53.3513	48.1251	23.9783	44.1221	44.009	43.0447	43.4836	64.6284	556.46	-0.126643	0.272255	-0.465164	0.641814	0.870647	Down	NO
ENSMUSG00000002588	Pon1	paraoxonase 1 [Source:MGI Symbol;Acc:MGI:103295]	0	1	0	0	0	0	0	1	0	1	0	0.012986	0	0	0	0	0	0.0189909	0	0.0205096	0.28948	-1.23564	3.64969	-0.338561	0.73494	NA	Down	NO
ENSMUSG00000002602	Axl	AXL receptor tyrosine kinase [Source:MGI Symbol;Acc:MGI:1347244]	7749	5929	4170	6383	7321	5088	4663	4709	5408	4934	44.3157	29.8757	29.021	42.5475	52.7234	34.7265	36.6779	34.6684	43.7291	39.2528	5537.32	0.172821	0.194614	0.888023	0.374528	0.709732	Up	NO
ENSMUSG00000002603	Tgfb1	transforming growth factor, beta 1 [Source:MGI Symbol;Acc:MGI:98725]	NA	NA	1075	998	1271	806	613	482	764	1251	NA	NA	11.2005	9.9594	13.7035	8.23575	7.2186	5.31258	9.24871	14.8999	1010.51	0.423187	0.287648	1.4712	0.141237	0.452543	Up	NO
ENSMUSG00000002608	Ccdc97	coiled-coil domain containing 97 [Source:MGI Symbol;Acc:MGI:1196455]	1496	1553	1170	1264	984	1072	906	1029	840	1263	11.135	10.1849	10.5977	10.9659	9.22306	9.52261	9.275	9.85979	8.84016	13.0774	1132.04	0.0759218	0.163225	0.465135	0.641835	0.870647	Up	NO
ENSMUSG00000002617	Zfp40	zinc finger protein 40 [Source:MGI Symbol;Acc:MGI:99185]	338	512	286	337	370	287	266	330	246	393	1.99508	2.66279	2.05435	2.31852	2.75021	2.02175	2.15949	2.50755	2.05305	3.22698	329.34	0.0352467	0.202439	0.17411	0.861779	0.95383	Up	NO
ENSMUSG00000002625	Akap8l	A kinase (PRKA) anchor protein 8-like [Source:MGI Symbol;Acc:MGI:1860606]	2387	3233	2148	2444	1665	1897	1721	2212	1608	1811	9.61633	11.4759	10.5307	11.4761	8.44681	9.12068	9.53598	11.4719	9.15937	10.1493	2059.05	0.093397	0.160946	0.580299	0.561713	0.832642	Up	NO
ENSMUSG00000002633	Shh	sonic hedgehog [Source:MGI Symbol;Acc:MGI:98297]	0	0	0	0	0	0	1	3	0	0	0	0	0	0	0	0	0.0236158	0.0663157	0	0	0.423064	-2.19219	3.60723	-0.607721	0.543373	NA	Down	NO
ENSMUSG00000002635	Pdcd2l	programmed cell death 2-like [Source:MGI Symbol;Acc:MGI:1915329]	266	270	274	283	236	322	211	316	332	302	5.70259	5.1001	7.14837	7.07154	6.37124	8.23852	6.22157	8.72111	10.0636	9.00655	280.53	-0.244586	0.176406	-1.38649	0.165596	0.490007	Down	NO
ENSMUSG00000002658	Gtf2f1	general transcription factor IIF, polypeptide 1 [Source:MGI Symbol;Acc:MGI:1923848]	1376	1367	962	1284	815	1293	1069	1162	1185	1245	39.1718	34.2885	33.327	42.6047	29.2169	43.9295	41.8562	42.5848	47.6975	49.3043	1160.7	-0.307943	0.153305	-2.00869	0.0445696	0.24207	Down	NO
ENSMUSG00000002660	Clpp	caseinolytic mitochondrial matrix peptidase proteolytic subunit [Source:MGI Symbol;Acc:MGI:1858213]	908	926	812	958	923	877	669	802	717	1061	31.3214	28.1444	34.0861	38.5175	40.0939	36.1042	31.7402	35.6142	34.9701	50.9133	856.815	0.0379336	0.166699	0.227557	0.81999	0.941814	Up	NO
ENSMUSG00000002661	Alkbh7	alkB homolog 7 [Source:MGI Symbol;Acc:MGI:1913650]	422	520	413	524	367	438	340	428	316	401	10.0522	10.9138	11.9719	14.5485	11.0087	12.4516	11.1392	13.1246	10.6428	13.2878	410.073	0.0964452	0.157588	0.61201	0.540531	0.821189	Up	NO
ENSMUSG00000002664	Pspn	persephin [Source:MGI Symbol;Acc:MGI:1201684]	0	1	10	14	11	8	10	19	10	12	0	0.0908199	1.25496	1.68275	1.42849	0.984548	1.4183	2.5223	1.45802	1.72139	9.88314	-0.102842	0.512844	-0.200532	0.841065	0.948224	Down	NO
ENSMUSG00000002668	Dennd1c	DENN/MADD domain containing 1C [Source:MGI Symbol;Acc:MGI:1918035]	329	114	113	118	182	59	83	53	40	80	2.21201	0.675335	0.924563	0.924717	1.54094	0.473416	0.767532	0.458737	0.380249	0.74824	111.612	1.03931	0.395732	2.62629	0.00863219	0.0896174	Up	NO
ENSMUSG00000002679	Med6	mediator complex subunit 6 [Source:MGI Symbol;Acc:MGI:1917042]	361	305	204	276	331	362	244	231	353	288	6.21537	4.62684	4.27421	5.53869	7.17645	7.43825	5.77798	5.11996	8.59324	6.89783	292.108	-0.213986	0.22233	-0.962473	0.335812	0.678096	Down	NO
ENSMUSG00000002688	Prkd1	protein kinase D1 [Source:MGI Symbol;Acc:MGI:99879]	234	338	207	203	261	345	288	391	280	199	3.13106	3.9849	3.37063	3.16598	4.39782	5.50931	5.30024	6.73514	5.29732	3.70415	272.15	-0.50006	0.219926	-2.27376	0.0229801	0.164031	Down	NO
ENSMUSG00000002699	Lcp2	lymphocyte cytosolic protein 2 [Source:MGI Symbol;Acc:MGI:1321402]	640	206	171	212	408	123	159	106	81	77	5.93151	1.6822	1.92862	2.29012	4.76175	1.36049	2.0268	1.26469	1.06143	0.992745	207.006	1.18628	0.418396	2.83531	0.00457819	0.0585717	Up	NO
ENSMUSG00000002718	Cse1l	chromosome segregation 1-like (S. cerevisiae) [Source:MGI Symbol;Acc:MGI:1339951]	2748	2986	1675	1888	1661	2128	2012	1904	1957	1502	16.8279	16.1112	12.4823	13.4758	12.8087	15.5521	16.9461	15.0098	16.9444	12.7951	1994.13	-0.207072	0.125195	-1.654	0.0981277	0.373617	Down	NO
ENSMUSG00000002728	Naa20	N(alpha)-acetyltransferase 20, NatB catalytic subunit [Source:MGI Symbol;Acc:MGI:1915127]	579	562	501	546	634	556	477	567	494	671	5.39994	4.6182	5.6861	5.93528	7.44598	6.18854	6.11867	6.80751	6.5142	8.70551	555.222	-0.0643499	0.158199	-0.406765	0.68418	0.888747	Down	NO
ENSMUSG00000002731	Prkra	protein kinase, interferon inducible double stranded RNA dependent activator [Source:MGI Symbol;Acc:MGI:1344375]	967	972	784	798	886	790	696	856	657	674	22.433	19.8679	22.1331	21.5775	25.8831	21.8721	22.2074	25.564	21.5501	21.7511	794.005	0.08544	0.118292	0.722279	0.470123	0.778275	Up	NO
ENSMUSG00000002732	Fkbp7	FK506 binding protein 7 [Source:MGI Symbol;Acc:MGI:1336879]	335	341	350	339	331	361	281	445	329	402	6.3566	5.70109	8.08189	7.4975	7.90914	8.17503	7.33352	10.8701	8.82668	10.6112	350.328	-0.174513	0.168145	-1.03787	0.29933	0.645161	Down	NO
ENSMUSG00000002733	Plekha3	pleckstrin homology domain-containing, family A (phosphoinositide binding specific) member 3 [Source:MGI Symbol;Acc:MGI:1932515]	1394	1649	915	883	864	731	574	668	704	788	21.4946	22.4033	17.1693	15.8695	16.7765	13.452	12.1732	13.2598	15.3483	16.9026	879.783	0.276917	0.133101	2.0805	0.0374794	0.219793	Up	NO
ENSMUSG00000002741	Ykt6	YKT6 v-SNARE homolog (S. cerevisiae) [Source:MGI Symbol;Acc:MGI:1927550]	2290	2525	1938	2506	1965	2189	1813	2334	2186	1494	35.8073	34.7874	36.877	45.6725	38.692	40.8493	38.9907	46.982	48.3291	32.4973	2091.89	0.0110308	0.159003	0.0693747	0.944691	0.982833	Up	NO
ENSMUSG00000002748	Baz1b	bromodomain adjacent to zinc finger domain, 1B [Source:MGI Symbol;Acc:MGI:1353499]	5142	5489	3215	3768	3728	3869	3550	3516	3466	3046	15.0781	14.1819	11.4726	12.8785	13.7662	13.54	14.3176	13.2727	14.3703	12.4253	3781.74	-0.0490275	0.0924515	-0.530305	0.5959	0.849581	Down	NO
ENSMUSG00000002763	Pex6	peroxisomal biogenesis factor 6 [Source:MGI Symbol;Acc:MGI:2385054]	1687	1900	1870	1860	1742	1709	1273	1563	1376	1619	16.2835	16.1588	21.9654	20.9258	21.1739	19.6869	16.9	19.4216	18.779	21.739	1638.97	0.197862	0.113006	1.7509	0.0799639	0.33506	Up	NO
ENSMUSG00000002767	Mrpl2	mitochondrial ribosomal protein L2 [Source:MGI Symbol;Acc:MGI:1351622]	434	529	476	765	439	556	427	550	543	594	7.7934	8.36985	10.4018	16.0117	9.92713	11.9156	10.5461	12.7143	13.7867	14.8383	529.176	-0.0209228	0.196006	-0.106746	0.914991	0.973137	Down	NO
ENSMUSG00000002768	Mea1	male enhanced antigen 1 [Source:MGI Symbol;Acc:MGI:96957]	787	805	680	794	326	736	663	695	645	836	8.97527	8.08898	9.43729	10.5543	4.68179	10.0174	10.3995	10.2036	10.4005	13.2629	689.624	-0.33571	0.256161	-1.31054	0.190013	0.524078	Down	NO
ENSMUSG00000002769	Gnmt	glycine N-methyltransferase [Source:MGI Symbol;Acc:MGI:1202304]	9	14	12	14	8	12	7	11	10	11	0.205958	0.282272	0.334181	0.373419	0.230548	0.327722	0.220305	0.324057	0.32355	0.350165	10.651	0.0733519	0.477177	0.15372	0.87783	0.959802	Up	NO
ENSMUSG00000002771	Grin2d	glutamate receptor, ionotropic, NMDA2D (epsilon 4) [Source:MGI Symbol;Acc:MGI:95823]	32	52	37	71	50	67	76	46	54	75	0.165065	0.236333	0.232255	0.42687	0.324785	0.412454	0.539192	0.305458	0.393837	0.538176	56.3976	-0.366954	0.299865	-1.22373	0.221055	0.56277	Down	NO
ENSMUSG00000002778	Kdelr1	KDEL (Lys-Asp-Glu-Leu) endoplasmic reticulum protein retention receptor 1 [Source:MGI Symbol;Acc:MGI:1915387]	1799	1767	2070	2188	1956	2070	1814	1465	1439	1379	20.744	17.9524	29.0468	29.4067	28.4022	28.4862	28.7691	21.7467	23.4609	22.1201	1778.36	0.266467	0.149802	1.7788	0.0752727	0.32403	Up	NO
ENSMUSG00000002781	Tmem143	transmembrane protein 143 [Source:MGI Symbol;Acc:MGI:1917459]	549	557	385	439	404	402	322	338	336	281	1.91349	1.71054	1.63297	1.78343	1.77319	1.67218	1.54361	1.51657	1.65583	1.36245	390.211	0.206778	0.125319	1.65002	0.0989383	0.375398	Up	NO
ENSMUSG00000002797	Ggct	gamma-glutamyl cyclotransferase [Source:MGI Symbol;Acc:MGI:95700]	341	440	317	447	476	365	299	535	411	428	1.83425	2.08537	2.07505	2.80253	3.22428	2.34315	2.21209	3.70469	3.12586	3.20264	403.431	-0.067169	0.210015	-0.31983	0.749097	0.917118	Down	NO
ENSMUSG00000002799	Jag2	jagged 2 [Source:MGI Symbol;Acc:MGI:1098270]	641	661	491	381	426	618	373	386	446	505	3.40155	3.09061	3.17077	2.35658	2.84676	3.9139	2.72242	2.63693	3.34638	3.72795	482.265	-0.174854	0.190756	-0.916638	0.359332	0.699863	Down	NO
ENSMUSG00000002803	Btbd6	BTB (POZ) domain containing 6 [Source:MGI Symbol;Acc:MGI:3026623]	80	104	99	95	130	107	66	103	71	336	0.522216	0.598162	0.786432	0.722805	1.06862	0.83358	0.592554	0.865549	0.655302	3.05112	120.581	-0.429964	0.492025	-0.873868	0.38219	0.71597	Down	NO
ENSMUSG00000002804	Nudt14	nudix (nucleoside diphosphate linked moiety X)-type motif 14 [Source:MGI Symbol;Acc:MGI:1913424]	230	233	219	223	145	214	193	201	161	191	3.1713	2.83068	3.67468	3.58386	2.51767	3.52148	3.66011	3.56779	3.13876	3.66355	198.296	-0.049813	0.186198	-0.267527	0.789064	0.93113	Down	NO
ENSMUSG00000002808	Epdr1	ependymin related protein 1 (zebrafish) [Source:MGI Symbol;Acc:MGI:2145369]	8211	7670	9695	4695	1596	4680	3172	1289	2132	2191	97.5804	80.3132	140.21	65.0339	23.8848	66.3766	51.8474	19.7203	35.8242	36.2217	4331.17	0.942408	0.484943	1.94334	0.0519755	0.265328	Up	NO
ENSMUSG00000002812	Flii	flightless I actin binding protein [Source:MGI Symbol;Acc:MGI:1342286]	4033	4114	2827	3259	2344	2540	2491	2420	2258	2047	33.4403	30.056	28.5255	31.4966	24.4749	25.135	28.4081	25.8316	26.4721	23.6113	2750.62	0.175685	0.133044	1.3205	0.186669	0.519809	Up	NO
ENSMUSG00000002814	Top3a	topoisomerase (DNA) III alpha [Source:MGI Symbol;Acc:MGI:1197527]	629	705	484	484	508	488	423	455	448	475	4.15418	4.1025	3.88997	3.72578	4.22494	3.84643	3.8424	3.86848	4.18346	4.36404	498.87	0.0237104	0.103448	0.229201	0.818713	0.941605	Up	NO
ENSMUSG00000002820	Atg4d	autophagy related 4D, cysteine peptidase [Source:MGI Symbol;Acc:MGI:2444308]	508	524	641	561	540	583	442	528	463	615	2.59762	2.36085	3.98875	3.34359	3.47719	3.55782	3.10858	3.47568	3.34747	4.3747	538.36	0.0669759	0.154587	0.433256	0.664829	0.880558	Up	NO
ENSMUSG00000002825	Qtrt1	queuine tRNA-ribosyltransferase catalytic subunit 1 [Source:MGI Symbol;Acc:MGI:1931441]	201	228	179	280	208	214	235	210	191	311	2.1896	2.18842	2.37294	3.55521	2.85335	2.78218	3.52098	2.94499	2.94188	4.71291	225.156	-0.156582	0.217918	-0.718538	0.472426	0.779795	Down	NO
ENSMUSG00000002831	Plin4	perilipin 4 [Source:MGI Symbol;Acc:MGI:1929709]	7659	16768	2437	9846	477	6051	7198	223	2375	4496	28.3869	54.7586	10.9918	42.5347	2.22632	26.7656	36.6932	1.06401	12.4461	23.181	5338.27	-0.0515528	1.05965	-0.0486507	0.961198	0.986209	Down	NO
ENSMUSG00000002833	Hdgfl2	HDGF like 2 [Source:MGI Symbol;Acc:MGI:1194492]	2603	2285	2078	1439	839	1562	1426	1110	1085	1387	12.8311	9.9243	12.4652	8.26774	5.20802	9.1891	9.66798	7.04378	7.56207	9.51099	1533.88	0.0776069	0.276125	0.281057	0.778667	0.928312	Up	NO
ENSMUSG00000002835	Chaf1a	chromatin assembly factor 1, subunit A (p150) [Source:MGI Symbol;Acc:MGI:1351331]	622	697	525	477	566	854	686	708	705	529	2.39525	2.36493	2.46029	2.141	2.74473	3.92484	3.63339	3.50985	3.8386	2.83385	632.892	-0.487654	0.152291	-3.20211	0.00136424	0.0256396	Down	NO
ENSMUSG00000002844	Adprh	ADP-ribosylarginine hydrolase [Source:MGI Symbol;Acc:MGI:1098234]	1764	1824	1672	1711	1510	1760	1426	1451	1500	1947	24.7981	22.5928	28.6037	28.0355	26.7312	29.5281	27.572	26.2592	29.815	38.0756	1641.26	-0.0679939	0.144203	-0.471515	0.637273	0.869788	Down	NO
ENSMUSG00000002845	Tmem39a	transmembrane protein 39a [Source:MGI Symbol;Acc:MGI:1915096]	608	844	603	903	653	708	810	991	894	677	3.7462	4.582	4.52138	6.48505	5.06668	5.20623	6.86436	7.8606	7.78839	5.80279	766.973	-0.272511	0.191993	-1.41938	0.155789	0.47552	Down	NO
ENSMUSG00000002846	Timmdc1	translocase of inner mitochondrial membrane domain containing 1 [Source:MGI Symbol;Acc:MGI:1922139]	624	682	435	543	362	574	535	480	445	369	14.6286	14.0873	12.4101	14.8374	10.6868	16.0596	17.2504	14.4862	14.7503	12.0339	494.086	-0.18584	0.176488	-1.05299	0.292346	0.637426	Down	NO
ENSMUSG00000002847	Pla1a	phospholipase A1 member A [Source:MGI Symbol;Acc:MGI:1934677]	154	240	171	181	106	148	175	129	206	166	3.44189	4.72621	4.65091	4.71512	2.98334	3.94767	5.37949	3.71158	6.50979	5.16114	165.644	-0.198603	0.259857	-0.764278	0.444702	0.76105	Down	NO
ENSMUSG00000002870	Mcm2	minichromosome maintenance complex component 2 [Source:MGI Symbol;Acc:MGI:105380]	1056	1070	627	727	968	1592	1101	1197	1238	1086	5.76721	5.14886	4.16711	4.62779	6.65732	10.3764	8.27022	8.4157	9.55972	8.25073	1062.27	-0.760933	0.167556	-4.54137	5.59e-06	0.00043726	Down	NO
ENSMUSG00000002871	Tpra1	transmembrane protein, adipocyte asscociated 1 [Source:MGI Symbol;Acc:MGI:1345190]	591	850	595	615	624	509	472	656	536	433	2.62902	3.33158	3.22099	3.18874	3.49553	2.70226	2.88786	3.75668	3.37127	2.67951	576.134	0.150579	0.162611	0.926005	0.354444	0.695101	Up	NO
ENSMUSG00000002881	Nab1	Ngfi-A binding protein 1 [Source:MGI Symbol;Acc:MGI:107564]	2405	2536	1351	1367	1534	1181	1109	1094	1118	893	20.112	18.6859	13.7487	13.3244	16.1543	11.7867	12.7556	11.7775	13.2192	10.3885	1396.9	0.313733	0.117811	2.66303	0.00774405	0.0841517	Up	NO
ENSMUSG00000002885	Adgre5	adhesion G protein-coupled receptor E5 [Source:MGI Symbol;Acc:MGI:1347095]	1618	1033	873	972	995	737	601	637	597	536	12.8014	7.20116	8.40538	8.96358	9.91339	6.95902	6.54002	6.488	6.67843	5.89933	830.277	0.528544	0.184583	2.86345	0.00419049	0.0553723	Up	NO
ENSMUSG00000002897	Il17ra	interleukin 17 receptor A [Source:MGI Symbol;Acc:MGI:107399]	914	1060	985	733	1025	1037	766	1236	1060	1109	3.83482	3.91859	5.02923	3.5846	5.41558	5.19255	4.42034	6.67593	6.28822	6.47279	989.04	-0.261704	0.189107	-1.38389	0.166392	0.491596	Down	NO
ENSMUSG00000002900	Lamb1	laminin B1 [Source:MGI Symbol;Acc:MGI:96743]	5995	6540	3493	4478	4758	4855	4376	4939	4902	4328	23.4275	22.5185	16.6112	20.3967	23.4144	22.6428	23.5203	24.8468	27.0853	23.528	4770.16	-0.227092	0.114087	-1.99052	0.0465338	0.247983	Down	NO
ENSMUSG00000002908	Kcnn1	potassium intermediate/small conductance calcium-activated channel, subfamily N, member 1 [Source:MGI Symbol;Acc:MGI:1933993]	39	40	23	22	42	49	24	26	45	56	0.21944	0.198308	0.157486	0.144281	0.297595	0.329042	0.185735	0.188335	0.358006	0.438335	36.3738	-0.54539	0.390643	-1.39613	0.162675	0.485558	Down	NO
ENSMUSG00000002910	Arrdc2	arrestin domain containing 2 [Source:MGI Symbol;Acc:MGI:1918057]	313	460	364	367	579	457	342	435	411	702	2.22502	2.88119	3.14888	3.04084	5.1831	3.87711	3.34382	3.98082	4.13099	6.94204	443.634	-0.189509	0.268067	-0.706947	0.479599	0.784817	Down	NO
ENSMUSG00000002944	Cd36	CD36 molecule [Source:MGI Symbol;Acc:MGI:107899]	1354	1106	1666	1626	800	778	631	1007	790	442	7.92796	5.70588	11.8709	11.0969	5.89867	5.43658	5.08159	7.59043	6.54023	3.60019	998.019	0.831807	0.299063	2.78137	0.00541295	0.0656499	Up	NO
ENSMUSG00000002948	Map2k7	mitogen-activated protein kinase kinase 7 [Source:MGI Symbol;Acc:MGI:1346871]	440	1000	353	365	229	392	328	407	405	252	2.33062	4.66705	2.2754	2.25345	1.52748	2.47803	2.38956	2.77527	3.03316	1.85685	397.697	-0.252936	0.273251	-0.925654	0.354626	0.695182	Down	NO
ENSMUSG00000002949	Timm44	translocase of inner mitochondrial membrane 44 [Source:MGI Symbol;Acc:MGI:1343262]	1191	1376	986	1286	1007	1093	1015	1246	999	974	8.91369	9.07379	8.98024	11.2182	9.49067	9.76267	10.4481	12.0049	10.5714	10.1406	1100.48	-0.0468218	0.123315	-0.379693	0.704174	0.898286	Down	NO
ENSMUSG00000002957	Ap2a2	adaptor-related protein complex 2, alpha 2 subunit [Source:MGI Symbol;Acc:MGI:101920]	2403	2420	1331	1572	1968	1642	1382	1613	1479	1259	19.0461	16.9002	12.8379	14.5225	19.6426	15.532	15.0656	16.4581	16.5746	13.8815	1658.77	0.0572181	0.144036	0.397249	0.691184	0.892353	Up	NO
ENSMUSG00000002963	Pnkp	polynucleotide kinase 3'- phosphatase [Source:MGI Symbol;Acc:MGI:1891698]	537	534	449	476	381	374	354	343	332	392	3.09458	2.7114	3.14876	3.19721	2.76486	2.57218	2.8058	2.54457	2.70513	3.14249	408.595	0.196393	0.136462	1.43918	0.150101	0.46742	Up	NO
ENSMUSG00000002968	Med25	mediator complex subunit 25 [Source:MGI Symbol;Acc:MGI:1922863]	2393	2583	1839	2077	2221	2212	1770	1994	1911	2184	10.5367	10.021	9.85395	10.6595	12.315	11.6239	10.7192	11.3027	11.8972	13.3775	2086.17	-0.0593953	0.105756	-0.561624	0.574372	0.837989	Down	NO
ENSMUSG00000002980	Bcam	basal cell adhesion molecule [Source:MGI Symbol;Acc:MGI:1929940]	2139	1981	3159	1792	1281	1616	1310	1263	1193	1356	27.7329	22.6305	49.8424	27.0807	20.9149	25.0051	23.3605	21.0805	21.8699	24.457	1681.47	0.564289	0.270929	2.08279	0.03727	0.21901	Up	NO
ENSMUSG00000002981	Clptm1	cleft lip and palate associated transmembrane protein 1 [Source:MGI Symbol;Acc:MGI:1927155]	2804	3164	2511	2431	1959	3185	1967	2834	1876	1923	11.9785	11.9093	13.0538	12.1045	10.5385	16.2381	11.5573	15.5854	11.3313	11.4278	2415.9	-0.100523	0.189152	-0.531441	0.595113	0.849074	Down	NO
ENSMUSG00000002983	Relb	avian reticuloendotheliosis viral (v-rel) oncogene related B [Source:MGI Symbol;Acc:MGI:103289]	481	432	410	417	505	291	234	243	235	359	3.93423	3.11331	4.08098	3.97547	5.20149	2.84061	2.63243	2.55868	2.71772	4.08478	352.549	0.622783	0.194172	3.20737	0.00133953	0.0253687	Up	NO
ENSMUSG00000002984	Tomm40	translocase of outer mitochondrial membrane 40 [Source:MGI Symbol;Acc:MGI:1858259]	1172	1335	1194	1456	1123	1584	1280	1177	1229	1575	9.03289	9.06578	11.1987	13.0797	10.8994	14.5699	13.5686	11.678	13.3929	16.8865	1307.71	-0.205192	0.146741	-1.39833	0.162013	0.484536	Down	NO
ENSMUSG00000002985	Apoe	apolipoprotein E [Source:MGI Symbol;Acc:MGI:88057]	17134	15664	27554	31357	7838	11596	7767	9303	6687	6832	128.628	103.611	251.726	274.378	74.0977	103.894	80.197	89.9072	70.9793	71.3487	13812.8	1.33116	0.358194	3.71631	0.000202157	0.00657678	Up	YES
ENSMUSG00000002992	Apoc2	apolipoprotein C2 [Source:MGI Symbol;Acc:MGI:88054]	33	15	12	26	17	8	7	14	11	14	1.32107	0.529094	0.584611	1.21316	0.857012	0.382208	0.385398	0.721476	0.62261	0.779623	15.1696	0.667926	0.501545	1.33174	0.182946	0.515527	Up	NO
ENSMUSG00000002996	Hbp1	high mobility group box transcription factor 1 [Source:MGI Symbol;Acc:MGI:894659]	2418	3335	2011	1834	2112	1986	1631	2219	1897	1171	15.3833	18.6946	15.5694	13.5998	16.9204	15.0791	14.2717	18.1738	17.0641	10.3636	2001.69	0.0841349	0.19678	0.427559	0.668972	0.882372	Up	NO
ENSMUSG00000002997	Prkar2b	protein kinase, cAMP dependent regulatory, type II beta [Source:MGI Symbol;Acc:MGI:97760]	3688	4472	4677	4660	4302	6436	4250	8602	6921	5673	27.5806	29.4673	42.5644	40.6197	40.514	57.4423	43.7149	82.8145	73.1821	59.0183	5410.89	-0.563375	0.200273	-2.81304	0.00490752	0.0614687	Down	NO
ENSMUSG00000003031	Cdkn1b	cyclin-dependent kinase inhibitor 1B [Source:MGI Symbol;Acc:MGI:104565]	9423	7669	6669	5029	2440	3322	4583	1746	2371	2882	60.7638	43.5732	52.3338	37.7986	19.8138	25.5658	40.6474	14.4942	21.6177	25.853	4402.77	0.585497	0.36026	1.62521	0.104118	0.386425	Up	NO
ENSMUSG00000003032	Klf4	Kruppel-like factor 4 (gut) [Source:MGI Symbol;Acc:MGI:1342287]	401	338	344	255	252	268	168	142	201	252	4.44458	3.30087	4.63992	3.29432	3.51729	3.54507	2.56108	2.02614	3.14996	3.8855	255.169	0.389917	0.250183	1.55853	0.119107	0.415023	Up	NO
ENSMUSG00000003033	Ap1m1	adaptor-related protein complex AP-1, mu subunit 1 [Source:MGI Symbol;Acc:MGI:102776]	1309	1493	1149	1274	1199	1355	1060	1249	1312	1422	12.4191	12.4806	13.2658	14.0882	14.3249	15.3423	13.8319	15.2548	17.5997	18.7676	1269.44	-0.166274	0.119796	-1.38797	0.165145	0.489599	Down	NO
ENSMUSG00000003037	Rab8a	RAB8A, member RAS oncogene family [Source:MGI Symbol;Acc:MGI:96960]	1699	1635	1334	1381	1232	1252	1074	1218	1107	1124	16.5562	14.0382	15.8194	15.6855	15.1182	14.5605	14.3946	15.2795	15.2524	15.2368	1279	0.108984	0.0998165	1.09184	0.274902	0.619391	Up	NO
ENSMUSG00000003038	Hmgn2	high mobility group nucleosomal binding domain 2 [Source:MGI Symbol;Acc:MGI:96136]	1003	1000	1101	1282	1454	1558	1439	1045	1146	1457	5.78068	5.07812	7.72202	8.61199	10.5527	10.7164	11.4069	7.75333	9.33868	11.6815	1253.81	-0.139016	0.168531	-0.824869	0.409446	0.737055	Down	NO
ENSMUSG00000003039	Fam32a	family with sequence similarity 32, member A [Source:MGI Symbol;Acc:MGI:1915172]	2090	2553	1932	1993	2022	1761	1472	1848	1648	1404	17.1665	18.4761	19.3111	19.0801	20.9141	17.2623	16.6292	19.5403	19.1388	16.0422	1832.85	0.207287	0.108974	1.90217	0.0571488	0.278401	Up	NO
ENSMUSG00000003051	Elf3	E74-like factor 3 [Source:MGI Symbol;Acc:MGI:1101781]	30	45	19	24	34	62	28	61	65	68	0.423571	0.559801	0.326449	0.394958	0.604513	1.0447	0.543737	1.10872	1.29758	1.33558	43.8571	-1.22826	0.357401	-3.43665	0.00058896	0.0141429	Down	YES
ENSMUSG00000003053	Cyp2c29	cytochrome P450, family 2, subfamily c, polypeptide 29 [Source:MGI Symbol;Acc:MGI:103238]	2	1	2	3	0	3	3	6	1	3	0.023285	0.0102546	0.0283371	0.0407193	0	0.0416873	0.0480473	0.0899329	0.0164609	0.0485869	2.43736	-1.01833	1.10099	-0.924917	0.355009	NA	Down	NO
ENSMUSG00000003062	Stard3nl	STARD3 N-terminal like [Source:MGI Symbol;Acc:MGI:1923455]	838	751	579	739	523	668	619	504	582	487	5.29964	4.18472	4.45601	5.44734	4.1651	5.04175	5.38419	4.10324	5.20413	4.28441	616.767	0.0179748	0.167373	0.107394	0.914476	0.972781	Up	NO
ENSMUSG00000003068	Stk11	serine/threonine kinase 11 [Source:MGI Symbol;Acc:MGI:1341870]	1868	2020	1716	1781	1809	1817	1346	1500	1496	1981	11.5871	11.0402	12.9533	12.8766	14.1306	13.4511	11.4834	11.978	13.1206	17.094	1711.26	0.0394863	0.144999	0.272321	0.785376	0.930428	Up	NO
ENSMUSG00000003070	Efna2	ephrin A2 [Source:MGI Symbol;Acc:MGI:102707]	177	151	141	153	110	220	132	123	157	196	4.05989	3.05171	3.93574	4.09044	3.17728	6.02236	4.16431	3.63195	5.0917	6.25401	154.949	-0.374902	0.239115	-1.56787	0.116911	0.410714	Down	NO
ENSMUSG00000003072	Atp5d	ATP synthase, H+ transporting, mitochondrial F1 complex, delta subunit [Source:MGI Symbol;Acc:MGI:1913293]	2742	2617	2548	2980	2577	2483	2688	2554	2345	3384	37.2504	31.3251	42.1239	47.1865	44.086	40.2572	50.2251	44.6662	45.0432	63.9521	2682.59	-0.0824444	0.162824	-0.506339	0.612619	0.85845	Down	NO
ENSMUSG00000003099	Ppp5c	protein phosphatase 5, catalytic subunit [Source:MGI Symbol;Acc:MGI:102666]	1245	1241	1020	1221	1088	1212	913	1035	1010	1144	10.5085	9.22929	10.477	12.0123	11.5644	12.2089	10.5991	11.2462	12.0536	13.4325	1098.59	-0.0191734	0.114886	-0.166891	0.867456	0.955755	Down	NO
ENSMUSG00000003119	Cdk12	cyclin-dependent kinase 12 [Source:MGI Symbol;Acc:MGI:1098802]	1260	1504	740	783	857	835	735	724	668	487	3.65464	3.84367	2.61199	2.64712	3.13023	2.89043	2.93217	2.70338	2.73951	1.965	825.452	0.125206	0.161008	0.777638	0.436782	0.75589	Up	NO
ENSMUSG00000003123	Lipe	lipase, hormone sensitive [Source:MGI Symbol;Acc:MGI:96790]	1848	2214	984	1118	700	829	820	626	522	492	9.34599	9.86565	6.05597	6.59026	4.45803	5.00358	5.7038	4.0756	3.73264	3.46138	954.058	0.429309	0.221081	1.94187	0.0521534	0.265716	Up	NO
ENSMUSG00000003131	Pafah1b2	platelet-activating factor acetylhydrolase, isoform 1b, subunit 2 [Source:MGI Symbol;Acc:MGI:108415]	2681	3114	2012	2248	1988	2236	1997	1777	2039	1712	13.0575	13.3631	11.925	12.7614	12.1928	12.9969	13.3773	11.1416	14.0412	11.5992	2129.17	0.0121496	0.112495	0.108001	0.913995	0.97277	Up	NO
ENSMUSG00000003134	Tbc1d8	TBC1 domain family, member 8 [Source:MGI Symbol;Acc:MGI:1927225]	2427	2252	2536	1039	644	1467	948	610	896	997	16.8198	13.7513	21.3878	8.39275	5.62029	12.1335	9.03622	5.44221	8.77974	9.61185	1328.75	0.469723	0.397606	1.18138	0.237453	0.580613	Up	NO
ENSMUSG00000003135	Cnot11	CCR4-NOT transcription complex, subunit 11 [Source:MGI Symbol;Acc:MGI:106580]	732	881	609	717	783	725	631	681	676	795	4.61554	4.89454	4.67298	5.26948	6.2172	5.45573	5.47228	5.5278	6.02672	6.97331	714.304	-0.0819582	0.129616	-0.632314	0.527182	0.812581	Down	NO
ENSMUSG00000003153	Slc2a3	solute carrier family 2 (facilitated glucose transporter), member 3 [Source:MGI Symbol;Acc:MGI:95757]	200	224	112	163	206	123	116	168	163	130	0.894898	0.883114	0.609853	0.850096	1.16073	0.656829	0.713885	0.967716	1.03123	0.809183	156.689	0.105686	0.23085	0.457812	0.647087	0.872771	Up	NO
ENSMUSG00000003154	Foxj2	forkhead box J2 [Source:MGI Symbol;Acc:MGI:1926805]	1260	1235	913	1030	956	895	706	750	736	695	7.26102	6.27074	6.4027	6.91834	6.93756	6.15536	5.59576	5.56394	5.99691	5.5715	893.029	0.274334	0.102386	2.67941	0.00737524	0.0814731	Up	NO
ENSMUSG00000003161	Sri	sorcin [Source:MGI Symbol;Acc:MGI:98419]	1243	1110	983	942	1117	867	725	944	898	1171	8.36989	6.58561	8.05504	7.39328	9.4716	6.96739	6.7145	8.18303	8.54964	10.969	987.002	0.0560537	0.183997	0.304644	0.760637	0.921457	Up	NO
ENSMUSG00000003166	Dgcr2	DiGeorge syndrome critical region gene 2 [Source:MGI Symbol;Acc:MGI:892866]	2844	2079	2078	2356	2965	2749	2285	2470	2460	2302	8.46761	5.45395	7.52909	8.17606	11.1168	9.76808	9.35718	9.46722	10.3559	9.53448	2445.85	-0.0739126	0.16882	-0.437819	0.661517	0.878947	Down	NO
ENSMUSG00000003184	Irf3	interferon regulatory factor 3 [Source:MGI Symbol;Acc:MGI:1859179]	1279	1555	1376	1433	884	1182	1025	1040	943	1094	7.45666	7.98784	9.76243	9.73773	6.49005	8.22421	8.21912	7.80551	7.77335	8.87262	1159.96	0.142369	0.174016	0.818138	0.413278	0.740034	Up	NO
ENSMUSG00000003190	Bcl2l12	BCL2-like 12 (proline rich) [Source:MGI Symbol;Acc:MGI:1922986]	409	413	364	419	355	401	415	388	355	501	5.62353	5.00335	6.09049	6.71486	6.1466	6.58012	7.84804	6.86769	6.90138	9.58262	400.202	-0.205034	0.158486	-1.29371	0.195767	0.531032	Down	NO
ENSMUSG00000003198	Zfp959	zinc finger protein 959 [Source:MGI Symbol;Acc:MGI:2385058]	163	167	135	146	74	143	123	136	138	123	2.44998	2.21165	2.4693	2.55779	1.40064	2.56516	2.54278	2.63153	2.93275	2.57181	132.734	-0.243561	0.229543	-1.06107	0.288658	0.633231	Down	NO
ENSMUSG00000003199	Mpnd	MPN domain containing [Source:MGI Symbol;Acc:MGI:1915297]	859	905	930	1215	1337	898	890	1439	1129	1251	10.0424	9.3222	13.231	16.5561	19.6833	12.5292	14.3108	21.6571	18.6621	20.3452	1089.16	-0.0399824	0.203005	-0.196953	0.843864	0.949399	Down	NO
ENSMUSG00000003200	Sh3gl1	SH3-domain GRB2-like 1 [Source:MGI Symbol;Acc:MGI:700010]	1525	1724	1347	1654	1267	1767	1486	1412	1486	1664	12.8497	12.7993	13.812	16.2441	13.4438	17.769	17.2214	15.3162	17.7037	19.5046	1519.98	-0.218933	0.122181	-1.79187	0.0731538	0.318683	Down	NO
ENSMUSG00000003206	Ebi3	Epstein-Barr virus induced gene 3 [Source:MGI Symbol;Acc:MGI:1354171]	103	23	24	30	83	13	16	12	24	5	4.36272	0.858353	1.23706	1.48108	4.42708	0.657148	0.93213	0.654312	1.43734	0.294642	31.6574	1.61191	0.634199	2.54164	0.0110333	0.103188	Up	NO
ENSMUSG00000003208	Yju2	YJU2 splicing factor [Source:MGI Symbol;Acc:MGI:1920136]	298	268	275	256	239	299	233	280	244	219	2.18709	1.73305	2.45612	2.18992	2.20887	2.61894	2.35198	2.64547	2.532	2.23591	258.44	-0.0648318	0.152637	-0.424746	0.671022	0.883183	Down	NO
ENSMUSG00000003226	Ranbp2	RAN binding protein 2 [Source:MGI Symbol;Acc:MGI:894323]	4819	5988	2413	2837	3259	2637	2764	2722	2650	1669	18.8199	20.6047	11.4679	12.9139	16.0275	12.2906	14.8465	13.6849	14.6328	9.06727	3038.07	0.105657	0.18476	0.571864	0.567414	0.834903	Up	NO
ENSMUSG00000003227	Edar	ectodysplasin-A receptor [Source:MGI Symbol;Acc:MGI:1343498]	4	17	4	32	3	43	12	3	12	15	0.0537533	0.20131	0.065416	0.501262	0.0507708	0.689685	0.221815	0.0519112	0.22802	0.280445	14.2727	-0.473077	0.889199	-0.532026	0.594708	0.848917	Down	NO
ENSMUSG00000003228	Grk5	G protein-coupled receptor kinase 5 [Source:MGI Symbol;Acc:MGI:109161]	752	1032	607	679	645	593	563	419	485	419	4.90424	5.93005	4.81735	5.16132	5.29706	4.61542	5.04998	3.51773	4.47217	3.80126	599.446	0.295605	0.158311	1.86725	0.0618671	0.290822	Up	NO
ENSMUSG00000003233	Dvl3	dishevelled segment polarity protein 3 [Source:MGI Symbol;Acc:MGI:108100]	1858	2060	1077	1414	1297	1485	1288	1281	1379	1379	10.4496	10.2082	7.37117	9.2692	9.18581	9.96747	9.96319	9.27467	10.9659	10.789	1418.2	-0.195334	0.104354	-1.87183	0.0612295	0.288997	Down	NO
ENSMUSG00000003234	Abcf3	ATP-binding cassette, sub-family F (GCN20), member 3 [Source:MGI Symbol;Acc:MGI:1351656]	1174	1190	895	931	743	939	808	833	884	832	10.4792	9.35909	9.72189	9.68611	8.35165	10.003	9.91975	9.57196	11.1567	10.3311	905.312	-0.0846143	0.119432	-0.708474	0.478651	0.784543	Down	NO
ENSMUSG00000003235	Eif2b5	eukaryotic translation initiation factor 2B, subunit 5 epsilon [Source:MGI Symbol;Acc:MGI:2446176]	1048	1202	858	954	869	992	863	939	923	937	15.998	16.1671	15.9388	16.9742	16.705	18.0725	18.1193	18.4529	19.9218	19.8978	944.693	-0.140448	0.0856873	-1.63908	0.101196	0.379727	Down	NO
ENSMUSG00000003269	Cyth2	cytohesin 2 [Source:MGI Symbol;Acc:MGI:1334255]	1342	1558	1407	1636	1102	1538	1165	1492	1282	1561	11.1444	11.3998	14.2189	15.8353	11.5241	15.2428	13.3063	15.9503	15.0527	18.033	1396.56	-0.106954	0.156781	-0.682184	0.495122	0.793098	Down	NO
ENSMUSG00000003271	Sult2b1	sulfotransferase family, cytosolic, 2B, member 1 [Source:MGI Symbol;Acc:MGI:1926342]	10	10	10	15	9	7	5	14	6	17	0.0707791	0.0623595	0.0861354	0.123745	0.0802143	0.0591285	0.0486781	0.127559	0.0600479	0.167385	10.2362	0.12167	0.565385	0.215198	0.829613	0.944386	Up	NO
ENSMUSG00000003273	Car11	carbonic anhydrase 11 [Source:MGI Symbol;Acc:MGI:1336193]	77	90	59	85	60	43	44	48	62	65	1.24503	1.28219	1.16092	1.60193	1.22168	0.829766	0.978508	0.99913	1.41743	1.46206	61.8315	0.283482	0.26079	1.08702	0.27703	0.621418	Up	NO
ENSMUSG00000003279	Dlgap1	DLG associated protein 1 [Source:MGI Symbol;Acc:MGI:1346065]	741	712	412	365	394	334	281	366	254	211	0.972703	0.823506	0.65815	0.55846	0.651298	0.523253	0.507336	0.618497	0.471431	0.385305	387.718	0.361515	0.183016	1.97532	0.0482322	0.253414	Up	NO
ENSMUSG00000003282	Plag1	pleiomorphic adenoma gene 1 [Source:MGI Symbol;Acc:MGI:1891916]	56	74	36	39	58	35	20	35	46	47	0.286924	0.334066	0.224463	0.232907	0.374219	0.214015	0.140938	0.230853	0.333239	0.334994	43.2297	0.191116	0.335365	0.569874	0.568763	0.835832	Up	NO
ENSMUSG00000003283	Hck	hemopoietic cell kinase [Source:MGI Symbol;Acc:MGI:96052]	838	156	121	150	197	93	110	66	104	68	15.8456	2.59904	2.7843	3.30593	4.69086	2.09871	2.86079	1.60657	2.7805	1.78869	176.565	0.732419	0.455424	1.60821	0.107789	0.392221	Up	NO
ENSMUSG00000003299	Mrpl4	mitochondrial ribosomal protein L4 [Source:MGI Symbol;Acc:MGI:2137210]	1104	1190	937	1109	883	1169	970	845	818	1248	11.5775	10.9956	11.9578	13.5555	11.6608	14.6306	13.9909	11.4077	12.1289	18.2063	1015.26	-0.131362	0.172939	-0.759585	0.447503	0.763721	Down	NO
ENSMUSG00000003308	Keap1	kelch-like ECH-associated protein 1 [Source:MGI Symbol;Acc:MGI:1858732]	1068	1492	1210	1121	1165	1254	1011	1057	1065	1025	5.63323	6.93393	7.76671	6.89174	7.73809	7.89381	7.3344	7.1772	7.94252	7.52091	1131	0.0306117	0.119806	0.255511	0.798328	0.934294	Up	NO
ENSMUSG00000003309	Ap1m2	adaptor protein complex AP-1, mu 2 subunit [Source:MGI Symbol;Acc:MGI:1336974]	19	36	25	37	40	51	23	41	46	53	0.166379	0.277754	0.2664	0.377634	0.441084	0.532974	0.277006	0.462178	0.569528	0.645608	37.2753	-0.415456	0.346485	-1.19906	0.230505	0.574272	Down	NO
ENSMUSG00000003316	Glg1	golgi apparatus protein 1 [Source:MGI Symbol;Acc:MGI:104967]	7137	7899	4750	5288	4568	5132	4425	5489	4407	1985	38.6711	37.711	31.3206	33.3964	31.1687	33.1864	32.977	38.2876	33.7626	14.9621	4938.59	0.10986	0.26372	0.416578	0.676987	0.88579	Up	NO
ENSMUSG00000003341	Atp8b3	ATPase, class I, type 8B, member 3 [Source:MGI Symbol;Acc:MGI:1914581]	4	3	2	5	1	2	9	3	7	3	0.0343888	0.0227244	0.0209251	0.0501075	0.0108307	0.0205223	0.106427	0.0332104	0.0851001	0.0358782	3.9679	-0.960189	0.91695	-1.04715	0.295028	NA	Down	NO
ENSMUSG00000003344	Btbd2	BTB (POZ) domain containing 2 [Source:MGI Symbol;Acc:MGI:1933831]	1549	1683	1039	1183	1171	1245	526	988	497	585	15.9903	15.3079	10.8865	11.8721	12.6965	12.7932	6.22902	10.9511	6.05042	7.00684	1001.43	0.498476	0.27066	1.84171	0.0655182	0.300463	Up	NO
ENSMUSG00000003345	Csnk1g2	casein kinase 1, gamma 2 [Source:MGI Symbol;Acc:MGI:1920014]	2259	2440	2591	2542	2423	2448	1888	1976	1930	2846	13.2938	12.6517	18.5552	17.436	17.956	17.1928	15.2814	14.9697	16.0588	23.2985	2318.06	0.104333	0.164962	0.632468	0.527081	0.812581	Up	NO
ENSMUSG00000003346	Abhd17a	abhydrolase domain containing 17A [Source:MGI Symbol;Acc:MGI:106388]	982	1134	1021	1148	1118	985	963	808	826	1455	15.0186	15.2812	19.0025	20.4644	21.5319	17.9787	20.2569	15.9083	17.8616	30.9558	1037.88	0.0331603	0.211323	0.156918	0.87531	0.958801	Up	NO
ENSMUSG00000003348	Mob3a	MOB kinase activator 3A [Source:MGI Symbol;Acc:MGI:3050117]	589	490	412	515	506	430	411	345	377	354	7.09635	5.20165	6.04064	7.23211	7.67702	6.1829	6.81066	5.35098	6.42221	5.93313	434.83	0.232636	0.151363	1.53694	0.124308	0.424588	Up	NO
ENSMUSG00000003352	Cacnb3	calcium channel, voltage-dependent, beta 3 subunit [Source:MGI Symbol;Acc:MGI:103307]	812	906	876	997	623	1027	803	627	713	1130	8.11822	7.98102	10.658	11.6182	7.8436	12.254	11.042	8.06987	10.079	15.7161	846.241	-0.129181	0.231272	-0.55857	0.576455	0.839767	Down	NO
ENSMUSG00000003354	Ccdc65	coiled-coil domain containing 65 [Source:MGI Symbol;Acc:MGI:2146001]	7	15	8	6	9	12	9	11	8	9	0.148901	0.281124	0.207065	0.148748	0.241062	0.304619	0.263289	0.301212	0.240599	0.266307	9.24169	-0.428053	0.525946	-0.813872	0.415718	0.741705	Down	NO
ENSMUSG00000003355	Fkbp11	FK506 binding protein 11 [Source:MGI Symbol;Acc:MGI:1913370]	102	93	85	123	122	167	143	123	195	220	1.13492	0.911743	1.15093	1.59516	1.7094	2.2176	2.1884	1.76182	3.06777	3.40523	139.49	-0.717875	0.250036	-2.87108	0.00409068	0.0545203	Down	NO
ENSMUSG00000003360	Ddx23	DEAD box helicase 23 [Source:MGI Symbol;Acc:MGI:1921601]	2696	3015	2054	2123	1626	2113	1811	1904	1821	1568	13.9389	13.7348	12.9234	12.7937	10.5865	13.038	12.8782	12.6727	13.312	11.2776	2019.73	-0.00734825	0.129505	-0.0567411	0.954751	0.985047	Down	NO
ENSMUSG00000003363	Pld3	phospholipase D family, member 3 [Source:MGI Symbol;Acc:MGI:1333782]	2347	2931	3211	2988	1967	1941	1484	2017	1349	1840	24.9662	27.4714	41.5667	37.0474	26.3491	24.6416	21.7121	27.621	20.2896	27.2281	2160.46	0.585623	0.199597	2.93403	0.00334593	0.0475596	Up	NO
ENSMUSG00000003378	Grik5	glutamate receptor, ionotropic, kainate 5 (gamma 2) [Source:MGI Symbol;Acc:MGI:95818]	1050	1018	955	1218	1347	972	874	915	817	1617	7.46738	6.37899	8.26509	10.0963	12.0634	8.24989	8.54904	8.3771	8.21531	15.9974	1074.38	0.0844694	0.245846	0.343587	0.731157	0.910425	Up	NO
ENSMUSG00000003379	Cd79a	CD79A antigen (immunoglobulin-associated alpha) [Source:MGI Symbol;Acc:MGI:101774]	21	11	26	17	16	14	11	12	20	20	0.704513	0.325151	1.06148	0.664726	0.675936	0.560524	0.507555	0.518241	0.948666	0.933374	16.8473	0.274847	0.45175	0.608406	0.542918	0.822129	Up	NO
ENSMUSG00000003380	Rabac1	Rab acceptor 1 (prenylated) [Source:MGI Symbol;Acc:MGI:1201692]	2191	2204	2602	2030	1863	1849	1455	1597	1462	1842	36.8529	32.6637	53.2602	39.7982	39.4606	37.1167	33.6604	34.5803	34.7696	43.1002	1881.83	0.328166	0.164712	1.99237	0.0463307	0.247537	Up	NO
ENSMUSG00000003382	Etv3	ets variant 3 [Source:MGI Symbol;Acc:MGI:1350926]	1130	1041	632	719	841	677	584	609	628	525	3.0255	2.45581	2.05922	2.24381	2.83555	2.16327	2.1506	2.09909	2.3774	1.95542	715.928	0.191674	0.136466	1.40456	0.160153	0.481828	Up	NO
ENSMUSG00000003402	Prkcsh	protein kinase C substrate 80K-H [Source:MGI Symbol;Acc:MGI:107877]	2738	3253	2798	2895	2005	3242	2617	3003	2727	2585	25.6776	26.88	31.9326	31.6451	23.6787	36.2858	33.7561	36.2552	36.16	33.7242	2758.99	-0.219686	0.145064	-1.51441	0.129921	0.434282	Down	NO
ENSMUSG00000003410	Elavl3	ELAV like RNA binding protein 3 [Source:MGI Symbol;Acc:MGI:109157]	26	31	11	15	21	31	18	23	33	29	0.16036	0.168466	0.0825653	0.107834	0.163109	0.228185	0.152691	0.18262	0.287784	0.24882	23.5129	-0.858415	0.377128	-2.27619	0.0228347	0.163229	Down	NO
ENSMUSG00000003411	Rab3b	RAB3B, member RAS oncogene family [Source:MGI Symbol;Acc:MGI:1917158]	20	51	24	37	30	43	30	58	33	31	0.184488	0.414502	0.269402	0.397802	0.34848	0.473369	0.380604	0.688734	0.4304	0.397788	35.2868	-0.442128	0.365261	-1.21045	0.226108	0.56924	Down	NO
ENSMUSG00000003418	St8sia6	ST8 alpha-N-acetyl-neuraminide alpha-2,8-sialyltransferase 6 [Source:MGI Symbol;Acc:MGI:2386797]	93	109	57	66	61	46	64	29	32	27	0.582718	0.601764	0.434624	0.48201	0.48131	0.34398	0.55155	0.233919	0.283501	0.235344	55.6976	0.547013	0.316591	1.72782	0.0840205	0.344379	Up	NO
ENSMUSG00000003420	Fcgrt	Fc fragment of IgG receptor and transporter [Source:MGI Symbol;Acc:MGI:103017]	2988	2863	1897	2670	2187	2063	1271	1794	2045	1577	34.7824	29.3647	26.8728	36.2267	32.059	28.6604	20.3494	26.8841	33.6585	25.5371	2074.85	0.280398	0.176207	1.59129	0.111543	0.399713	Up	NO
ENSMUSG00000003421	Nosip	nitric oxide synthase interacting protein [Source:MGI Symbol;Acc:MGI:1913644]	1019	1117	1005	1062	1044	989	773	949	875	1239	10.753	10.3857	12.9059	13.0623	13.8733	12.4553	11.2192	12.8919	13.0553	18.1881	998.013	0.0216478	0.162412	0.133289	0.893965	0.96615	Up	NO
ENSMUSG00000003423	Pih1d1	PIH1 domain containing 1 [Source:MGI Symbol;Acc:MGI:1916095]	710	699	558	627	620	633	539	519	567	658	9.6294	8.353	9.20958	9.91164	10.589	10.2458	10.0544	9.06154	10.8729	12.4144	605.125	-0.0383019	0.128967	-0.296989	0.766475	0.923785	Down	NO
ENSMUSG00000003429	Rps11	ribosomal protein S11 [Source:MGI Symbol;Acc:MGI:1351329]	5283	5224	6091	8232	6458	8836	8526	8514	8999	8998	170.224	148.309	238.833	309.16	262.035	339.78	377.844	353.157	409.974	403.317	7607.93	-0.429732	0.119062	-3.60931	0.000307017	0.00881053	Down	NO
ENSMUSG00000003435	Supt5	suppressor of Ty 5, DSIF elongation factor subunit [Source:MGI Symbol;Acc:MGI:1202400]	4269	5120	3265	3964	2648	3515	2998	2830	2889	2616	27.7444	29.3187	25.8225	30.0276	21.6715	27.2633	26.7984	23.6772	26.5473	23.6509	3318.14	0.0684099	0.145338	0.470694	0.637859	0.869788	Up	NO
ENSMUSG00000003436	Dll3	delta like canonical Notch ligand 3 [Source:MGI Symbol;Acc:MGI:1096877]	2	9	9	3	3	13	9	5	7	7	0.0254757	0.101018	0.139529	0.0445503	0.0481244	0.197641	0.157685	0.0820034	0.126087	0.124054	6.72662	-0.76971	0.716398	-1.07442	0.282636	0.627048	Down	NO
ENSMUSG00000003437	Paf1	Paf1, RNA polymerase II complex component [Source:MGI Symbol;Acc:MGI:1923988]	1277	1513	1140	1239	653	1173	1084	1144	967	834	9.64445	10.0682	10.4775	10.9068	6.21043	10.5727	11.2601	11.1226	10.3261	8.7622	1080.34	-0.118395	0.21218	-0.557994	0.576848	0.840047	Down	NO
ENSMUSG00000003438	Timm50	translocase of inner mitochondrial membrane 50 [Source:MGI Symbol;Acc:MGI:1913775]	756	864	833	930	743	917	875	842	769	950	10.1939	10.2649	13.6687	14.6163	12.6162	14.7567	16.2275	14.6158	14.6611	17.8197	845.292	-0.142127	0.123121	-1.15437	0.248348	0.591898	Down	NO
ENSMUSG00000003444	Med29	mediator complex subunit 29 [Source:MGI Symbol;Acc:MGI:1914474]	267	298	281	307	299	351	292	273	286	383	10.188	10.0188	13.0481	13.6538	14.3671	15.984	15.3245	13.4101	15.43	20.3299	303.243	-0.182779	0.155798	-1.17318	0.240724	0.584365	Down	NO
ENSMUSG00000003452	Bicd1	BICD cargo adaptor 1 [Source:MGI Symbol;Acc:MGI:1101760]	635	979	498	546	583	614	495	665	590	503	0.914453	1.24221	0.872736	0.916469	1.05725	1.05526	0.980438	1.23283	1.20133	1.00767	595.998	-0.159903	0.15443	-1.03544	0.300464	0.64615	Down	NO
ENSMUSG00000003458	Ncstn	nicastrin [Source:MGI Symbol;Acc:MGI:1891700]	3412	3733	3078	3374	3268	3027	2574	3349	2361	2481	34.4152	33.1761	37.7812	39.6666	41.5093	36.4382	35.709	43.4862	33.6713	34.812	3012.45	0.154846	0.118546	1.3062	0.191484	0.525853	Up	NO
ENSMUSG00000003464	Pex19	peroxisomal biogenesis factor 19 [Source:MGI Symbol;Acc:MGI:1334458]	2382	3250	1523	2205	2102	2150	1347	1804	1165	1417	19.2734	23.1699	14.9962	20.7952	21.4176	20.7615	14.9903	18.7909	13.328	15.9495	1862.96	0.226119	0.193817	1.16666	0.243347	0.586717	Up	NO
ENSMUSG00000003469	Phyhip	phytanoyl-CoA hydroxylase interacting protein [Source:MGI Symbol;Acc:MGI:1860417]	343	196	803	858	770	387	227	1044	435	416	5.56812	2.80346	15.8634	16.2345	15.7408	7.4977	5.06837	21.8177	9.9845	9.39438	554.258	0.619226	0.401134	1.54369	0.122664	0.42199	Up	NO
ENSMUSG00000003476	Crhr2	corticotropin releasing hormone receptor 2 [Source:MGI Symbol;Acc:MGI:894312]	4	4	1	6	1	4	0	0	2	5	0.0232739	0.0205094	0.00708089	0.0406931	0.00733005	0.0277783	0	0	0.0164531	0.0404782	2.5881	0.177424	1.25296	0.141604	0.887393	NA	Up	NO
ENSMUSG00000003477	Inmt	indolethylamine N-methyltransferase [Source:MGI Symbol;Acc:MGI:102963]	4	5	2	12	13	27	5	9	14	18	0.0979462	0.107879	0.0595987	0.342507	0.400895	0.789094	0.168422	0.283737	0.484764	0.6132	11.0542	-0.781046	0.673255	-1.1601	0.246006	0.589479	Down	NO
ENSMUSG00000003484	Cyp4f18	cytochrome P450, family 4, subfamily f, polypeptide 18 [Source:MGI Symbol;Acc:MGI:1919304]	104	113	93	94	64	43	43	31	48	44	2.1404	2.04911	2.32921	2.25491	1.65868	1.05616	1.21718	0.821325	1.39676	1.25971	64.9697	0.918393	0.252093	3.64308	0.000269399	0.00801085	Up	NO
ENSMUSG00000003500	Impdh1	inosine monophosphate dehydrogenase 1 [Source:MGI Symbol;Acc:MGI:96567]	909	745	746	807	1416	1465	1110	915	1100	633	5.95674	4.30156	5.94907	6.1639	11.685	11.4574	10.0045	7.71897	10.192	5.77044	984.583	-0.153223	0.281908	-0.543521	0.586771	0.844086	Down	NO
ENSMUSG00000003518	Dusp3	dual specificity phosphatase 3 (vaccinia virus phosphatase VH1-related) [Source:MGI Symbol;Acc:MGI:1919599]	1026	1154	869	792	592	842	514	393	607	905	8.87143	8.79178	9.1439	7.98195	6.44599	8.68883	6.11276	4.37454	7.42091	10.8857	748.334	0.128351	0.274054	0.468344	0.639539	0.869884	Up	NO
ENSMUSG00000003526	Prodh	proline dehydrogenase [Source:MGI Symbol;Acc:MGI:97770]	451	738	239	280	193	321	398	205	253	248	2.05352	2.96077	1.3243	1.486	1.10663	1.74434	2.49249	1.20163	1.62879	1.57085	317.491	-0.349556	0.256029	-1.3653	0.172159	0.5002	Down	NO
ENSMUSG00000003527	Ess2	ess-2 splicing factor [Source:MGI Symbol;Acc:MGI:107854]	582	644	501	569	594	537	446	502	545	565	5.63434	5.49327	5.90233	6.42051	7.2415	6.20436	5.93857	6.2563	7.46	7.60902	541.801	0.0119551	0.125107	0.0955592	0.923871	0.975778	Up	NO
ENSMUSG00000003528	Slc25a1	solute carrier family 25 (mitochondrial carrier, citrate transporter), member 1 [Source:MGI Symbol;Acc:MGI:1345283]	1702	2087	1950	1532	1254	1523	1597	965	1120	1339	22.0378	23.8098	30.7262	23.1209	20.4469	23.5348	28.4407	16.0853	20.5045	24.1184	1478.56	0.196137	0.221118	0.887027	0.375064	0.709732	Up	NO
ENSMUSG00000003531	Dgcr6	DiGeorge syndrome critical region gene 6 [Source:MGI Symbol;Acc:MGI:1202877]	679	716	669	643	469	669	557	577	531	741	5.01421	4.65876	6.01208	5.53454	4.36141	5.89606	5.65738	5.48533	5.54434	7.61222	618.695	-0.128773	0.177837	-0.724107	0.469	0.777461	Down	NO
ENSMUSG00000003534	Ddr1	discoidin domain receptor family, member 1 [Source:MGI Symbol;Acc:MGI:99216]	1085	1674	906	1348	1145	1653	1135	1871	1713	1610	7.84992	10.6713	7.97681	11.3674	10.4319	14.2729	11.2943	17.4262	17.5233	16.204	1407.59	-0.580899	0.193615	-3.00028	0.00269732	0.040718	Down	NO
ENSMUSG00000003541	Ier3	immediate early response 3 [Source:MGI Symbol;Acc:MGI:104814]	128	199	187	307	356	288	155	269	284	488	5.53188	7.57777	9.83491	15.4646	19.3747	14.8545	9.21344	14.9661	17.3541	29.3388	269.372	-0.160804	0.338054	-0.475677	0.634304	0.868304	Down	NO
ENSMUSG00000003545	Fosb	FBJ osteosarcoma oncogene B [Source:MGI Symbol;Acc:MGI:95575]	19	57	18	158	105	220	23	45	64	153	0.0562013	0.148555	0.0647919	0.544725	0.391108	0.77662	0.0935702	0.171351	0.267661	0.629556	86.3007	-0.192909	0.698953	-0.275997	0.78255	0.929855	Down	NO
ENSMUSG00000003546	Klc4	kinesin light chain 4 [Source:MGI Symbol;Acc:MGI:1922014]	1368	1374	913	835	706	804	722	832	726	848	23.7117	20.984	19.2581	16.8694	15.41	16.6316	17.2124	18.5649	17.7924	20.4471	885.867	-0.0206947	0.138714	-0.149189	0.881404	0.961164	Down	NO
ENSMUSG00000003549	Ercc1	excision repair cross-complementing rodent repair deficiency, complementation group 1 [Source:MGI Symbol;Acc:MGI:95412]	395	409	305	441	205	343	278	339	341	341	4.09054	3.73191	3.8437	5.32303	2.67337	4.23916	3.95964	4.51936	4.99299	4.91244	334.493	-0.137791	0.222509	-0.619259	0.535745	0.81822	Down	NO
ENSMUSG00000003555	Cyp17a1	cytochrome P450, family 17, subfamily a, polypeptide 1 [Source:MGI Symbol;Acc:MGI:88586]	732	150	1684	4678	6168	4573	1529	5115	5719	3924	8.61123	1.55478	24.108	64.1434	91.3735	64.2035	24.7394	77.4629	95.1255	64.216	3534.98	-0.0917333	0.648284	-0.141502	0.887474	0.963487	Down	NO
ENSMUSG00000003559	As3mt	arsenite methyltransferase [Source:MGI Symbol;Acc:MGI:1929882]	1023	1353	781	797	594	698	632	682	534	721	7.99929	9.32177	7.43177	7.26393	5.84903	6.51379	6.79705	6.86522	5.90391	7.84281	755.167	0.0696051	0.159145	0.43737	0.661843	0.878965	Up	NO
ENSMUSG00000003573	Homer3	homer scaffolding protein 3 [Source:MGI Symbol;Acc:MGI:1347359]	1782	2260	1646	1691	1118	1392	1473	842	744	1420	14.39	16.0801	16.1752	15.9161	11.3689	13.4152	16.3601	8.75307	8.49473	15.9516	1395.86	0.259052	0.266882	0.97066	0.331717	0.674624	Up	NO
ENSMUSG00000003575	Crtc1	CREB regulated transcription coactivator 1 [Source:MGI Symbol;Acc:MGI:2142523]	1578	1716	1395	1539	1653	1341	1169	1326	1201	1407	6.26628	6.00405	6.74128	7.12326	8.26603	6.35527	6.38475	6.7786	6.74323	7.77243	1410.75	0.164126	0.104701	1.56756	0.116983	0.410873	Up	NO
ENSMUSG00000003581	Rnf215	ring finger protein 215 [Source:MGI Symbol;Acc:MGI:1918923]	799	859	639	696	597	722	485	619	507	831	12.6883	12.0192	12.3488	12.8826	11.9386	13.6835	10.5932	12.6544	11.3838	18.3577	663.181	-0.0533858	0.189951	-0.281051	0.778671	0.928312	Down	NO
ENSMUSG00000003585	Sec14l2	SEC14-like lipid binding 2 [Source:MGI Symbol;Acc:MGI:1915065]	19	20	26	25	42	32	16	24	23	42	0.191174	0.177306	0.318357	0.293188	0.532155	0.384254	0.221424	0.310872	0.32721	0.587861	27.0511	0.0987543	0.384847	0.256607	0.797482	0.933993	Up	NO
ENSMUSG00000003604	Aven	apoptosis, caspase activation inhibitor [Source:MGI Symbol;Acc:MGI:1921518]	280	347	255	290	324	352	271	318	347	314	2.6658	2.91088	2.95444	3.21815	3.88451	3.99958	3.54867	3.89754	4.67112	4.15872	307.758	-0.227417	0.139951	-1.62497	0.104168	0.386464	Down	NO
ENSMUSG00000003617	Cp	ceruloplasmin [Source:MGI Symbol;Acc:MGI:88476]	1583	1043	1217	540	842	520	526	388	404	346	5.29428	3.07352	4.95316	2.10503	3.54618	2.07555	2.41958	1.67052	1.91043	1.60977	709.66	0.926765	0.295241	3.13901	0.0016952	0.0295129	Up	NO
ENSMUSG00000003623	Crot	carnitine O-octanoyltransferase [Source:MGI Symbol;Acc:MGI:1921364]	1462	1625	1067	1052	925	952	849	981	829	725	12.3401	12.0851	10.9598	10.3496	9.83185	9.58985	9.85613	10.6595	9.89348	8.51275	1013.85	0.150273	0.122923	1.22249	0.221522	0.563043	Up	NO
ENSMUSG00000003644	Rps6ka1	ribosomal protein S6 kinase polypeptide 1 [Source:MGI Symbol;Acc:MGI:104558]	783	547	392	396	710	427	421	410	378	435	5.76046	3.54575	3.50952	3.3957	6.57773	3.7491	4.25996	3.88306	3.93197	4.4519	478.864	0.186033	0.238869	0.778809	0.436092	0.755317	Up	NO
ENSMUSG00000003657	Calb2	calbindin 2 [Source:MGI Symbol;Acc:MGI:101914]	0	0	31	9	0	19	0	2	1	2	0	0	0.967458	0.269025	0	0.581509	0	0.0660263	0.0362555	0.0713423	6.55318	1.51454	1.51105	1.00231	0.316196	0.659941	Up	NO
ENSMUSG00000003660	Snrnp200	small nuclear ribonucleoprotein 200 (U5) [Source:MGI Symbol;Acc:MGI:2444401]	4288	4762	3027	3163	3141	3055	2917	3119	2834	1903	22.2005	21.7231	19.0715	19.0873	20.4784	18.8765	20.7717	20.7882	20.7458	13.7059	3130.94	0.0915573	0.159609	0.573634	0.566216	0.83444	Up	NO
ENSMUSG00000003662	Ciao1	cytosolic iron-sulfur protein assembly 1 [Source:MGI Symbol;Acc:MGI:1346998]	1072	1139	962	928	815	894	754	858	732	869	12.3698	11.5802	13.5086	12.4812	11.8427	12.3115	11.9665	12.7453	11.9427	13.9492	886.326	0.0573356	0.118072	0.485597	0.627253	0.864841	Up	NO
ENSMUSG00000003665	Has1	hyaluronan synthase 1 [Source:MGI Symbol;Acc:MGI:106590]	4	0	5	5	7	7	5	9	11	6	0.0346878	0	0.0527675	0.0505432	0.0764512	0.0724524	0.059647	0.100486	0.134884	0.0723928	6.10398	-0.50594	0.677432	-0.74685	0.455154	0.769255	Down	NO
ENSMUSG00000003680	Taf6l	TATA-box binding protein associated factor 6 like [Source:MGI Symbol;Acc:MGI:2444957]	265	281	297	314	291	322	241	273	269	377	1.31263	1.22638	1.79027	1.81285	1.81514	1.90351	1.64188	1.74081	1.88396	2.59775	292.328	-0.0604344	0.172278	-0.350796	0.725741	0.908906	Down	NO
ENSMUSG00000003721	Insig2	insulin induced gene 2 [Source:MGI Symbol;Acc:MGI:1920249]	801	899	707	574	568	510	533	701	505	537	5.17546	5.118	5.55906	4.32281	4.62154	3.93269	4.73664	5.83081	4.6135	4.8267	619.365	0.0698601	0.167564	0.416917	0.676739	0.885741	Up	NO
ENSMUSG00000003731	Kpna6	karyopherin (importin) alpha 6 [Source:MGI Symbol;Acc:MGI:1100836]	2911	3082	1897	2020	1946	2201	1980	1894	1867	1539	17.7527	16.5607	14.0784	14.3586	14.9447	16.0193	16.6079	14.8695	16.0986	13.0563	2076.55	-0.0349088	0.114636	-0.30452	0.760732	0.921457	Down	NO
ENSMUSG00000003746	Man1a	mannosidase 1, alpha [Source:MGI Symbol;Acc:MGI:104677]	1182	1541	1118	964	776	829	751	594	670	408	4.77364	5.48352	5.49465	4.53781	3.94653	3.99567	4.17157	3.08825	3.82586	2.2922	850.238	0.479966	0.229767	2.08893	0.0367144	0.217081	Up	NO
ENSMUSG00000003752	Itpkc	inositol 1,4,5-trisphosphate 3-kinase C [Source:MGI Symbol;Acc:MGI:2442554]	411	477	239	231	266	266	217	197	217	141	2.72067	2.78213	1.9253	1.78231	2.21736	2.10145	1.9757	1.67878	2.03103	1.29841	254.981	0.166179	0.190381	0.872872	0.382733	0.71597	Up	NO
ENSMUSG00000003762	Coq8b	coenzyme Q8B [Source:MGI Symbol;Acc:MGI:1924139]	548	618	390	523	369	466	398	414	399	402	3.06334	3.04389	2.65305	3.40765	2.59754	3.10888	3.06003	2.97927	3.15363	3.12609	442.759	-0.0442003	0.132849	-0.332711	0.739353	0.913133	Down	NO
ENSMUSG00000003778	Brd8	bromodomain containing 8 [Source:MGI Symbol;Acc:MGI:1925906]	2435	2784	1778	1900	1626	1763	1749	2058	1798	1521	9.54077	9.61123	8.47778	8.67713	8.02282	8.24404	9.42545	10.3806	9.96086	8.29038	1896.67	-0.0888678	0.121901	-0.729017	0.465991	0.775668	Down	NO
ENSMUSG00000003779	Kif20a	kinesin family member 20A [Source:MGI Symbol;Acc:MGI:1201682]	463	510	255	302	361	642	538	590	535	368	3.25441	3.15853	2.18121	2.4742	3.19536	5.38553	5.20116	5.33872	5.317	3.59831	453.415	-0.883375	0.184657	-4.78387	1.72e-06	0.000173847	Down	NO
ENSMUSG00000003808	Farsa	phenylalanyl-tRNA synthetase, alpha subunit [Source:MGI Symbol;Acc:MGI:1913840]	850	1006	663	867	536	906	752	877	797	729	6.25432	6.52205	5.93663	7.43563	4.96647	7.95595	7.61038	8.30719	8.29166	7.46189	786.881	-0.320062	0.156344	-2.04716	0.040642	0.230644	Down	NO
ENSMUSG00000003809	Gcdh	glutaryl-Coenzyme A dehydrogenase [Source:MGI Symbol;Acc:MGI:104541]	912	888	685	789	734	727	695	804	640	625	11.1001	9.5229	10.1458	11.193	11.2499	10.5601	11.6344	12.5974	11.0137	10.5821	737.515	-0.00518088	0.115891	-0.044705	0.964342	0.987278	Down	NO
ENSMUSG00000003810	Mast2	microtubule associated serine/threonine kinase 2 [Source:MGI Symbol;Acc:MGI:894676]	1511	1575	1002	1138	1156	1233	1175	907	931	1246	5.55606	5.10279	3.60088	3.91701	4.29887	4.34551	4.77243	3.44807	3.88729	5.11862	1163.3	-0.0833327	0.151072	-0.551609	0.581217	0.841967	Down	NO
ENSMUSG00000003812	Dnase2a	deoxyribonuclease II alpha [Source:MGI Symbol;Acc:MGI:1329019]	495	424	606	354	349	358	261	244	233	382	2.59244	1.95657	3.86227	2.16095	2.30171	2.23764	1.88006	1.64508	1.72537	2.7831	364.154	0.497432	0.268936	1.84963	0.0643666	0.2978	Up	NO
ENSMUSG00000003813	Rad23a	RAD23 homolog A, nucleotide excision repair protein [Source:MGI Symbol;Acc:MGI:105126]	1075	1262	1007	1108	658	888	758	804	584	579	11.2541	11.6409	12.8291	13.5201	8.67459	11.0947	10.9143	10.8356	8.64444	8.43218	848.272	0.281544	0.202651	1.3893	0.16474	0.489062	Up	NO
ENSMUSG00000003814	Calr	calreticulin [Source:MGI Symbol;Acc:MGI:88252]	14212	18890	15135	19147	9099	20999	18592	15148	14030	15163	163.491	191.468	211.878	256.73	131.812	288.297	294.166	224.33	228.202	242.652	15900.4	-0.294615	0.229939	-1.28127	0.200097	0.536244	Down	NO
ENSMUSG00000003824	Syce2	synaptonemal complex central element protein 2 [Source:MGI Symbol;Acc:MGI:1919096]	123	116	94	96	143	216	136	159	196	127	2.02088	1.67927	1.87945	1.83843	2.95867	4.2354	3.07331	3.36302	4.55321	2.90271	141.101	-0.663537	0.236574	-2.80477	0.00503519	0.0627093	Down	NO
ENSMUSG00000003847	Nfat5	nuclear factor of activated T cells 5 [Source:MGI Symbol;Acc:MGI:1859333]	1832	2527	4779	5195	1544	3935	4108	4453	3647	3034	2.24958	2.73405	7.14133	7.43532	2.38751	5.76666	6.938	7.0392	6.33191	5.18266	3548.92	-0.0761666	0.325196	-0.234217	0.814816	0.941017	Down	NO
ENSMUSG00000003848	Nob1	NIN1/RPN12 binding protein 1 homolog [Source:MGI Symbol;Acc:MGI:1914869]	798	763	677	859	847	920	800	960	782	1030	6.60778	5.56675	6.82192	8.29054	8.83197	9.09166	9.11108	10.2333	9.1555	11.8645	842.759	-0.262502	0.140776	-1.86468	0.0622262	0.291607	Down	NO
ENSMUSG00000003849	Nqo1	NAD(P)H dehydrogenase, quinone 1 [Source:MGI Symbol;Acc:MGI:103187]	106	115	80	127	151	79	73	176	112	103	3.33626	3.18917	3.06416	4.65902	5.98482	2.96743	3.16013	7.13117	4.98417	4.50972	111.323	0.0462951	0.318065	0.145552	0.884275	0.9619	Up	NO
ENSMUSG00000003863	Ppfia3	protein tyrosine phosphatase, receptor type, f polypeptide (PTPRF), interacting protein (liprin), alpha 3 [Source:MGI Symbol;Acc:MGI:1924037]	58	62	17	42	44	69	43	38	65	82	0.210359	0.19813	0.0750321	0.177548	0.200957	0.298663	0.214498	0.177424	0.333324	0.413718	51.5203	-0.886578	0.369884	-2.39691	0.016534	0.133249	Down	NO
ENSMUSG00000003865	Gys1	glycogen synthase 1, muscle [Source:MGI Symbol;Acc:MGI:101805]	1063	1140	649	766	654	856	807	696	670	673	7.35751	6.95228	5.46648	6.17965	5.70029	7.07089	7.68243	6.20156	6.55684	6.47997	777.627	-0.183791	0.120333	-1.52735	0.126675	0.429384	Down	NO
ENSMUSG00000003868	Ruvbl2	RuvB-like protein 2 [Source:MGI Symbol;Acc:MGI:1342299]	1300	1231	1000	1256	1048	1378	1172	1088	1218	1238	15.5021	12.9339	14.5115	17.4572	15.7373	19.611	19.2222	16.7021	20.5361	20.5366	1183.58	-0.230315	0.121874	-1.88978	0.058787	0.283509	Down	NO
ENSMUSG00000003872	Lin7b	lin-7 homolog B, crumbs cell polarity complex component [Source:MGI Symbol;Acc:MGI:1330858]	174	166	184	114	36	88	74	63	65	91	3.09048	2.59783	3.97705	2.36005	0.805198	1.86537	1.80775	1.4405	1.63234	2.24842	101.858	0.483977	0.416312	1.16253	0.245019	0.588458	Up	NO
ENSMUSG00000003873	Bax	BCL2-associated X protein [Source:MGI Symbol;Acc:MGI:99702]	862	898	865	1026	636	1083	820	826	1015	1540	16.3184	14.9786	19.9274	22.6388	15.1617	24.4681	21.3506	20.13	27.168	40.5555	959.393	-0.41412	0.246425	-1.68051	0.0928588	0.363989	Down	NO
ENSMUSG00000003882	Il7r	interleukin 7 receptor [Source:MGI Symbol;Acc:MGI:96562]	251	141	277	239	221	61	15	46	31	26	2.34225	1.15932	3.14561	2.59953	2.59701	0.679344	0.192525	0.552601	0.409013	0.33752	125.021	2.72403	0.371185	7.33875	2.16e-13	3.54e-10	Up	YES
ENSMUSG00000003923	Tfam	transcription factor A, mitochondrial [Source:MGI Symbol;Acc:MGI:107810]	1135	1191	928	835	990	916	882	854	793	731	10.4419	9.65433	10.3896	8.95385	11.4695	10.0574	11.1604	10.1143	10.3153	9.35542	907.962	0.0586233	0.121155	0.48387	0.628478	0.865486	Up	NO
ENSMUSG00000003929	Zfp81	zinc finger protein 81 [Source:MGI Symbol;Acc:MGI:1890752]	560	688	410	447	545	438	427	394	372	391	3.14951	3.40933	2.80611	2.93022	3.85988	2.9399	3.30302	2.85264	2.95815	3.0591	455.605	0.126413	0.133011	0.950397	0.341911	0.68306	Up	NO
ENSMUSG00000003934	Efnb3	ephrin B3 [Source:MGI Symbol;Acc:MGI:109196]	185	135	137	195	220	245	157	182	177	194	2.84093	1.82662	2.56021	3.49029	4.25435	4.49013	3.31601	3.59794	3.84313	4.1443	182.409	-0.135045	0.215608	-0.626346	0.531088	0.81531	Down	NO
ENSMUSG00000003948	Mmd	monocyte to macrophage differentiation-associated [Source:MGI Symbol;Acc:MGI:1914718]	617	721	492	605	703	595	576	643	592	620	7.71121	7.93958	7.48286	8.81313	11.0641	8.87478	9.90118	10.3453	10.4612	10.7793	610	-0.0984853	0.133319	-0.73872	0.460077	0.772016	Down	NO
ENSMUSG00000003949	Hlf	hepatic leukemia factor [Source:MGI Symbol;Acc:MGI:96108]	316	457	196	194	585	181	138	205	128	194	1.33257	1.69803	1.00583	0.953548	3.10658	0.910931	0.800405	1.11289	0.763196	1.13807	248.964	0.861417	0.359104	2.3988	0.0164489	0.132797	Up	NO
ENSMUSG00000003955	Fam162a	family with sequence similarity 162, member A [Source:MGI Symbol;Acc:MGI:1917436]	873	801	799	588	636	1093	789	867	972	1239	27.2488	22.0288	30.3491	21.3919	24.9984	40.7152	33.8718	34.8375	42.8966	53.7979	867.65	-0.630422	0.200579	-3.14301	0.00167223	0.0292269	Down	NO
ENSMUSG00000003970	Rpl8	ribosomal protein L8 [Source:MGI Symbol;Acc:MGI:1350927]	12919	13239	11818	15147	13193	17013	13175	14889	14571	14674	364.171	328.818	405.402	497.669	468.319	572.348	510.804	540.301	580.749	575.42	14025.3	-0.233643	0.0973033	-2.40118	0.0163421	0.13208	Down	NO
ENSMUSG00000003992	Ssbp2	single-stranded DNA binding protein 2 [Source:MGI Symbol;Acc:MGI:1914220]	555	598	408	547	540	475	365	365	412	307	2.78665	2.64555	2.49296	3.20121	3.41432	2.84633	2.52063	2.35926	2.92489	2.14431	446.283	0.29105	0.155193	1.87541	0.0607359	0.288072	Up	NO
ENSMUSG00000004018	Fancl	Fanconi anemia, complementation group L [Source:MGI Symbol;Acc:MGI:1914280]	176	158	203	208	197	200	179	201	170	218	2.10439	1.66455	2.95377	2.89878	2.96621	2.85395	2.94371	3.09389	2.874	3.62603	191.188	-0.0145153	0.15472	-0.0938166	0.925255	0.976383	Down	NO
ENSMUSG00000004031	Brinp2	bone morphogenic protein/retinoic acid inducible neural-specific 2 [Source:MGI Symbol;Acc:MGI:2443333]	34	83	24	363	44	76	193	43	193	222	0.159752	0.343612	0.137226	1.98797	0.260338	0.426168	1.24725	0.260091	1.28217	1.45104	130.221	-0.174528	0.913488	-0.191056	0.848481	0.949958	Down	NO
ENSMUSG00000004032	Gstm5	glutathione S-transferase, mu 5 [Source:MGI Symbol;Acc:MGI:1309466]	551	452	458	577	560	693	488	718	637	621	10.7989	7.80534	10.9235	13.1808	13.821	16.2093	13.1546	18.1154	17.6519	16.9309	576.32	-0.329488	0.161731	-2.03725	0.0416247	0.2332	Down	NO
ENSMUSG00000004035	Gstm7	glutathione S-transferase, mu 7 [Source:MGI Symbol;Acc:MGI:1915562]	699	779	635	739	367	585	670	886	381	430	14.8357	14.5678	16.401	18.2816	9.80888	14.818	19.5584	24.208	11.4335	12.6958	606.25	-0.100759	0.296538	-0.339786	0.734018	0.9106	Down	NO
ENSMUSG00000004038	Gstm3	glutathione S-transferase, mu 3 [Source:MGI Symbol;Acc:MGI:106026]	6	11	7	5	0	4	5	9	3	2	0.223722	0.361362	0.317587	0.217286	0	0.177985	0.256423	0.43199	0.158131	0.103721	4.99408	-0.264787	0.893763	-0.29626	0.767031	NA	Down	NO
ENSMUSG00000004040	Stat3	signal transducer and activator of transcription 3 [Source:MGI Symbol;Acc:MGI:103038]	3191	3426	2016	2626	2491	2101	1985	1847	1702	1584	9.91003	9.37476	7.61911	9.50562	9.7419	7.78712	8.47883	7.38429	7.47361	6.84327	2224.28	0.283435	0.118802	2.38577	0.0170432	0.13598	Up	NO
ENSMUSG00000004043	Stat5a	signal transducer and activator of transcription 5A [Source:MGI Symbol;Acc:MGI:103036]	897	977	650	1466	806	1297	1270	617	1043	937	4.39282	4.21571	3.87374	8.36802	4.97059	7.58043	8.55426	3.88983	7.22201	6.38339	990.927	-0.182532	0.289816	-0.629819	0.528813	0.813865	Down	NO
ENSMUSG00000004044	Cavin1	caveolae associated 1 [Source:MGI Symbol;Acc:MGI:1277968]	8684	7664	5476	7229	9031	5780	4438	5529	5202	5889	102.306	79.554	78.5074	99.2653	133.98	81.2667	71.9112	83.8537	86.6512	96.5125	6348.48	0.347312	0.174236	1.99334	0.0462237	0.247275	Up	NO
ENSMUSG00000004054	Map3k11	mitogen-activated protein kinase kinase kinase 11 [Source:MGI Symbol;Acc:MGI:1346880]	1899	1824	1499	1390	1196	1563	1079	1078	1280	1294	14.1346	11.9621	13.5777	12.059	11.2101	13.8842	11.0461	10.3293	13.4707	13.3984	1379.17	0.0392005	0.158048	0.248029	0.804112	0.937011	Up	NO
ENSMUSG00000004056	Akt2	thymoma viral proto-oncogene 2 [Source:MGI Symbol;Acc:MGI:104874]	1699	1607	1417	1392	1598	1274	973	1158	1062	623	6.54782	5.45688	6.64567	6.25288	7.75536	5.8597	5.15755	5.74521	5.78696	3.34004	1247.98	0.45694	0.203007	2.25086	0.0243943	0.169941	Up	NO
ENSMUSG00000004069	Dnaja3	DnaJ heat shock protein family (Hsp40) member A3 [Source:MGI Symbol;Acc:MGI:1933786]	1817	1938	1191	1442	1174	1319	1298	1048	1143	986	17.7983	16.7264	14.1972	16.4637	14.4815	15.4196	17.4875	13.2154	15.8305	13.4358	1299.24	0.0478847	0.135398	0.353659	0.723595	0.908339	Up	NO
ENSMUSG00000004070	Hmox2	heme oxygenase 2 [Source:MGI Symbol;Acc:MGI:109373]	968	741	745	504	458	597	420	424	499	367	11.7787	7.9445	11.0318	7.14812	7.01796	8.66964	7.02911	6.64176	8.58512	6.21226	555.612	0.238235	0.235244	1.01272	0.311196	0.654781	Up	NO
ENSMUSG00000004071	Cdip1	cell death inducing Trp53 target 1 [Source:MGI Symbol;Acc:MGI:1913876]	1528	1801	1510	1369	1441	2815	1082	1412	1103	2665	5.04851	5.24298	6.0713	5.27207	5.9955	11.1	4.91693	6.00577	5.15273	12.2489	1658.95	-0.398539	0.316193	-1.26043	0.207514	0.54544	Down	NO
ENSMUSG00000004085	Map3k20	mitogen-activated protein kinase kinase kinase 20 [Source:MGI Symbol;Acc:MGI:2443258]	1802	1847	600	664	1026	747	508	623	642	682	8.04683	7.26711	3.26052	3.45602	5.76951	3.98101	3.12004	3.58139	4.05347	4.23657	861.868	0.172722	0.194693	0.887149	0.374998	0.709732	Up	NO
ENSMUSG00000004096	Cwc15	CWC15 spliceosome-associated protein [Source:MGI Symbol;Acc:MGI:1913320]	1317	1393	1162	1252	996	1242	1075	1202	1065	1144	26.5679	24.7598	28.5262	29.4384	25.3019	29.9017	29.8269	31.2155	30.3769	32.1039	1169.3	-0.0907972	0.107774	-0.842474	0.399523	0.729812	Down	NO
ENSMUSG00000004098	Col5a3	collagen, type V, alpha 3 [Source:MGI Symbol;Acc:MGI:1858212]	123	141	91	133	46	90	125	52	158	78	0.869182	0.87791	0.782552	1.09546	0.409344	0.759023	1.21491	0.473046	1.57866	0.766767	102.229	-0.261218	0.407858	-0.640463	0.521872	0.809369	Down	NO
ENSMUSG00000004099	Dnmt1	DNA methyltransferase (cytosine-5) 1 [Source:MGI Symbol;Acc:MGI:94912]	3201	3834	1759	1814	2394	3136	2571	2471	2759	2178	16.8984	17.8336	11.3004	11.1618	15.915	19.7579	18.6677	16.793	20.5938	15.9948	2554.22	-0.477797	0.150007	-3.18517	0.00144667	0.0265808	Down	NO
ENSMUSG00000004100	Ppan	peter pan homolog [Source:MGI Symbol;Acc:MGI:2178445]	758	706	651	905	646	1022	913	865	903	1053	4.55726	3.73994	4.76301	6.34193	4.8909	7.33311	7.54975	6.69491	7.67618	8.8069	845.234	-0.461403	0.151375	-3.04808	0.00230312	0.0363248	Down	NO
ENSMUSG00000004105	Angptl2	angiopoietin-like 2 [Source:MGI Symbol;Acc:MGI:1347002]	1036	991	844	644	725	902	647	909	738	759	5.71159	4.81389	5.66247	4.13829	5.03335	5.93481	4.90601	6.45142	5.75276	5.82103	806.013	-0.170098	0.160445	-1.06017	0.289069	0.633574	Down	NO
ENSMUSG00000004110	Cacna1e	calcium channel, voltage-dependent, R type, alpha 1E subunit [Source:MGI Symbol;Acc:MGI:106217]	37	130	49	68	189	57	44	27	32	43	0.0529242	0.163841	0.0852939	0.11337	0.340439	0.0973038	0.0865629	0.0497177	0.0647193	0.0855618	65.1231	1.2456	0.4904	2.53998	0.011086	0.103485	Up	NO
ENSMUSG00000004113	Cacna1b	calcium channel, voltage-dependent, N type, alpha 1B subunit [Source:MGI Symbol;Acc:MGI:88296]	2	3	3	0	3	0	5	1	9	2	0.00555589	0.00734273	0.010142	0	0.0104952	0	0.0191071	0.0035782	0.035353	0.00772868	2.88579	-0.864185	1.28216	-0.674009	0.500306	NA	Down	NO
ENSMUSG00000004127	Trmt10a	tRNA methyltransferase 10A [Source:MGI Symbol;Acc:MGI:1920421]	267	299	223	241	214	221	234	242	225	301	1.09038	1.07588	1.10825	1.14716	1.10053	1.07711	1.31435	1.27226	1.29919	1.70999	244.129	-0.199777	0.166914	-1.19689	0.231351	0.574965	Down	NO
ENSMUSG00000004151	Etv1	ets variant 1 [Source:MGI Symbol;Acc:MGI:99254]	20	85	14	22	40	69	40	15	60	69	0.0445315	0.166753	0.0379342	0.0570932	0.112155	0.18335	0.122496	0.0429954	0.18889	0.213718	42.6912	-1.08855	0.569525	-1.91133	0.0559627	0.275263	Down	NO
ENSMUSG00000004187	Kifc2	kinesin family member C2 [Source:MGI Symbol;Acc:MGI:109187]	663	646	504	508	362	378	319	381	299	483	5.00263	4.29479	4.62786	4.46772	3.43965	3.40391	3.31057	3.70087	3.18991	5.06981	441.502	0.220454	0.203442	1.08362	0.278533	0.622947	Up	NO
ENSMUSG00000004207	Psap	prosaposin [Source:MGI Symbol;Acc:MGI:97783]	70951	56536	51771	55165	34500	31153	23732	23006	23788	21227	869.4	610.395	771.993	787.884	532.356	455.579	399.966	362.908	412.137	361.835	37549.2	0.865152	0.195335	4.42907	9.46e-06	0.000661634	Up	NO
ENSMUSG00000004221	Ikbkg	inhibitor of kappaB kinase gamma [Source:MGI Symbol;Acc:MGI:1338074]	1281	1542	622	1034	689	616	745	526	912	150	2.79192	2.96117	1.64972	2.62671	1.89101	1.60228	2.23325	1.47582	2.81042	0.454784	773.996	0.311661	0.42091	0.740447	0.459029	0.771393	Up	NO
ENSMUSG00000004231	Pax2	paired box 2 [Source:MGI Symbol;Acc:MGI:97486]	9	3	0	2	1	8	1	6	5	13	0.0556093	0.0163302	0	0.0144004	0.00778314	0.0589908	0.00849882	0.0477232	0.0436845	0.111734	4.78148	-2.81449	1.16784	-2.40999	0.0159529	NA	Down	NO
ENSMUSG00000004233	Wars2	tryptophanyl tRNA synthetase 2 (mitochondrial) [Source:MGI Symbol;Acc:MGI:1917810]	268	205	60	150	191	137	171	217	237	210	1.40841	0.949235	0.383715	0.918809	1.26401	0.85925	1.236	1.46808	1.76103	1.53523	182.282	-0.645925	0.342263	-1.88722	0.0591312	0.284612	Down	NO
ENSMUSG00000004263	Atn1	atrophin 1 [Source:MGI Symbol;Acc:MGI:104725]	3712	4111	2734	3019	2642	2663	2292	2161	1883	3015	35.4652	34.6072	31.7877	33.6198	31.787	30.3647	30.1187	26.5793	25.4371	40.0721	2748.14	0.138227	0.162772	0.849207	0.395766	0.72629	Up	NO
ENSMUSG00000004264	Phb2	prohibitin 2 [Source:MGI Symbol;Acc:MGI:102520]	3576	4245	2616	3536	2686	3513	3725	2602	2774	3419	36.0397	37.6952	32.0839	41.5368	34.0888	42.2537	51.6342	33.7586	39.5287	47.9339	3219.69	-0.210634	0.16684	-1.26249	0.206771	0.544622	Down	NO
ENSMUSG00000004266	Ptpn6	protein tyrosine phosphatase, non-receptor type 6 [Source:MGI Symbol;Acc:MGI:96055]	1209	450	241	325	468	195	232	155	140	192	11.8049	3.87143	2.86363	3.69875	5.75443	2.27233	3.11565	1.94832	1.9328	2.60792	337.12	0.825328	0.346788	2.37992	0.0173166	0.137217	Up	NO
ENSMUSG00000004267	Eno2	enolase 2, gamma neuronal [Source:MGI Symbol;Acc:MGI:95394]	112	99	132	146	105	72	67	62	97	94	0.42537	0.33129	0.610081	0.646305	0.50218	0.326347	0.349983	0.303131	0.520885	0.49663	97.4919	0.615853	0.245083	2.51283	0.0119766	0.108757	Up	NO
ENSMUSG00000004268	Emg1	EMG1 N1-specific pseudouridine methyltransferase [Source:MGI Symbol;Acc:MGI:1315195]	993	1248	884	1072	929	1158	1087	965	1017	1023	6.32901	7.00851	6.85653	7.96378	7.45631	8.80842	9.52891	7.91786	9.16495	9.07031	1027.34	-0.210646	0.108658	-1.93861	0.052549	0.26653	Down	NO
ENSMUSG00000004270	Lpcat3	lysophosphatidylcholine acyltransferase 3 [Source:MGI Symbol;Acc:MGI:1315211]	1730	2324	1696	1869	1109	1487	1593	1469	1134	1243	13.7992	16.3331	16.4626	17.3761	11.1394	14.1553	17.4763	15.0842	12.7892	13.7923	1529.46	0.0900679	0.197341	0.456407	0.648097	0.873016	Up	NO
ENSMUSG00000004285	Atp6v1f	ATPase, H+ transporting, lysosomal V1 subunit F [Source:MGI Symbol;Acc:MGI:1913394]	1151	1196	1345	1325	875	1160	916	1008	906	1517	52.9258	48.4561	75.2627	71.0143	50.6666	63.658	57.9315	59.6687	58.9037	97.0371	1132.35	0.0222685	0.224265	0.0992956	0.920904	0.975108	Up	NO
ENSMUSG00000004296	Il12b	interleukin 12b [Source:MGI Symbol;Acc:MGI:96540]	22	6	8	8	4	0	4	6	6	0	0.382687	0.0919637	0.169337	0.162207	0.0876248	0	0.095707	0.134355	0.147577	0	6.05797	0.965024	0.99978	0.965236	0.334427	0.676927	Up	NO
ENSMUSG00000004317	Clcn5	chloride channel, voltage-sensitive 5 [Source:MGI Symbol;Acc:MGI:99486]	2022	2036	1169	1021	532	1137	843	535	740	591	7.54861	6.69713	5.31088	4.44273	2.50103	5.06582	4.32854	2.57119	3.90607	3.06926	1007.01	0.172322	0.293768	0.586593	0.557477	0.830347	Up	NO
ENSMUSG00000004319	Clcn3	chloride channel, voltage-sensitive 3 [Source:MGI Symbol;Acc:MGI:103555]	1969	2599	1516	1308	1450	1193	1156	1415	1080	927	3.75657	4.36895	3.51974	2.90865	3.48366	2.71637	3.03341	3.47533	2.91335	2.46029	1407.59	0.229279	0.155527	1.4742	0.140427	0.451386	Up	NO
ENSMUSG00000004328	Hif3a	hypoxia inducible factor 3, alpha subunit [Source:MGI Symbol;Acc:MGI:1859778]	52	55	30	27	41	39	25	44	33	19	0.344498	0.321053	0.241867	0.208489	0.342049	0.308355	0.227801	0.375261	0.309121	0.175107	35.3308	-0.0423049	0.332944	-0.127063	0.898891	0.967553	Down	NO
ENSMUSG00000004341	Gpx6	glutathione peroxidase 6 [Source:MGI Symbol;Acc:MGI:1922762]	4	1	3	1	4	11	5	8	10	12	0.113995	0.0251013	0.104046	0.0332134	0.143572	0.374157	0.196018	0.293519	0.402976	0.475767	6.11883	-1.85983	0.767165	-2.42429	0.0153384	0.127513	Down	NO
ENSMUSG00000004347	Pde1c	phosphodiesterase 1C [Source:MGI Symbol;Acc:MGI:108413]	11	13	8	11	4	5	13	7	12	16	0.018185	0.0189361	0.0160935	0.0211954	0.00832772	0.0098648	0.0295592	0.0148981	0.0280485	0.0367967	9.96336	-0.568802	0.597034	-0.952712	0.340736	0.682546	Down	NO
ENSMUSG00000004356	Utp20	UTP20 small subunit processome component [Source:MGI Symbol;Acc:MGI:1917933]	1199	1529	815	1025	1057	1109	1067	1028	1097	859	5.02455	5.6456	4.15624	5.00656	5.57795	5.54641	6.14992	5.54581	6.49991	5.00762	1057.2	-0.180824	0.133134	-1.35821	0.174399	0.503997	Down	NO
ENSMUSG00000004359	Spic	Spi-C transcription factor (Spi-1/PU.1 related) [Source:MGI Symbol;Acc:MGI:1341168]	70	89	91	59	151	46	59	57	37	48	0.680094	0.761878	1.07591	0.668133	1.84743	0.53337	0.788406	0.712922	0.508269	0.648745	69.3961	0.944365	0.327011	2.88786	0.00387868	0.0526089	Up	NO
ENSMUSG00000004360	9330159F19Rik	RIKEN cDNA 9330159F19 gene [Source:MGI Symbol;Acc:MGI:3036239]	2	9	1	8	8	2	3	2	5	3	0.0114596	0.0454403	0.00697298	0.053435	0.0577317	0.0136775	0.0236462	0.0147534	0.0405144	0.0239118	4.14592	0.804602	0.887721	0.906368	0.364741	NA	Up	NO
ENSMUSG00000004364	Cul3	cullin 3 [Source:MGI Symbol;Acc:MGI:1347360]	2642	2814	1582	1681	1795	1646	1613	1618	1600	1198	20.6128	19.3443	15.0202	15.2865	17.6356	15.3263	17.3088	16.2509	17.6501	13.0023	1761.59	0.0546047	0.129157	0.422779	0.672456	0.884157	Up	NO
ENSMUSG00000004366	Sst	somatostatin [Source:MGI Symbol;Acc:MGI:98326]	0	0	1	0	1	1	0	0	0	0	0	0	0.0824958	0	0.0853987	0.0809078	0	0	0	0	0.30394	1.22571	3.59929	0.340542	0.733448	NA	Up	NO
ENSMUSG00000004371	Il11	interleukin 11 [Source:MGI Symbol;Acc:MGI:107613]	3	4	5	3	0	4	5	4	4	5	0.0553512	0.0650353	0.112268	0.0645298	0	0.0880853	0.126905	0.095014	0.104346	0.128357	3.72857	-0.796342	0.876582	-0.908462	0.363634	NA	Down	NO
ENSMUSG00000004383	Large1	LARGE xylosyl- and glucuronyltransferase 1 [Source:MGI Symbol;Acc:MGI:1342270]	894	1040	645	658	648	733	637	579	677	438	4.65269	4.76898	4.085	3.99145	4.24682	4.55276	4.55967	3.87918	4.98171	3.17104	676.234	0.00818377	0.164113	0.0498665	0.960229	0.986024	Up	NO
ENSMUSG00000004393	Ddx56	DEAD box helicase 56 [Source:MGI Symbol;Acc:MGI:1277172]	826	857	684	870	690	820	766	803	775	656	12.1208	11.0804	12.2144	14.8802	12.7503	14.3604	15.4599	15.1691	16.0796	13.391	766.481	-0.114179	0.119999	-0.951505	0.341348	0.682793	Down	NO
ENSMUSG00000004394	Tmed4	transmembrane p24 trafficking protein 4 [Source:MGI Symbol;Acc:MGI:1915070]	1949	2359	1872	1911	1750	1845	1565	1905	1553	1765	33.0211	35.2154	38.5968	37.7379	37.337	37.306	36.4688	41.5498	37.2026	41.5991	1818.53	0.0169521	0.101974	0.166239	0.867969	0.956116	Up	NO
ENSMUSG00000004415	Col26a1	collagen, type XXVI, alpha 1 [Source:MGI Symbol;Acc:MGI:2155345]	247	324	142	173	223	178	147	204	232	306	1.12142	1.29611	0.784556	0.91549	1.27496	0.964481	0.917945	1.19232	1.4893	1.93265	213.6	-0.342837	0.267455	-1.28185	0.199896	0.536244	Down	NO
ENSMUSG00000004446	Bid	BH3 interacting domain death agonist [Source:MGI Symbol;Acc:MGI:108093]	219	209	147	155	248	285	209	268	258	221	1.95911	1.64735	1.60029	1.61616	2.79376	3.04272	2.57151	3.08634	3.2633	2.75021	221.416	-0.516003	0.205359	-2.51268	0.0119818	0.108757	Down	NO
ENSMUSG00000004451	Ralb	v-ral simian leukemia viral oncogene B [Source:MGI Symbol;Acc:MGI:1927244]	1277	1455	1003	1025	1117	1067	967	1082	1018	1111	11.8712	11.9177	11.3467	11.1062	13.0761	11.8378	12.364	12.9487	13.3806	14.3674	1093.49	-0.0825099	0.0997368	-0.827277	0.40808	0.735988	Down	NO
ENSMUSG00000004455	Ppp1cc	protein phosphatase 1 catalytic subunit gamma [Source:MGI Symbol;Acc:MGI:104872]	1375	1656	789	791	407	854	742	574	653	1604	9.06515	9.61962	6.33017	6.07837	3.379	6.71944	6.72827	4.87167	6.08707	14.7108	915.775	-0.504551	0.351418	-1.43576	0.151071	0.468737	Down	NO
ENSMUSG00000004460	Dnajb11	DnaJ heat shock protein family (Hsp40) member B11 [Source:MGI Symbol;Acc:MGI:1915088]	1960	2238	1828	1916	1326	2274	1736	1778	1923	1662	23.7372	23.8814	26.9411	27.0463	20.2227	32.8676	28.9169	27.7204	32.9288	28.0005	1841.19	-0.225537	0.154138	-1.46321	0.14341	0.456166	Down	NO
ENSMUSG00000004462	Tbccd1	TBCC domain containing 1 [Source:MGI Symbol;Acc:MGI:1917823]	515	638	370	450	372	422	316	396	393	326	2.35128	2.56651	2.05572	2.39468	2.13876	2.2994	1.98432	2.32749	2.53696	2.0705	408.32	0.020001	0.134591	0.148606	0.881865	0.961213	Up	NO
ENSMUSG00000004473	Clec11a	C-type lectin domain family 11, member a [Source:MGI Symbol;Acc:MGI:1298219]	28	37	25	82	131	29	41	66	53	74	0.459571	0.535095	0.499343	1.56874	2.70767	0.568066	0.925586	1.39455	1.22999	1.68962	57.0794	0.483552	0.473974	1.02021	0.30763	0.652704	Up	NO
ENSMUSG00000004500	Zfp324	zinc finger protein 324 [Source:MGI Symbol;Acc:MGI:2444641]	575	715	443	542	492	465	420	410	392	266	2.11225	2.31424	1.98037	2.32068	2.27596	2.03861	2.12205	1.9389	2.03604	1.35931	458.283	0.254061	0.172665	1.47141	0.141181	0.45251	Up	NO
ENSMUSG00000004508	Gab2	growth factor receptor bound protein 2-associated protein 2 [Source:MGI Symbol;Acc:MGI:1333854]	3200	3508	3022	2790	4115	3240	2003	5261	2923	2350	23.8327	23.0201	27.3894	24.2195	38.5935	28.7986	20.5178	50.4412	30.7804	24.3473	3204.44	-0.00106855	0.279357	-0.00382505	0.996948	0.998451	Down	NO
ENSMUSG00000004530	Coro1c	coronin, actin binding protein 1C [Source:MGI Symbol;Acc:MGI:1345964]	2254	2082	1893	2015	1688	2196	1501	1531	1910	1559	9.85104	8.0174	10.068	10.2646	9.29014	11.4542	9.0227	8.61385	11.8028	9.47839	1834.69	0.0243928	0.155239	0.15713	0.875142	0.958801	Up	NO
ENSMUSG00000004535	Tax1bp1	Tax1 (human T cell leukemia virus type I) binding protein 1 [Source:MGI Symbol;Acc:MGI:1289308]	5361	6010	3526	3798	3455	3653	3355	3953	3364	3452	23.5925	23.3039	18.8832	19.4814	19.1469	19.1859	20.3071	22.3949	20.9318	21.1329	3884.05	-0.0654932	0.0843298	-0.776631	0.437376	0.75589	Down	NO
ENSMUSG00000004540	Psg17	pregnancy specific glycoprotein 17 [Source:MGI Symbol;Acc:MGI:1347250]	1	1	0	0	0	6	2	6	2	6	0.0232739	0.0204994	0	0	0	0.16667	0.0640325	0.17978	0.0658124	0.194289	2.47575	-4.64797	1.47727	-3.14632	0.0016534	NA	Down	NO
ENSMUSG00000004542	Psg19	pregnancy specific glycoprotein 19 [Source:MGI Symbol;Acc:MGI:1347252]	0	0	0	2	0	0	0	0	0	0	0	0	0	0.0234504	0	0	0	0	0	0	0.193278	1.72416	3.60723	0.477973	0.632669	NA	Up	NO
ENSMUSG00000004552	Ctse	cathepsin E [Source:MGI Symbol;Acc:MGI:107361]	10	5	3	1	19	7	11	8	8	7	0.115501	0.0508807	0.0421641	0.0134596	0.276345	0.096489	0.174742	0.118947	0.130647	0.112475	7.92694	-0.185471	0.798008	-0.232418	0.816214	0.941085	Down	NO
ENSMUSG00000004558	Ndrg2	N-myc downstream regulated gene 2 [Source:MGI Symbol;Acc:MGI:1352498]	4430	3869	3414	4160	6067	2917	2397	4557	2656	3021	38.2977	29.4709	35.9169	41.918	66.0489	30.096	28.5013	50.7157	32.4653	36.3313	3687.32	0.466689	0.243084	1.91987	0.0548745	0.272717	Up	NO
ENSMUSG00000004561	Mettl17	methyltransferase like 17 [Source:MGI Symbol;Acc:MGI:1098577]	547	606	436	559	515	499	440	544	404	587	2.88176	2.81299	2.79526	3.43258	3.41664	3.13743	3.18824	3.68947	3.00937	4.30199	507.039	-0.0601125	0.154048	-0.390219	0.696375	0.894544	Down	NO
ENSMUSG00000004562	Arhgef40	Rho guanine nucleotide exchange factor (GEF) 40 [Source:MGI Symbol;Acc:MGI:2685515]	1296	1269	872	1114	1191	1204	1016	980	1159	950	2.85749	2.46528	2.3397	2.86287	3.30684	3.16817	3.08106	2.78163	3.61314	2.91382	1089.35	-0.0884135	0.137539	-0.642825	0.520338	0.80839	Down	NO
ENSMUSG00000004565	Pnpla6	patatin-like phospholipase domain containing 6 [Source:MGI Symbol;Acc:MGI:1354723]	1524	1766	1319	1314	914	1228	1130	1093	1068	927	5.33879	5.45096	5.623	5.36526	4.03205	5.13404	5.44457	4.92915	5.28995	4.5175	1199.11	0.0416257	0.158099	0.263289	0.792328	0.932215	Up	NO
ENSMUSG00000004567	Mcoln1	mucolipin 1 [Source:MGI Symbol;Acc:MGI:1890498]	1389	1473	1208	1151	784	1100	928	1070	890	765	6.5852	6.1531	6.96946	6.36033	4.68063	6.2239	6.05121	6.53047	5.96595	5.04531	1050.31	0.0677409	0.178542	0.379412	0.704382	0.898286	Up	NO
ENSMUSG00000004568	Arhgef18	rho/rac guanine nucleotide exchange factor (GEF) 18 [Source:MGI Symbol;Acc:MGI:2142567]	1136	1524	951	870	810	909	752	904	742	398	2.82436	3.3385	2.87732	2.52115	2.536	2.69717	2.5715	2.89337	2.60836	1.37653	868.824	0.173944	0.238721	0.728649	0.466216	0.775847	Up	NO
ENSMUSG00000004591	Pkn2	protein kinase N2 [Source:MGI Symbol;Acc:MGI:109211]	2695	3026	1738	1854	2054	1901	1830	1959	1665	1434	8.11994	8.03319	6.37249	6.51091	7.79321	6.83564	7.58355	7.59841	7.09302	6.0104	1958.87	0.018908	0.120847	0.156462	0.875669	0.958835	Up	NO
ENSMUSG00000004609	Cd33	CD33 antigen [Source:MGI Symbol;Acc:MGI:99440]	226	213	119	168	168	93	60	61	70	52	1.02322	0.849703	0.655655	0.886561	0.95784	0.502516	0.37363	0.355539	0.44811	0.327509	116.322	1.09422	0.217031	5.0418	4.61e-07	6.27e-05	Up	YES
ENSMUSG00000004610	Etfb	electron transferring flavoprotein, beta polypeptide [Source:MGI Symbol;Acc:MGI:106098]	1453	1375	1306	1477	1166	1400	1117	1659	1122	1629	28.3068	23.6022	30.9623	33.5384	28.6052	32.5503	29.9299	41.6069	30.9058	44.1475	1360.77	-0.153854	0.176282	-0.872772	0.382788	0.71597	Down	NO
ENSMUSG00000004612	Nkg7	natural killer cell group 7 sequence [Source:MGI Symbol;Acc:MGI:1931250]	72	33	34	26	85	14	26	15	17	13	2.19957	0.888272	1.26401	0.925792	3.27	0.510427	1.09247	0.589923	0.734311	0.552457	32.293	1.41865	0.499554	2.83983	0.00451374	0.0580107	Up	NO
ENSMUSG00000004626	Stxbp2	syntaxin binding protein 2 [Source:MGI Symbol;Acc:MGI:107370]	1390	1533	1171	1295	906	1127	986	1091	924	1054	8.94566	8.6929	9.17107	9.71415	7.34256	8.65614	8.72774	9.03891	8.40798	9.43622	1123.92	0.037536	0.136146	0.275705	0.782775	0.929912	Up	NO
ENSMUSG00000004630	Pcp2	Purkinje cell protein 2 (L7) [Source:MGI Symbol;Acc:MGI:97508]	0	0	3	2	0	2	0	2	1	0	0	0	0.0434791	0.0277588	0	0.0284281	0	0.0306643	0.016838	0	1.02583	0.705929	1.86046	0.379437	0.704363	NA	Up	NO
ENSMUSG00000004631	Sgce	sarcoglycan, epsilon [Source:MGI Symbol;Acc:MGI:1329042]	1208	1054	754	985	1106	1038	594	1077	869	850	4.40282	3.38477	3.34427	4.18444	5.07623	4.51507	2.97768	5.05329	4.47823	4.30966	936.261	0.0199533	0.200778	0.0993802	0.920836	0.975108	Up	NO
ENSMUSG00000004633	Chn2	chimerin 2 [Source:MGI Symbol;Acc:MGI:1917243]	526	380	193	235	349	297	261	255	224	270	2.82595	1.79882	1.26183	1.47159	2.36116	1.90432	1.92862	1.76365	1.70157	2.01792	290.095	-0.0964949	0.224362	-0.430085	0.667134	0.881715	Down	NO
ENSMUSG00000004637	Wwox	WW domain-containing oxidoreductase [Source:MGI Symbol;Acc:MGI:1931237]	686	750	499	452	387	392	404	408	287	359	2.94702	2.83887	2.60871	2.26327	2.09359	2.00978	2.38709	2.25639	1.74327	2.14543	446.473	0.193694	0.162328	1.19323	0.232781	0.576035	Up	NO
ENSMUSG00000004642	Slbp	stem-loop binding protein [Source:MGI Symbol;Acc:MGI:108402]	825	939	532	684	669	863	821	791	859	737	4.71532	4.72877	3.70028	4.55671	4.8151	5.88669	6.45399	5.82007	6.94182	5.85983	763.684	-0.459589	0.115446	-3.98099	6.86e-05	0.00292164	Down	NO
ENSMUSG00000004651	Tyr	tyrosinase [Source:MGI Symbol;Acc:MGI:98880]	0	0	4	2	0	2	1	1	0	0	0	0	0.027905	0.0133617	0	0.0136839	0.00788578	0.00738387	0	0	1.02763	1.29904	1.88329	0.68977	0.490339	NA	Up	NO
ENSMUSG00000004655	Aqp1	aquaporin 1 [Source:MGI Symbol;Acc:MGI:103201]	1290	1169	1313	689	1067	991	615	753	769	476	24.0024	19.1648	29.73	14.9425	25.0007	22.006	15.7387	18.0366	20.2308	12.3206	890.274	0.448601	0.264712	1.69467	0.0901372	0.357844	Up	NO
ENSMUSG00000004661	Arid3b	AT rich interactive domain 3B (BRIGHT-like) [Source:MGI Symbol;Acc:MGI:1930768]	194	315	162	209	193	111	174	200	154	177	0.686251	0.981784	0.697364	0.861714	0.859722	0.468605	0.846556	0.910759	0.770235	0.870992	184.23	0.111142	0.239764	0.463546	0.642973	0.871241	Up	NO
ENSMUSG00000004665	Cnn2	calponin 2 [Source:MGI Symbol;Acc:MGI:105093]	1643	1603	1157	1688	1577	1634	1467	1327	1536	1613	27.5785	23.7079	23.6338	33.0251	33.334	32.7332	33.8681	28.6747	36.4542	37.6642	1510.9	-0.129467	0.144381	-0.896704	0.369877	0.706464	Down	NO
ENSMUSG00000004667	Polr2e	polymerase (RNA) II (DNA directed) polypeptide E [Source:MGI Symbol;Acc:MGI:1913670]	1300	1184	983	1139	1001	1300	1115	1197	1017	989	13.2161	10.6057	12.1613	13.4965	12.8149	15.7727	15.5906	15.6657	14.6186	13.9868	1109.99	-0.189172	0.118475	-1.59673	0.110326	0.396986	Down	NO
ENSMUSG00000004668	Abca13	ATP-binding cassette, sub-family A (ABC1), member 13 [Source:MGI Symbol;Acc:MGI:2388707]	11	12	5	4	10	12	9	8	15	5	0.0270597	0.0260087	0.0149672	0.0114696	0.030978	0.0352297	0.0304499	0.0253339	0.0521737	0.0171121	8.96425	-0.709199	0.597084	-1.18777	0.234924	0.577788	Down	NO
ENSMUSG00000004677	Myo9b	myosin IXb [Source:MGI Symbol;Acc:MGI:106624]	2435	2551	1537	1741	1621	1790	1758	1334	1524	1114	10.4441	9.64069	7.28602	7.90473	7.95162	8.3216	9.41883	6.68961	8.39379	6.03666	1690.93	0.037869	0.165626	0.228642	0.819147	0.941605	Up	NO
ENSMUSG00000004698	Hdac9	histone deacetylase 9 [Source:MGI Symbol;Acc:MGI:1931221]	126	45	18	25	37	18	17	21	30	31	0.354893	0.111676	0.0616968	0.0820737	0.131236	0.060506	0.0658587	0.0761447	0.119472	0.121464	34.5985	0.0932264	0.465468	0.200285	0.841257	0.948224	Up	NO
ENSMUSG00000004707	Ly9	lymphocyte antigen 9 [Source:MGI Symbol;Acc:MGI:96885]	315	203	402	388	375	145	115	94	85	154	2.95925	1.68032	4.59582	4.24855	4.43633	1.62571	1.48592	1.13682	1.12904	2.01258	222.482	1.63423	0.252303	6.47723	9.34e-11	6.14e-08	Up	YES
ENSMUSG00000004709	Cd244a	CD244 molecule A [Source:MGI Symbol;Acc:MGI:109294]	228	27	18	43	57	29	31	11	17	11	2.10471	0.219607	0.202207	0.462669	0.662602	0.31949	0.393589	0.130724	0.221888	0.141256	43.5299	0.899121	0.651883	1.37927	0.167812	0.493518	Up	NO
ENSMUSG00000004730	Adgre1	adhesion G protein-coupled receptor E1 [Source:MGI Symbol;Acc:MGI:106912]	1183	497	368	501	978	361	310	251	228	94	14.5397	5.38209	5.50405	7.17703	15.1367	5.29516	5.24033	3.97134	3.96211	1.60715	453.799	1.231	0.435139	2.82898	0.00466966	0.0593185	Up	NO
ENSMUSG00000004748	Mtfp1	mitochondrial fission process 1 [Source:MGI Symbol;Acc:MGI:1916686]	235	305	239	304	231	284	204	269	220	207	6.30787	7.2134	7.80691	9.511	7.80818	9.09781	7.53136	9.29525	8.34949	7.72941	246.144	0.0451316	0.158695	0.284393	0.776109	0.927078	Up	NO
ENSMUSG00000004768	Rab23	RAB23, member RAS oncogene family [Source:MGI Symbol;Acc:MGI:99833]	268	301	200	239	261	246	192	248	259	253	0.634674	0.628068	0.576384	0.659706	0.778354	0.695272	0.625381	0.756068	0.867238	0.833484	243.346	-0.122242	0.155372	-0.786765	0.43142	0.752457	Down	NO
ENSMUSG00000004771	Rab11a	RAB11A, member RAS oncogene family [Source:MGI Symbol;Acc:MGI:1858202]	1828	1851	1670	1573	1670	1797	1494	1638	1417	1453	16.519	14.738	18.365	16.5682	19.0041	19.3802	18.5689	19.0553	18.1051	18.2656	1618.26	-0.00509895	0.100527	-0.050722	0.959547	0.98599	Down	NO
ENSMUSG00000004788	Eif2b2	eukaryotic translation initiation factor 2B, subunit 2 beta [Source:MGI Symbol;Acc:MGI:2145118]	511	521	381	483	360	458	371	387	365	391	5.7052	5.12521	5.17654	6.28542	5.06144	6.10264	5.69706	5.5623	5.76188	6.07277	415.052	-0.032702	0.130384	-0.250813	0.801959	0.935771	Down	NO
ENSMUSG00000004789	Dlst	dihydrolipoamide S-succinyltransferase (E2 component of 2-oxo-glutarate complex) [Source:MGI Symbol;Acc:MGI:1926170]	1737	1936	1014	1135	1140	1255	1090	1114	1025	1970	6.51599	6.39898	4.62897	4.96266	5.38527	5.61859	5.62386	5.37972	5.4366	10.2803	1313.27	-0.322588	0.226879	-1.42185	0.15507	0.474573	Down	NO
ENSMUSG00000004791	Pgf	placental growth factor [Source:MGI Symbol;Acc:MGI:105095]	44	48	57	35	37	48	22	33	53	54	0.451638	0.434116	0.71199	0.418738	0.47826	0.588	0.310587	0.436055	0.769193	0.771056	42.8267	-0.0369658	0.360147	-0.102641	0.918248	0.9743	Down	NO
ENSMUSG00000004798	Ulk2	unc-51 like kinase 2 [Source:MGI Symbol;Acc:MGI:1352758]	2002	2085	1269	1225	1202	1168	1056	971	1048	665	14.6033	13.4004	11.2645	10.415	11.0411	10.1679	10.5944	9.11799	10.8086	6.74788	1220.55	0.252098	0.173458	1.45337	0.146121	0.461293	Up	NO
ENSMUSG00000004814	Ccl24	chemokine (C-C motif) ligand 24 [Source:MGI Symbol;Acc:MGI:1928953]	0	6	1	6	0	4	9	5	2	0	0	0.162732	0.0374556	0.215253	0	0.146938	0.381007	0.19814	0.0870315	0	3.26903	-0.889727	1.42064	-0.626285	0.531128	NA	Down	NO
ENSMUSG00000004815	Dgkq	diacylglycerol kinase, theta [Source:MGI Symbol;Acc:MGI:102918]	606	605	519	545	399	471	434	446	401	299	2.26858	1.99555	2.36437	2.37802	1.88095	2.10429	2.23459	2.14937	2.1225	1.55709	462.146	0.173052	0.176873	0.978392	0.32788	0.67063	Up	NO
ENSMUSG00000004837	Grap	GRB2-related adaptor protein [Source:MGI Symbol;Acc:MGI:1918770]	199	203	211	179	151	141	140	125	120	101	5.29216	4.75664	6.82853	5.54845	5.05682	4.47509	5.12076	4.2794	4.51214	3.73646	153.543	0.449321	0.191356	2.34809	0.0188701	0.144506	Up	NO
ENSMUSG00000004843	Chmp2b	charged multivesicular body protein 2B [Source:MGI Symbol;Acc:MGI:1916192]	1404	1434	1108	1014	1050	1016	908	983	899	876	34.7652	31.2861	33.3875	29.2653	32.7408	30.0244	30.9237	31.3347	31.4746	30.1747	1045.1	0.0983144	0.101221	0.971283	0.331407	0.674272	Up	NO
ENSMUSG00000004846	Plod3	procollagen-lysine, 2-oxoglutarate 5-dioxygenase 3 [Source:MGI Symbol;Acc:MGI:1347008]	1597	1826	1695	1655	1111	1950	1468	1449	1635	1754	11.0755	11.158	14.3052	13.3781	9.70276	16.1398	14.0027	12.9366	16.0324	16.9219	1601.26	-0.227152	0.17548	-1.29446	0.195506	0.530798	Down	NO
ENSMUSG00000004849	Ap1s1	adaptor protein complex AP-1, sigma 1 [Source:MGI Symbol;Acc:MGI:1098244]	911	951	883	1046	751	996	908	837	875	1021	13.5223	12.4377	15.95	18.0968	14.0377	17.6439	18.5373	15.9939	18.3639	21.0824	912.641	-0.13799	0.141279	-0.976714	0.328711	0.671557	Down	NO
ENSMUSG00000004864	Mapk13	mitogen-activated protein kinase 13 [Source:MGI Symbol;Acc:MGI:1346864]	67	80	41	86	85	59	114	74	83	75	0.486978	0.512328	0.362642	0.728566	0.777991	0.511782	1.13963	0.692406	0.852968	0.758328	76.3787	-0.301037	0.313958	-0.958846	0.337636	0.680137	Down	NO
ENSMUSG00000004865	Srpk1	serine/arginine-rich protein specific kinase 1 [Source:MGI Symbol;Acc:MGI:106908]	1758	2018	1203	1369	1325	1508	1510	1508	1485	1462	5.15167	5.21045	4.29003	4.67596	4.88953	5.27392	6.08602	5.68885	6.15288	5.95987	1489.72	-0.286559	0.0852554	-3.36119	0.000776082	0.0172887	Down	NO
ENSMUSG00000004880	Lbr	lamin B receptor [Source:MGI Symbol;Acc:MGI:2138281]	1173	1120	588	680	1013	777	771	760	731	605	7.37244	6.20235	4.49734	4.9815	8.0176	5.82824	6.66492	6.14923	6.49611	5.28967	800.721	-0.0227629	0.188645	-0.120665	0.903956	0.96836	Down	NO
ENSMUSG00000004885	Crabp2	cellular retinoic acid binding protein II [Source:MGI Symbol;Acc:MGI:88491]	79	120	211	58	99	380	160	385	305	491	2.43013	3.25243	7.89858	2.07956	3.83492	13.9504	6.7694	15.246	13.2655	21.0108	236.373	-1.53745	0.424881	-3.61854	0.000296273	0.00858974	Down	YES
ENSMUSG00000004891	Nes	nestin [Source:MGI Symbol;Acc:MGI:101784]	471	811	355	633	277	393	575	143	287	277	1.74463	2.64685	1.60021	2.73291	1.29207	1.73731	2.9294	0.68189	1.5031	1.42733	406.632	0.232947	0.402765	0.578369	0.563015	0.833133	Up	NO
ENSMUSG00000004892	Bcan	brevican [Source:MGI Symbol;Acc:MGI:1096385]	368	537	605	761	762	550	476	707	550	606	3.11204	4.00126	6.22613	7.50101	8.11473	5.55089	5.53646	7.69681	6.57632	7.12903	593.056	0.211234	0.16597	1.27272	0.203117	0.539588	Up	NO
ENSMUSG00000004894	Hapln2	hyaluronan and proteoglycan link protein 2 [Source:MGI Symbol;Acc:MGI:2137300]	0	1	0	2	3	4	0	1	4	4	0	0.00958554	0	0.0253667	0.0411163	0.0519568	0	0.014018	0.061548	0.060556	1.94778	-0.73689	1.3466	-0.547223	0.584225	NA	Down	NO
ENSMUSG00000004895	Prcc	papillary renal cell carcinoma (translocation-associated) [Source:MGI Symbol;Acc:MGI:2137738]	1196	1229	888	980	1040	1073	886	947	929	958	27.8512	25.2168	25.1647	26.5997	30.4978	29.8205	28.3775	28.3894	30.588	31.0341	996.293	-0.0646884	0.0940987	-0.687453	0.491798	0.791433	Down	NO
ENSMUSG00000004896	Rrnad1	ribosomal RNA adenine dimethylase domain containing 1 [Source:MGI Symbol;Acc:MGI:2387197]	552	693	626	788	526	649	563	611	529	593	1.65907	1.8352	2.28962	2.7605	1.99082	2.32794	2.32734	2.36407	2.24804	2.47936	607.161	0.0525075	0.144413	0.363592	0.716163	0.903654	Up	NO
ENSMUSG00000004897	Hdgf	heparin binding growth factor [Source:MGI Symbol;Acc:MGI:1194494]	3558	3873	3382	3903	3202	4314	3449	3267	3647	3510	43.1652	41.4	49.9306	55.1905	48.9183	62.4613	57.5504	51.0236	62.5585	59.2373	3582.11	-0.137761	0.110588	-1.24571	0.212869	0.552272	Down	NO
ENSMUSG00000004902	Slc25a18	solute carrier family 25 (mitochondrial carrier), member 18 [Source:MGI Symbol;Acc:MGI:1919053]	171	149	270	161	118	123	107	159	96	198	4.37383	3.35796	8.40416	4.79986	3.80076	3.75468	3.76423	5.23547	3.47184	7.04515	154.447	0.354458	0.334609	1.05932	0.289455	0.634104	Up	NO
ENSMUSG00000004929	Thop1	thimet oligopeptidase 1 [Source:MGI Symbol;Acc:MGI:1354165]	905	944	706	925	694	1107	907	812	996	999	7.0529	6.48211	6.6956	8.4023	6.81084	10.296	9.72197	8.14647	10.9749	10.8304	894.632	-0.400206	0.143769	-2.78368	0.00537467	0.0653603	Down	NO
ENSMUSG00000004931	Apba3	amyloid beta (A4) precursor protein-binding, family A, member 3 [Source:MGI Symbol;Acc:MGI:1888527]	333	348	308	314	248	345	258	283	281	325	2.43811	2.24499	2.74426	2.67964	2.28656	3.01461	2.5981	2.66741	2.90896	3.31019	300.765	-0.118952	0.150614	-0.789778	0.429658	0.751716	Down	NO
ENSMUSG00000004933	Matk	megakaryocyte-associated tyrosine kinase [Source:MGI Symbol;Acc:MGI:99259]	66	71	81	88	40	56	35	31	28	58	0.364856	0.345827	0.544913	0.567013	0.278458	0.369456	0.266115	0.220611	0.218854	0.44603	54.0669	0.668816	0.353839	1.89017	0.0587352	0.283329	Up	NO
ENSMUSG00000004934	Pias4	protein inhibitor of activated STAT 4 [Source:MGI Symbol;Acc:MGI:2136940]	801	826	758	838	751	871	702	768	674	875	8.11952	7.3774	9.35046	9.90101	9.58649	10.537	9.78729	10.022	9.66008	12.3386	780.057	-0.0720921	0.12203	-0.590775	0.554671	0.828311	Down	NO
ENSMUSG00000004936	Map2k1	mitogen-activated protein kinase kinase 1 [Source:MGI Symbol;Acc:MGI:1346866]	2027	1960	1401	1436	1769	1886	1498	1727	1704	1432	24.3735	20.7657	20.5007	20.126	26.7864	27.0651	24.7744	26.7332	28.9706	23.9535	1659.34	-0.181496	0.129892	-1.39729	0.162326	0.484754	Down	NO
ENSMUSG00000004937	Sgta	small glutamine-rich tetratricopeptide repeat (TPR)-containing, alpha [Source:MGI Symbol;Acc:MGI:1098703]	1738	1883	1557	1790	840	1599	1488	1474	1333	1692	18.0981	17.2766	19.7304	21.7256	11.015	19.8716	21.3114	19.7594	19.6261	24.51	1518.93	-0.202334	0.225012	-0.899213	0.368539	0.705831	Down	NO
ENSMUSG00000004945	Tmem242	transmembrane protein 242 [Source:MGI Symbol;Acc:MGI:1917794]	955	998	899	913	869	960	867	965	831	846	21.122	19.4486	24.1968	23.5365	24.2033	25.34	26.3742	27.476	25.987	26.0294	901.671	-0.0790236	0.0920594	-0.858398	0.390673	0.722932	Down	NO
ENSMUSG00000004947	Dtx2	deltex 2, E3 ubiquitin ligase [Source:MGI Symbol;Acc:MGI:1921448]	530	601	395	545	684	654	464	550	567	791	2.46959	2.46745	2.23982	2.95995	4.01354	3.63689	2.97369	3.29918	3.73556	5.12728	575.401	-0.248562	0.216383	-1.14871	0.250674	0.593946	Down	NO
ENSMUSG00000004948	Zp3	zona pellucida glycoprotein 3 [Source:MGI Symbol;Acc:MGI:99215]	592	544	295	302	642	1005	783	850	1065	1085	17.6874	14.3208	10.7258	10.5169	24.1545	35.8353	32.1759	32.693	44.9898	45.0954	726.502	-1.29888	0.267849	-4.84932	1.24e-06	0.000135689	Down	YES
ENSMUSG00000004951	Hspb1	heat shock protein 1 [Source:MGI Symbol;Acc:MGI:96240]	324	588	680	513	322	646	367	415	471	412	8.63989	13.8155	22.0667	15.9448	10.8129	20.5588	13.4603	14.2464	17.7585	15.2834	470.035	0.0659832	0.279373	0.236183	0.813291	0.940752	Up	NO
ENSMUSG00000004952	Rasa4	RAS p21 protein activator 4 [Source:MGI Symbol;Acc:MGI:1858600]	707	724	613	634	674	542	369	481	478	563	3.2409	2.92422	3.41957	3.38745	3.8907	2.96516	2.32648	2.83847	3.09811	3.59017	566.646	0.316822	0.15053	2.10471	0.0353163	0.212084	Up	NO
ENSMUSG00000004961	Syt5	synaptotagmin V [Source:MGI Symbol;Acc:MGI:1926368]	13	17	28	23	19	25	28	24	24	30	0.245243	0.282579	0.642816	0.505745	0.451367	0.562857	0.726522	0.58287	0.640174	0.787298	23.4704	-0.2473	0.332871	-0.742931	0.457523	0.770694	Down	NO
ENSMUSG00000004980	Hnrnpa2b1	heterogeneous nuclear ribonucleoprotein A2/B1 [Source:MGI Symbol;Acc:MGI:104819]	16651	19235	12757	15334	10050	15144	14657	16538	14429	13408	75.8094	77.1614	70.68	81.3722	57.6196	82.2861	91.7815	96.9303	92.8841	84.9194	14592.6	-0.305379	0.144188	-2.11793	0.0341811	0.207859	Down	NO
ENSMUSG00000004988	Fxyd4	FXYD domain-containing ion transport regulator 4 [Source:MGI Symbol;Acc:MGI:1889005]	11	0	3	6	2	3	4	5	2	3	0.164729	0	0.0546686	0.104725	0.0377086	0.0536163	0.0823948	0.0963992	0.0423426	0.0624901	3.83365	0.0191209	1.02192	0.0187109	0.985072	NA	Up	NO
ENSMUSG00000004994	Ccdc130	coiled-coil domain containing 130 [Source:MGI Symbol;Acc:MGI:1914986]	200	252	225	232	186	240	168	186	157	267	2.06372	2.29111	2.82533	2.79028	2.41689	2.95553	2.38429	2.47075	2.29057	3.8326	208.942	-0.00325369	0.211152	-0.0154092	0.987706	0.995278	Down	NO
ENSMUSG00000004996	Mri1	methylthioribose-1-phosphate isomerase 1 [Source:MGI Symbol;Acc:MGI:1915123]	710	731	633	791	823	728	620	725	661	821	6.83425	6.19976	7.41484	8.87456	9.97595	8.3631	8.20827	8.98389	8.99614	10.9935	719.688	-0.0103115	0.137297	-0.0751037	0.940132	0.981101	Down	NO
ENSMUSG00000005034	Prkacb	protein kinase, cAMP dependent, catalytic, beta [Source:MGI Symbol;Acc:MGI:97594]	2873	3001	1785	1983	2492	1949	1788	1945	1704	1651	9.13368	8.40622	6.9058	7.34802	9.97654	7.39477	7.81817	7.9602	7.65953	7.30159	2060.01	0.125847	0.125567	1.00223	0.31623	0.659943	Up	NO
ENSMUSG00000005043	Sgsh	N-sulfoglucosamine sulfohydrolase (sulfamidase) [Source:MGI Symbol;Acc:MGI:1350341]	805	911	722	562	609	85	366	608	493	448	3.02932	3.0206	3.30638	2.46503	2.88595	0.381745	1.89434	2.94542	2.62313	2.34524	544.138	0.564355	0.450392	1.25303	0.210194	0.548799	Up	NO
ENSMUSG00000005045	Chd5	chromodomain helicase DNA binding protein 5 [Source:MGI Symbol;Acc:MGI:3036258]	25	17	10	13	17	32	13	22	18	14	0.0914927	0.054819	0.0445381	0.0554554	0.0783477	0.139765	0.0654369	0.103647	0.0931417	0.0712728	17.8049	-0.640582	0.443641	-1.44392	0.148762	0.465036	Down	NO
ENSMUSG00000005054	Cstb	cystatin B [Source:MGI Symbol;Acc:MGI:109514]	1039	985	1200	1174	781	866	777	848	786	683	84.2216	70.3508	118.374	110.921	79.7225	83.7777	86.6277	88.4907	90.0851	77.0174	901.767	0.333036	0.173434	1.92025	0.054826	0.272678	Up	NO
ENSMUSG00000005057	Sh2b2	SH2B adaptor protein 2 [Source:MGI Symbol;Acc:MGI:1345171]	168	195	97	165	138	195	143	145	193	186	1.11315	1.13843	0.78214	1.27429	1.15145	1.54199	1.30319	1.23683	1.80811	1.71443	160.75	-0.460328	0.205979	-2.23483	0.0254284	0.174158	Down	NO
ENSMUSG00000005069	Pex5	peroxisomal biogenesis factor 5 [Source:MGI Symbol;Acc:MGI:1098808]	2099	2470	1383	1719	1313	1457	1432	957	1280	1100	12.9887	13.4671	10.4146	12.3984	10.2315	10.7601	12.1877	7.62358	11.1992	9.46904	1470.71	0.156143	0.17206	0.907496	0.364144	0.70342	Up	NO
ENSMUSG00000005078	Jkamp	JNK1/MAPK8-associated membrane protein [Source:MGI Symbol;Acc:MGI:1915057]	1023	1006	960	1007	821	874	703	930	720	718	13.4238	11.6311	15.3298	15.4016	13.5664	13.6872	12.6877	15.71	13.3584	13.1064	862.141	0.159953	0.133535	1.19784	0.230981	0.574615	Up	NO
ENSMUSG00000005087	Cd44	CD44 antigen [Source:MGI Symbol;Acc:MGI:88338]	761	442	480	580	498	415	333	638	461	313	2.97292	1.52141	2.28195	2.64097	2.44991	1.93486	1.78925	3.20858	2.54637	1.701	483.565	0.186163	0.271238	0.686346	0.492495	0.791534	Up	NO
ENSMUSG00000005089	Slc1a2	solute carrier family 1 (glial high affinity glutamate transporter), member 2 [Source:MGI Symbol;Acc:MGI:101931]	1	7	3	8	2	1	4	7	2	12	0.0032486	0.0200377	0.0118603	0.0302958	0.00818085	0.00387733	0.0178755	0.0292784	0.00918618	0.0542334	4.71349	-0.375986	0.9758	-0.38531	0.700008	NA	Down	NO
ENSMUSG00000005102	Eif2ak4	eukaryotic translation initiation factor 2 alpha kinase 4 [Source:MGI Symbol;Acc:MGI:1353427]	1082	1223	676	623	735	725	633	660	651	575	6.07203	6.04726	4.61657	4.07505	5.19417	4.85566	4.88583	4.76809	5.16548	4.48885	733.872	-0.0137881	0.113522	-0.121457	0.903329	0.968278	Down	NO
ENSMUSG00000005103	Wdr1	WD repeat domain 1 [Source:MGI Symbol;Acc:MGI:1337100]	4211	4676	2605	2677	2289	2730	2499	2295	2401	2571	16.9897	16.6227	12.7901	12.5889	11.6297	13.1452	13.8674	11.9201	13.6967	14.4299	2802.73	-0.0664043	0.10608	-0.625986	0.531324	0.815438	Down	NO
ENSMUSG00000005107	Slc2a9	solute carrier family 2 (facilitated glucose transporter), member 9 [Source:MGI Symbol;Acc:MGI:2152844]	100	100	71	108	92	40	45	56	55	58	0.392355	0.345702	0.339	0.493897	0.454557	0.1873	0.242837	0.282851	0.305113	0.316568	70.3215	0.738596	0.23806	3.10256	0.00191852	0.0323555	Up	NO
ENSMUSG00000005124	Ccn4	cellular communication network factor 4 [Source:MGI Symbol;Acc:MGI:1197008]	178	288	85	306	38	319	200	50	258	222	1.10778	1.57926	0.643753	2.2197	0.297808	2.36934	1.71195	0.400588	2.27027	1.92197	190.702	-0.660024	0.591961	-1.11498	0.264859	0.608874	Down	NO
ENSMUSG00000005125	Ndrg1	N-myc downstream regulated gene 1 [Source:MGI Symbol;Acc:MGI:1341799]	769	860	768	822	882	605	536	475	541	557	4.44253	4.37751	5.39921	5.53494	6.41644	4.17121	4.25888	3.53257	4.41899	4.4763	667.857	0.520231	0.114616	4.53889	5.66e-06	0.000438947	Up	NO
ENSMUSG00000005131	4930550C14Rik	RIKEN cDNA 4930550C14 gene [Source:MGI Symbol;Acc:MGI:1922561]	35	60	15	15	65	43	40	54	53	70	0.39274	0.593217	0.204832	0.196186	0.918487	0.575846	0.617346	0.780052	0.840886	1.09269	44.8445	-0.806881	0.486491	-1.65857	0.0972017	0.372248	Down	NO
ENSMUSG00000005142	Man2b1	mannosidase 2, alpha B1 [Source:MGI Symbol;Acc:MGI:107286]	3474	3189	2393	2583	2390	2116	1890	2013	1950	1644	13.8924	11.2364	11.6454	12.0395	12.0356	10.0987	10.3953	10.363	11.0257	9.14554	2298.18	0.273162	0.111616	2.44733	0.0143918	0.123095	Up	NO
ENSMUSG00000005148	Klf5	Kruppel-like factor 5 [Source:MGI Symbol;Acc:MGI:1338056]	101	72	38	75	80	47	47	39	41	48	0.926235	0.581772	0.424077	0.801674	0.923864	0.514394	0.59282	0.460419	0.53163	0.612352	56.9036	0.442185	0.2974	1.48683	0.137059	0.445807	Up	NO
ENSMUSG00000005150	Wdr83	WD repeat domain containing 83 [Source:MGI Symbol;Acc:MGI:1915086]	369	500	369	375	316	328	291	268	336	309	2.32488	2.77569	2.82922	2.75387	2.50718	2.46634	2.52171	2.17372	2.99321	2.70828	339.16	0.124112	0.152329	0.814764	0.415208	0.741335	Up	NO
ENSMUSG00000005161	Prdx2	peroxiredoxin 2 [Source:MGI Symbol;Acc:MGI:109486]	5903	6298	5818	6025	4345	5817	5511	4689	4709	6203	54.6881	51.41	65.5933	65.0602	50.6911	64.3165	70.2228	55.9235	61.6839	79.9434	5477.3	-0.0783743	0.163349	-0.479796	0.631372	0.86718	Down	NO
ENSMUSG00000005198	Polr2a	polymerase (RNA) II (DNA directed) polypeptide A [Source:MGI Symbol;Acc:MGI:98086]	4812	5860	3782	4061	3537	3745	2946	3134	3038	2858	25.3867	27.2397	24.281	24.9718	23.4983	23.5795	21.3767	21.285	22.6616	20.975	3664.24	0.19361	0.0984859	1.96586	0.0493144	0.256933	Up	NO
ENSMUSG00000005202	Shbg	sex hormone binding globulin [Source:MGI Symbol;Acc:MGI:98295]	95	85	35	48	76	129	99	90	133	96	2.52778	1.99278	1.13331	1.48867	2.54656	4.09647	3.6231	3.08285	5.0037	3.55344	88.6241	-1.13113	0.278761	-4.0577	4.96e-05	0.00225254	Down	YES
ENSMUSG00000005204	Senp3	SUMO/sentrin specific peptidase 3 [Source:MGI Symbol;Acc:MGI:2158736]	1750	1999	1277	1483	1016	1507	1536	1424	1307	1180	13.5518	13.6394	12.0341	13.3856	9.90772	13.9275	16.3598	14.1959	14.3106	12.7116	1418.89	-0.225595	0.149943	-1.50454	0.132442	0.438766	Down	NO
ENSMUSG00000005220	Corin	corin, serine peptidase [Source:MGI Symbol;Acc:MGI:1349451]	46	33	37	41	56	39	28	88	62	66	0.287416	0.181674	0.281331	0.298588	0.44062	0.290815	0.240626	0.70783	0.547731	0.573665	50.0507	-0.426785	0.390153	-1.09389	0.274002	0.618639	Down	NO
ENSMUSG00000005225	Plekha8	pleckstrin homology domain containing, family A (phosphoinositide binding specific) member 8 [Source:MGI Symbol;Acc:MGI:2681164]	1184	1229	625	847	838	774	723	772	791	702	7.977	7.29566	5.12429	6.65134	7.10974	6.22346	6.69967	6.69575	7.53507	6.57939	825.366	-0.053594	0.122402	-0.437853	0.661493	0.878947	Down	NO
ENSMUSG00000005232	G6pc2	glucose-6-phosphatase, catalytic, 2 [Source:MGI Symbol;Acc:MGI:1277193]	2	0	0	0	1	4	0	1	2	3	0.0344677	0	0	0	0.021711	0.0822771	0	0.0221985	0.0487328	0.0719209	1.31644	-2.54298	1.8317	-1.38832	0.16504	NA	Down	NO
ENSMUSG00000005233	Spc25	SPC25, NDC80 kinetochore complex component, homolog (S. cerevisiae) [Source:MGI Symbol;Acc:MGI:1913692]	245	262	155	165	272	320	335	325	317	197	2.278	2.14641	1.75382	1.78817	3.18477	3.55091	4.2841	3.89014	4.16744	2.54809	259.027	-0.680504	0.242262	-2.80896	0.0049702	0.0620494	Down	NO
ENSMUSG00000005237	Dnah2	dynein, axonemal, heavy chain 2 [Source:MGI Symbol;Acc:MGI:107731]	467	454	367	633	607	418	220	961	468	700	1.42917	1.22418	1.36678	2.25791	2.33925	1.52667	0.926009	3.78602	2.02504	2.98006	528.496	-0.135282	0.381626	-0.354488	0.722973	0.907977	Down	NO
ENSMUSG00000005251	Ripk4	receptor-interacting serine-threonine kinase 4 [Source:MGI Symbol;Acc:MGI:1919638]	13	23	22	46	22	28	26	26	30	21	0.17695	0.275839	0.364412	0.7298	0.377094	0.45485	0.486759	0.455601	0.577363	0.397637	25.7658	0.103556	0.363128	0.285177	0.775508	0.92684	Up	NO
ENSMUSG00000005262	Ufd1	ubiquitin recognition factor in ER-associated degradation 1 [Source:MGI Symbol;Acc:MGI:109353]	955	1038	664	800	631	1149	647	722	733	690	6.79274	6.50526	5.74745	6.63239	5.65188	9.7536	6.32956	6.6111	7.37171	6.82734	785.985	-0.246919	0.178192	-1.38569	0.165842	0.490264	Down	NO
ENSMUSG00000005267	Zfp287	zinc finger protein 287 [Source:MGI Symbol;Acc:MGI:2176561]	174	234	127	146	175	140	98	106	126	110	0.650877	0.77124	0.578119	0.636561	0.824345	0.625001	0.504201	0.510444	0.666412	0.572403	139.022	0.283835	0.185963	1.5263	0.126936	0.429819	Up	NO
ENSMUSG00000005268	Prlr	prolactin receptor [Source:MGI Symbol;Acc:MGI:97763]	33327	37849	18778	13322	6186	9658	10724	5874	6150	4659	71.8857	71.9326	49.2903	33.4929	16.8027	24.862	31.8149	16.3108	18.7562	13.9797	13495.6	0.719737	0.356362	2.01968	0.0434167	0.23823	Up	NO
ENSMUSG00000005299	Letm1	leucine zipper-EF-hand containing transmembrane protein 1 [Source:MGI Symbol;Acc:MGI:1932557]	1650	1673	1003	1230	880	1157	961	907	1013	1029	6.98821	6.24314	5.1695	6.0719	4.69339	5.84814	5.598	4.94519	6.06616	6.06258	1117.85	-0.0487501	0.136247	-0.357807	0.720488	0.90653	Down	NO
ENSMUSG00000005312	Ubqln1	ubiquilin 1 [Source:MGI Symbol;Acc:MGI:1860276]	2966	3253	2275	2405	2269	2643	2292	2200	2109	1576	19.2685	18.6202	17.9855	18.2108	18.5623	20.4916	20.4795	18.399	19.3721	14.2427	2344.21	0.0221269	0.147246	0.150271	0.880551	0.960871	Up	NO
ENSMUSG00000005320	Fgfr4	fibroblast growth factor receptor 4 [Source:MGI Symbol;Acc:MGI:95525]	215	172	127	127	180	151	89	141	165	163	2.62267	1.84867	1.88527	1.8057	2.76502	2.19829	1.49321	2.21422	2.84585	2.766	150.338	-0.0521394	0.252031	-0.206877	0.836106	0.946587	Down	NO
ENSMUSG00000005338	Cadm3	cell adhesion molecule 3 [Source:MGI Symbol;Acc:MGI:2137858]	63	122	106	258	103	67	60	456	119	50	0.3132	0.534403	0.64129	1.495	0.644824	0.397519	0.410263	2.91838	0.836474	0.345791	140.315	-0.0357094	0.647275	-0.0551688	0.956004	0.985249	Down	NO
ENSMUSG00000005339	Fcer1a	Fc receptor, IgE, high affinity I, alpha polypeptide [Source:MGI Symbol;Acc:MGI:95494]	12	2	52	25	4	0	0	0	2	2	0.378909	0.0556455	1.99813	0.920095	0.159061	0	0	0	0.0892804	0.0878413	9.92181	5.00245	1.20089	4.16563	3.1e-05	0.00161942	Up	YES
ENSMUSG00000005354	Txn2	thioredoxin 2 [Source:MGI Symbol;Acc:MGI:1929468]	864	1041	863	1071	661	910	939	702	820	995	6.94487	7.37269	8.44164	10.0341	6.69073	8.72961	10.3811	7.26409	9.31937	11.1259	878.758	-0.101165	0.190387	-0.531366	0.595165	0.849074	Down	NO
ENSMUSG00000005355	Casp14	caspase 14 [Source:MGI Symbol;Acc:MGI:1335092]	0	2	0	0	0	0	1	0	0	0	0	0.022438	0	0	0	0	0.0175135	0	0	0	0.261531	-0.658568	3.64969	-0.180445	0.856803	NA	Down	NO
ENSMUSG00000005357	Slc1a6	solute carrier family 1 (high affinity aspartate/glutamate transporter), member 6 [Source:MGI Symbol;Acc:MGI:1096331]	76	70	32	43	60	47	37	56	57	34	1.59708	1.29609	0.818338	1.05324	1.58776	1.17873	1.06941	1.51494	1.6936	0.993915	49.8111	-0.122135	0.299456	-0.407856	0.68338	0.888734	Down	NO
ENSMUSG00000005360	Slc1a3	solute carrier family 1 (glial high affinity glutamate transporter), member 3 [Source:MGI Symbol;Acc:MGI:99917]	95	97	72	121	185	105	110	128	110	78	0.396307	0.356539	0.365516	0.588345	0.971857	0.52276	0.631146	0.687406	0.648819	0.452652	109.693	0.157102	0.289203	0.543224	0.586976	0.844318	Up	NO
ENSMUSG00000005362	Crbn	cereblon [Source:MGI Symbol;Acc:MGI:1913277]	1047	1205	737	644	796	690	653	753	593	278	6.72315	6.81771	5.75917	4.82003	6.43667	5.28784	5.76723	6.22466	5.38399	2.48331	713.53	0.219512	0.269597	0.814222	0.415518	0.741619	Up	NO
ENSMUSG00000005370	Msh6	mutS homolog 6 [Source:MGI Symbol;Acc:MGI:1343961]	1519	1452	875	945	1031	1366	1145	1123	1168	754	15.036	12.6638	10.5402	10.9029	12.8515	16.1372	15.5886	14.3103	16.3471	10.3826	1114.44	-0.302557	0.175825	-1.72078	0.0852904	0.347849	Down	NO
ENSMUSG00000005371	Fbxo11	F-box protein 11 [Source:MGI Symbol;Acc:MGI:2147134]	2898	2891	1582	1803	2363	1461	1535	1609	1440	1777	23.9804	21.0781	15.9305	17.3897	24.6232	14.4282	17.47	17.1399	16.8478	20.4553	1875.81	0.205187	0.161765	1.26843	0.204645	0.541928	Up	NO
ENSMUSG00000005373	Mlxipl	MLX interacting protein-like [Source:MGI Symbol;Acc:MGI:1927999]	407	687	316	358	229	390	367	245	310	330	2.23201	3.31958	2.10889	2.28835	1.58146	2.55252	2.76818	1.72966	2.40373	2.51753	352.049	-0.207537	0.227412	-0.912607	0.361449	0.701509	Down	NO
ENSMUSG00000005374	Tbl2	transducin (beta)-like 2 [Source:MGI Symbol;Acc:MGI:1351652]	1501	1800	893	855	649	950	947	583	783	551	7.90602	8.35362	5.72393	5.24906	4.30471	5.97178	6.86048	3.95312	5.83125	4.03729	910.277	-0.00960696	0.22472	-0.0427508	0.9659	0.987949	Down	NO
ENSMUSG00000005378	Bud23	BUD23, rRNA methyltransferase and ribosome maturation factor [Source:MGI Symbol;Acc:MGI:1913388]	555	601	427	626	350	568	562	473	500	635	4.12154	3.93248	3.85888	5.4185	3.27308	5.03407	5.74026	4.52192	5.25	6.55996	525.15	-0.317913	0.198874	-1.59856	0.109918	0.396021	Down	NO
ENSMUSG00000005397	Nid1	nidogen 1 [Source:MGI Symbol;Acc:MGI:97342]	5708	6565	3109	4161	3892	3938	4032	3086	3864	2511	35.3035	35.7761	23.4002	29.9964	30.3129	29.0678	34.299	24.571	33.7904	21.6043	3954.32	0.00721266	0.179985	0.0400737	0.968034	0.988845	Up	NO
ENSMUSG00000005410	Mcm5	minichromosome maintenance complex component 5 [Source:MGI Symbol;Acc:MGI:103197]	851	819	417	509	749	1292	937	921	1059	770	7.61698	6.45895	4.54208	5.31017	8.44222	13.8013	11.5351	10.6122	13.4021	9.58748	829.983	-0.914013	0.212247	-4.30635	1.66e-05	0.000991526	Down	NO
ENSMUSG00000005413	Hmox1	heme oxygenase 1 [Source:MGI Symbol;Acc:MGI:96163]	1042	2336	1413	1640	1206	1159	1081	1316	1078	855	21.7381	42.9389	35.8724	39.8781	31.6827	28.8562	31.0174	35.3429	31.7976	24.813	1276.31	0.29121	0.230708	1.26224	0.206862	0.544632	Up	NO
ENSMUSG00000005417	Mprip	myosin phosphatase Rho interacting protein [Source:MGI Symbol;Acc:MGI:1349438]	12304	14008	8452	8283	8216	8889	7784	7458	7550	8020	27.1517	27.2366	22.6974	21.3048	22.8315	23.4103	23.6255	21.1869	23.5571	24.6199	8837.8	-0.011733	0.086803	-0.135168	0.892479	0.965612	Down	NO
ENSMUSG00000005442	Cic	capicua transcriptional repressor [Source:MGI Symbol;Acc:MGI:1918972]	4485	3912	3198	3616	3223	2963	2501	2361	2532	2127	13.0289	10.0131	11.3055	12.2436	11.7903	10.2726	9.99276	8.82947	10.3999	8.59552	3010.74	0.342663	0.130158	2.63267	0.00847172	0.088746	Up	NO
ENSMUSG00000005447	Pafah1b3	platelet-activating factor acetylhydrolase, isoform 1b, subunit 3 [Source:MGI Symbol;Acc:MGI:108414]	569	612	490	596	557	699	525	646	544	694	7.74502	7.33983	8.11654	9.4557	9.54743	11.3551	9.82871	11.3197	10.4696	13.141	589.751	-0.263876	0.129486	-2.03787	0.0415626	0.233148	Down	NO
ENSMUSG00000005465	Il27ra	interleukin 27 receptor, alpha [Source:MGI Symbol;Acc:MGI:1355318]	214	133	137	186	202	107	133	101	90	86	1.97213	1.07994	1.53641	1.99789	2.34421	1.17682	1.68578	1.19823	1.1727	1.10251	135.897	0.671349	0.253462	2.64872	0.00807968	0.0861687	Up	NO
ENSMUSG00000005469	Prkaca	protein kinase, cAMP dependent, catalytic, alpha [Source:MGI Symbol;Acc:MGI:97592]	3495	3725	3132	2644	2253	2618	2223	1546	1681	2204	61.2086	57.48	66.7502	53.9715	49.6876	54.719	53.5466	34.8553	41.6251	53.6954	2480.09	0.309288	0.200359	1.54367	0.122669	0.42199	Up	NO
ENSMUSG00000005470	Asf1b	anti-silencing function 1B histone chaperone [Source:MGI Symbol;Acc:MGI:1914179]	153	161	67	100	152	247	226	153	190	192	2.62129	2.43037	1.3969	1.99693	3.27936	5.05038	5.32549	3.3745	4.60256	4.57598	164.321	-1.0099	0.260592	-3.8754	0.000106451	0.00402835	Down	YES
ENSMUSG00000005474	Myl10	myosin, light chain 10, regulatory [Source:MGI Symbol;Acc:MGI:1891705]	2	0	0	0	0	0	0	0	0	2	0.0453177	0	0	0	0	0	0	0	0	0.0630405	0.38855	-1.23563	3.64969	-0.338559	0.734942	NA	Down	NO
ENSMUSG00000005481	Ddx39a	DEAD box helicase 39a [Source:MGI Symbol;Acc:MGI:1915528]	769	757	513	648	605	868	798	675	781	879	6.02472	5.22554	4.89095	5.91729	5.9688	8.11583	8.59886	6.80782	8.65136	9.57987	726.206	-0.529378	0.1384	-3.82499	0.000130777	0.00470741	Down	NO
ENSMUSG00000005483	Dnajb1	DnaJ heat shock protein family (Hsp40) member B1 [Source:MGI Symbol;Acc:MGI:1931874]	1263	1178	978	1125	780	1494	1165	1028	1267	895	19.268	15.8344	18.1567	20.0043	14.9847	27.2011	24.4448	20.1892	27.3295	18.994	1106.74	-0.36125	0.187304	-1.92869	0.0537697	0.269875	Down	NO
ENSMUSG00000005493	Msh4	mutS homolog 4 [Source:MGI Symbol;Acc:MGI:1860077]	8	19	5	5	22	14	8	13	17	14	0.0465204	0.0973474	0.0353792	0.0338879	0.161093	0.0971548	0.0639787	0.0973152	0.139769	0.113243	12.3529	-0.392101	0.609142	-0.643693	0.519774	0.808337	Down	NO
ENSMUSG00000005501	Usp40	ubiquitin specific peptidase 40 [Source:MGI Symbol;Acc:MGI:2443184]	1388	1806	1180	1164	1062	1187	1120	1272	1114	865	4.12428	4.72827	4.26684	4.03134	3.9738	4.20933	4.57725	4.86565	4.68023	3.57549	1188.04	-0.0466725	0.142598	-0.327301	0.74344	0.914628	Down	NO
ENSMUSG00000005503	Evx1	even-skipped homeobox 1 [Source:MGI Symbol;Acc:MGI:95461]	26	14	18	12	18	51	18	26	26	33	0.347797	0.165006	0.293018	0.187095	0.303207	0.814192	0.331165	0.447746	0.491762	0.614082	24.3223	-1.00633	0.436201	-2.30702	0.0210537	0.155013	Down	NO
ENSMUSG00000005505	Kbtbd4	kelch repeat and BTB (POZ) domain containing 4 [Source:MGI Symbol;Acc:MGI:1914386]	587	732	284	343	231	288	311	377	329	205	7.262	7.9791	4.27564	4.94595	3.59876	4.2522	5.29183	6.00418	5.75488	3.52804	351.866	-0.161616	0.214938	-0.751917	0.452101	0.767562	Down	NO
ENSMUSG00000005506	Celf1	CUGBP, Elav-like family member 1 [Source:MGI Symbol;Acc:MGI:1342295]	4883	5450	3268	3608	3681	3817	3434	3611	3482	1787	8.49387	8.35296	6.91778	7.31515	8.06318	7.92399	8.21574	8.08613	8.56387	4.32418	3597.66	0.0483291	0.216783	0.222937	0.823584	0.942577	Up	NO
ENSMUSG00000005510	Ndufs3	NADH:ubiquinone oxidoreductase core subunit S3 [Source:MGI Symbol;Acc:MGI:1915599]	1540	1799	1335	1428	1336	1344	1252	1455	1148	1444	21.513	22.143	22.6949	23.2513	23.5023	22.407	24.0554	26.1661	22.6749	28.0614	1386.15	-0.0407905	0.111413	-0.366121	0.714275	0.90316	Down	NO
ENSMUSG00000005514	Por	cytochrome p450 oxidoreductase [Source:MGI Symbol;Acc:MGI:97744]	2004	2602	1673	2105	2042	1519	1493	1338	1287	1447	19.3356	22.1204	19.6436	23.6728	24.8106	17.4912	19.8129	16.6192	17.5574	19.4218	1704.98	0.36786	0.116429	3.15951	0.00158034	0.0280688	Up	NO
ENSMUSG00000005533	Igf1r	insulin-like growth factor I receptor [Source:MGI Symbol;Acc:MGI:96433]	5954	8461	3811	3251	4231	3854	3939	3509	3352	3168	15.3674	19.2414	11.97	9.78015	13.7517	11.8715	13.9831	11.6592	12.2326	11.3746	4179.34	0.00137378	0.150421	0.00913291	0.992713	0.997062	Up	NO
ENSMUSG00000005534	Insr	insulin receptor [Source:MGI Symbol;Acc:MGI:96575]	4112	5094	3572	2519	1331	2301	2451	2303	2153	388	13.2101	14.4191	13.9647	9.43233	5.38459	8.82212	10.8299	9.52448	9.77958	1.73398	2503.05	0.304953	0.469807	0.649102	0.516272	0.806714	Up	NO
ENSMUSG00000005540	Fcer2a	Fc receptor, IgE, low affinity II, alpha polypeptide [Source:MGI Symbol;Acc:MGI:95497]	9	10	2	3	0	1	0	1	4	2	0.106986	0.104731	0.0289297	0.0415709	0	0.0141864	0	0.01531	0.0672209	0.0330687	2.87892	-0.0367692	1.20643	-0.0304778	0.975686	NA	Down	NO
ENSMUSG00000005553	Atp4a	ATPase, H+/K+ exchanging, gastric, alpha polypeptide [Source:MGI Symbol;Acc:MGI:88113]	49	60	33	27	26	22	43	18	36	18	0.469531	0.506578	0.384814	0.301554	0.313737	0.25159	0.566711	0.222038	0.487748	0.239943	32.1127	-0.0228237	0.395643	-0.0576877	0.953997	0.984913	Down	NO
ENSMUSG00000005566	Trim28	tripartite motif-containing 28 [Source:MGI Symbol;Acc:MGI:109274]	4462	5091	3343	4480	5075	5413	4477	4613	4652	4335	28.8835	29.0368	26.3344	33.8015	41.3693	41.8179	39.8598	38.4413	42.5778	39.0364	4552.82	-0.212116	0.132323	-1.60302	0.108929	0.394012	Down	NO
ENSMUSG00000005575	Ube2m	ubiquitin-conjugating enzyme E2M [Source:MGI Symbol;Acc:MGI:108278]	1200	1254	1398	1208	1252	1144	1257	843	1277	1327	10.4891	9.65785	14.8707	12.3073	13.7811	11.934	15.112	9.48593	15.7824	16.1358	1212.03	0.0528138	0.19073	0.276903	0.781854	0.929844	Up	NO
ENSMUSG00000005580	Adcy9	adenylate cyclase 9 [Source:MGI Symbol;Acc:MGI:108450]	2656	3308	1726	1367	1077	1220	1042	1248	912	358	12.9526	14.2141	10.2432	7.77022	6.61401	7.10052	6.98912	7.83495	6.28847	2.42868	1401.05	0.478345	0.332867	1.43705	0.150704	0.468485	Up	NO
ENSMUSG00000005583	Mef2c	myocyte enhancer factor 2C [Source:MGI Symbol;Acc:MGI:99458]	280	370	267	285	301	212	261	285	259	98	0.325808	0.379341	0.378077	0.386533	0.441054	0.294403	0.417707	0.426917	0.426115	0.158632	256.205	0.268948	0.296628	0.906686	0.364573	0.703765	Up	NO
ENSMUSG00000005609	Ctr9	CTR9 homolog, Paf1/RNA polymerase II complex component [Source:MGI Symbol;Acc:MGI:109345]	1805	2017	1482	1661	1490	1696	1442	1610	1495	1569	7.54465	7.42836	7.53834	8.09225	7.84278	8.4604	8.29	8.66327	8.8354	9.12317	1602.26	-0.0977341	0.0783669	-1.24714	0.212348	0.5515	Down	NO
ENSMUSG00000005610	Eif4g2	eukaryotic translation initiation factor 4, gamma 2 [Source:MGI Symbol;Acc:MGI:109207]	17557	20736	11972	14303	12987	13735	13333	12422	12396	10127	61.5885	64.0913	51.1072	58.4809	57.3694	57.5017	64.3287	56.0964	61.4828	49.4186	13593.9	-0.00509341	0.115156	-0.0442306	0.964721	0.98736	Down	NO
ENSMUSG00000005611	Irag1	inositol 1,4,5-triphosphate receptor associated 1 [Source:MGI Symbol;Acc:MGI:1338023]	1151	1190	963	874	1424	702	680	717	697	1261	3.82254	3.48216	3.89196	3.38318	5.95536	2.78238	3.10608	3.06542	3.27289	5.82575	950.142	0.334321	0.265606	1.25871	0.208134	0.54646	Up	NO
ENSMUSG00000005615	Pcyt1a	phosphate cytidylyltransferase 1, choline, alpha isoform [Source:MGI Symbol;Acc:MGI:88557]	815	1532	421	810	1216	705	743	287	713	1090	3.0613	5.07027	1.9244	3.54626	5.75179	3.16038	3.83852	1.38779	3.78669	5.69554	808.737	0.100166	0.407619	0.245735	0.805888	0.937958	Up	NO
ENSMUSG00000005621	Zfp592	zinc finger protein 592 [Source:MGI Symbol;Acc:MGI:2443541]	1801	1861	1155	1219	1627	1396	1198	1241	1242	1321	10.0965	9.19242	7.87964	7.96526	11.486	9.34	9.23725	8.95621	9.84471	10.302	1376.4	-0.0220506	0.136167	-0.161938	0.871354	0.95698	Down	NO
ENSMUSG00000005625	Psmd4	proteasome (prosome, macropain) 26S subunit, non-ATPase, 4 [Source:MGI Symbol;Acc:MGI:1201670]	1858	2206	1482	1945	1216	1740	1554	1551	1490	1782	13.4207	14.0398	13.027	16.3752	11.0607	14.9997	15.4386	14.4223	15.2173	17.9059	1654.47	-0.154359	0.157075	-0.982707	0.325752	0.669117	Down	NO
ENSMUSG00000005628	Tmod4	tropomodulin 4 [Source:MGI Symbol;Acc:MGI:1355285]	13	13	7	9	8	9	7	10	13	12	0.253663	0.223507	0.16621	0.204695	0.196587	0.209585	0.187853	0.25119	0.358648	0.325725	9.94396	-0.437019	0.507545	-0.861043	0.389214	0.721327	Down	NO
ENSMUSG00000005640	Insrr	insulin receptor-related receptor [Source:MGI Symbol;Acc:MGI:1346037]	8	27	13	34	12	18	25	7	16	6	0.0518497	0.154179	0.102531	0.256838	0.0979333	0.139223	0.222848	0.0584053	0.146618	0.0540978	16.2651	0.348443	0.620384	0.561658	0.574349	0.837989	Up	NO
ENSMUSG00000005656	Snx6	sorting nexin 6 [Source:MGI Symbol;Acc:MGI:1919433]	1880	2078	1297	1431	1442	1548	1409	1388	1216	1221	21.7653	21.1972	18.2731	19.3101	21.023	21.3885	22.436	20.6867	19.905	19.6645	1456.14	-0.0442305	0.0960186	-0.460645	0.645053	0.871983	Down	NO
ENSMUSG00000005667	Mthfd2	methylenetetrahydrofolate dehydrogenase (NAD+ dependent), methenyltetrahydrofolate cyclohydrolase [Source:MGI Symbol;Acc:MGI:1338850]	680	1273	507	774	358	678	667	549	536	586	6.7012	11.0534	6.08019	8.89042	4.44272	7.974	9.04059	6.96482	7.46845	8.03344	638.848	-0.230893	0.25335	-0.911359	0.362106	0.702166	Down	NO
ENSMUSG00000005672	Kit	KIT proto-oncogene receptor tyrosine kinase [Source:MGI Symbol;Acc:MGI:96677]	2449	1670	982	1072	4307	1097	730	1473	1046	822	9.23796	5.55045	4.5078	4.71324	20.459	4.93852	3.78737	7.15293	5.57881	4.3134	1518.53	0.956856	0.436076	2.19424	0.0282178	0.185191	Up	NO
ENSMUSG00000005674	Tomm40l	translocase of outer mitochondrial membrane 40-like [Source:MGI Symbol;Acc:MGI:3589112]	380	627	402	600	386	395	303	538	468	563	1.92838	2.8035	2.48256	3.54893	2.46671	2.39226	2.11484	3.51468	3.35797	3.97446	460.45	-0.0614903	0.252073	-0.243938	0.807279	0.93869	Down	NO
ENSMUSG00000005677	Nr1i3	nuclear receptor subfamily 1, group I, member 3 [Source:MGI Symbol;Acc:MGI:1346307]	2	0	10	12	3	3	11	9	11	12	0.0113413	0	0.0690162	0.0793183	0.021424	0.0203044	0.0857996	0.0657082	0.0882012	0.0946677	7.67274	-0.243006	0.700914	-0.346699	0.728818	0.909618	Down	NO
ENSMUSG00000005681	Apoa2	apolipoprotein A-II [Source:MGI Symbol;Acc:MGI:88050]	3	7	4	4	1	7	8	3	6	11	0.0952732	0.195885	0.154593	0.148083	0.0400081	0.265329	0.349451	0.122678	0.269455	0.485999	5.44925	-1.309	0.788491	-1.66013	0.0968874	NA	Down	NO
ENSMUSG00000005682	Pan2	PAN2 poly(A) specific ribonuclease subunit [Source:MGI Symbol;Acc:MGI:1918984]	1708	1994	1295	1314	1321	1183	1193	1279	1062	1237	6.10277	6.27754	5.63086	5.47233	5.9438	5.0446	5.86282	5.88306	5.36521	6.1485	1325.33	0.0563703	0.102325	0.550895	0.581706	0.841967	Up	NO
ENSMUSG00000005683	Cs	citrate synthase [Source:MGI Symbol;Acc:MGI:88529]	4620	4878	3386	3761	3384	3965	3500	3504	3285	3301	38.0878	35.4332	33.9701	36.1397	35.1314	39.0113	39.6862	37.1879	38.2914	37.8573	3685.34	-0.0802997	0.0784424	-1.02368	0.305988	0.650831	Down	NO
ENSMUSG00000005686	Ampd3	adenosine monophosphate deaminase 3 [Source:MGI Symbol;Acc:MGI:1096344]	516	343	347	473	751	404	281	475	427	512	3.18617	1.86611	2.60744	3.40423	5.83957	2.97717	2.38645	3.77579	3.72795	4.39795	450.652	0.230771	0.288575	0.799693	0.423888	0.74782	Up	NO
ENSMUSG00000005687	Bcas2	BCAS2 pre-mRNA processing factor [Source:MGI Symbol;Acc:MGI:1915433]	796	789	570	672	634	802	723	788	789	499	4.12773	3.60495	3.59698	4.06167	4.14008	4.96335	5.1566	5.26039	5.78492	3.59963	698.22	-0.284545	0.167047	-1.70338	0.0884964	0.354815	Down	NO
ENSMUSG00000005696	Sh2d1a	SH2 domain containing 1A [Source:MGI Symbol;Acc:MGI:1328352]	5	2	0	3	3	2	2	2	3	0	0.0322268	0.0113595	0	0.0225425	0.024351	0.0153856	0.0177329	0.0165958	0.0273387	0	2.12008	0.0510217	1.20871	0.0422116	0.96633	NA	Up	NO
ENSMUSG00000005698	Ctcf	CCCTC-binding factor [Source:MGI Symbol;Acc:MGI:109447]	2516	2611	1677	1826	1998	2052	1750	1871	1779	1633	19.7179	18.0294	15.9937	16.6797	19.7182	19.1924	18.8632	18.8763	19.7128	17.8031	1929.03	-0.0665604	0.0943437	-0.70551	0.480493	0.785222	Down	NO
ENSMUSG00000005699	Pard6a	par-6 family cell polarity regulator alpha [Source:MGI Symbol;Acc:MGI:1927223]	67	97	94	91	71	87	122	103	46	116	0.532422	0.679169	0.909015	0.842865	0.710492	0.825095	1.33342	1.05369	0.516843	1.28233	89.4196	-0.233097	0.317333	-0.734549	0.462614	0.773951	Down	NO
ENSMUSG00000005705	Agrp	agouti related neuropeptide [Source:MGI Symbol;Acc:MGI:892013]	12	10	9	8	15	11	23	14	11	10	0.508276	0.373184	0.463927	0.394975	0.800058	0.556048	1.3399	0.763365	0.658758	0.589223	12.3918	-0.458451	0.508505	-0.901565	0.367288	0.705116	Down	NO
ENSMUSG00000005716	Pvalb	parvalbumin [Source:MGI Symbol;Acc:MGI:97821]	10	6	4	2	1	0	1	0	3	6	0.289745	0.153182	0.14103	0.0675293	0.0364982	0	0.0398543	0	0.122886	0.241853	3.1144	0.12438	1.23631	0.100605	0.919864	NA	Up	NO
ENSMUSG00000005718	Tfap4	transcription factor AP4 [Source:MGI Symbol;Acc:MGI:103239]	380	332	261	294	547	399	321	363	368	469	6.90488	5.31539	5.77137	6.22669	12.5165	8.65263	8.02242	8.49128	9.45461	11.8551	372.582	-0.149889	0.255208	-0.587318	0.55699	0.830032	Down	NO
ENSMUSG00000005732	Ranbp1	RAN binding protein 1 [Source:MGI Symbol;Acc:MGI:96269]	1583	1905	1487	1745	1318	2359	1756	1743	1939	2085	31.339	33.2295	35.8245	40.2659	32.858	55.7359	47.8141	44.4217	54.2756	57.421	1786.1	-0.462427	0.137191	-3.37068	0.000749832	0.0169335	Down	NO
ENSMUSG00000005763	Cd247	CD247 antigen [Source:MGI Symbol;Acc:MGI:88334]	21	27	22	23	52	5	11	11	11	8	0.124196	0.140692	0.158331	0.158546	0.387265	0.0352901	0.0894745	0.083749	0.091979	0.0658178	18.5073	1.72168	0.474516	3.62828	0.000285315	0.00837052	Up	YES
ENSMUSG00000005774	Rfx5	regulatory factor X, 5 (influences HLA class II expression) [Source:MGI Symbol;Acc:MGI:1858421]	459	609	591	525	387	520	391	491	509	376	1.13661	1.32875	1.78096	1.51529	1.20679	1.53676	1.33169	1.56522	1.78213	1.29523	479.691	0.0585778	0.190851	0.306929	0.758898	0.920774	Up	NO
ENSMUSG00000005779	Psmb4	proteasome (prosome, macropain) subunit, beta type 4 [Source:MGI Symbol;Acc:MGI:1098257]	3152	3322	2795	3193	2644	3033	2649	2912	2692	2950	57.9419	53.8061	62.5251	68.4137	61.2054	66.5399	66.9755	68.9116	69.9688	75.4378	2901.31	-0.0667192	0.0931316	-0.716397	0.473746	0.780503	Down	NO
ENSMUSG00000005800	Mmp8	matrix metallopeptidase 8 [Source:MGI Symbol;Acc:MGI:1202395]	6	0	8	5	5	0	0	3	0	4	0.120948	0	0.196221	0.117469	0.126901	0	0	0.0778561	0	0.112147	3.08771	2.02173	1.42552	1.41824	0.156121	NA	Up	NO
ENSMUSG00000005802	Slc30a4	solute carrier family 30 (zinc transporter), member 4 [Source:MGI Symbol;Acc:MGI:1345282]	2328	2230	1061	991	1234	924	909	657	818	449	14.1743	11.9632	7.86138	7.03282	9.46138	6.71418	7.61218	5.14965	7.04197	3.80298	1095.43	0.466979	0.231405	2.01802	0.0435897	0.238648	Up	NO
ENSMUSG00000005803	Sqor	sulfide quinone oxidoreductase [Source:MGI Symbol;Acc:MGI:1929899]	569	495	325	389	434	272	244	266	268	218	4.99683	3.83012	3.47321	3.9817	4.79947	2.85072	2.94712	3.00717	3.32767	2.66317	335.699	0.510419	0.153801	3.31871	0.000904359	0.0192733	Up	NO
ENSMUSG00000005804	Bloc1s6	biogenesis of lysosomal organelles complex-1, subunit 6, pallidin [Source:MGI Symbol;Acc:MGI:1927580]	566	563	256	496	579	202	422	350	182	369	3.98354	3.49129	2.1926	4.06885	5.1316	1.69671	4.085	3.17114	1.81112	3.61276	386.792	0.43699	0.337053	1.2965	0.194802	0.530019	Up	NO
ENSMUSG00000005813	Metap1	methionyl aminopeptidase 1 [Source:MGI Symbol;Acc:MGI:1922874]	1277	1400	834	1012	870	1023	956	960	949	619	7.08501	6.84388	5.63094	6.54437	6.07842	6.77373	7.29515	6.85669	7.44454	4.7775	965.521	-0.0747373	0.165283	-0.452177	0.651141	0.87483	Down	NO
ENSMUSG00000005823	Gpr108	G protein-coupled receptor 108 [Source:MGI Symbol;Acc:MGI:1925558]	1471	1626	1427	1200	1184	1000	865	921	794	1060	16.4912	16.0614	19.4683	15.6804	16.7152	13.3796	13.3377	13.2921	12.5858	16.5312	1126.18	0.37774	0.143695	2.62875	0.00856987	0.0892526	Up	NO
ENSMUSG00000005824	Tnfsf14	tumor necrosis factor (ligand) superfamily, member 14 [Source:MGI Symbol;Acc:MGI:1355317]	21	13	18	14	29	3	3	8	1	6	0.555753	0.303132	0.57969	0.431848	0.966445	0.0947501	0.109205	0.272542	0.0374137	0.220902	11.1379	2.19944	0.621588	3.53841	0.000402542	0.0107828	Up	YES
ENSMUSG00000005836	Gata6	GATA binding protein 6 [Source:MGI Symbol;Acc:MGI:107516]	1985	2209	1552	1348	1351	1536	1232	942	1087	1908	10.3604	10.1587	9.85768	8.20058	8.87962	9.56779	8.84414	6.32939	8.02176	13.8534	1478.8	0.00126412	0.232039	0.0054479	0.995653	0.998089	Up	NO
ENSMUSG00000005846	Rsl1d1	ribosomal L1 domain containing 1 [Source:MGI Symbol;Acc:MGI:1913659]	1947	1979	1523	1800	1696	1893	2002	1818	1818	1857	28.0153	25.09	26.6683	30.1884	30.731	32.5075	39.6206	33.6758	36.9868	37.1708	1820.15	-0.252266	0.101676	-2.48107	0.0130987	0.115645	Down	NO
ENSMUSG00000005864	Cnga2	cyclic nucleotide gated channel alpha 2 [Source:MGI Symbol;Acc:MGI:108040]	5	6	1	4	8	7	4	4	7	3	0.0712051	0.0752966	0.0173308	0.0664045	0.143488	0.118981	0.0783615	0.0733369	0.140966	0.0594311	4.81696	-0.293695	0.772884	-0.379999	0.703946	NA	Down	NO
ENSMUSG00000005871	Apc	APC, WNT signaling pathway regulator [Source:MGI Symbol;Acc:MGI:88039]	524	875	398	422	2072	389	415	645	415	744	0.824463	1.21303	0.762059	0.77391	4.10536	0.730452	0.898081	1.30645	0.923231	1.62845	679.257	0.793206	0.484613	1.63678	0.101676	0.38073	Up	NO
ENSMUSG00000005873	Reep5	receptor accessory protein 5 [Source:MGI Symbol;Acc:MGI:1270152]	4427	4211	4571	2756	2293	2488	1950	1809	1783	1728	62.0203	51.9798	77.9294	45.003	40.4529	41.5985	37.5739	32.6255	35.3182	33.6766	2705.71	0.655989	0.238504	2.75043	0.00595162	0.0700933	Up	NO
ENSMUSG00000005881	Ergic3	ERGIC and golgi 3 [Source:MGI Symbol;Acc:MGI:1913616]	2773	2955	2681	2844	1950	2374	2046	2397	1747	1765	35.716	33.5348	42.0219	42.6954	31.6279	36.492	36.2449	39.7444	31.8148	31.6241	2306.56	0.195678	0.163348	1.19792	0.230947	0.574615	Up	NO
ENSMUSG00000005882	Uqcc1	ubiquinol-cytochrome c reductase complex assembly factor 1 [Source:MGI Symbol;Acc:MGI:1929472]	676	876	584	385	706	498	498	625	671	717	2.52831	2.88677	2.65804	1.67834	3.32513	2.22288	2.56177	3.00924	3.54836	3.73046	614.812	-0.188804	0.240733	-0.784289	0.432871	0.753272	Down	NO
ENSMUSG00000005883	Spo11	SPO11 initiator of meiotic double stranded breaks [Source:MGI Symbol;Acc:MGI:1349669]	5	3	2	3	6	3	0	0	3	3	0.0370322	0.0195769	0.0180268	0.0259038	0.055964	0.0265197	0	0	0.0314152	0.0309089	2.70546	0.942199	1.09159	0.863146	0.388057	NA	Up	NO
ENSMUSG00000005886	Ncoa2	nuclear receptor coactivator 2 [Source:MGI Symbol;Acc:MGI:1276533]	2264	2796	1383	1361	1901	1402	1346	1438	1268	1012	5.17309	5.62906	3.84558	3.62468	5.46988	3.82318	4.23006	4.22987	4.09653	3.21673	1557.55	0.181028	0.16374	1.10558	0.268908	0.613097	Up	NO
ENSMUSG00000005892	Trh	thyrotropin releasing hormone [Source:MGI Symbol;Acc:MGI:98823]	1	2	0	0	0	3	0	0	1	4	0.0353144	0.0622394	0	0	0	0.126448	0	0	0.0499299	0.196501	1.08003	-3.19108	2.0901	-1.52676	0.12682	NA	Down	NO
ENSMUSG00000005893	Nr2c2	nuclear receptor subfamily 2, group C, member 2 [Source:MGI Symbol;Acc:MGI:1352466]	2359	2674	834	823	1095	808	748	643	461	238	6.56081	6.55264	2.82268	2.66789	3.835	2.68191	2.86127	2.30216	1.81281	0.920804	983.986	0.593413	0.317271	1.87037	0.0614324	0.289469	Up	NO
ENSMUSG00000005897	Nr2c1	nuclear receptor subfamily 2, group C, member 1 [Source:MGI Symbol;Acc:MGI:1352465]	352	448	255	326	340	381	303	303	321	327	3.20999	3.59968	2.82987	3.4651	3.90446	4.14656	3.8004	3.55711	4.13894	4.14828	329.902	-0.17398	0.137555	-1.2648	0.205942	0.543382	Down	NO
ENSMUSG00000005899	Smpd4	sphingomyelin phosphodiesterase 4 [Source:MGI Symbol;Acc:MGI:1924876]	1121	1253	882	973	1158	902	879	674	762	670	3.23229	3.18332	3.09484	3.27005	4.2047	3.10394	3.48595	2.50183	3.10657	2.68745	906.141	0.287414	0.151185	1.90107	0.0572925	0.278619	Up	NO
ENSMUSG00000005907	Pex1	peroxisomal biogenesis factor 1 [Source:MGI Symbol;Acc:MGI:1918632]	3566	5162	2224	1837	544	1116	1275	433	449	622	12.4458	15.874	9.44588	7.47289	2.39091	4.64846	6.1204	1.94547	2.2157	3.0199	1570.91	0.911924	0.454619	2.00591	0.0448659	0.243134	Up	NO
ENSMUSG00000005917	Otx1	orthodenticle homeobox 1 [Source:MGI Symbol;Acc:MGI:97450]	7	9	3	4	4	7	3	8	4	11	0.0407012	0.0461051	0.021225	0.0271084	0.0292882	0.0485716	0.0239922	0.0598768	0.0328788	0.0889678	5.87694	-0.928575	0.716092	-1.29673	0.194726	0.530019	Down	NO
ENSMUSG00000005936	Kctd20	potassium channel tetramerisation domain containing 20 [Source:MGI Symbol;Acc:MGI:1914239]	1253	1785	997	497	1599	1474	1268	1559	1381	1232	2.95502	3.70914	2.86135	1.36617	4.74876	4.14868	4.11298	4.73314	4.60496	4.04185	1289.29	-0.494067	0.304042	-1.625	0.104163	0.386464	Down	NO
ENSMUSG00000005947	Itgae	integrin alpha E, epithelial-associated [Source:MGI Symbol;Acc:MGI:1298377]	37	24	22	16	34	14	30	8	10	7	0.385696	0.220437	0.27908	0.194401	0.446326	0.17417	0.430117	0.107354	0.147388	0.101513	19.6077	0.713225	0.553257	1.28914	0.19735	0.532573	Up	NO
ENSMUSG00000005949	Ctns	cystinosis, nephropathic [Source:MGI Symbol;Acc:MGI:1932872]	544	279	378	424	452	347	288	369	329	436	4.82846	2.18193	4.08289	4.38645	5.05209	3.67572	3.51585	4.21628	4.12884	5.3834	381.777	0.156331	0.249173	0.627399	0.530397	0.814899	Up	NO
ENSMUSG00000005950	P2rx5	purinergic receptor P2X, ligand-gated ion channel, 5 [Source:MGI Symbol;Acc:MGI:2137026]	5	2	14	0	6	2	5	1	10	2	0.0960597	0.0338598	0.327346	0	0.145168	0.0458605	0.132143	0.0247464	0.27166	0.0534506	4.83412	0.670354	1.10206	0.608272	0.543007	NA	Up	NO
ENSMUSG00000005951	Shpk	sedoheptulokinase [Source:MGI Symbol;Acc:MGI:1921887]	194	209	123	124	125	111	73	85	86	107	1.98755	1.88663	1.53351	1.48073	1.61267	1.3572	1.02865	1.12106	1.24577	1.52497	118.718	0.346512	0.184351	1.87963	0.0601591	0.286585	Up	NO
ENSMUSG00000005952	Trpv1	transient receptor potential cation channel, subfamily V, member 1 [Source:MGI Symbol;Acc:MGI:1341787]	0	0	0	0	0	1	5	1	2	2	0	0	0	0	0	0.00980906	0.0565278	0.010586	0.0232396	0.022865	1.1972	-3.68546	1.88451	-1.95566	0.0505053	NA	Down	NO
ENSMUSG00000005958	Ephb3	Eph receptor B3 [Source:MGI Symbol;Acc:MGI:104770]	101	169	118	141	141	118	63	97	142	130	0.45417	0.669587	0.645719	0.739014	0.798432	0.633259	0.389642	0.561517	0.902833	0.813203	120.131	0.192689	0.276604	0.696623	0.486039	0.788105	Up	NO
ENSMUSG00000005968	Tuft1	tuftelin 1 [Source:MGI Symbol;Acc:MGI:109572]	163	238	171	230	160	184	155	374	211	190	1.23716	1.59163	1.57943	2.03472	1.52926	1.66671	1.61807	3.65431	2.26435	2.0061	206.404	-0.334856	0.288898	-1.15908	0.246423	0.589981	Down	NO
ENSMUSG00000005973	Rcn1	reticulocalbin 1 [Source:MGI Symbol;Acc:MGI:104559]	2298	2692	1802	2188	2414	3173	2451	3051	3000	2411	25.0278	25.8329	23.8832	27.7752	33.1079	41.2425	36.715	42.7768	46.1973	36.5283	2537.71	-0.481512	0.130555	-3.68818	0.000225863	0.00705697	Down	NO
ENSMUSG00000005980	Dnase1	deoxyribonuclease I [Source:MGI Symbol;Acc:MGI:103157]	0	0	85	68	84	81	93	94	112	82	0	0	0.67172	0.514691	0.686916	0.62776	0.83064	0.785824	1.02835	0.740757	73.4095	-0.307889	0.237083	-1.29866	0.194062	0.529028	Down	NO
ENSMUSG00000005981	Trap1	TNF receptor-associated protein 1 [Source:MGI Symbol;Acc:MGI:1915265]	3789	3849	2724	3244	2332	2902	2731	2708	2459	1957	57.7679	51.7052	50.5399	57.6475	44.7726	52.8034	57.2678	53.1501	53.0082	41.5062	2800.95	0.0368577	0.154467	0.238612	0.811406	0.939809	Up	NO
ENSMUSG00000005982	Naa60	N(alpha)-acetyltransferase 60, NatF catalytic subunit [Source:MGI Symbol;Acc:MGI:1922013]	1216	674	506	903	1162	440	588	272	741	252	7.67031	3.74597	3.88414	6.63903	9.23013	3.31234	5.10134	2.20873	6.60876	2.21126	656.638	0.79855	0.40278	1.9826	0.0474127	0.250476	Up	NO
ENSMUSG00000005983	1700037C18Rik	RIKEN cDNA 1700037C18 gene [Source:MGI Symbol;Acc:MGI:1920511]	70	71	81	60	45	65	47	46	39	68	0.723679	0.646742	1.01906	0.722998	0.585843	0.801976	0.668302	0.612209	0.570074	0.977953	58.2887	0.156108	0.294083	0.530831	0.595536	0.849258	Up	NO
ENSMUSG00000005986	Ankrd13d	ankyrin repeat domain 13 family, member D [Source:MGI Symbol;Acc:MGI:1915673]	144	175	129	124	110	105	71	100	76	89	1.77072	1.89606	1.93038	1.77725	1.70334	1.54093	1.20081	1.583	1.32136	1.52243	108.74	0.381529	0.186668	2.04389	0.0409644	0.231599	Up	NO
ENSMUSG00000006005	Tpr	translocated promoter region, nuclear basket protein [Source:MGI Symbol;Acc:MGI:1922066]	4592	5227	2538	2821	2499	2773	2663	2711	2498	1882	15.5439	15.5896	10.4548	11.1301	10.6524	11.2024	12.3981	11.8136	11.9556	8.86213	2904.87	-0.0154545	0.135954	-0.113674	0.909496	0.97075	Down	NO
ENSMUSG00000006010	Odr4	odr4 GPCR localization factor homolog [Source:MGI Symbol;Acc:MGI:2385108]	1281	1412	897	899	770	819	713	747	667	848	7.71208	7.49001	6.57175	6.30841	5.83761	5.8845	5.90391	5.78945	5.67768	7.10197	877.389	0.0936796	0.125381	0.747162	0.454966	0.769206	Up	NO
ENSMUSG00000006014	Prg4	proteoglycan 4 (megakaryocyte stimulating factor, articular superficial zone protein) [Source:MGI Symbol;Acc:MGI:1891344]	20	37	16	15	56	75	40	73	66	79	0.135065	0.220159	0.13149	0.118069	0.476232	0.604461	0.371534	0.634634	0.630189	0.742154	48.5981	-1.2795	0.449316	-2.84766	0.00440423	0.0572029	Down	NO
ENSMUSG00000006019	Dhx34	DEAH (Asp-Glu-Ala-His) box polypeptide 34 [Source:MGI Symbol;Acc:MGI:1918973]	741	899	797	619	591	546	419	426	427	583	5.34922	5.71817	7.00158	5.20836	5.37257	4.704	4.1602	3.95891	4.35835	5.85466	589.187	0.405425	0.184749	2.19446	0.0282021	0.185149	Up	NO
ENSMUSG00000006021	Kptn	kaptin [Source:MGI Symbol;Acc:MGI:1890380]	379	315	266	299	230	322	254	304	217	281	3.29983	2.41651	2.81838	3.03432	2.52175	3.34589	3.04169	3.40738	2.67138	3.40345	282.027	-0.133632	0.174078	-0.767657	0.442691	0.75886	Down	NO
ENSMUSG00000006024	Napa	N-ethylmaleimide sensitive fusion protein attachment protein alpha [Source:MGI Symbol;Acc:MGI:104563]	2334	2605	2267	2461	1980	2294	1924	2139	1887	2116	21.952	21.5876	25.9471	26.9787	23.4509	25.7495	24.8889	25.8987	25.0938	27.6853	2171.22	0.0307428	0.103622	0.296681	0.76671	0.923785	Up	NO
ENSMUSG00000006050	Sra1	steroid receptor RNA activator 1 [Source:MGI Symbol;Acc:MGI:1344414]	716	877	786	893	693	712	629	1109	642	817	7.65142	8.2576	10.2216	11.1229	9.32575	9.08054	9.245	15.2565	9.70033	12.1454	781.11	-0.0635999	0.202651	-0.313839	0.753643	0.918195	Down	NO
ENSMUSG00000006056	Calcoco2	calcium binding and coiled-coil domain 2 [Source:MGI Symbol;Acc:MGI:1343177]	2	0	2	0	0	0	2	0	0	0	0.047154	0	0.0573849	0	0	0	0.0648665	0	0	0	0.601703	0.681117	3.16079	0.215489	0.829386	NA	Up	NO
ENSMUSG00000006057	Atp5g1	ATP synthase, H+ transporting, mitochondrial F0 complex, subunit C1 (subunit 9) [Source:MGI Symbol;Acc:MGI:107653]	351	443	509	572	394	518	503	402	457	353	1.75121	1.94742	3.0904	3.32633	2.47542	3.08436	3.45166	2.58198	3.22382	2.45001	449.296	0.0581723	0.181037	0.321329	0.747961	0.916807	Up	NO
ENSMUSG00000006058	Snf8	SNF8, ESCRT-II complex subunit, homolog (S. cerevisiae) [Source:MGI Symbol;Acc:MGI:1343161]	782	802	781	849	580	681	680	621	660	842	9.235	8.34505	11.224	11.6862	8.62541	9.59798	11.045	9.44094	11.0204	13.8325	721.48	-0.00470818	0.178036	-0.0264451	0.978902	0.992674	Down	NO
ENSMUSG00000006095	Tbcb	tubulin folding cofactor B [Source:MGI Symbol;Acc:MGI:1913661]	805	820	847	836	565	916	622	816	604	828	18.1494	16.2894	23.2389	21.969	16.0412	24.647	19.2879	23.6837	19.2542	25.9691	758.205	-0.087068	0.191159	-0.455475	0.648768	0.873114	Down	NO
ENSMUSG00000006127	Inpp5k	inositol polyphosphate 5-phosphatase K [Source:MGI Symbol;Acc:MGI:1194899]	852	896	637	620	565	540	532	508	452	410	4.26387	3.95091	3.87944	3.61654	3.56069	3.22523	3.66187	3.27282	3.19834	2.85435	583.086	0.236897	0.130074	1.82125	0.0685693	0.307657	Up	NO
ENSMUSG00000006134	Crkl	v-crk avian sarcoma virus CT10 oncogene homolog-like [Source:MGI Symbol;Acc:MGI:104686]	1668	1756	1051	1270	1542	1313	1152	1141	1155	1077	12.7412	11.8185	9.76971	11.3072	14.8327	11.9696	12.103	11.22	12.4743	11.4443	1282.58	0.0580495	0.131168	0.442558	0.658085	0.878151	Up	NO
ENSMUSG00000006143	Upk3bl	uroplakin 3B-like [Source:MGI Symbol;Acc:MGI:1916915]	4	0	1	2	0	2	4	7	0	3	0.0678586	0	0.0206454	0.0395425	0	0.040496	0.0933483	0.152896	0	0.0707975	2.33419	-1.76312	1.48052	-1.19088	0.233702	NA	Down	NO
ENSMUSG00000006154	Eps8l1	EPS8-like 1 [Source:MGI Symbol;Acc:MGI:1914675]	797	392	64	307	407	275	145	289	235	249	3.89802	1.68926	0.38092	1.7501	2.5067	1.60517	0.975398	1.81961	1.62509	1.69412	300.395	0.023542	0.459549	0.0512285	0.959143	0.985918	Up	NO
ENSMUSG00000006169	Clint1	clathrin interactor 1 [Source:MGI Symbol;Acc:MGI:2144243]	4187	4872	3293	3796	3382	3623	3173	3740	3015	2000	21.6203	22.1662	20.6926	22.8467	21.9915	22.327	22.5349	24.8613	22.0125	14.3664	3423.57	0.0897788	0.182038	0.493187	0.621881	0.863237	Up	NO
ENSMUSG00000006179	Prss16	protease, serine 16 (thymus) [Source:MGI Symbol;Acc:MGI:1859181]	7	4	1	7	3	9	0	4	7	3	0.0520102	0.0261861	0.00904081	0.0606146	0.0280671	0.079801	0	0.0382569	0.0735361	0.0310028	4.37796	-0.410822	0.977678	-0.420202	0.674338	NA	Down	NO
ENSMUSG00000006191	Cdkal1	CDK5 regulatory subunit associated protein 1-like 1 [Source:MGI Symbol;Acc:MGI:1921765]	381	389	207	248	287	211	216	253	196	265	1.33911	1.20466	0.885376	1.01597	1.27027	0.885068	1.04418	1.14474	0.974027	1.29568	257.81	0.0301163	0.172512	0.174575	0.861413	0.953666	Up	NO
ENSMUSG00000006204	Cdcp3	CUB domain containing protein 3 [Source:MGI Symbol;Acc:MGI:1918645]	5	12	11	4	5	15	5	12	9	20	0.0257319	0.0544165	0.0688986	0.0239971	0.0324033	0.0921362	0.0353976	0.0795069	0.0654944	0.143195	9.847	-0.932179	0.641125	-1.45397	0.145954	0.460957	Down	NO
ENSMUSG00000006205	Htra1	HtrA serine peptidase 1 [Source:MGI Symbol;Acc:MGI:1929076]	7902	11823	6451	6370	7374	8750	8214	7197	7437	6618	91.7663	120.976	91.1673	86.223	107.838	121.271	131.198	107.595	122.114	106.914	7661.3	-0.262004	0.142776	-1.83507	0.0664947	0.303108	Down	NO
ENSMUSG00000006215	Zbtb17	zinc finger and BTB domain containing 17 [Source:MGI Symbol;Acc:MGI:107410]	544	590	475	559	408	586	474	554	545	548	3.82925	3.65925	4.06887	4.58633	3.61657	4.92285	4.58903	5.02018	5.42418	5.36607	523.662	-0.253331	0.130528	-1.94081	0.0522815	0.265857	Down	NO
ENSMUSG00000006216	Clcnkb	chloride channel, voltage-sensitive Kb [Source:MGI Symbol;Acc:MGI:1930643]	1	0	1	0	0	0	1	0	0	0	0.0151082	0	0.0183862	0	0	0	0.0207834	0	0	0	0.300852	0.303201	3.64969	0.0830758	0.933791	NA	Up	NO
ENSMUSG00000006218	Fam131c	family with sequence similarity 131, member C [Source:MGI Symbol;Acc:MGI:2685539]	3	0	1	4	13	16	4	6	5	9	0.102321	0	0.041507	0.159037	0.558399	0.651327	0.187674	0.26346	0.241164	0.427058	6.22595	-0.485844	0.877475	-0.553684	0.579795	0.841046	Down	NO
ENSMUSG00000006219	Fblim1	filamin binding LIM protein 1 [Source:MGI Symbol;Acc:MGI:1921452]	978	367	760	778	899	706	653	681	737	853	7.30054	2.41383	6.90392	6.76914	8.45081	6.28961	6.70436	6.54421	7.7787	8.8578	743.461	0.0772864	0.292064	0.264622	0.791301	0.932096	Up	NO
ENSMUSG00000006221	Hspb7	heat shock protein family, member 7 (cardiovascular) [Source:MGI Symbol;Acc:MGI:1352494]	29	35	27	45	30	30	32	32	27	34	0.511909	0.544375	0.580014	0.925877	0.666882	0.63201	0.776918	0.727194	0.67389	0.834903	31.8348	0.0447316	0.293592	0.15236	0.878903	0.96019	Up	NO
ENSMUSG00000006235	Epor	erythropoietin receptor [Source:MGI Symbol;Acc:MGI:95408]	68	44	121	45	39	28	26	24	24	49	1.4812	0.844466	3.2074	1.14249	1.06977	0.727881	0.778944	0.673002	0.739167	1.48477	46.2714	1.11666	0.464428	2.40439	0.0161997	0.131708	Up	NO
ENSMUSG00000006241	Ccdc159	coiled-coil domain containing 159 [Source:MGI Symbol;Acc:MGI:1914369]	214	271	186	160	64	119	112	130	90	54	2.97164	3.31571	3.14312	2.58965	1.11914	1.97212	2.13909	2.32392	1.76705	1.04312	133.526	0.370554	0.361516	1.025	0.305364	0.649994	Up	NO
ENSMUSG00000006262	Mob1b	MOB kinase activator 1B [Source:MGI Symbol;Acc:MGI:1915723]	1835	2148	957	975	1121	964	1004	894	942	597	5.03105	5.18898	3.19301	3.11576	3.87035	3.1543	3.78603	3.1554	3.65171	2.27697	1092.95	0.129156	0.178395	0.72399	0.469072	0.777514	Up	NO
ENSMUSG00000006269	Atp6v1b1	ATPase, H+ transporting, lysosomal V1 subunit B1 [Source:MGI Symbol;Acc:MGI:103285]	29	21	11	9	32	26	28	21	40	25	0.245451	0.156606	0.113304	0.0887899	0.34107	0.262632	0.32596	0.228817	0.478686	0.294362	24.2752	-0.781267	0.477356	-1.63666	0.101702	0.380756	Down	NO
ENSMUSG00000006273	Atp6v1b2	ATPase, H+ transporting, lysosomal V1 subunit B2 [Source:MGI Symbol;Acc:MGI:109618]	3023	3235	2643	2582	2341	2045	1647	2065	1688	1447	22.5453	21.2578	23.9873	22.4446	21.9858	18.2018	16.8943	19.8259	17.7997	15.0123	2205.97	0.43023	0.129897	3.31208	0.000926054	0.0195473	Up	NO
ENSMUSG00000006276	Eps15l1	epidermal growth factor receptor pathway substrate 15-like 1 [Source:MGI Symbol;Acc:MGI:104582]	1983	2360	1601	1913	1317	1784	1738	1806	1572	1351	11.8508	12.4269	11.6435	13.3253	9.91135	12.724	14.2857	13.8943	13.2831	11.2316	1709.13	-0.116469	0.149103	-0.781132	0.434725	0.754359	Down	NO
ENSMUSG00000006281	Tep1	telomerase associated protein 1 [Source:MGI Symbol;Acc:MGI:109573]	1602	1360	847	918	729	734	664	652	636	490	6.92655	5.18106	4.4566	4.62631	3.96921	3.78751	3.94866	3.62908	3.88808	2.94721	826.513	0.310112	0.162602	1.90719	0.0564963	0.276817	Up	NO
ENSMUSG00000006288	Ttc5	tetratricopeptide repeat domain 5 [Source:MGI Symbol;Acc:MGI:2683584]	1675	1662	1338	1180	1144	1068	1007	1309	999	1050	12.1835	10.6515	11.8434	10.004	10.4786	9.27108	10.0743	12.2572	10.2741	10.6244	1215.12	0.0917049	0.139136	0.659102	0.50983	0.803397	Up	NO
ENSMUSG00000006289	Osgep	O-sialoglycoprotein endopeptidase [Source:MGI Symbol;Acc:MGI:1913496]	742	756	644	792	541	634	614	632	620	579	4.98467	4.47486	5.26482	6.20148	4.57669	5.08305	5.6732	5.46568	5.88907	5.41092	646.609	0.0135293	0.138858	0.0974323	0.922383	0.975213	Up	NO
ENSMUSG00000006299	Aamp	angio-associated migratory protein [Source:MGI Symbol;Acc:MGI:107809]	3117	3135	2673	3103	2486	2646	2214	2555	2201	3105	26.373	23.3714	27.5225	30.6015	26.4878	26.7187	25.7649	27.8297	26.3309	36.5464	2686.26	0.0312733	0.149304	0.209461	0.834088	0.946478	Up	NO
ENSMUSG00000006301	Tmbim1	transmembrane BAX inhibitor motif containing 1 [Source:MGI Symbol;Acc:MGI:1916910]	1539	938	897	935	1842	1194	938	944	681	451	4.37178	2.34773	3.10083	3.09577	6.58918	4.04788	3.6648	3.45212	2.73521	1.7822	1014.19	0.470875	0.336654	1.39869	0.161905	0.484364	Up	NO
ENSMUSG00000006304	Arpc2	actin related protein 2/3 complex, subunit 2 [Source:MGI Symbol;Acc:MGI:1923959]	4018	3667	3237	3739	3196	3239	2869	2930	2797	2799	68.7184	55.2585	67.3707	74.5343	68.8322	66.1115	67.4871	64.5096	67.636	66.5927	3196.52	0.130821	0.101801	1.28507	0.198769	0.534542	Up	NO
ENSMUSG00000006307	Kmt2b	lysine (K)-specific methyltransferase 2B [Source:MGI Symbol;Acc:MGI:109565]	3009	3442	2061	2046	1767	1987	2143	1595	1531	1546	11.7757	11.8686	9.81536	9.33267	8.70806	9.28033	11.5349	8.03558	8.47151	8.41652	2043.43	0.0744992	0.155736	0.478368	0.632389	0.867472	Up	NO
ENSMUSG00000006310	Zbtb32	zinc finger and BTB domain containing 32 [Source:MGI Symbol;Acc:MGI:1891838]	8	2	13	7	4	11	11	10	10	10	0.131578	0.0289836	0.260192	0.13418	0.0828485	0.215908	0.248825	0.21172	0.232538	0.22879	8.82208	-0.447636	0.596224	-0.750785	0.452782	0.767912	Down	NO
ENSMUSG00000006313	Upk1a	uroplakin 1A [Source:MGI Symbol;Acc:MGI:98911]	11	10	6	22	15	10	8	10	10	7	0.378378	0.303064	0.251145	0.882032	0.64973	0.410517	0.378469	0.442808	0.48635	0.334972	10.7267	0.576153	0.515559	1.11753	0.263767	0.607922	Up	NO
ENSMUSG00000006315	Tmem147	transmembrane protein 147 [Source:MGI Symbol;Acc:MGI:1915011]	1350	1565	1161	1206	832	1098	975	842	887	861	22.4752	22.9566	23.5216	23.4021	17.4427	21.816	22.3255	18.0458	20.8793	19.9403	1050.6	0.115593	0.157834	0.73237	0.463943	0.774268	Up	NO
ENSMUSG00000006333	Rps9	ribosomal protein S9 [Source:MGI Symbol;Acc:MGI:1924096]	8212	8618	7411	9463	9581	10391	8442	9215	8967	11082	64.7415	59.8639	71.101	86.9561	95.1188	97.7674	91.539	93.524	99.9547	121.538	9123.58	-0.210828	0.129172	-1.63215	0.102649	0.383063	Down	NO
ENSMUSG00000006335	Tfpt	TCF3 (E2A) fusion partner [Source:MGI Symbol;Acc:MGI:1916964]	199	223	224	238	125	249	196	239	229	263	2.8309	2.79513	3.8778	3.94627	2.23925	4.22742	3.8349	4.37688	4.60606	5.20462	218.073	-0.344769	0.223255	-1.54429	0.122519	0.421766	Down	NO
ENSMUSG00000006342	Susd2	sushi domain containing 2 [Source:MGI Symbol;Acc:MGI:1918983]	113	110	125	130	109	109	60	108	105	104	0.894764	0.76744	1.20449	1.1998	1.08687	1.03005	0.653443	1.10089	1.17555	1.14558	106.148	0.242835	0.222719	1.09032	0.275572	0.620124	Up	NO
ENSMUSG00000006344	Ggt5	gamma-glutamyltransferase 5 [Source:MGI Symbol;Acc:MGI:1346063]	739	743	715	1045	887	450	551	375	398	470	3.2373	2.86782	3.81163	5.33572	4.8931	2.35263	3.31985	2.11478	2.46516	2.86416	623.6	0.882824	0.179734	4.91183	9.02e-07	0.000104027	Up	NO
ENSMUSG00000006345	Ggt1	gamma-glutamyltransferase 1 [Source:MGI Symbol;Acc:MGI:95706]	9	9	5	7	8	11	10	12	7	13	0.0615366	0.0542182	0.0415999	0.0557817	0.068884	0.0897579	0.0940373	0.10562	0.067673	0.123644	9.08311	-0.752013	0.530964	-1.41632	0.156683	0.476256	Down	NO
ENSMUSG00000006356	Crip2	cysteine rich protein 2 [Source:MGI Symbol;Acc:MGI:1915587]	353	436	455	384	473	439	393	308	294	337	5.63501	6.13241	8.83887	7.14478	9.5083	8.36349	8.6286	6.32944	6.63576	7.48359	383.44	0.230158	0.17039	1.35077	0.17677	0.50759	Up	NO
ENSMUSG00000006360	Crip1	cysteine-rich protein 1 (intestinal) [Source:MGI Symbol;Acc:MGI:88501]	274	289	475	595	245	281	299	212	280	307	2.92869	2.72174	6.1785	7.41274	3.2977	3.58454	4.39565	2.91712	4.2316	4.56481	324.648	0.580016	0.270358	2.14536	0.0319237	0.199675	Up	NO
ENSMUSG00000006362	Cbfa2t3	CBFA2/RUNX1 translocation partner 3 [Source:MGI Symbol;Acc:MGI:1338013]	776	681	398	550	570	754	616	373	724	890	3.23693	2.5029	2.02032	2.67406	2.99411	3.75358	3.53411	2.00297	4.27005	5.16443	628.048	-0.500225	0.268231	-1.8649	0.0621954	0.291531	Down	NO
ENSMUSG00000006369	Fbln1	fibulin 1 [Source:MGI Symbol;Acc:MGI:95487]	2057	2911	2516	2330	3273	3684	2621	3634	2792	3836	21.3562	26.6291	31.7881	28.1957	42.7914	45.6469	37.4268	48.57	40.9852	55.4023	2972.45	-0.367992	0.183464	-2.0058	0.0448778	0.243134	Down	NO
ENSMUSG00000006373	Pgrmc1	progesterone receptor membrane component 1 [Source:MGI Symbol;Acc:MGI:1858305]	7697	7218	5579	5598	7671	4151	3384	5326	3580	4318	202.598	167.4	178.704	171.745	254.265	130.397	122.51	180.471	133.235	158.109	5298.99	0.519291	0.182018	2.85297	0.00433121	0.0566418	Up	NO
ENSMUSG00000006378	Gcat	glycine C-acetyltransferase (2-amino-3-ketobutyrate-coenzyme A ligase) [Source:MGI Symbol;Acc:MGI:1349389]	184	180	160	246	272	107	162	165	144	164	3.69963	3.18888	3.91494	5.76519	6.88701	2.56761	4.48004	4.27089	4.09379	4.58718	176.572	0.509931	0.234845	2.17135	0.0299045	0.190906	Up	NO
ENSMUSG00000006386	Tek	TEK receptor tyrosine kinase [Source:MGI Symbol;Acc:MGI:98664]	984	1273	872	759	634	594	527	567	552	369	6.36375	7.2539	6.86278	5.72134	5.16332	4.58467	4.68767	4.72058	5.04754	3.31975	685.278	0.460373	0.18674	2.46532	0.0136892	0.11918	Up	NO
ENSMUSG00000006390	Elovl1	elongation of very long chain fatty acids (FEN1/Elo2, SUR4/Elo3, yeast)-like 1 [Source:MGI Symbol;Acc:MGI:1858959]	1141	895	728	806	765	717	592	587	626	456	10.5031	7.25903	8.15507	8.64776	8.86776	7.87685	7.49514	6.95605	8.14756	5.83923	711.524	0.285377	0.16746	1.70415	0.0883527	0.354709	Up	NO
ENSMUSG00000006392	Med8	mediator complex subunit 8 [Source:MGI Symbol;Acc:MGI:1915269]	570	702	510	544	451	571	535	515	455	535	4.8717	5.28649	5.30446	5.41928	4.85404	5.82431	6.28907	5.66639	5.49843	6.36091	530.687	-0.138037	0.122618	-1.12575	0.260271	0.604743	Down	NO
ENSMUSG00000006395	Hyi	hydroxypyruvate isomerase (putative) [Source:MGI Symbol;Acc:MGI:1915430]	708	738	628	720	509	599	526	532	550	586	11.5087	10.57	11.2958	12.404	9.47394	10.5663	10.6931	10.1227	11.4941	12.0489	599.969	0.0656876	0.138306	0.474943	0.634827	0.868357	Up	NO
ENSMUSG00000006398	Cdc20	cell division cycle 20 [Source:MGI Symbol;Acc:MGI:1859866]	490	590	323	392	577	865	720	808	734	605	10.418	11.0526	8.35708	9.71427	15.4484	21.9485	21.0545	22.1152	22.065	17.8938	612.032	-0.874319	0.190725	-4.58418	4.56e-06	0.000372847	Down	NO
ENSMUSG00000006403	Adamts4	a disintegrin-like and metallopeptidase (reprolysin type) with thrombospondin type 1 motif, 4 [Source:MGI Symbol;Acc:MGI:1339949]	133	217	157	262	172	210	170	141	186	65	0.805967	1.15865	1.1578	1.85057	1.31255	1.51876	1.41692	1.09997	1.59369	0.547954	168.545	0.26816	0.334889	0.800743	0.42328	0.747423	Up	NO
ENSMUSG00000006411	Nectin4	nectin cell adhesion molecule 4 [Source:MGI Symbol;Acc:MGI:1918990]	55	33	31	38	48	22	23	20	20	18	0.348913	0.184456	0.239322	0.280982	0.383454	0.166562	0.200681	0.16333	0.179391	0.158851	29.8573	0.836643	0.336277	2.48796	0.0128479	0.113908	Up	NO
ENSMUSG00000006412	Pfdn2	prefoldin 2 [Source:MGI Symbol;Acc:MGI:1276111]	1069	1082	932	875	711	901	782	906	764	1097	18.9525	16.9021	20.1081	18.0815	15.8738	19.0641	19.0688	20.6781	19.1516	27.0555	900.48	-0.163214	0.170513	-0.957197	0.338468	0.6807	Down	NO
ENSMUSG00000006418	Rnf114	ring finger protein 114 [Source:MGI Symbol;Acc:MGI:1933159]	1690	1740	1143	1299	1584	1508	1246	1460	1276	1363	12.3717	11.2232	10.1825	11.0839	14.6023	13.1749	12.5455	13.7591	13.2074	13.8803	1407.57	-0.111527	0.123091	-0.906047	0.364911	0.70389	Down	NO
ENSMUSG00000006423	Steep1	STING1 ER exit protein 1 [Source:MGI Symbol;Acc:MGI:1924894]	883	1067	813	902	820	766	685	857	702	470	3.71784	3.9584	4.16569	4.42664	4.34776	3.84913	3.96687	4.64521	4.17917	2.75289	779.68	0.202379	0.175108	1.15574	0.247789	0.591271	Up	NO
ENSMUSG00000006435	Neurl1a	neuralized E3 ubiquitin protein ligase 1A [Source:MGI Symbol;Acc:MGI:1334263]	76	44	44	58	57	62	38	34	57	47	0.348775	0.177916	0.24573	0.310245	0.329403	0.339568	0.239855	0.200868	0.369854	0.300051	50.9922	0.0724669	0.312343	0.232011	0.81653	0.941085	Up	NO
ENSMUSG00000006442	Srm	spermidine synthase [Source:MGI Symbol;Acc:MGI:102690]	660	631	535	716	834	1365	1013	971	1040	1179	16.6205	14.0008	16.3953	21.016	26.4477	41.0238	35.0862	31.4784	37.0302	41.3023	904.363	-0.763392	0.167134	-4.56755	4.93e-06	0.000397075	Down	NO
ENSMUSG00000006445	Epha2	Eph receptor A2 [Source:MGI Symbol;Acc:MGI:95278]	256	345	186	203	133	159	160	115	132	156	2.24169	2.66182	1.98205	2.0719	1.46659	1.66163	1.92701	1.29636	1.63431	1.9003	177.245	0.186466	0.208778	0.893134	0.371785	0.707826	Up	NO
ENSMUSG00000006456	Rbm14	RNA binding motif protein 14 [Source:MGI Symbol;Acc:MGI:1929092]	1188	1396	1081	1133	942	1143	1240	1245	948	698	8.24487	8.53646	9.12975	9.16506	8.23266	9.46709	11.8363	11.1232	9.30247	6.73882	1084.22	-0.0811323	0.194577	-0.416969	0.676701	0.885741	Down	NO
ENSMUSG00000006457	Actn3	actinin alpha 3 [Source:MGI Symbol;Acc:MGI:99678]	38	30	31	33	26	58	27	38	46	63	0.559965	0.38951	0.555917	0.56681	0.482476	1.02002	0.547237	0.720874	0.958427	1.29145	39.1902	-0.70693	0.339936	-2.0796	0.0375626	0.219876	Down	NO
ENSMUSG00000006462	A530013C23Rik	RIKEN cDNA A530013C23 gene [Source:MGI Symbol;Acc:MGI:3041178]	18	24	3	7	12	3	4	5	2	12	0.132209	0.155316	0.0295232	0.06598	0.122206	0.0289549	0.0444965	0.0520594	0.0228667	0.135	8.31963	0.395632	0.724922	0.545758	0.585232	0.843469	Up	NO
ENSMUSG00000006463	Zdhhc24	zinc finger, DHHC domain containing 24 [Source:MGI Symbol;Acc:MGI:1917855]	244	297	599	462	264	394	344	296	165	133	1.4131	1.51553	4.22158	3.11862	1.92535	2.72321	2.74011	2.20683	1.3511	1.0715	317.846	0.673033	0.363812	1.84995	0.0643212	0.297792	Up	NO
ENSMUSG00000006464	Bbs1	Bardet-Biedl syndrome 1 (human) [Source:MGI Symbol;Acc:MGI:1277215]	298	340	228	218	243	234	192	199	182	146	1.56691	1.57519	1.45891	1.33605	1.609	1.46841	1.38854	1.34703	1.35308	1.06793	221.383	0.194024	0.158308	1.22561	0.220346	0.561909	Up	NO
ENSMUSG00000006471	Ndor1	NADPH dependent diflavin oxidoreductase 1 [Source:MGI Symbol;Acc:MGI:1926047]	680	648	432	601	825	894	401	796	699	447	3.31517	2.78354	2.56299	3.41515	5.06493	5.20162	2.68887	4.99579	4.81834	3.03155	633.972	-0.137525	0.279611	-0.491843	0.62283	0.863237	Down	NO
ENSMUSG00000006476	Nsmf	NMDA receptor synaptonuclear signaling and neuronal migration factor [Source:MGI Symbol;Acc:MGI:1861755]	736	862	738	900	568	875	695	632	645	655	3.07717	3.17545	3.75488	4.38585	2.9905	4.36601	3.99655	3.40161	3.81291	3.80956	720.922	-0.00886473	0.16724	-0.0530061	0.957727	0.985498	Down	NO
ENSMUSG00000006494	Pdk1	pyruvate dehydrogenase kinase, isoenzyme 1 [Source:MGI Symbol;Acc:MGI:1926119]	946	925	410	398	824	447	459	610	492	462	4.09311	3.52638	2.1588	2.00716	4.48964	2.3082	2.7315	3.39771	3.00989	2.78077	577.176	0.0554115	0.253213	0.218834	0.826779	0.943175	Up	NO
ENSMUSG00000006498	Ptbp1	polypyrimidine tract binding protein 1 [Source:MGI Symbol;Acc:MGI:97791]	3000	3419	2590	3152	2708	2983	3181	2865	2861	2382	13.3259	13.3813	14.0004	16.3192	15.1476	15.8136	19.4342	16.383	17.9686	14.719	2881.9	-0.104069	0.1222	-0.851626	0.394421	0.725037	Down	NO
ENSMUSG00000006517	Mvd	mevalonate (diphospho) decarboxylase [Source:MGI Symbol;Acc:MGI:2179327]	1142	2521	1027	1159	333	762	1367	245	333	386	28.4506	55.3381	31.1359	33.6548	10.447	22.6561	46.8406	7.85754	11.7299	13.3775	871.271	0.355005	0.665742	0.533247	0.593862	0.848766	Up	NO
ENSMUSG00000006519	Cyba	cytochrome b-245, alpha polypeptide [Source:MGI Symbol;Acc:MGI:1316658]	1011	615	1314	1435	1239	726	550	594	608	877	38.1304	20.4372	60.3089	63.0826	58.8455	32.6783	28.5306	28.8404	32.4225	46.013	890.918	0.904028	0.228005	3.96494	7.34e-05	0.00306661	Up	NO
ENSMUSG00000006522	Itih3	inter-alpha trypsin inhibitor, heavy chain 3 [Source:MGI Symbol;Acc:MGI:96620]	66	32	37	37	44	52	25	37	23	37	0.642128	0.274312	0.438068	0.419576	0.539071	0.603781	0.334538	0.463413	0.316399	0.500773	38.2041	0.108342	0.366553	0.295571	0.767558	0.924119	Up	NO
ENSMUSG00000006526	Stimate	STIM activating enhancer [Source:MGI Symbol;Acc:MGI:1921500]	480	448	309	419	546	428	344	127	398	340	3.70766	3.04903	2.90458	3.77234	5.31097	3.94553	3.65464	1.26286	4.34675	3.6534	376.772	0.285708	0.340929	0.838028	0.402015	0.731493	Up	NO
ENSMUSG00000006527	Sfmbt1	Scm-like with four mbt domains 1 [Source:MGI Symbol;Acc:MGI:1859609]	1045	643	494	522	668	497	282	253	499	133	4.89965	2.65635	2.81866	2.85271	3.9441	2.78105	1.81855	1.52709	3.30805	0.86748	482.262	0.681199	0.378225	1.80104	0.0716965	0.315413	Up	NO
ENSMUSG00000006538	Ihh	Indian hedgehog [Source:MGI Symbol;Acc:MGI:96533]	754	575	645	788	1236	1765	1117	912	1135	1282	9.56527	6.42716	9.95752	11.6517	19.7454	26.7223	19.4898	14.8941	20.3585	22.6243	1033.33	-0.559799	0.257822	-2.17126	0.0299114	0.190906	Down	NO
ENSMUSG00000006542	Prkag3	protein kinase, AMP-activated, gamma 3 non-catalytic subunit [Source:MGI Symbol;Acc:MGI:1891343]	0	3	5	5	2	6	2	4	4	11	0	0.0295422	0.0680076	0.0651409	0.0281456	0.0800382	0.0307497	0.057556	0.0632088	0.171039	4.31747	-0.512219	0.863863	-0.592941	0.553221	NA	Down	NO
ENSMUSG00000006567	Atp7b	ATPase, Cu++ transporting, beta polypeptide [Source:MGI Symbol;Acc:MGI:103297]	6	10	8	7	12	19	4	15	10	8	0.0379676	0.0557482	0.0615969	0.0516224	0.0956134	0.143476	0.0348138	0.122185	0.0894632	0.0704187	9.83797	-0.376486	0.579981	-0.649135	0.516251	0.806714	Down	NO
ENSMUSG00000006574	Slc4a1	solute carrier family 4 (anion exchanger), member 1 [Source:MGI Symbol;Acc:MGI:109393]	2	2	3	1	3	0	0	0	1	0	0.0184157	0.0162282	0.0336169	0.0107312	0.0347877	0	0	0	0.0130187	0	1.1441	3.01992	1.61185	1.87357	0.0609901	NA	Up	NO
ENSMUSG00000006575	Rundc3a	RUN domain containing 3A [Source:MGI Symbol;Acc:MGI:1858752]	225	161	196	110	111	108	101	66	62	146	2.03739	1.28452	2.1598	1.16098	1.26572	1.16713	1.25788	0.769356	0.793794	1.8391	125.145	0.456117	0.352765	1.29298	0.196019	0.531394	Up	NO
ENSMUSG00000006576	Slc4a3	solute carrier family 4 (anion exchanger), member 3 [Source:MGI Symbol;Acc:MGI:109350]	1773	1477	1438	1599	1461	1361	1172	1296	1263	1810	6.09359	4.4727	6.01435	6.40546	6.32319	5.58246	5.54012	5.73408	6.13749	8.65373	1450.67	0.0340859	0.181268	0.188042	0.850844	0.950494	Up	NO
ENSMUSG00000006585	Cdt1	chromatin licensing and DNA replication factor 1 [Source:MGI Symbol;Acc:MGI:1914427]	229	225	142	117	422	248	276	188	185	205	2.1777	1.88525	1.64329	1.29684	5.05355	2.81461	3.60993	2.30152	2.48747	2.71192	222.287	-0.0405774	0.374749	-0.108279	0.913775	0.97277	Down	NO
ENSMUSG00000006586	Runx1t1	RUNX1 translocation partner 1 [Source:MGI Symbol;Acc:MGI:104793]	97	94	55	83	64	61	56	43	83	83	0.32027	0.273462	0.22099	0.319418	0.266101	0.240368	0.254308	0.18277	0.387477	0.381226	70.4803	-0.0485817	0.288162	-0.168591	0.866118	0.955179	Down	NO
ENSMUSG00000006587	Snai3	snail family zinc finger 3 [Source:MGI Symbol;Acc:MGI:1353563]	9	13	17	26	11	39	34	10	26	36	0.270224	0.343909	0.621135	0.90987	0.415912	1.39745	1.40403	0.386505	1.10375	1.50362	22.6195	-0.776171	0.484827	-1.60092	0.109394	0.39481	Down	NO
ENSMUSG00000006589	Aprt	adenine phosphoribosyl transferase [Source:MGI Symbol;Acc:MGI:88061]	526	566	594	797	706	631	850	618	634	819	6.45345	6.11854	8.86865	11.3973	10.9077	9.23928	14.3434	9.76086	10.9981	13.9782	678.097	-0.117076	0.181746	-0.644176	0.519461	0.808111	Down	NO
ENSMUSG00000006599	Gtf2h1	general transcription factor II H, polypeptide 1 [Source:MGI Symbol;Acc:MGI:1277216]	1066	1164	685	821	734	789	780	807	684	736	12.4416	11.9701	9.72915	11.1686	10.7879	10.99	12.521	12.1251	11.2875	11.9497	807.283	-0.107217	0.0990572	-1.08237	0.279086	0.623471	Down	NO
ENSMUSG00000006611	Hfe	homeostatic iron regulator [Source:MGI Symbol;Acc:MGI:109191]	809	613	468	447	682	388	336	419	346	368	10.5001	7.0102	7.3919	6.76224	11.1468	6.01006	5.99808	7.00089	6.34955	6.64436	472.989	0.44017	0.196443	2.24071	0.025045	0.172798	Up	NO
ENSMUSG00000006638	Abhd1	abhydrolase domain containing 1 [Source:MGI Symbol;Acc:MGI:1931013]	81	67	32	48	66	31	39	37	33	70	2.92842	2.13426	0.979648	1.40746	2.09084	0.93071	1.34942	1.19824	1.1738	2.44969	49.0668	0.115086	0.369382	0.311563	0.755373	0.919084	Up	NO
ENSMUSG00000006641	Slc5a6	solute carrier family 5 (sodium-dependent vitamin transporter), member 6 [Source:MGI Symbol;Acc:MGI:2660847]	247	261	205	184	213	199	186	175	156	183	2.03561	1.89523	2.05597	1.76748	2.21054	1.95728	2.10832	1.85664	1.81779	2.09801	197.003	0.0804309	0.147533	0.545173	0.585634	0.843625	Up	NO
ENSMUSG00000006642	Tcf23	transcription factor 23 [Source:MGI Symbol;Acc:MGI:1934960]	307	180	177	226	295	200	144	159	226	114	3.64576	1.88342	2.55793	3.12821	4.41158	2.83454	2.35202	2.43075	3.79473	1.88329	199.188	0.38129	0.290872	1.31085	0.189908	0.523947	Up	NO
ENSMUSG00000006649	Nphs1	nephrosis 1, nephrin [Source:MGI Symbol;Acc:MGI:1859637]	35	41	161	250	987	347	375	369	289	1007	0.228652	0.236	1.27997	1.90364	8.11983	2.70545	3.3695	3.10333	2.66949	9.15161	402.657	-0.138691	0.544262	-0.254824	0.798859	0.934515	Down	NO
ENSMUSG00000006651	Aplp1	amyloid beta (A4) precursor-like protein 1 [Source:MGI Symbol;Acc:MGI:88046]	142	183	327	161	79	149	78	80	74	140	1.51151	1.71632	4.23581	1.9975	1.05895	1.89284	1.14194	1.09625	1.11372	2.07306	138.999	0.809297	0.422617	1.91496	0.0554973	0.274149	Up	NO
ENSMUSG00000006673	Qrich1	glutamine-rich 1 [Source:MGI Symbol;Acc:MGI:1916482]	1684	2009	1055	1293	1299	1272	970	1094	1001	1698	5.9137	6.21616	4.50853	5.29241	5.74444	5.33098	4.68507	4.94571	4.9702	8.29498	1303.54	-0.0753977	0.200732	-0.375613	0.707204	0.899925	Down	NO
ENSMUSG00000006675	P4htm	prolyl 4-hydroxylase, transmembrane (endoplasmic reticulum) [Source:MGI Symbol;Acc:MGI:1921693]	169	185	160	152	218	151	104	132	136	200	1.40678	1.35686	1.62078	1.47476	2.28517	1.5001	1.19069	1.41452	1.60067	2.31595	158.733	0.207374	0.238783	0.868462	0.385141	0.718156	Up	NO
ENSMUSG00000006676	Usp19	ubiquitin specific peptidase 19 [Source:MGI Symbol;Acc:MGI:1918722]	6047	7345	4912	5417	3327	4686	4242	3957	3647	3115	23.0466	24.6652	22.782	24.0638	15.9677	21.3144	22.2365	19.4146	19.6529	16.5153	4527.11	0.13547	0.183938	0.736498	0.461428	0.772807	Up	NO
ENSMUSG00000006678	Pola1	polymerase (DNA directed), alpha 1 [Source:MGI Symbol;Acc:MGI:99660]	591	619	266	320	345	455	462	465	427	279	2.88877	2.66588	1.58224	1.82311	2.12357	2.65424	3.10595	2.92599	2.95104	1.8971	412.209	-0.510275	0.186913	-2.73001	0.00633324	0.0731887	Down	NO
ENSMUSG00000006699	Cdc42	cell division cycle 42 [Source:MGI Symbol;Acc:MGI:106211]	9440	9802	6875	7212	6620	6753	6384	5478	5865	4938	152.788	139.784	135.412	136.054	134.927	130.442	142.115	114.139	134.217	111.181	6753.14	0.150922	0.120285	1.2547	0.209589	0.548305	Up	NO
ENSMUSG00000006705	Pknox1	Pbx/knotted 1 homeobox [Source:MGI Symbol;Acc:MGI:1201409]	619	643	517	470	607	693	534	483	597	581	2.43374	2.22751	2.47366	2.15387	3.00535	3.25177	2.88771	2.4447	3.3188	3.17776	568.859	-0.197845	0.154416	-1.28124	0.200108	0.536244	Down	NO
ENSMUSG00000006711	D130043K22Rik	RIKEN cDNA D130043K22 gene [Source:MGI Symbol;Acc:MGI:3036268]	10	24	27	15	8	15	22	8	3	6	0.0672723	0.142256	0.221037	0.117614	0.0677748	0.120426	0.203553	0.0692794	0.0285314	0.0561528	13.4919	0.56606	0.674952	0.838668	0.401656	0.731312	Up	NO
ENSMUSG00000006715	Gmnn	geminin [Source:MGI Symbol;Acc:MGI:1927344]	209	265	136	146	171	226	199	190	248	259	5.18305	5.79041	4.10434	4.22016	5.34018	6.68882	6.78764	6.06577	8.69585	8.93508	203.117	-0.657118	0.183088	-3.58909	0.000331833	0.00929273	Down	NO
ENSMUSG00000006717	Acot13	acyl-CoA thioesterase 13 [Source:MGI Symbol;Acc:MGI:1914084]	511	545	389	428	355	419	382	446	392	542	28.7426	27.0101	26.6269	28.06	25.1452	28.127	29.5526	32.295	31.1755	42.4097	435.02	-0.242969	0.161587	-1.50364	0.132675	0.43902	Down	NO
ENSMUSG00000006720	Zfp184	zinc finger protein 184 (Kruppel-like) [Source:MGI Symbol;Acc:MGI:1922244]	62	73	46	51	53	68	61	67	61	42	0.289779	0.300625	0.261639	0.277833	0.311944	0.379303	0.392134	0.403131	0.403117	0.273076	57.5977	-0.337432	0.234398	-1.43957	0.14999	0.467298	Down	NO
ENSMUSG00000006724	Cyp27b1	cytochrome P450, family 27, subfamily b, polypeptide 1 [Source:MGI Symbol;Acc:MGI:1098274]	9	17	8	23	13	19	11	17	32	13	0.113062	0.188168	0.122291	0.336773	0.20565	0.284851	0.190056	0.274923	0.568386	0.227173	16.2323	-0.425218	0.514054	-0.827184	0.408133	0.735988	Down	NO
ENSMUSG00000006728	Cdk4	cyclin-dependent kinase 4 [Source:MGI Symbol;Acc:MGI:88357]	2356	2664	2503	3658	3359	4365	3142	3812	3613	5045	18.036	17.969	23.318	32.6397	32.3814	39.8797	33.0825	37.5674	39.107	53.7262	3481.45	-0.419836	0.176118	-2.38383	0.0171335	0.136535	Down	NO
ENSMUSG00000006731	B4galnt1	beta-1,4-N-acetyl-galactosaminyl transferase 1 [Source:MGI Symbol;Acc:MGI:1342057]	329	199	343	275	397	137	129	86	113	158	2.83821	1.51261	3.60088	2.76516	4.31282	1.4105	1.53061	0.955085	1.37833	1.89612	211.868	1.36111	0.273682	4.97334	6.58e-07	8.32e-05	Up	YES
ENSMUSG00000006732	Mettl1	methyltransferase like 1 [Source:MGI Symbol;Acc:MGI:1339986]	282	445	339	410	343	410	321	426	389	292	3.01685	4.19458	4.41336	5.1124	4.62083	5.23469	4.7232	5.86688	5.88405	4.34558	362.399	-0.0939596	0.175008	-0.536888	0.591345	0.847483	Down	NO
ENSMUSG00000006736	Tspan31	tetraspanin 31 [Source:MGI Symbol;Acc:MGI:1914375]	2023	2054	2071	2029	1260	1809	1592	1519	1287	1735	29.9554	26.7982	37.3186	35.0186	23.4948	31.9684	32.4228	28.9555	26.9452	35.7388	1711.78	0.0938478	0.193491	0.485023	0.62766	0.864968	Up	NO
ENSMUSG00000006740	Kif5b	kinesin family member 5B [Source:MGI Symbol;Acc:MGI:1098268]	6359	7481	4057	4264	3306	3569	3772	3744	3093	1786	30.4789	31.5933	23.6636	23.8213	19.9542	20.4155	24.8662	23.1015	20.961	11.9084	3968.38	0.203402	0.23049	0.882477	0.377519	0.711274	Up	NO
ENSMUSG00000006763	Saal1	serum amyloid A-like 1 [Source:MGI Symbol;Acc:MGI:1926185]	487	462	348	442	429	479	381	438	419	389	2.23493	1.86811	1.94348	2.36426	2.47922	2.62345	2.40485	2.58763	2.71876	2.48339	422.259	-0.13381	0.124099	-1.07825	0.280921	0.625167	Down	NO
ENSMUSG00000006764	Tph2	tryptophan hydroxylase 2 [Source:MGI Symbol;Acc:MGI:2651811]	3	1	0	3	2	6	5	6	10	4	0.0502314	0.0147477	0	0.058561	0.0421654	0.119906	0.115166	0.129338	0.23676	0.0931678	4.13169	-1.99446	0.944988	-2.11057	0.0348094	NA	Down	NO
ENSMUSG00000006777	Krt23	keratin 23 [Source:MGI Symbol;Acc:MGI:2148866]	2	0	1	0	0	0	0	5	2	0	0.0624603	0	0.0380061	0	0	0	0	0.201052	0.0883106	0	1.01623	-2.04057	2.51351	-0.811841	0.416883	NA	Down	NO
ENSMUSG00000006782	Cnp	2',3'-cyclic nucleotide 3' phosphodiesterase [Source:MGI Symbol;Acc:MGI:88437]	718	529	426	605	683	504	365	465	401	439	6.33604	4.11315	4.57477	6.22281	7.5899	5.30796	4.4301	5.28252	5.00334	5.38913	503.187	0.310656	0.193467	1.60573	0.108334	0.393045	Up	NO
ENSMUSG00000006784	Odad4	outer dynein arm complex subunit 4 [Source:MGI Symbol;Acc:MGI:1921657]	40	18	19	20	33	21	23	37	26	44	0.256582	0.101734	0.148316	0.149534	0.266568	0.160764	0.20292	0.305536	0.235813	0.392626	28.1477	-0.42021	0.43601	-0.963763	0.335165	0.677677	Down	NO
ENSMUSG00000006800	Sulf2	sulfatase 2 [Source:MGI Symbol;Acc:MGI:1919293]	7573	10049	6140	7312	9871	10466	8073	10504	10566	13165	44.2938	51.7872	43.7027	49.8481	72.7039	73.0564	64.9437	79.0904	87.3792	107.116	9370.94	-0.527928	0.199897	-2.64101	0.00826603	0.0873298	Down	NO
ENSMUSG00000006818	Sod2	superoxide dismutase 2, mitochondrial [Source:MGI Symbol;Acc:MGI:98352]	4654	5560	2172	1905	1638	1817	1939	1141	1305	1421	17.6714	18.6014	10.0362	8.43098	7.83215	8.23386	10.1263	5.57731	7.00614	7.50585	2201.71	0.244942	0.205565	1.19155	0.233438	0.576665	Up	NO
ENSMUSG00000006850	Tmco6	transmembrane and coiled-coil domains 6 [Source:MGI Symbol;Acc:MGI:1919233]	359	421	375	307	309	314	285	305	252	236	3.44816	3.56287	4.38319	3.43692	3.73743	3.59936	3.765	3.77126	3.42228	3.1533	310.215	0.173869	0.15303	1.13617	0.255884	0.599851	Up	NO
ENSMUSG00000006906	Stambp	STAM binding protein [Source:MGI Symbol;Acc:MGI:1917777]	558	562	479	423	502	426	369	417	346	361	1.90479	1.69034	1.98982	1.68303	2.15793	1.7355	1.73247	1.8325	1.66998	1.71427	435.236	0.210464	0.127407	1.6519	0.0985548	0.374736	Up	NO
ENSMUSG00000006920	Ezh1	enhancer of zeste 1 polycomb repressive complex 2 subunit [Source:MGI Symbol;Acc:MGI:1097695]	2522	2807	2077	1896	2369	1567	1524	1851	1457	1315	11.0559	10.8422	11.0803	9.68782	13.0779	8.19827	9.18889	10.446	9.03093	8.0193	1885.2	0.377192	0.13871	2.71928	0.00654244	0.074754	Up	NO
ENSMUSG00000006930	Hap1	huntingtin-associated protein 1 [Source:MGI Symbol;Acc:MGI:1261831]	205	281	186	237	193	246	161	251	124	172	1.88847	2.28081	2.08515	2.54474	2.23891	2.70456	2.03991	2.97664	1.61511	2.20417	201.087	0.0330271	0.229306	0.144031	0.885476	0.962463	Up	NO
ENSMUSG00000006931	P3h4	prolyl 3-hydroxylase family member 4 (non-enzymatic) [Source:MGI Symbol;Acc:MGI:1913430]	2448	3597	3131	2823	1477	2911	2233	1654	1995	2420	49.7947	64.4669	77.5033	66.9299	37.8332	70.667	62.4723	43.3113	57.3769	68.4774	2421.38	0.07194	0.265202	0.271265	0.786187	0.930557	Up	NO
ENSMUSG00000006932	Ctnnb1	catenin (cadherin associated protein), beta 1 [Source:MGI Symbol;Acc:MGI:88276]	9866	11301	6827	6728	9094	11404	8396	6824	5748	8040	41.6517	42.0372	35.0741	33.1067	48.3469	57.4582	48.7519	37.0873	34.3108	47.2181	8245.15	-0.170222	0.204489	-0.832425	0.405169	0.734056	Down	NO
ENSMUSG00000006941	Eif1b	eukaryotic translation initiation factor 1B [Source:MGI Symbol;Acc:MGI:1916219]	743	677	683	679	760	792	623	689	628	856	27.3268	21.9389	30.5694	29.1077	35.1995	34.7639	31.5149	32.6222	32.6575	43.796	709.628	-0.100112	0.152723	-0.655518	0.512135	0.805367	Down	NO
ENSMUSG00000006958	Chrd	chordin [Source:MGI Symbol;Acc:MGI:1313268]	83	83	58	84	96	42	73	55	55	80	0.383276	0.337704	0.325931	0.452119	0.558246	0.231464	0.463645	0.326959	0.359103	0.513907	69.9244	0.281002	0.290541	0.967167	0.33346	0.676286	Up	NO
ENSMUSG00000006998	Psmd2	proteasome (prosome, macropain) 26S subunit, non-ATPase, 2 [Source:MGI Symbol;Acc:MGI:1096584]	4011	4518	2844	3631	2574	4072	3638	3242	3255	2536	29.6604	29.4371	25.5929	31.2959	23.9692	35.9364	37.001	30.8625	34.0328	26.0876	3367	-0.23141	0.162791	-1.42152	0.155166	0.474722	Down	NO
ENSMUSG00000007021	Syngr3	synaptogyrin 3 [Source:MGI Symbol;Acc:MGI:1341881]	16	13	10	13	12	24	21	18	19	8	0.37762	0.270345	0.287229	0.357635	0.356646	0.676015	0.68169	0.546893	0.634043	0.262667	15.38	-0.70382	0.454174	-1.54967	0.121221	0.419043	Down	NO
ENSMUSG00000007029	Vars	valyl-tRNA synthetase [Source:MGI Symbol;Acc:MGI:90675]	1799	1839	1437	1591	1675	2064	1745	1493	1684	2010	9.06815	8.1676	8.81475	9.34751	10.6322	12.4165	12.0979	9.68817	12.002	14.0943	1722.2	-0.281127	0.135786	-2.07037	0.038418	0.222899	Down	NO
ENSMUSG00000007030	Vwa7	von Willebrand factor A domain containing 7 [Source:MGI Symbol;Acc:MGI:1306798]	13	11	9	13	9	19	10	10	11	14	0.108011	0.0805278	0.0910031	0.125899	0.0941628	0.1884	0.114274	0.106957	0.129221	0.161809	11.8035	-0.387043	0.469721	-0.823985	0.409948	0.737298	Down	NO
ENSMUSG00000007033	Hspa1l	heat shock protein 1-like [Source:MGI Symbol;Acc:MGI:96231]	25	26	57	56	103	98	77	52	69	117	0.494327	0.452981	1.37156	1.29063	2.56469	2.31264	2.0941	1.32365	1.92908	3.21828	69.8701	-0.281491	0.330177	-0.852546	0.393911	0.725037	Down	NO
ENSMUSG00000007034	Slc44a4	solute carrier family 44, member 4 [Source:MGI Symbol;Acc:MGI:1917379]	2	10	0	5	0	0	4	2	10	8	0.0236684	0.104275	0	0.0689737	0	0	0.0651178	0.0304712	0.167337	0.131715	4.04319	-1.6866	1.40345	-1.20175	0.229459	NA	Down	NO
ENSMUSG00000007035	Msh5	mutS homolog 5 [Source:MGI Symbol;Acc:MGI:1329021]	42	52	38	44	31	49	51	30	49	37	0.229662	0.250531	0.252862	0.280433	0.213458	0.319766	0.383563	0.211182	0.378836	0.28145	41.9041	-0.28193	0.290944	-0.96902	0.332535	0.675451	Down	NO
ENSMUSG00000007036	Abhd16a	abhydrolase domain containing 16A [Source:MGI Symbol;Acc:MGI:99476]	1317	1293	1166	1151	962	1033	766	872	977	1005	14.9986	12.9745	16.1596	15.2784	13.7963	14.04	11.9983	12.7843	15.7319	15.9218	1034.92	0.153646	0.145029	1.05942	0.289409	0.634104	Up	NO
ENSMUSG00000007038	Neu1	neuraminidase 1 [Source:MGI Symbol;Acc:MGI:97305]	771	916	827	781	767	618	581	629	537	658	6.15482	6.4429	8.03401	7.26691	7.71042	5.88779	6.37917	6.46406	6.0612	7.30713	695.986	0.309741	0.117794	2.62951	0.00855078	0.0891951	Up	NO
ENSMUSG00000007039	Ddah2	dimethylarginine dimethylaminohydrolase 2 [Source:MGI Symbol;Acc:MGI:1859016]	669	738	688	936	847	914	723	1025	931	1371	14.0707	13.6764	17.6093	22.9458	22.4334	22.9424	20.9148	27.7528	27.6861	40.1132	890.245	-0.359401	0.2094	-1.71634	0.0860997	0.349199	Down	NO
ENSMUSG00000007041	Clic1	chloride intracellular channel 1 [Source:MGI Symbol;Acc:MGI:2148924]	2301	2122	2026	2187	1757	1750	1666	1618	1774	2240	54.1769	44.0218	58.0501	60.0184	52.0944	49.1744	53.9511	49.0423	59.0574	73.3679	1922.68	0.0514867	0.165647	0.310822	0.755936	0.919161	Up	NO
ENSMUSG00000007050	Lsm2	LSM2 homolog, U6 small nuclear RNA and mRNA degradation associated [Source:MGI Symbol;Acc:MGI:90676]	308	358	259	306	376	395	349	320	309	460	2.32292	2.37898	2.37711	2.68994	3.57102	3.55535	3.62023	3.1069	3.29506	4.82615	343.035	-0.310196	0.186809	-1.6605	0.0968145	0.371398	Down	NO
ENSMUSG00000007080	Pole	polymerase (DNA directed), epsilon [Source:MGI Symbol;Acc:MGI:1196391]	400	421	172	243	347	414	437	334	462	398	1.42547	1.32192	0.745919	1.00935	1.55722	1.76077	2.14194	1.53228	2.32789	1.97306	360.523	-0.779636	0.224826	-3.46773	0.000524882	0.0129706	Down	NO
ENSMUSG00000007097	Atp1a2	ATPase, Na+/K+ transporting, alpha 2 polypeptide [Source:MGI Symbol;Acc:MGI:88106]	767	794	379	554	527	518	568	518	406	430	4.74322	4.32637	2.85222	3.99324	4.10403	3.82306	4.83119	4.12384	3.54999	3.69919	530.731	-0.0909274	0.164188	-0.553802	0.579714	0.841046	Down	NO
ENSMUSG00000007107	Atp1a4	ATPase, Na+/K+ transporting, alpha 4 polypeptide [Source:MGI Symbol;Acc:MGI:1351335]	5	8	2	3	0	0	2	0	0	0	0.0665149	0.0937826	0.0323786	0.0465268	0	0	0.0366	0	0	0	1.74766	1.93901	1.71958	1.12761	0.259486	NA	Up	NO
ENSMUSG00000007122	Casq1	calsequestrin 1 [Source:MGI Symbol;Acc:MGI:1309468]	7	4	15	21	8	15	14	19	13	6	0.117465	0.0591413	0.306299	0.410713	0.169053	0.300384	0.323107	0.410426	0.308415	0.140064	12.4069	0.0513069	0.516141	0.099405	0.920817	0.975108	Up	NO
ENSMUSG00000007207	Stx1a	syntaxin 1A (brain) [Source:MGI Symbol;Acc:MGI:109355]	714	906	663	924	412	666	558	445	429	635	7.6384	8.53999	8.63143	11.5216	5.55039	8.50318	8.21043	6.12855	6.4891	9.45014	619.921	0.201787	0.254137	0.79401	0.42719	0.750025	Up	NO
ENSMUSG00000007216	Zfp775	zinc finger protein 775 [Source:MGI Symbol;Acc:MGI:2683557]	258	428	234	212	301	189	218	169	144	189	2.60447	3.80688	2.87463	2.49444	3.82638	2.27701	3.02681	2.19624	2.05535	2.65413	226.366	0.372667	0.218937	1.70216	0.0887246	0.355313	Up	NO
ENSMUSG00000007279	Scube2	signal peptide, CUB domain, EGF-like 2 [Source:MGI Symbol;Acc:MGI:1928765]	305	302	163	223	181	178	143	182	171	72	2.39258	2.08737	1.55604	2.03896	1.788	1.66644	1.54288	1.83795	1.89665	0.785703	184.466	0.261624	0.27082	0.966041	0.334024	0.676698	Up	NO
ENSMUSG00000007338	Mrpl49	mitochondrial ribosomal protein L49 [Source:MGI Symbol;Acc:MGI:108180]	703	832	687	764	650	825	686	686	688	665	10.2086	10.6453	12.1404	12.9313	11.8863	14.2978	13.7013	12.8242	14.1261	13.4336	711.116	-0.0992958	0.103228	-0.96191	0.336095	0.67814	Down	NO
ENSMUSG00000007379	Dennd2c	DENN/MADD domain containing 2C [Source:MGI Symbol;Acc:MGI:3036254]	148	178	114	87	142	168	108	169	161	144	0.577255	0.611716	0.541099	0.395513	0.697452	0.782018	0.579371	0.848565	0.887879	0.78132	140.257	-0.465305	0.222112	-2.09491	0.0361789	0.215163	Down	NO
ENSMUSG00000007411	Mark3	MAP/microtubule affinity regulating kinase 3 [Source:MGI Symbol;Acc:MGI:1341865]	2060	2125	1406	1790	1528	1755	1324	1579	1485	1739	6.57942	5.98004	5.46476	6.66363	6.14562	6.6896	5.81615	6.49227	6.70609	7.72646	1647.2	-0.0846442	0.121907	-0.694335	0.487472	0.78871	Down	NO
ENSMUSG00000007415	Gatad1	GATA zinc finger domain containing 1 [Source:MGI Symbol;Acc:MGI:1914460]	1394	1464	1494	1528	1441	1476	1205	1137	1281	985	12.9638	11.996	16.9078	16.5627	16.8755	16.3817	15.4129	13.6121	16.8439	12.7429	1324.45	0.213073	0.13083	1.62863	0.103392	0.38483	Up	NO
ENSMUSG00000007440	Pcdha10	protocadherin alpha 10 [Source:MGI Symbol;Acc:MGI:1298408]	5	5	16	8	4	13	3	5	4	4	0.045601	0.0401805	0.177594	0.0850533	0.0459462	0.141509	0.0376381	0.0587138	0.0515791	0.0507477	6.67548	0.647584	0.716008	0.904437	0.365764	0.704615	Up	NO
ENSMUSG00000007457	2310003L06Rik	RIKEN cDNA 2310003L06 gene [Source:MGI Symbol;Acc:MGI:1921498]	2	0	0	0	0	2	1	2	1	0	0.0609796	0	0	0	0	0.0727817	0.0419427	0.0785066	0.0431086	0	0.794449	-2.76313	2.14258	-1.28963	0.19718	NA	Down	NO
ENSMUSG00000007458	M6pr	mannose-6-phosphate receptor, cation dependent [Source:MGI Symbol;Acc:MGI:96904]	3306	3349	2685	2797	2118	2582	2336	2773	2373	1478	31.8288	28.4091	31.4578	31.3869	25.6783	29.6672	30.9327	34.3686	32.3027	19.7949	2523.24	0.0589075	0.198656	0.296531	0.766825	0.923798	Up	NO
ENSMUSG00000007476	Lrrc8a	leucine rich repeat containing 8A VRAC subunit A [Source:MGI Symbol;Acc:MGI:2652847]	1071	1070	690	390	406	592	411	336	355	362	8.2701	7.27998	6.4839	3.51013	3.94793	5.45565	4.36506	3.34006	3.8759	3.88858	539.931	0.211291	0.254399	0.830549	0.406228	0.734897	Up	NO
ENSMUSG00000007480	Mc5r	melanocortin 5 receptor [Source:MGI Symbol;Acc:MGI:99420]	0	7	3	5	6	2	2	1	7	8	0	0.0754421	0.0352227	0.05623	0.0728991	0.0230298	0.0265433	0.0124269	0.0954982	0.107379	4.10458	0.111306	1.01637	0.109513	0.912795	NA	Up	NO
ENSMUSG00000007564	Ppp2r1a	protein phosphatase 2, regulatory subunit A, alpha [Source:MGI Symbol;Acc:MGI:1926334]	3772	3703	3149	3633	3457	3292	2873	3049	2804	2741	33.2084	28.7246	33.7376	37.2803	38.3263	34.589	34.7887	34.5563	34.9041	33.5695	3197.47	0.128535	0.0834263	1.5407	0.123389	0.423212	Up	NO
ENSMUSG00000007570	Fance	Fanconi anemia, complementation group E [Source:MGI Symbol;Acc:MGI:1920025]	283	287	296	477	328	280	248	195	250	281	1.44665	1.29266	1.84134	2.84206	2.11141	1.7082	1.74363	1.28323	1.80692	1.99822	289.517	0.458188	0.194788	2.35224	0.0186605	0.143379	Up	NO
ENSMUSG00000007589	Tinf2	Terf1 (TRF1)-interacting nuclear factor 2 [Source:MGI Symbol;Acc:MGI:107246]	539	539	553	658	600	673	622	515	581	566	2.07596	1.82912	2.59191	2.95388	2.91006	3.09348	3.29494	2.55347	3.16394	3.03254	583.246	-0.0536134	0.123733	-0.433301	0.664796	0.880558	Down	NO
ENSMUSG00000007591	Tssk4	testis-specific serine kinase 4 [Source:MGI Symbol;Acc:MGI:1918349]	24	34	24	26	15	18	16	15	17	12	0.218455	0.272679	0.26584	0.275841	0.17193	0.195535	0.200312	0.175769	0.218789	0.151944	19.4391	0.394597	0.375417	1.05109	0.293217	0.638403	Up	NO
ENSMUSG00000007594	Hapln4	hyaluronan and proteoglycan link protein 4 [Source:MGI Symbol;Acc:MGI:2679531]	0	4	0	3	0	2	0	0	2	1	0	0.0399718	0	0.0396611	0	0.0270694	0	0	0.0320664	0.0157748	1.11902	-0.114026	2.07821	-0.0548675	0.956244	NA	Down	NO
ENSMUSG00000007603	Dus3l	dihydrouridine synthase 3-like (S. cerevisiae) [Source:MGI Symbol;Acc:MGI:2147092]	1139	1128	922	1046	1001	1010	841	961	850	1089	11.439	9.98154	11.2683	12.2443	12.6596	12.1056	11.6168	12.4246	12.0699	15.2143	985.907	-0.0234625	0.122693	-0.191229	0.848346	0.949958	Down	NO
ENSMUSG00000007610	Gtpbp3	GTP binding protein 3 [Source:MGI Symbol;Acc:MGI:1917609]	588	702	571	631	488	702	520	631	551	581	4.33108	4.55597	5.11824	5.41734	4.52647	6.17104	5.26804	5.98332	5.73843	5.95327	589.718	-0.160908	0.127875	-1.25833	0.208273	0.546606	Down	NO
ENSMUSG00000007613	Tgfbr1	transforming growth factor, beta receptor I [Source:MGI Symbol;Acc:MGI:98728]	5294	4302	3541	3784	2841	3090	3071	2894	2525	2463	28.3456	20.2954	23.0724	23.6152	19.1556	19.7453	22.6157	19.9478	19.1155	18.3454	3289.92	0.191809	0.159713	1.20096	0.229768	0.573401	Up	NO
ENSMUSG00000007617	Homer1	homer scaffolding protein 1 [Source:MGI Symbol;Acc:MGI:1347345]	571	865	408	485	349	398	391	380	337	366	1.40273	1.87231	1.21973	1.38873	1.07965	1.16687	1.32112	1.20175	1.17055	1.25077	437.746	0.0623565	0.159731	0.390385	0.696252	0.894544	Up	NO
ENSMUSG00000007646	Rad51c	RAD51 paralog C [Source:MGI Symbol;Acc:MGI:2150020]	155	150	81	109	91	119	109	124	109	96	1.24222	1.05921	0.789985	1.0182	0.918396	1.1382	1.20149	1.27933	1.23514	1.07029	111.855	-0.333225	0.17794	-1.87268	0.0611132	0.288863	Down	NO
ENSMUSG00000007653	Gabrb2	gamma-aminobutyric acid (GABA) A receptor, subunit beta 2 [Source:MGI Symbol;Acc:MGI:95620]	24	86	59	79	63	77	56	151	98	90	0.152688	0.48208	0.456782	0.585816	0.504731	0.584636	0.490013	1.2367	0.881543	0.79652	78.9033	-0.578208	0.393164	-1.47065	0.141385	0.452685	Down	NO
ENSMUSG00000007655	Cav1	caveolin 1, caveolae protein [Source:MGI Symbol;Acc:MGI:102709]	385	411	302	316	311	205	291	232	250	235	2.2326	2.09998	2.13118	2.13587	2.27107	1.41875	2.32097	1.73193	2.0498	1.89574	287.036	0.264198	0.169107	1.56231	0.118215	0.413814	Up	NO
ENSMUSG00000007656	Arpp19	cAMP-regulated phosphoprotein 19 [Source:MGI Symbol;Acc:MGI:1891691]	1313	1385	570	648	370	1072	968	647	1138	731	4.85135	4.50892	2.56294	2.79069	1.72156	4.72711	4.91927	3.07749	5.94515	3.7573	861.095	-0.866642	0.244715	-3.54143	0.000397964	0.0106999	Down	NO
ENSMUSG00000007659	Bcl2l1	BCL2-like 1 [Source:MGI Symbol;Acc:MGI:88139]	468	691	442	564	682	561	620	442	726	960	1.92151	2.49976	2.20843	2.69906	3.52616	2.74892	3.50119	2.33621	4.21458	5.48312	616.655	-0.331961	0.272351	-1.21887	0.222893	0.564099	Down	NO
ENSMUSG00000007670	Khsrp	KH-type splicing regulatory protein [Source:MGI Symbol;Acc:MGI:1336214]	3991	4856	3264	3113	2849	3717	2707	3258	2983	2793	30.7402	32.9556	30.5943	27.9474	27.6337	34.1681	28.6775	32.305	32.4864	29.9265	3274.58	-0.0807323	0.116811	-0.691135	0.489481	0.790232	Down	NO
ENSMUSG00000007682	Dio2	deiodinase, iodothyronine, type II [Source:MGI Symbol;Acc:MGI:1338833]	150	133	141	231	143	164	106	176	134	106	1.14293	0.892906	1.44231	2.26321	1.51368	1.64521	1.22549	1.90451	1.59259	1.23949	146.854	0.241865	0.239409	1.01026	0.312372	0.655428	Up	NO
ENSMUSG00000007721	Ccdc124	coiled-coil domain containing 124 [Source:MGI Symbol;Acc:MGI:1916403]	747	853	667	650	369	762	549	528	578	797	20.4783	20.6038	22.2518	20.7694	12.7386	24.9306	20.7002	18.6338	22.4039	30.3944	639.718	-0.269817	0.23509	-1.14772	0.251084	0.594323	Down	NO
ENSMUSG00000007739	Cct4	chaperonin containing Tcp1, subunit 4 (delta) [Source:MGI Symbol;Acc:MGI:104689]	3127	3328	2613	3474	3101	3148	3109	2880	2851	2754	24.0021	22.5077	24.4077	31.0806	29.9741	28.8377	32.8224	28.4583	30.9415	29.4067	3008.18	-0.0315321	0.104378	-0.302096	0.762579	0.922346	Down	NO
ENSMUSG00000007777	0610009B22Rik	RIKEN cDNA 0610009B22 gene [Source:MGI Symbol;Acc:MGI:1913300]	403	506	351	362	336	423	296	357	325	343	19.7378	21.8359	20.9203	20.6653	20.7231	24.7251	19.9395	22.509	22.5061	23.3695	362.981	-0.0724498	0.129068	-0.561329	0.574573	0.838159	Down	NO
ENSMUSG00000007783	Cpt1c	carnitine palmitoyltransferase 1c [Source:MGI Symbol;Acc:MGI:2446526]	335	424	309	408	338	408	322	448	370	501	1.89258	2.11057	2.12438	2.68662	2.40463	2.75088	2.50203	3.25822	2.95551	3.93738	384.504	-0.306286	0.174759	-1.75263	0.0796661	0.334375	Down	NO
ENSMUSG00000007805	Twist2	twist basic helix-loop-helix transcription factor 2 [Source:MGI Symbol;Acc:MGI:104685]	19	13	24	10	39	38	31	27	25	39	0.240977	0.145274	0.370411	0.147826	0.622874	0.575171	0.540751	0.440829	0.448312	0.68808	27.0157	-0.466829	0.435044	-1.07306	0.283243	0.627603	Down	NO
ENSMUSG00000007812	Zfp655	zinc finger protein 655 [Source:MGI Symbol;Acc:MGI:1919861]	1287	1546	766	996	1092	955	940	1052	960	753	5.63689	5.96617	4.08277	5.08462	6.0229	4.99192	5.66261	5.93159	5.94504	4.58793	1007.92	-0.0556251	0.148888	-0.373603	0.708699	0.900626	Down	NO
ENSMUSG00000007815	Rhoa	ras homolog family member A [Source:MGI Symbol;Acc:MGI:1096342]	8732	8549	6251	5941	5549	6112	5429	5448	4843	4283	51.0421	44.0307	44.4662	40.4774	40.8462	42.6384	43.6478	40.9964	40.0269	34.8276	5946.13	0.10471	0.127855	0.818974	0.412801	0.739392	Up	NO
ENSMUSG00000007817	Zmiz1	zinc finger, MIZ-type containing 1 [Source:MGI Symbol;Acc:MGI:3040693]	9598	10353	5100	5228	4817	3880	4568	2416	3575	4295	28.6921	27.2692	18.5531	18.216	18.1334	13.8425	18.7817	9.29762	15.1105	17.8609	5122.25	0.342951	0.211332	1.6228	0.104632	0.38706	Up	NO
ENSMUSG00000007827	Ankrd26	ankyrin repeat domain 26 [Source:MGI Symbol;Acc:MGI:1917887]	659	745	413	409	469	534	516	473	558	336	4.12386	4.10771	3.1451	2.98318	3.69584	3.98807	4.44116	3.81043	4.93714	2.92495	499.325	-0.24766	0.179465	-1.37999	0.167589	0.493454	Down	NO
ENSMUSG00000007833	Aldh16a1	aldehyde dehydrogenase 16 family, member A1 [Source:MGI Symbol;Acc:MGI:1916998]	765	824	584	702	672	601	609	631	586	682	3.67279	3.48568	3.41203	3.92834	4.06281	3.4436	4.02142	3.89994	3.97791	4.55491	655.399	-0.0162551	0.116187	-0.139904	0.888735	0.964386	Down	NO
ENSMUSG00000007836	Hnrnpa0	heterogeneous nuclear ribonucleoprotein A0 [Source:MGI Symbol;Acc:MGI:1924384]	4632	5062	4850	5683	7336	6614	3884	4431	5528	8694	84.5441	81.407	107.726	120.901	168.615	144.073	97.5037	104.114	142.661	220.747	5676.34	-0.054341	0.259902	-0.209083	0.834384	0.946478	Down	NO
ENSMUSG00000007837	Prrg2	proline-rich Gla (G-carboxyglutamic acid) polypeptide 2 [Source:MGI Symbol;Acc:MGI:1929596]	411	497	396	362	199	276	213	217	228	406	3.51029	3.7401	4.11588	3.60369	2.14031	2.81329	2.50212	2.38591	2.75333	4.82378	312.043	0.172319	0.292776	0.588569	0.556151	0.829386	Up	NO
ENSMUSG00000007850	Hnrnph1	heterogeneous nuclear ribonucleoprotein H1 [Source:MGI Symbol;Acc:MGI:1891925]	7700	8834	4944	6155	5279	6718	5655	6273	6912	6302	30.0616	30.3881	23.489	28.0083	25.9534	31.3014	30.3655	31.5275	38.1546	34.2263	6357.36	-0.308134	0.104934	-2.93646	0.00331981	0.0472564	Down	NO
ENSMUSG00000007867	Ift43	intraflagellar transport 43 [Source:MGI Symbol;Acc:MGI:1923661]	422	441	318	341	310	354	359	298	310	378	8.02922	7.39306	7.36297	7.56229	7.42752	8.03835	9.39471	7.29912	8.33959	10.0049	347.814	-0.156647	0.141326	-1.10841	0.267683	0.611832	Down	NO
ENSMUSG00000007872	Id3	inhibitor of DNA binding 3 [Source:MGI Symbol;Acc:MGI:96398]	2361	2752	2514	2615	3081	2915	2351	2504	2565	4768	50.3289	51.6886	65.2157	64.9726	82.7056	74.1588	68.9289	68.7147	77.3092	141.39	2848.6	-0.22912	0.244568	-0.936835	0.348843	0.690022	Down	NO
ENSMUSG00000007877	Tcap	titin-cap [Source:MGI Symbol;Acc:MGI:1330233]	8	12	12	12	11	6	7	5	7	5	0.4125	0.545141	0.752964	0.721144	0.714246	0.369206	0.496382	0.331906	0.510331	0.358667	8.31743	0.877011	0.521963	1.68022	0.0929151	0.363989	Up	NO
ENSMUSG00000007880	Arid1a	AT rich interactive domain 1A (SWI-like) [Source:MGI Symbol;Acc:MGI:1935147]	5292	3321	3197	3450	3689	3432	2865	3073	1800	2236	16.9942	9.39671	12.4937	12.9133	14.9181	13.1532	12.6542	12.7039	8.17292	9.98882	3156.11	0.289376	0.231542	1.24978	0.211381	0.550438	Up	NO
ENSMUSG00000007888	Crlf1	cytokine receptor-like factor 1 [Source:MGI Symbol;Acc:MGI:1340030]	5	0	7	10	8	2	7	5	5	9	0.117094	0	0.1995	0.272986	0.235961	0.0559027	0.225477	0.150765	0.165591	0.293231	5.96358	0.4709	0.743841	0.633065	0.526691	0.812561	Up	NO
ENSMUSG00000007891	Ctsd	cathepsin D [Source:MGI Symbol;Acc:MGI:88562]	16980	15394	20694	21317	13613	9137	8558	6916	6501	9561	230.164	183.855	341.358	336.793	232.367	147.811	159.551	120.684	124.595	180.287	12538.1	1.10915	0.205309	5.40237	6.58e-08	1.26e-05	Up	YES
ENSMUSG00000007892	Rplp1	ribosomal protein, large, P1 [Source:MGI Symbol;Acc:MGI:1927099]	9910	9680	14510	17885	13296	15994	14577	13836	15565	15991	970.73	835.459	1729.65	2041.98	1640.09	1869.76	1963.9	1744.73	2155.74	2179.02	14263.6	-0.0822925	0.128636	-0.639731	0.522348	0.809562	Down	NO
ENSMUSG00000007908	Hmgcll1	3-hydroxymethyl-3-methylglutaryl-Coenzyme A lyase-like 1 [Source:MGI Symbol;Acc:MGI:2446108]	2	7	10	1	9	13	12	14	23	9	0.013197	0.0407002	0.0803093	0.00769015	0.0747887	0.102383	0.108916	0.118931	0.214606	0.082621	10.3478	-1.15792	0.673743	-1.71864	0.0856805	0.34879	Down	NO
ENSMUSG00000007944	Ttc9b	tetratricopeptide repeat domain 9B [Source:MGI Symbol;Acc:MGI:1920282]	2	0	5	6	5	11	4	0	7	1	0.0476366	0	0.14493	0.16658	0.149968	0.312709	0.131061	0	0.235767	0.0331331	4.18436	0.151022	1.04207	0.144925	0.88477	NA	Up	NO
ENSMUSG00000007946	Phox2a	paired-like homeobox 2a [Source:MGI Symbol;Acc:MGI:106633]	2	1	3	0	2	1	1	0	0	1	0.0439722	0.0193651	0.0802692	0	0.055367	0.0262413	0.0302448	0	0	0.0305844	1.08027	1.42248	1.62462	0.875574	0.381262	NA	Up	NO
ENSMUSG00000007950	Abhd8	abhydrolase domain containing 8 [Source:MGI Symbol;Acc:MGI:1918946]	1039	1023	889	1029	893	1088	730	681	796	898	9.79095	8.49394	10.1947	11.3022	10.597	12.236	9.46148	8.26133	10.6058	11.7719	892.857	0.0817637	0.15827	0.516608	0.60543	0.854511	Up	NO
ENSMUSG00000007987	Ift22	intraflagellar transport 22 [Source:MGI Symbol;Acc:MGI:1914536]	432	392	362	343	328	297	275	338	362	355	4.45671	3.5632	4.54469	4.12441	4.26114	3.6567	3.90203	4.48891	5.28033	5.09471	344.104	-0.000878486	0.166776	-0.00526745	0.995797	0.998089	Down	NO
ENSMUSG00000007989	Fzd3	frizzled class receptor 3 [Source:MGI Symbol;Acc:MGI:108476]	1424	1978	903	990	1062	977	919	1051	872	736	5.34964	6.54735	4.12827	4.33498	5.02413	4.38038	4.74851	5.0829	4.63184	3.84638	1051.08	0.0329409	0.139903	0.235454	0.813856	0.940865	Up	NO
ENSMUSG00000008028	1700008O03Rik	RIKEN cDNA 1700008O03 gene [Source:MGI Symbol;Acc:MGI:1916599]	7	14	17	11	8	4	5	18	11	10	0.0698601	0.123098	0.206453	0.127947	0.100541	0.0476394	0.0686343	0.23124	0.155207	0.138825	10.4445	0.246714	0.612396	0.402866	0.687046	0.890072	Up	NO
ENSMUSG00000008035	Mid1ip1	Mid1 interacting protein 1 (gastrulation specific G12-like (zebrafish)) [Source:MGI Symbol;Acc:MGI:1915291]	1020	1127	1066	1141	3697	1565	1464	2661	1647	2758	11.5624	11.2563	14.7051	15.0754	52.7737	21.1721	22.8252	38.8316	26.3975	43.4912	1841.99	-0.126212	0.395601	-0.319039	0.749697	0.917118	Down	NO
ENSMUSG00000008036	Ap2s1	adaptor-related protein complex 2, sigma 1 subunit [Source:MGI Symbol;Acc:MGI:2141861]	1171	1081	1047	922	843	1093	919	907	890	1159	30.5268	24.8299	33.2152	28.0151	27.6741	34.0053	32.9509	30.4386	32.8048	42.0308	993.79	-0.160746	0.157927	-1.01785	0.308749	0.653181	Down	NO
ENSMUSG00000008090	Fgfrl1	fibroblast growth factor receptor-like 1 [Source:MGI Symbol;Acc:MGI:2150920]	483	927	815	480	542	1002	393	456	472	361	4.70106	7.94974	9.65321	5.44537	6.64308	11.6391	5.261	5.71357	6.4955	4.88782	578.675	0.146178	0.338798	0.431462	0.666133	0.881219	Up	NO
ENSMUSG00000008129	Brme1	break repair meiotic recombinase recruitment factor 1 [Source:MGI Symbol;Acc:MGI:1921916]	70	73	39	61	92	75	69	83	83	64	1.12923	1.0376	0.765614	1.14696	1.86893	1.44392	1.53094	1.72367	1.89314	1.43622	70.4901	-0.313179	0.274727	-1.13997	0.2543	0.597774	Down	NO
ENSMUSG00000008136	Fhl2	four and a half LIM domains 2 [Source:MGI Symbol;Acc:MGI:1338762]	1097	1439	1131	756	745	1059	722	699	698	810	21.9577	25.3785	27.5491	17.6376	18.7784	25.2976	19.8767	18.0115	19.7541	22.5541	891.156	0.0740127	0.207293	0.357045	0.721058	0.906945	Up	NO
ENSMUSG00000008140	Emc10	ER membrane protein complex subunit 10 [Source:MGI Symbol;Acc:MGI:1916933]	1585	1648	1691	1665	1398	1726	1371	1689	1291	894	12.2935	11.2623	15.9609	15.0522	13.6545	15.9768	14.6255	16.8644	14.1578	9.64594	1475.69	0.114673	0.197691	0.580061	0.561873	0.832642	Up	NO
ENSMUSG00000008153	Clstn3	calsyntenin 3 [Source:MGI Symbol;Acc:MGI:2178323]	1241	1782	1205	1855	471	1121	1113	343	924	848	6.85106	8.66799	8.0954	11.9362	3.27438	7.38574	8.451	2.43766	7.2124	6.51242	1057.3	0.34468	0.421933	0.816907	0.413982	0.740554	Up	NO
ENSMUSG00000008167	Fbxw9	F-box and WD-40 domain protein 9 [Source:MGI Symbol;Acc:MGI:1915878]	380	450	357	403	316	373	345	386	348	414	2.23247	2.32937	2.55233	2.75959	2.33782	2.61525	2.78772	2.91933	2.89071	3.38347	373.309	-0.140333	0.136134	-1.03085	0.302613	0.647625	Down	NO
ENSMUSG00000008193	Spib	Spi-B transcription factor (Spi-1/PU.1 related) [Source:MGI Symbol;Acc:MGI:892986]	8	6	8	12	7	6	8	4	4	3	0.119005	0.0786421	0.144807	0.208048	0.131126	0.106515	0.163665	0.0765953	0.0841181	0.0620717	6.49656	0.762613	0.61654	1.23692	0.216115	0.555977	Up	NO
ENSMUSG00000008200	Fnbp4	formin binding protein 4 [Source:MGI Symbol;Acc:MGI:1860513]	2662	3098	1583	1860	2302	1941	1745	2033	1617	2308	15.2415	15.6288	11.0298	12.4128	16.5977	13.2632	13.7418	14.9848	13.0904	18.383	2063.52	-0.0951676	0.163027	-0.583753	0.559387	0.831384	Down	NO
ENSMUSG00000008206	Cers4	ceramide synthase 4 [Source:MGI Symbol;Acc:MGI:1914510]	759	845	659	687	721	485	512	545	458	524	1.91422	1.87772	2.02255	2.0195	2.28985	1.4598	1.77601	1.76945	1.63319	1.8384	605.245	0.36606	0.113707	3.21934	0.00128486	0.0246172	Up	NO
ENSMUSG00000008226	Scrn3	secernin 3 [Source:MGI Symbol;Acc:MGI:1921866]	597	602	633	446	373	383	356	357	343	274	4.66821	4.1476	6.02345	4.06488	3.67288	3.57418	3.82872	3.59367	3.79221	2.98049	425.351	0.429797	0.207389	2.07242	0.0382267	0.222182	Up	NO
ENSMUSG00000008301	Phax	phosphorylated adaptor for RNA export [Source:MGI Symbol;Acc:MGI:1891839]	788	878	649	756	690	838	649	745	703	778	14.9348	14.662	14.9687	16.7006	16.4681	18.9549	16.9179	18.1771	18.8387	20.5123	738.363	-0.169505	0.102288	-1.65713	0.0974929	0.372856	Down	NO
ENSMUSG00000008305	Tle1	transducin-like enhancer of split 1 [Source:MGI Symbol;Acc:MGI:104636]	931	1142	708	870	1064	814	875	961	898	817	2.87944	3.11207	2.66475	3.13628	4.14402	3.00459	3.72215	3.82627	3.92697	3.51513	896.006	-0.074966	0.15248	-0.491644	0.622971	0.863237	Down	NO
ENSMUSG00000008307	1700109H08Rik	RIKEN cDNA 1700109H08 gene [Source:MGI Symbol;Acc:MGI:1924286]	118	124	66	72	69	15	95	82	76	32	1.52707	1.41392	1.03941	1.08604	1.12448	0.23167	1.69094	1.36612	1.39063	0.576083	72.595	0.0995064	0.490711	0.20278	0.839307	0.94738	Up	NO
ENSMUSG00000008318	Relt	RELT tumor necrosis factor receptor [Source:MGI Symbol;Acc:MGI:2443373]	89	65	66	59	60	108	70	76	129	65	0.974525	0.627101	0.879451	0.752996	0.827314	1.41133	1.05421	1.0713	1.99716	0.990097	78.772	-0.61563	0.295381	-2.08419	0.0371428	0.218588	Down	NO
ENSMUSG00000008333	Snrpb2	U2 small nuclear ribonucleoprotein B [Source:MGI Symbol;Acc:MGI:104805]	1085	1137	835	1013	962	1159	1165	1103	1064	1081	16.0807	14.8477	15.0601	17.4993	17.9544	20.5003	23.748	21.0448	22.2966	22.2875	1053.82	-0.335449	0.0968037	-3.46525	0.00052974	0.0130385	Down	NO
ENSMUSG00000008348	Ubc	ubiquitin C [Source:MGI Symbol;Acc:MGI:98889]	10471	13363	9035	12347	10601	13129	6757	9528	9274	11309	86.8662	97.6768	91.2129	119.388	110.747	129.986	77.0981	101.756	108.781	130.511	10397.9	0.0136654	0.190664	0.0716729	0.942862	0.982071	Up	NO
ENSMUSG00000008373	Prpf31	pre-mRNA processing factor 31 [Source:MGI Symbol;Acc:MGI:1916238]	885	1095	662	935	734	967	859	898	845	866	4.88849	5.3293	4.44994	6.01977	5.10563	6.37471	6.52607	6.38559	6.59949	6.6544	863.206	-0.276709	0.118539	-2.33433	0.0195787	0.147874	Down	NO
ENSMUSG00000008384	Sertad1	SERTA domain containing 1 [Source:MGI Symbol;Acc:MGI:1913438]	237	282	271	298	214	294	271	200	236	352	7.24477	7.59541	10.0812	10.6177	8.23782	10.7257	11.3939	7.87046	10.2003	14.9686	264.62	-0.136263	0.216782	-0.628572	0.52963	0.814135	Down	NO
ENSMUSG00000008393	Carhsp1	calcium regulated heat stable protein 1 [Source:MGI Symbol;Acc:MGI:1196368]	4660	5430	3845	3711	5578	6985	4872	5539	6350	5496	79.6983	81.8253	80.0249	73.9761	120.133	142.571	114.603	121.952	153.553	130.759	5234.14	-0.495229	0.171183	-2.89298	0.00381602	0.0519923	Down	NO
ENSMUSG00000008398	Elk3	ELK3, member of ETS oncogene family [Source:MGI Symbol;Acc:MGI:101762]	1328	1332	1037	978	1046	911	813	795	771	955	10.3067	9.1086	9.79415	8.84706	10.2229	8.43809	8.67841	7.94299	8.46056	10.3107	973.741	0.185727	0.123738	1.50096	0.133365	0.440348	Up	NO
ENSMUSG00000008429	Herpud2	HERPUD family member 2 [Source:MGI Symbol;Acc:MGI:1915393]	1569	1644	1046	1045	1332	1054	877	934	809	715	11.3853	10.5111	9.23678	8.83847	12.1716	9.12782	8.75286	8.72497	8.30031	7.21754	1067.01	0.302589	0.142836	2.11844	0.0341377	0.207724	Up	NO
ENSMUSG00000008435	Rdh13	retinol dehydrogenase 13 (all-trans and 9-cis) [Source:MGI Symbol;Acc:MGI:1918732]	533	588	312	481	468	417	349	369	389	437	3.02938	2.94462	2.15798	3.18646	3.34961	2.82857	2.72822	2.69989	3.12607	3.45516	424.644	0.0106825	0.160719	0.0664666	0.947006	0.983337	Up	NO
ENSMUSG00000008438	Adam21	a disintegrin and metallopeptidase domain 21 [Source:MGI Symbol;Acc:MGI:1861229]	3	6	4	3	4	5	2	2	3	7	0.0503694	0.0887729	0.0817306	0.0587219	0.0845846	0.100197	0.0461932	0.0432312	0.0712158	0.163516	3.84055	-0.127807	0.817553	-0.156328	0.875774	NA	Down	NO
ENSMUSG00000008450	Nutf2	nuclear transport factor 2 [Source:MGI Symbol;Acc:MGI:1915301]	606	666	340	463	85	538	444	471	408	611	10.7051	10.3661	7.30905	9.53311	1.89085	11.3423	10.7876	10.711	10.1906	15.0147	453.853	-0.82444	0.39305	-2.09755	0.0359452	0.214238	Down	NO
ENSMUSG00000008461	Fut1	fucosyltransferase 1 [Source:MGI Symbol;Acc:MGI:109375]	1	1	1	1	6	0	0	0	1	0	0.0120679	0.0106293	0.0146863	0.0140644	0.0911868	0	0	0	0.0170625	0	1.07279	3.19393	1.74207	1.83341	0.0667418	NA	Up	NO
ENSMUSG00000008475	Arpc5	actin related protein 2/3 complex, subunit 5 [Source:MGI Symbol;Acc:MGI:1915021]	2166	2246	2053	1799	1261	1573	1435	1610	1426	1117	42.6047	38.9254	49.1421	41.2447	31.2346	36.9259	38.822	40.7679	39.6589	30.5642	1630.62	0.17862	0.189286	0.943652	0.345347	0.685859	Up	NO
ENSMUSG00000008482	Rnf151	ring finger protein 151 [Source:MGI Symbol;Acc:MGI:1914754]	2	2	0	3	0	0	3	0	5	0	0.0541853	0.0477491	0	0.0947558	0	0	0.111808	0	0.191568	0	1.49475	-0.848102	2.01679	-0.42052	0.674106	NA	Down	NO
ENSMUSG00000008489	Elavl2	ELAV like RNA binding protein 1 [Source:MGI Symbol;Acc:MGI:1100887]	61	39	36	42	73	87	85	102	94	101	0.166823	0.0939771	0.119811	0.133879	0.251402	0.283957	0.319724	0.359105	0.363476	0.384245	73.3282	-0.98469	0.289561	-3.40063	0.000672313	0.0156305	Down	NO
ENSMUSG00000008496	Pou2f2	POU domain, class 2, transcription factor 2 [Source:MGI Symbol;Acc:MGI:101897]	832	134	21	95	164	91	68	68	22	40	3.87237	0.549518	0.118942	0.515365	0.961209	0.505475	0.435299	0.40743	0.144774	0.258984	138.413	0.609177	0.642687	0.94786	0.343201	0.683904	Up	NO
ENSMUSG00000008540	Mgst1	microsomal glutathione S-transferase 1 [Source:MGI Symbol;Acc:MGI:1913850]	6555	9930	5256	4916	4594	3552	3921	4791	3245	4923	65.9675	88.0504	64.3692	57.6642	58.2197	42.6612	54.2727	62.0694	46.1737	68.9203	4973.87	0.187226	0.192328	0.973473	0.330318	0.673187	Up	NO
ENSMUSG00000008575	Nfib	nuclear factor I/B [Source:MGI Symbol;Acc:MGI:103188]	1924	2333	726	899	1263	675	700	840	647	617	3.23352	3.4547	1.48482	1.76104	2.67298	1.35387	1.61807	1.81737	1.53744	1.4425	998.729	0.383113	0.187452	2.04379	0.0409746	0.231599	Up	NO
ENSMUSG00000008601	Rab25	RAB25, member RAS oncogene family [Source:MGI Symbol;Acc:MGI:1858203]	9	9	10	10	6	16	8	4	8	15	0.164581	0.145008	0.222541	0.21314	0.138162	0.349178	0.201199	0.0941609	0.206845	0.381586	9.46899	-0.309273	0.581	-0.532311	0.59451	0.84889	Down	NO
ENSMUSG00000008604	Ubqln4	ubiquilin 4 [Source:MGI Symbol;Acc:MGI:2150152]	2007	2035	1647	1903	1980	2239	1659	1719	1764	1551	17.6695	15.7857	17.6455	19.5278	21.9514	23.5252	20.0886	19.4825	21.9582	18.9954	1826.93	-0.0327152	0.120658	-0.271141	0.786283	0.930557	Down	NO
ENSMUSG00000008658	Rbfox1	RNA binding protein, fox-1 homolog (C. elegans) 1 [Source:MGI Symbol;Acc:MGI:1926224]	18	34	27	21	30	18	17	15	35	31	0.150068	0.24975	0.273931	0.20406	0.314958	0.179093	0.194936	0.160989	0.41257	0.359522	24.4595	0.0760206	0.424837	0.178941	0.857984	0.952945	Up	NO
ENSMUSG00000008668	Rps18	ribosomal protein S18 [Source:MGI Symbol;Acc:MGI:98146]	2426	2476	2786	3710	3609	3991	3334	3952	3892	4805	27.3418	24.5873	38.2105	48.7357	51.2206	53.681	51.6807	57.3386	62.0199	75.3337	3536.76	-0.334327	0.150509	-2.2213	0.0263303	0.177449	Down	NO
ENSMUSG00000008682	Rpl10	ribosomal protein L10 [Source:MGI Symbol;Acc:MGI:105943]	712	806	581	584	561	697	656	640	565	587	6.74982	6.73244	6.70277	6.45302	6.69726	7.88584	8.5535	7.81064	7.57327	7.74124	629.544	-0.207348	0.103731	-1.9989	0.0456191	0.245263	Down	NO
ENSMUSG00000008683	Rps15a	ribosomal protein S15A [Source:MGI Symbol;Acc:MGI:2389091]	4045	4374	4340	4961	5814	5914	5151	5485	5116	5148	16.6583	15.8714	21.7504	23.8132	30.1514	29.0667	29.1763	29.0792	29.7896	29.4924	5044.83	-0.171885	0.103884	-1.65458	0.0980091	0.37342	Down	NO
ENSMUSG00000008690	Ncaph2	non-SMC condensin II complex, subunit H2 [Source:MGI Symbol;Acc:MGI:1289164]	2024	2009	1757	2134	2007	2051	1903	2076	1913	1906	13.0208	11.3876	13.7551	16.0014	16.259	15.7469	16.8381	17.1928	17.4006	17.0573	1964.34	-0.0866732	0.0889981	-0.973877	0.330118	0.673037	Down	NO
ENSMUSG00000008730	Hipk1	homeodomain interacting protein kinase 1 [Source:MGI Symbol;Acc:MGI:1314873]	4648	5796	2311	2512	2662	2182	2465	2046	2189	1932	15.9701	17.5467	9.66291	10.06	11.5179	8.94747	11.6489	9.04986	10.6343	9.23443	2737.06	0.121143	0.126228	0.959711	0.337201	0.679745	Up	NO
ENSMUSG00000008734	Gprc5b	G protein-coupled receptor, family C, group 5, member B [Source:MGI Symbol;Acc:MGI:1927596]	1455	1965	1835	2315	2271	1642	1325	1717	1504	1214	9.94121	11.8294	15.2573	18.4359	19.5396	13.3891	12.4514	15.1022	14.5294	11.5387	1702.32	0.450694	0.139467	3.23154	0.00123125	0.023714	Up	NO
ENSMUSG00000008763	Man1a2	mannosidase, alpha, class 1A, member 2 [Source:MGI Symbol;Acc:MGI:104676]	2742	3319	1768	1726	2253	1781	1823	1771	1602	1155	13.8044	14.7225	10.8317	10.1281	14.2835	10.7008	12.6231	11.4779	11.4034	8.08897	1925.85	0.157715	0.175208	0.90016	0.368035	0.705831	Up	NO
ENSMUSG00000008789	Ceacam5	carcinoembryonic antigen-related cell adhesion molecule 5 [Source:MGI Symbol;Acc:MGI:1920500]	0	1	0	0	0	4	0	0	4	0	0	0.0131527	0	0	0	0.0712918	0	0	0.0844522	0	0.910484	-3.17453	2.86614	-1.1076	0.268035	NA	Down	NO
ENSMUSG00000008822	Acyp1	acylphosphatase 1, erythrocyte (common) type [Source:MGI Symbol;Acc:MGI:1913454]	242	288	174	232	150	195	137	191	191	175	5.1858	5.43773	4.53748	5.79463	4.04775	4.98697	4.03782	5.269	5.78703	5.21674	192.515	-0.0229649	0.185797	-0.123602	0.90163	0.967888	Down	NO
ENSMUSG00000008845	Cd163	CD163 antigen [Source:MGI Symbol;Acc:MGI:2135946]	24	117	32	126	52	57	62	49	47	18	0.16867	0.724503	0.273682	1.03213	0.460207	0.478083	0.599306	0.443325	0.467032	0.175981	56.3472	0.485199	0.549034	0.883732	0.376841	0.710544	Up	NO
ENSMUSG00000008855	Hdac5	histone deacetylase 5 [Source:MGI Symbol;Acc:MGI:1333784]	2182	2361	1903	1878	2421	1660	1289	1909	1369	1759	6.63936	6.32984	7.04654	6.66047	9.27658	6.02813	5.39451	7.47776	5.88976	7.44557	1836.19	0.294346	0.161383	1.8239	0.0681675	0.306691	Up	NO
ENSMUSG00000008859	Rala	v-ral simian leukemia viral oncogene A (ras related) [Source:MGI Symbol;Acc:MGI:1927243]	1161	1254	1134	1227	1038	1286	995	1222	1097	1112	18.9923	18.0745	22.5748	23.3952	21.3828	25.1066	22.387	25.7341	25.3731	25.3052	1142.05	-0.0901114	0.10327	-0.87258	0.382892	0.716061	Down	NO
ENSMUSG00000008892	Vdac3	voltage-dependent anion channel 3 [Source:MGI Symbol;Acc:MGI:106922]	1701	1750	1408	1659	1875	1691	1580	1828	1561	1799	12.8229	11.6237	12.9167	14.5769	17.7994	15.2135	16.382	17.74	16.6383	18.8657	1673.92	-0.122955	0.1215	-1.01198	0.311548	0.654906	Down	NO
ENSMUSG00000008958	Vps72	vacuolar protein sorting 72 [Source:MGI Symbol;Acc:MGI:1202305]	1419	1442	1084	1255	1151	1244	1090	1169	1016	1508	15.2238	13.6311	14.1526	15.6936	15.5503	15.9281	16.084	16.1454	15.412	22.5062	1222.16	-0.135338	0.151215	-0.895004	0.370785	0.707134	Down	NO
ENSMUSG00000008976	Gabpa	GA repeat binding protein, alpha [Source:MGI Symbol;Acc:MGI:95610]	1913	2340	1369	1378	1357	1382	1180	1291	1264	932	12.9224	13.9273	11.2537	10.8496	11.5433	11.1413	10.9632	11.2266	12.0725	8.75796	1394.45	0.100504	0.131431	0.764696	0.444453	0.76069	Up	NO
ENSMUSG00000008999	Bmp7	bone morphogenetic protein 7 [Source:MGI Symbol;Acc:MGI:103302]	450	263	240	94	337	119	141	82	108	151	4.73025	2.43586	3.07008	1.1517	4.46091	1.49287	2.03854	1.10964	1.60516	2.20805	190.326	0.819656	0.396049	2.06958	0.0384917	0.223189	Up	NO
ENSMUSG00000009013	Dynll1	dynein light chain LC8-type 1 [Source:MGI Symbol;Acc:MGI:1861457]	1275	1472	1681	1979	1313	2885	2010	2013	2322	2143	9.72552	9.89317	15.604	17.5949	12.6122	26.2634	21.0876	19.767	25.0431	22.7397	1926.74	-0.534331	0.163076	-3.27657	0.00105076	0.0212034	Down	NO
ENSMUSG00000009030	Pdcl	phosducin-like [Source:MGI Symbol;Acc:MGI:1914716]	1113	1440	1106	1044	785	934	735	888	970	680	8.64358	9.8534	10.4525	9.4501	7.67697	8.65662	7.85079	8.8778	10.6511	7.34629	946.414	0.142161	0.177526	0.800791	0.423252	0.747423	Up	NO
ENSMUSG00000009035	Tmem184b	transmembrane protein 184b [Source:MGI Symbol;Acc:MGI:2445179]	1374	615	520	1239	1063	435	422	405	387	988	6.72341	2.65157	3.09651	7.06663	6.55026	2.54036	2.84016	2.55124	2.67755	6.72544	726.31	0.726976	0.407033	1.78604	0.0740931	0.321184	Up	NO
ENSMUSG00000009073	Nf2	neurofibromin 2 [Source:MGI Symbol;Acc:MGI:97307]	2627	3465	1985	2336	1686	2066	1730	1503	1656	1485	13.5736	15.7747	12.4813	14.0684	10.9702	12.7399	12.2944	9.9974	12.0981	10.6738	1984.41	0.16675	0.150581	1.10738	0.268131	0.612397	Up	NO
ENSMUSG00000009075	Cabp7	calcium binding protein 7 [Source:MGI Symbol;Acc:MGI:2183437]	0	0	11	16	13	10	17	11	12	13	0	0	0.248984	0.346859	0.304485	0.221973	0.434898	0.263389	0.315567	0.336351	10.7767	-0.0107929	0.473504	-0.0227938	0.981815	0.993739	Down	NO
ENSMUSG00000009076	Zmat5	zinc finger, matrin type 5 [Source:MGI Symbol;Acc:MGI:1914428]	359	347	344	323	320	344	257	247	249	411	11.3211	9.64157	13.2013	11.8723	12.7076	12.9466	11.1469	10.0273	11.1024	18.03	316.721	0.0469734	0.20895	0.224807	0.82213	0.942397	Up	NO
ENSMUSG00000009079	Ewsr1	Ewing sarcoma breakpoint region 1 [Source:MGI Symbol;Acc:MGI:99960]	7839	9025	5633	6644	4879	6468	5827	6464	5555	6583	46.9277	47.6037	41.0369	46.3592	36.7808	46.2106	47.9779	49.8155	47.0193	54.8218	6358.8	-0.194345	0.121185	-1.60371	0.108778	0.394004	Down	NO
ENSMUSG00000009090	Ap1b1	adaptor protein complex AP-1, beta 1 subunit [Source:MGI Symbol;Acc:MGI:1096368]	1431	1615	1116	1306	1117	1148	1001	984	988	1052	9.85437	9.79911	9.35232	10.4826	9.68644	9.43483	9.48093	8.72325	9.61987	10.0778	1149.35	0.107057	0.0934203	1.14597	0.251808	0.595252	Up	NO
ENSMUSG00000009092	Derl3	Der1-like domain family, member 3 [Source:MGI Symbol;Acc:MGI:1917627]	304	482	231	120	245	763	475	671	616	406	3.54807	4.95668	3.28092	1.63244	3.60086	10.6279	7.625	10.0817	10.1653	6.59181	432.644	-1.62109	0.282146	-5.74556	9.16e-09	2.54e-06	Down	YES
ENSMUSG00000009093	Gstt4	glutathione S-transferase, theta 4 [Source:MGI Symbol;Acc:MGI:1923136]	1	0	4	3	0	0	0	1	0	2	0.0310122	0	0.150963	0.108464	0	0	0	0.039946	0	0.0862807	1.12153	1.88012	1.91295	0.982836	0.325688	NA	Up	NO
ENSMUSG00000009097	Tbx1	T-box 1 [Source:MGI Symbol;Acc:MGI:98493]	80	63	108	75	128	56	54	35	58	80	0.50936	0.353425	0.836801	0.556587	1.02628	0.425522	0.47288	0.286875	0.522133	0.708571	73.3039	0.791157	0.317239	2.49388	0.0126354	0.112768	Up	NO
ENSMUSG00000009108	Gnat2	guanine nucleotide binding protein, alpha transducing 2 [Source:MGI Symbol;Acc:MGI:95779]	11	23	16	21	6	16	28	12	20	18	0.0882883	0.16265	0.156277	0.196454	0.0606415	0.15326	0.3091	0.123986	0.226963	0.200977	17.0964	-0.485265	0.507978	-0.955288	0.339432	0.681457	Down	NO
ENSMUSG00000009112	Bcl2l13	BCL2-like 13 (apoptosis facilitator) [Source:MGI Symbol;Acc:MGI:2136959]	1885	2372	1370	1453	1374	1664	1539	1493	1638	1165	9.54299	10.5807	8.44032	8.57385	8.75954	10.0538	10.7162	9.73031	11.7249	8.20464	1559.02	-0.180475	0.135869	-1.32831	0.184077	0.516683	Down	NO
ENSMUSG00000009115	Spatc1l	spermatogenesis and centriole associated 1 like [Source:MGI Symbol;Acc:MGI:1923823]	4	4	2	0	1	0	3	0	0	0	0.0872771	0.0769101	0.0531067	0	0.0274877	0	0.0900457	0	0	0	1.28262	0.654251	1.96001	0.333799	0.738531	NA	Up	NO
ENSMUSG00000009145	Dqx1	DEAQ RNA-dependent ATPase [Source:MGI Symbol;Acc:MGI:2136388]	151	182	179	113	70	99	98	63	68	90	1.80239	1.91411	2.60009	1.57212	1.05218	1.4103	1.60889	0.96807	1.14764	1.49442	107.859	0.462341	0.319128	1.44876	0.147403	0.463116	Up	NO
ENSMUSG00000009185	Ccl8	chemokine (C-C motif) ligand 8 [Source:MGI Symbol;Acc:MGI:101878]	22	12	10	23	297	11	90	13	7	5	2.10441	1.01134	1.16409	2.56435	35.7752	1.25573	11.8406	1.60084	0.946759	0.665395	49.4641	2.00282	1.25287	1.59859	0.109912	0.396021	Up	NO
ENSMUSG00000009207	Lnpk	lunapark, ER junction formation factor [Source:MGI Symbol;Acc:MGI:1918115]	271	328	168	171	200	148	171	149	170	153	0.837525	0.893157	0.631836	0.615974	0.778359	0.545875	0.726864	0.592802	0.742849	0.657778	186.484	0.0986005	0.162732	0.605908	0.544576	0.822653	Up	NO
ENSMUSG00000009210	Prr29	proline rich 29 [Source:MGI Symbol;Acc:MGI:1922823]	3	0	2	2	1	2	1	2	1	0	0.0410946	0	0.0333405	0.0319288	0.0172568	0.0326987	0.0188436	0.0352708	0.0193674	0	1.38365	0.412118	1.37886	0.298883	0.765029	NA	Up	NO
ENSMUSG00000009214	Mymk	myomaker, myoblast fusion factor [Source:MGI Symbol;Acc:MGI:1913389]	0	0	0	0	0	2	1	0	0	0	0	0	0	0	0	0.0527675	0.0304089	0	0	0	0.306999	-1.73636	3.63413	-0.477793	0.632798	NA	Down	NO
ENSMUSG00000009216	Fam163b	family with sequence similarity 163, member B [Source:MGI Symbol;Acc:MGI:1926106]	2	1	3	2	2	0	3	5	5	0	0.0330349	0.0145484	0.0603036	0.0385001	0.0415954	0	0.0681657	0.106336	0.116792	0	2.36069	-0.245001	1.21958	-0.20089	0.840785	NA	Down	NO
ENSMUSG00000009246	Trpm5	transient receptor potential cation channel, subfamily M, member 5 [Source:MGI Symbol;Acc:MGI:1861718]	11	5	14	21	20	18	21	10	14	14	0.0540812	0.0216583	0.0837627	0.120339	0.123825	0.105615	0.142002	0.0632901	0.0973233	0.0957473	15.0367	0.163554	0.43787	0.373521	0.708761	0.900626	Up	NO
ENSMUSG00000009248	Ascl2	achaete-scute family bHLH transcription factor 2 [Source:MGI Symbol;Acc:MGI:96920]	3	7	2	1	14	7	6	1	2	5	0.0606141	0.124624	0.0491769	0.0235473	0.356246	0.168806	0.166737	0.0260252	0.0571336	0.140561	4.71556	0.354006	0.977167	0.362278	0.717145	NA	Up	NO
ENSMUSG00000009281	Rarres2	retinoic acid receptor responder (tazarotene induced) 2 [Source:MGI Symbol;Acc:MGI:1918910]	3076	3629	2965	2761	4336	2767	2480	3418	2851	3507	41.6605	43.3062	48.8685	43.5855	73.9519	44.725	46.1974	59.5943	54.5957	66.0746	3150.2	0.0763542	0.194081	0.393415	0.694013	0.8941	Up	NO
ENSMUSG00000009291	Pttg1ip	pituitary tumor-transforming 1 interacting protein [Source:MGI Symbol;Acc:MGI:2652132]	4837	4945	4504	4009	4230	3695	3287	3686	3096	3259	37.9075	34.1461	42.955	36.6204	41.7457	34.5595	35.4304	37.1877	34.3062	35.5299	3878.88	0.243805	0.10372	2.35061	0.0187427	0.143728	Up	NO
ENSMUSG00000009292	Trpm2	transient receptor potential cation channel, subfamily M, member 2 [Source:MGI Symbol;Acc:MGI:1351901]	367	108	78	80	274	73	75	40	39	51	1.00463	0.26049	0.259839	0.255252	0.944523	0.238487	0.282378	0.14096	0.150947	0.194209	112.021	1.29063	0.509505	2.5331	0.0113059	0.104695	Up	NO
ENSMUSG00000009293	Ube2g2	ubiquitin-conjugating enzyme E2G 2 [Source:MGI Symbol;Acc:MGI:1343188]	1013	360	456	975	653	449	368	871	310	540	16.2717	5.09508	8.9136	18.2543	13.2087	8.60742	8.13015	18.0109	7.04056	12.0664	589.486	0.363472	0.402768	0.902435	0.366826	0.70499	Up	NO
ENSMUSG00000009350	Mpo	myeloperoxidase [Source:MGI Symbol;Acc:MGI:97137]	0	0	2	0	3	1	3	0	0	0	0	0	0.0247059	0	0.0383496	0.0121152	0.0418904	0	0	0	0.941982	0.987214	2.27734	0.433495	0.664655	NA	Up	NO
ENSMUSG00000009376	Met	met proto-oncogene [Source:MGI Symbol;Acc:MGI:96969]	116	119	91	155	140	80	101	120	75	114	0.490103	0.442999	0.467881	0.763307	0.744869	0.403385	0.586916	0.652689	0.448034	0.670034	109.722	0.29958	0.245031	1.22262	0.221474	0.563043	Up	NO
ENSMUSG00000009378	Slc16a12	solute carrier family 16 (monocarboxylic acid transporters), member 12 [Source:MGI Symbol;Acc:MGI:2147716]	28	36	14	23	29	20	12	18	31	17	0.31027	0.35149	0.188794	0.297072	0.404676	0.264496	0.182893	0.256771	0.485698	0.262063	22.1436	0.0769163	0.411497	0.186918	0.851725	0.950566	Up	NO
ENSMUSG00000009394	Syn2	synapsin II [Source:MGI Symbol;Acc:MGI:103020]	70	73	28	50	37	17	29	50	31	46	0.365122	0.335496	0.177733	0.303982	0.243034	0.105825	0.208052	0.33574	0.228622	0.333781	41.4733	0.0491827	0.380416	0.129287	0.897131	0.967191	Up	NO
ENSMUSG00000009406	Elk1	ELK1, member of ETS oncogene family [Source:MGI Symbol;Acc:MGI:101833]	648	1179	802	827	568	840	684	849	710	685	5.6309	9.02695	8.48091	8.37618	6.21546	8.71134	8.17497	9.49739	8.72336	8.28044	765.551	-0.117046	0.198455	-0.589789	0.555332	0.828775	Down	NO
ENSMUSG00000009418	Nav1	neuron navigator 1 [Source:MGI Symbol;Acc:MGI:2183683]	1579	2129	1212	1344	1013	1707	1310	1362	1447	861	3.06272	3.63852	2.86084	3.03852	2.47432	3.95149	3.49481	3.40091	3.9684	2.32321	1362.21	-0.243584	0.201785	-1.20715	0.227375	0.570138	Down	NO
ENSMUSG00000009470	Tnpo1	transportin 1 [Source:MGI Symbol;Acc:MGI:2681523]	1727	5901	2909	2884	1000	3529	3303	3238	3307	1930	7.13805	21.4901	14.6318	13.8938	5.20486	17.4077	18.7769	17.2289	19.3261	11.097	2904.33	-0.508207	0.396631	-1.28131	0.200085	0.536244	Down	NO
ENSMUSG00000009535	Rnmt	RNA (guanine-7-) methyltransferase [Source:MGI Symbol;Acc:MGI:1915147]	972	1124	659	786	616	847	777	860	712	812	3.76233	3.83338	3.10414	3.5461	3.00257	3.9127	4.13656	4.28532	3.89667	4.37227	800.743	-0.304706	0.11285	-2.70009	0.00693212	0.0776075	Down	NO
ENSMUSG00000009545	Kcnq1	potassium voltage-gated channel, subfamily Q, member 1 [Source:MGI Symbol;Acc:MGI:108083]	139	149	182	178	131	195	121	96	171	170	1.49653	1.41345	2.38456	2.23371	1.77609	2.50557	1.79177	1.33056	2.60308	2.54612	152.656	0.0430628	0.254913	0.168931	0.865851	0.955139	Up	NO
ENSMUSG00000009549	Srp14	signal recognition particle 14 [Source:MGI Symbol;Acc:MGI:107169]	1985	1496	2147	1827	1055	1643	1452	1199	859	977	40.9909	27.2197	53.9541	43.9747	27.4348	40.4918	41.2402	31.8743	25.0809	28.0661	1438.7	0.386177	0.279929	1.37955	0.167724	0.493518	Up	NO
ENSMUSG00000009555	Cdk9	cyclin-dependent kinase 9 (CDC2-related kinase) [Source:MGI Symbol;Acc:MGI:1328368]	1406	1471	1270	1239	1037	1115	1038	1215	1011	1303	7.23719	6.67148	7.95525	7.4335	6.72179	6.84956	7.34868	8.05109	7.35797	9.33017	1193.26	-0.0232253	0.142472	-0.163017	0.870505	0.956625	Down	NO
ENSMUSG00000009563	Tor2a	torsin family 2, member A [Source:MGI Symbol;Acc:MGI:1353596]	529	545	351	444	385	398	346	374	284	324	4.01883	3.64809	3.24501	3.93156	3.68321	3.60852	3.61533	3.65771	3.05059	3.42413	387.595	0.107629	0.131186	0.820426	0.411973	0.738684	Up	NO
ENSMUSG00000009566	Fpgs	folylpolyglutamyl synthetase [Source:MGI Symbol;Acc:MGI:95576]	440	488	323	453	472	443	399	235	454	566	3.03342	2.96431	2.70986	3.64011	4.09772	3.6449	3.78337	2.08565	4.42545	5.4282	423.641	-0.106162	0.266003	-0.399101	0.689819	0.89151	Down	NO
ENSMUSG00000009569	Mrtfb	myocardin related transcription factor B [Source:MGI Symbol;Acc:MGI:3050795]	1670	1988	1107	984	1294	893	869	1021	783	434	6.63376	6.95801	5.35127	4.55592	6.47291	4.23349	4.74778	5.22112	4.39773	2.39825	1056.81	0.423376	0.241105	1.75598	0.079091	0.332824	Up	NO
ENSMUSG00000009575	Cbx5	chromobox 5 [Source:MGI Symbol;Acc:MGI:109372]	5288	5638	2677	2352	3257	2982	2574	2638	2803	1620	19.8155	18.6151	12.2075	10.2728	15.3693	13.336	13.2663	12.7257	14.8512	8.44481	3047.69	0.0560288	0.201162	0.278525	0.780609	0.929582	Up	NO
ENSMUSG00000009585	Apobec3	apolipoprotein B mRNA editing enzyme, catalytic polypeptide 3 [Source:MGI Symbol;Acc:MGI:1933111]	609	577	419	454	544	408	348	404	349	395	1.62869	1.35963	1.36364	1.41519	1.83206	1.30222	1.28005	1.3909	1.31968	1.46953	440.139	0.229777	0.134479	1.70865	0.0875166	0.352696	Up	NO
ENSMUSG00000009588	St6galnac1	ST6 (alpha-N-acetyl-neuraminyl-2,3-beta-galactosyl-1,3)-N-acetylgalactosaminide alpha-2,6-sialyltransferase 1 [Source:MGI Symbol;Acc:MGI:1341826]	0	17	1	2	0	1	4	0	0	0	0	0.306088	0.024866	0.0476262	0	0.0243873	0.112432	0	0	0	2.12189	-0.108517	2.04254	-0.0531285	0.95763	NA	Down	NO
ENSMUSG00000009596	Taf7l	TATA-box binding protein associated factor 7 like [Source:MGI Symbol;Acc:MGI:1921719]	1	0	0	0	1	0	2	0	1	2	0.0195814	0	0	0	0.0246684	0	0.0538735	0	0.0276855	0.0544785	0.736385	-1.60003	2.21116	-0.723613	0.469303	NA	Down	NO
ENSMUSG00000009614	Sardh	sarcosine dehydrogenase [Source:MGI Symbol;Acc:MGI:2183102]	655	731	481	656	683	694	587	654	674	607	4.45099	4.37681	3.97764	5.19585	5.84464	5.6283	5.48632	5.7212	6.47587	5.73805	635.443	-0.170023	0.129402	-1.31391	0.188875	0.522401	Down	NO
ENSMUSG00000009621	Vav2	vav 2 oncogene [Source:MGI Symbol;Acc:MGI:102718]	1111	984	748	952	998	805	723	790	614	651	6.53175	5.09724	5.35158	6.52364	7.38869	5.64825	5.8463	5.97911	5.10395	5.32423	819.626	0.245845	0.141741	1.73447	0.082835	0.342051	Up	NO
ENSMUSG00000009628	Tex15	testis expressed gene 15 [Source:MGI Symbol;Acc:MGI:1934816]	745	1269	315	206	437	756	754	712	759	513	2.80699	4.21281	1.44431	0.904669	2.07342	3.39946	3.90736	3.45349	4.04342	2.68883	627.622	-1.20433	0.263218	-4.57541	4.75e-06	0.000384025	Down	YES
ENSMUSG00000009630	Ppp2cb	protein phosphatase 2 (formerly 2A), catalytic subunit, beta isoform [Source:MGI Symbol;Acc:MGI:1321161]	1397	1542	1139	1168	1325	1207	1058	1148	1213	1031	46.4836	45.2077	46.1204	45.2985	55.5189	47.9307	48.4191	49.1744	57.0672	47.7224	1202.64	0.0169048	0.106126	0.15929	0.87344	0.95806	Up	NO
ENSMUSG00000009633	G0s2	G0/G1 switch gene 2 [Source:MGI Symbol;Acc:MGI:1316737]	152	172	178	205	184	172	124	173	132	186	8.53003	8.50471	12.156	13.4091	13.0031	11.5196	9.57101	12.4982	10.4738	14.5205	166.508	0.18388	0.174135	1.05596	0.290985	0.636005	Up	NO
ENSMUSG00000009640	Dmap1	DNA methyltransferase 1-associated protein 1 [Source:MGI Symbol;Acc:MGI:1913483]	579	555	477	463	480	523	431	497	465	603	5.98079	5.05125	5.99604	5.57441	6.24372	6.4474	6.1233	6.60892	6.79136	8.66479	502.427	-0.170182	0.148203	-1.1483	0.250843	0.594062	Down	NO
ENSMUSG00000009646	Pla2g12b	phospholipase A2, group XIIB [Source:MGI Symbol;Acc:MGI:1917086]	0	0	3	0	0	0	3	1	2	2	0	0	0.103203	0	0	0	0.116658	0.0364111	0.0799341	0.0786457	1.19502	-0.742405	1.88313	-0.394239	0.693405	NA	Down	NO
ENSMUSG00000009647	Mcu	mitochondrial calcium uniporter [Source:MGI Symbol;Acc:MGI:3026965]	947	1124	537	684	513	574	542	409	427	558	5.75659	6.02014	3.97242	4.84629	3.92694	4.16419	4.5315	3.20061	3.66999	4.71856	606.335	0.118453	0.167256	0.708216	0.478811	0.784543	Up	NO
ENSMUSG00000009654	Oit3	oncoprotein induced transcript 3 [Source:MGI Symbol;Acc:MGI:1201782]	127	97	82	54	67	68	20	85	48	56	2.08451	1.40281	1.63788	1.03308	1.38483	1.33202	0.451493	1.79602	1.11394	1.27865	67.8204	0.229872	0.387159	0.593741	0.552685	0.826909	Up	NO
ENSMUSG00000009670	Tex11	testis expressed gene 11 [Source:MGI Symbol;Acc:MGI:1933237]	6	2	0	0	10	0	3	1	0	0	0.0744605	0.0218683	0	0	0.156266	0	0.0512065	0.0159824	0	0	2.0929	1.94485	1.95277	0.995945	0.319277	NA	Up	NO
ENSMUSG00000009681	Bcr	BCR activator of RhoGEF and GTPase [Source:MGI Symbol;Acc:MGI:88141]	1877	2332	1342	1499	1327	1363	1092	903	1185	1047	10.0379	10.9883	8.73368	9.34368	8.93659	8.69917	8.0321	6.21671	8.96024	7.78908	1348.56	0.233066	0.141744	1.64428	0.100119	0.377539	Up	NO
ENSMUSG00000009687	Fxyd5	FXYD domain-containing ion transport regulator 5 [Source:MGI Symbol;Acc:MGI:1201785]	519	271	357	376	252	258	246	159	209	281	3.59376	1.65339	3.00827	3.03465	2.19737	2.13209	2.34285	1.41734	2.04621	2.70675	286.634	0.426834	0.288763	1.47815	0.139368	0.449917	Up	NO
ENSMUSG00000009731	Kcnd1	potassium voltage-gated channel, Shal-related family, member 1 [Source:MGI Symbol;Acc:MGI:96671]	73	82	53	74	76	65	59	98	71	67	0.590954	0.584886	0.522123	0.698238	0.774765	0.62798	0.656918	1.0213	0.812669	0.754517	71.0343	-0.174558	0.239394	-0.729163	0.465902	0.775651	Down	NO
ENSMUSG00000009733	Tfcp2	transcription factor CP2 [Source:MGI Symbol;Acc:MGI:98509]	799	991	681	719	675	684	587	692	608	595	3.37026	3.68312	3.49566	3.53495	3.58544	3.44331	3.40551	3.75765	3.62612	3.49135	687.987	0.0481845	0.0988808	0.487299	0.626047	0.864276	Up	NO
ENSMUSG00000009739	Pou6f1	POU domain, class 6, transcription factor 1 [Source:MGI Symbol;Acc:MGI:102935]	655	511	594	619	1151	443	442	502	438	630	2.50359	1.72095	2.76296	2.75773	5.54013	2.02083	2.32366	2.47013	2.36712	3.34984	593.942	0.594825	0.261263	2.27673	0.0228026	0.163059	Up	NO
ENSMUSG00000009741	Ubp1	upstream binding protein 1 [Source:MGI Symbol;Acc:MGI:104889]	1817	1862	1142	1519	1412	1334	1370	1409	1178	1240	8.47864	7.65554	6.48489	8.26164	8.29712	7.42899	8.79264	8.46401	7.77212	8.04921	1398.4	-0.0303148	0.115829	-0.26172	0.793537	0.932235	Down	NO
ENSMUSG00000009772	Nuak2	NUAK family, SNF1-like kinase, 2 [Source:MGI Symbol;Acc:MGI:1921387]	314	270	107	134	70	80	76	22	42	80	2.3711	1.79642	0.98326	1.17941	0.665636	0.720958	0.789338	0.213859	0.448431	0.840368	110.099	0.704087	0.396825	1.7743	0.0760134	0.325849	Up	NO
ENSMUSG00000009828	Cilk1	ciliogenesis associated kinase 1 [Source:MGI Symbol;Acc:MGI:1934157]	755	903	556	579	586	611	488	526	579	740	2.25947	2.38107	2.02488	2.01965	2.2084	2.18225	2.00866	2.02646	2.44997	3.08071	619.317	-0.120602	0.161558	-0.746494	0.455369	0.769342	Down	NO
ENSMUSG00000009863	Sdhb	succinate dehydrogenase complex, subunit B, iron sulfur (Ip) [Source:MGI Symbol;Acc:MGI:1914930]	2427	2479	1750	2221	1913	1917	1841	2061	1839	2265	45.487	40.9373	39.9136	48.5181	45.1497	42.8788	47.4568	49.7267	48.7329	59.0536	2041.73	-0.1042	0.126241	-0.825409	0.409139	0.736762	Down	NO
ENSMUSG00000009876	Cox4i2	cytochrome c oxidase subunit 4I2 [Source:MGI Symbol;Acc:MGI:2135755]	60	87	106	98	75	137	95	112	96	176	2.52171	3.22173	5.42146	4.80073	3.96944	6.87178	5.49157	6.05977	5.70481	10.2901	105.406	-0.482586	0.267929	-1.80117	0.0716755	0.315413	Down	NO
ENSMUSG00000009894	Snap47	synaptosomal-associated protein, 47 [Source:MGI Symbol;Acc:MGI:1915076]	773	1199	670	764	750	768	637	710	695	839	9.14639	12.5001	9.64741	10.5366	11.1751	10.8451	10.3666	10.8149	11.6273	13.81	764.277	-0.0868926	0.151684	-0.572852	0.566745	0.834585	Down	NO
ENSMUSG00000009900	Wnt3a	wingless-type MMTV integration site family, member 3A [Source:MGI Symbol;Acc:MGI:98956]	0	0	0	3	3	1	1	2	2	0	0	0	0	0.0619121	0.0668791	0.021128	0.0243514	0.0455799	0.0500565	0	1.22829	0.631232	1.55681	0.405465	0.685136	NA	Up	NO
ENSMUSG00000009905	Kdsr	3-ketodihydrosphingosine reductase [Source:MGI Symbol;Acc:MGI:1918000]	837	1044	559	609	763	706	603	703	626	573	4.76108	5.23246	3.86952	4.03771	5.46546	4.79278	4.71764	5.1479	5.03474	4.53415	685.095	-0.0767897	0.133611	-0.574727	0.565476	0.834202	Down	NO
ENSMUSG00000009907	Vps4b	vacuolar protein sorting 4B [Source:MGI Symbol;Acc:MGI:1100499]	2817	3017	2038	2106	1856	1813	1755	1907	1473	1204	13.5378	12.775	11.9188	11.7966	11.2321	10.3983	11.6002	11.7979	10.0089	8.04912	1935.88	0.218542	0.154861	1.41121	0.158183	0.478626	Up	NO
ENSMUSG00000009927	Rps25	ribosomal protein S25 [Source:MGI Symbol;Acc:MGI:1922867]	2046	2130	2355	3106	5361	3249	4377	2938	2881	3331	22.626	20.7543	31.6927	40.0352	74.657	42.8801	66.5743	41.8262	45.0473	51.2434	3213.02	0.0117242	0.259299	0.045215	0.963936	0.987233	Up	NO
ENSMUSG00000009941	Nxf2	nuclear RNA export factor 2 [Source:MGI Symbol;Acc:MGI:1933192]	20	23	14	9	12	17	20	24	16	20	0.316376	0.320563	0.269504	0.165942	0.239033	0.320934	0.435128	0.488743	0.357862	0.440105	17.3226	-0.811291	0.404782	-2.00427	0.0450414	0.243415	Down	NO
ENSMUSG00000009995	Tafazzin	tafazzin, phospholipid-lysophospholipid transacylase [Source:MGI Symbol;Acc:MGI:109626]	851	1370	1037	1020	881	944	728	826	776	741	2.80507	3.97886	4.15966	3.91878	3.65688	3.71354	3.30044	3.505	3.61658	3.39775	898.026	0.211292	0.152265	1.38766	0.165241	0.489662	Up	NO
ENSMUSG00000010021	Kif19a	kinesin family member 19A [Source:MGI Symbol;Acc:MGI:2447024]	56	77	33	32	23	25	14	23	19	39	0.486709	0.589654	0.349028	0.324163	0.251728	0.259311	0.167356	0.257337	0.233482	0.471526	32.1997	0.210567	0.374316	0.562536	0.573751	0.837516	Up	NO
ENSMUSG00000010025	Aldh3a2	aldehyde dehydrogenase family 3, subfamily A2 [Source:MGI Symbol;Acc:MGI:1353452]	1988	2357	1847	1668	1618	1837	1417	1778	1531	1319	14.0544	14.6818	15.8902	13.7445	14.4044	15.4991	13.7782	16.1816	15.3036	12.9718	1700.46	0.0459665	0.13004	0.35348	0.723728	0.908339	Up	NO
ENSMUSG00000010044	Zmynd10	zinc finger, MYND domain containing 10 [Source:MGI Symbol;Acc:MGI:2387863]	9	8	4	9	9	20	12	8	8	7	0.136538	0.106939	0.0738417	0.159144	0.17193	0.362101	0.250385	0.156234	0.171601	0.147733	9.33416	-0.660956	0.57748	-1.14455	0.252395	0.595939	Down	NO
ENSMUSG00000010045	Tmem115	transmembrane protein 115 [Source:MGI Symbol;Acc:MGI:1930765]	896	990	808	899	852	856	743	669	704	840	19.9616	19.4334	21.9061	23.3446	23.9029	22.7596	22.7669	19.1871	22.176	26.0332	813.948	0.0799002	0.118664	0.673332	0.500736	0.796534	Up	NO
ENSMUSG00000010047	Hyal2	hyaluronoglucosaminidase 2 [Source:MGI Symbol;Acc:MGI:1196334]	488	389	312	354	262	416	339	344	386	285	3.06438	2.15227	2.3842	2.59097	2.07179	3.11759	2.92785	2.78083	3.42715	2.48959	352.117	-0.273833	0.181519	-1.50856	0.131411	0.43698	Down	NO
ENSMUSG00000010048	Ifrd2	interferon-related developmental regulator 2 [Source:MGI Symbol;Acc:MGI:1316708]	528	478	358	435	553	497	527	508	427	508	5.55017	4.42716	4.57953	5.32965	7.32013	6.23493	7.61922	6.87432	6.34633	7.42841	478.898	-0.223051	0.16858	-1.32312	0.185797	0.519107	Down	NO
ENSMUSG00000010051	Hyal1	hyaluronoglucosaminidase 1 [Source:MGI Symbol;Acc:MGI:96298]	325	339	231	114	205	313	129	347	254	158	1.99947	1.83762	1.72945	0.817476	1.58821	2.29815	1.09156	2.74824	2.20947	1.35222	235.52	-0.442267	0.342239	-1.29227	0.196262	0.531718	Down	NO
ENSMUSG00000010054	Tusc2	tumor suppressor 2, mitochondrial calcium regulator [Source:MGI Symbol;Acc:MGI:1931086]	639	754	701	714	710	675	482	534	521	581	13.1401	13.6613	17.542	17.1132	18.3855	16.5654	13.6323	14.1362	15.148	16.6201	621.638	0.265892	0.11771	2.25887	0.0238912	0.167709	Up	NO
ENSMUSG00000010057	Nprl2	NPR2 like, GATOR1 complex subunit [Source:MGI Symbol;Acc:MGI:1914482]	351	385	274	378	228	298	250	281	283	313	4.68377	4.52662	4.44943	5.87919	3.8313	4.74578	4.58834	4.82713	5.33945	5.81023	298.855	-0.0447451	0.17673	-0.253184	0.800126	0.935228	Down	NO
ENSMUSG00000010064	Slc38a3	solute carrier family 38, member 3 [Source:MGI Symbol;Acc:MGI:1923507]	715	743	1145	814	505	2016	852	1367	1620	876	3.03611	2.77988	5.91675	4.02878	2.70038	10.2166	4.97598	7.47265	9.72635	5.1746	1076.69	-0.767521	0.32159	-2.38665	0.0170028	0.135823	Down	NO
ENSMUSG00000010066	Cacna2d2	calcium channel, voltage-dependent, alpha 2/delta subunit 2 [Source:MGI Symbol;Acc:MGI:1929813]	128	133	54	86	72	100	62	68	78	35	0.548436	0.502103	0.281562	0.429488	0.388482	0.511352	0.365373	0.375073	0.472536	0.208617	78.2798	-0.0353014	0.30016	-0.117608	0.906378	0.969258	Down	NO
ENSMUSG00000010067	Rassf1	Ras association (RalGDS/AF-6) domain family member 1 [Source:MGI Symbol;Acc:MGI:1928386]	544	667	364	496	353	487	357	374	506	293	3.01409	3.25618	2.45429	3.20315	2.46294	3.22025	2.72053	2.66762	3.96398	2.25833	432.363	-0.0797361	0.20446	-0.389985	0.696548	0.894544	Down	NO
ENSMUSG00000010080	Epn3	epsin 3 [Source:MGI Symbol;Acc:MGI:1919139]	83	211	140	223	176	148	126	127	134	144	0.786846	1.76246	1.61512	2.46408	2.1011	1.67447	1.64289	1.54992	1.79614	1.89905	149.23	0.314633	0.261562	1.2029	0.229016	0.572323	Up	NO
ENSMUSG00000010086	Rnf112	ring finger protein 112 [Source:MGI Symbol;Acc:MGI:106611]	0	0	0	0	1	0	1	2	2	1	0	0	0	0	0.0103466	0	0.011298	0.0211471	0.023224	0.0114248	0.750225	-1.84323	2.11972	-0.869565	0.384538	NA	Down	NO
ENSMUSG00000010095	Slc3a2	solute carrier family 3 (activators of dibasic and neutral amino acid transport), member 2 [Source:MGI Symbol;Acc:MGI:96955]	4451	5588	4012	4824	3879	3677	3065	3750	3460	3493	32.7604	36.2387	35.935	41.3844	35.9528	32.2989	31.0277	35.5318	36.0073	35.7644	3932.74	0.19811	0.107603	1.84112	0.0656038	0.300576	Up	NO
ENSMUSG00000010097	Nxf1	nuclear RNA export factor 1 [Source:MGI Symbol;Acc:MGI:1858330]	3424	3985	2652	3356	2612	3352	2885	2803	2862	2921	21.6847	22.2369	20.439	24.7731	20.8313	25.3354	25.1301	22.8527	25.6279	25.7343	3033.35	-0.128507	0.105326	-1.22008	0.222433	0.563876	Down	NO
ENSMUSG00000010110	Stx5a	syntaxin 5A [Source:MGI Symbol;Acc:MGI:1928483]	1894	2556	1345	1620	843	1477	1368	1262	1180	729	5.85267	6.9592	5.0578	5.8348	3.28037	5.447	5.81416	5.02027	5.15559	3.13373	1374.09	0.000106665	0.254829	0.000418576	0.999666	0.999717	Up	NO
ENSMUSG00000010122	Slc47a1	solute carrier family 47, member 1 [Source:MGI Symbol;Acc:MGI:1914723]	159	611	482	451	180	297	315	91	127	157	1.63171	5.52473	6.01946	5.39459	2.32615	3.63751	4.44613	1.2022	1.84277	2.24133	276.875	0.839911	0.493131	1.70322	0.0885265	0.354815	Up	NO
ENSMUSG00000010136	Pifo	primary cilia formation [Source:MGI Symbol;Acc:MGI:1923670]	0	0	0	0	0	0	0	0	0	0	0	0	0	0	0	0	0	0	0	0	0	NA	NA	NA	NA	NA		NO
ENSMUSG00000010142	Tnfrsf13b	tumor necrosis factor receptor superfamily, member 13b [Source:MGI Symbol;Acc:MGI:1889411]	32	51	25	35	39	18	23	20	32	23	0.330897	0.46466	0.314585	0.421838	0.507839	0.222133	0.32711	0.266228	0.467863	0.330843	28.9359	0.415155	0.343411	1.20891	0.226696	0.569917	Up	NO
ENSMUSG00000010154	Spire2	spire type actin nucleation factor 2 [Source:MGI Symbol;Acc:MGI:2446256]	50	57	40	39	71	84	67	64	100	80	0.973687	0.978034	0.947925	0.885231	1.74113	1.95225	1.79453	1.60444	2.75343	2.16721	65.8018	-0.744301	0.284757	-2.61381	0.00895388	0.0916541	Down	NO
ENSMUSG00000010175	Prox1	prospero homeobox 1 [Source:MGI Symbol;Acc:MGI:97772]	258	260	189	162	143	140	138	134	122	85	1.2422	1.10299	1.10739	0.90913	0.867025	0.804461	0.913858	0.830563	0.830535	0.569318	157.123	0.337645	0.206745	1.63315	0.102438	0.382493	Up	NO
ENSMUSG00000010205	Raver1	ribonucleoprotein, PTB-binding 1 [Source:MGI Symbol;Acc:MGI:1919016]	1004	923	578	561	1099	802	758	769	647	825	14.1426	11.4557	9.90806	9.21077	19.4946	13.4826	14.6856	13.9449	12.8861	16.1663	784.516	-0.1093	0.232049	-0.471023	0.637624	0.869788	Down	NO
ENSMUSG00000010277	2610507B11Rik	RIKEN cDNA 2610507B11 gene [Source:MGI Symbol;Acc:MGI:1919753]	7548	8295	4677	5145	5247	4799	4664	4563	4316	3878	33.2919	32.2365	25.1038	26.4503	29.1434	25.2616	28.2939	25.9091	26.916	23.7944	5144.96	0.0952509	0.0915463	1.04047	0.298123	0.643615	Up	NO
ENSMUSG00000010290	AI597479	expressed sequence AI597479 [Source:MGI Symbol;Acc:MGI:2138299]	817	1074	625	671	735	824	695	817	788	609	11.5484	13.3761	10.7509	11.055	13.0831	13.9005	13.5118	14.8668	15.7489	11.9751	751.365	-0.220523	0.133678	-1.64966	0.0990121	0.375451	Down	NO
ENSMUSG00000010307	Tmem86a	transmembrane protein 86A [Source:MGI Symbol;Acc:MGI:1915143]	7359	9879	11616	18745	8895	9222	8861	5743	7901	14005	168.558	199.374	323.782	500.442	256.566	252.092	279.152	169.342	255.88	446.246	10193.8	0.419194	0.30297	1.38361	0.166477	0.491699	Up	NO
ENSMUSG00000010311	Optc	opticin [Source:MGI Symbol;Acc:MGI:2151113]	16	15	19	11	20	16	10	28	23	13	0.148566	0.122725	0.214697	0.119051	0.233865	0.177309	0.127711	0.334709	0.301973	0.16792	17.1201	-0.182405	0.461492	-0.395251	0.692658	0.893026	Down	NO
ENSMUSG00000010342	Tex14	testis expressed gene 14 [Source:MGI Symbol;Acc:MGI:1933227]	158	174	75	50	79	155	149	254	133	75	1.29405	1.25565	0.747518	0.477315	0.814793	1.51506	1.67845	2.67808	1.54018	0.854517	128.223	-1.2374	0.34341	-3.60327	0.000314243	0.00897869	Down	YES
ENSMUSG00000010358	Ifi35	interferon-induced protein 35 [Source:MGI Symbol;Acc:MGI:1917360]	715	859	533	512	451	581	587	571	463	610	11.6225	12.303	10.5435	9.70063	9.23188	11.2712	13.1237	11.9487	10.6413	13.7937	575.792	-0.252843	0.140652	-1.79764	0.0722336	0.316534	Down	NO
ENSMUSG00000010362	Rdm1	RAD52 motif 1 [Source:MGI Symbol;Acc:MGI:1913849]	424	440	485	370	398	292	269	273	274	277	7.78836	7.12128	10.8415	7.92172	9.2063	6.40127	6.7961	6.4556	7.11628	7.07816	343.436	0.517518	0.150514	3.43835	0.000585278	0.0141061	Up	NO
ENSMUSG00000010376	Nedd8	neural precursor cell expressed, developmentally down-regulated gene 8 [Source:MGI Symbol;Acc:MGI:97301]	976	1137	986	995	713	1057	785	946	854	1124	17.2849	17.7419	21.25	20.5389	15.9011	22.3406	19.1211	21.5676	21.3844	27.6913	947.03	-0.163408	0.171029	-0.955439	0.339356	0.681457	Down	NO
ENSMUSG00000010392	Gosr1	golgi SNAP receptor complex member 1 [Source:MGI Symbol;Acc:MGI:1858260]	1696	2101	1356	1210	1380	1215	1148	1247	1029	1030	19.1144	20.8635	18.5978	15.8949	19.5856	16.3424	17.7953	18.0924	16.3974	16.1485	1303.1	0.138019	0.116849	1.18118	0.237531	0.58072	Up	NO
ENSMUSG00000010406	Mrpl52	mitochondrial ribosomal protein L52 [Source:MGI Symbol;Acc:MGI:1916086]	655	615	876	850	857	1110	916	926	820	1281	13.0784	10.8197	21.2855	19.782	21.5485	26.4509	25.1557	23.8023	23.15	35.5814	900.493	-0.310263	0.170083	-1.82418	0.0681245	0.306638	Down	NO
ENSMUSG00000010453	Kansl3	KAT8 regulatory NSL complex subunit 3 [Source:MGI Symbol;Acc:MGI:1918055]	2753	3044	2107	2218	2375	2169	2080	2176	1978	1993	15.1401	14.75	14.101	14.2174	16.4478	14.2359	15.733	15.4054	15.3805	15.2472	2244.12	0.0218692	0.080464	0.271789	0.785784	0.930428	Up	NO
ENSMUSG00000010461	Eya4	EYA transcriptional coactivator and phosphatase 4 [Source:MGI Symbol;Acc:MGI:1337104]	39	37	18	29	12	23	51	22	16	8	0.152808	0.127737	0.0849616	0.131107	0.0586108	0.106467	0.272073	0.109848	0.0877475	0.0431665	24.8296	-0.381172	0.554229	-0.687752	0.491609	0.791265	Down	NO
ENSMUSG00000010476	Ebf3	early B cell factor 3 [Source:MGI Symbol;Acc:MGI:894289]	31	25	22	24	28	51	15	16	22	25	0.082031	0.058287	0.0708426	0.0740226	0.0933008	0.161058	0.0545931	0.0545024	0.082309	0.0920281	25.4603	-0.127913	0.43345	-0.295105	0.767914	0.924168	Down	NO
ENSMUSG00000010492	Uckl1os	uridine-cytidine kinase 1-like 1, opposite strand [Source:MGI Symbol;Acc:MGI:3801877]	10	8	22	16	9	17	10	15	18	5	0.0727815	0.0513039	0.23587	0.164302	0.0998486	0.178747	0.121174	0.170129	0.224225	0.0612864	13.0989	0.20401	0.525013	0.388581	0.697586	0.894921	Up	NO
ENSMUSG00000010505	Myt1	myelin transcription factor 1 [Source:MGI Symbol;Acc:MGI:1100535]	3	3	0	2	3	4	6	2	5	3	0.0108011	0.00951661	0	0.00839204	0.0136025	0.0171888	0.0297117	0.00927043	0.0254577	0.0150252	3.12069	-1.36365	0.998307	-1.36597	0.17195	NA	Down	NO
ENSMUSG00000010517	Faf1	Fas-associated factor 1 [Source:MGI Symbol;Acc:MGI:109419]	902	976	742	788	844	932	695	703	719	603	8.42522	8.03247	8.4342	8.57903	9.92748	10.3895	8.92866	8.45326	9.49568	7.83524	776.164	0.0397902	0.13151	0.302565	0.762222	0.92214	Up	NO
ENSMUSG00000010529	Gm266	predicted gene 266 [Source:MGI Symbol;Acc:MGI:2685112]	8	7	7	2	15	2	1	7	3	4	0.321852	0.248121	0.34268	0.0937629	0.75989	0.0960239	0.0553367	0.362546	0.170625	0.223833	5.44369	1.16296	0.838605	1.38678	0.16551	NA	Up	NO
ENSMUSG00000010538	Tsacc	TSSK6 activating co-chaperone [Source:MGI Symbol;Acc:MGI:1924177]	70	87	36	41	50	61	49	52	59	46	2.30408	2.52315	1.442	1.57296	2.0725	2.39623	2.21832	2.20341	2.74585	2.1063	53.6443	-0.416208	0.239136	-1.74047	0.081777	0.339418	Down	NO
ENSMUSG00000010554	Mettl16	methyltransferase like 16 [Source:MGI Symbol;Acc:MGI:1914743]	899	1103	658	834	655	881	776	744	787	287	2.87225	3.10501	2.55831	3.10574	2.63527	3.35924	3.40998	3.06005	3.55516	1.27557	743.148	-0.0355215	0.293522	-0.121018	0.903677	0.968278	Down	NO
ENSMUSG00000010592	Dazl	deleted in azoospermia-like [Source:MGI Symbol;Acc:MGI:1342328]	65	69	38	44	82	103	88	84	76	88	0.471671	0.441161	0.33556	0.372148	0.749308	0.892	0.878285	0.784689	0.779753	0.888315	73.8391	-0.765214	0.268538	-2.84956	0.00437803	0.0570475	Down	NO
ENSMUSG00000010601	Apol7a	apolipoprotein L 7a [Source:MGI Symbol;Acc:MGI:1923011]	3	1	2	1	0	2	0	0	3	3	0.0228069	0.00669601	0.0185035	0.00886	0	0.0181473	0	0	0.0322459	0.0317262	1.49467	-0.749293	1.56592	-0.4785	0.632294	NA	Down	NO
ENSMUSG00000010607	Pigyl	phosphatidylinositol glycan anchor biosynthesis, class Y-like [Source:MGI Symbol;Acc:MGI:1913518]	456	474	414	436	412	450	378	385	362	511	16.2575	14.8899	17.962	18.118	18.4972	19.1471	18.5356	17.6703	18.2481	25.3437	423.669	-0.0693962	0.151208	-0.458944	0.646274	0.872487	Down	NO
ENSMUSG00000010608	Rbm25	RNA binding motif protein 25 [Source:MGI Symbol;Acc:MGI:1914289]	5387	6240	3143	3973	3529	3722	3245	3772	2987	3907	12.2386	12.4909	8.68948	10.5206	10.0962	10.0917	10.1397	11.0319	9.59493	12.3477	3871.45	-0.074934	0.117888	-0.635635	0.525014	0.811597	Down	NO
ENSMUSG00000010609	Psen2	presenilin 2 [Source:MGI Symbol;Acc:MGI:109284]	1725	1274	1522	1625	1707	1223	842	2418	1098	1133	11.5423	7.51103	12.3932	12.6735	14.3834	9.7664	7.74898	20.8284	10.388	10.5462	1441.33	0.196075	0.30063	0.652213	0.514264	0.806114	Up	NO
ENSMUSG00000010651	Acaa1b	acetyl-Coenzyme A acyltransferase 1B [Source:MGI Symbol;Acc:MGI:3605455]	185	152	186	236	309	170	155	164	156	298	3.98532	2.88508	4.87607	5.92571	8.38246	4.37061	4.59251	4.5481	4.75157	8.93032	201.397	0.277658	0.283648	0.978883	0.327638	0.670496	Up	NO
ENSMUSG00000010660	Plcd1	phospholipase C, delta 1 [Source:MGI Symbol;Acc:MGI:97614]	737	721	467	583	618	569	463	479	633	730	9.93493	8.56362	7.6609	9.16018	10.4908	9.15404	8.58432	8.31241	12.0649	13.6893	591.339	-0.13757	0.195095	-0.705144	0.48072	0.785333	Down	NO
ENSMUSG00000010663	Fads1	fatty acid desaturase 1 [Source:MGI Symbol;Acc:MGI:1923517]	6731	8326	6986	4783	4291	4146	3700	2894	2898	3081	38.5751	42.0425	48.7216	31.9496	30.9676	28.3569	29.1646	21.3511	23.4827	24.5629	4603.03	0.61249	0.206554	2.96528	0.0030241	0.0444595	Up	NO
ENSMUSG00000010721	Lmbr1	limb region 1 [Source:MGI Symbol;Acc:MGI:1861746]	472	270	261	207	308	222	252	264	210	251	1.86297	0.938971	1.25363	0.952296	1.53086	1.04573	1.36802	1.34141	1.17194	1.37815	266.581	0.0298602	0.246797	0.120991	0.903698	0.968278	Up	NO
ENSMUSG00000010751	Tnfrsf22	tumor necrosis factor receptor superfamily, member 22 [Source:MGI Symbol;Acc:MGI:1930270]	128	139	88	135	127	87	96	101	111	74	0.795494	0.761145	0.66554	0.977909	0.993923	0.645284	0.820589	0.808059	0.975373	0.639758	106.431	0.224523	0.214001	1.04917	0.294099	0.63886	Up	NO
ENSMUSG00000010755	Cars	cysteinyl-tRNA synthetase [Source:MGI Symbol;Acc:MGI:1351477]	656	767	541	684	468	663	650	540	581	573	3.70178	3.81353	3.71509	4.49884	3.32564	4.46502	5.04484	3.92279	4.63559	4.49803	603.833	-0.176509	0.148935	-1.18514	0.235961	0.578602	Down	NO
ENSMUSG00000010760	Phlda2	pleckstrin homology like domain, family A, member 2 [Source:MGI Symbol;Acc:MGI:1202307]	1	0	6	0	2	3	0	1	0	1	0.0326706	0	0.238554	0	0.0822733	0.116981	0	0.0420821	0	0.0454473	1.42764	1.42079	1.66443	0.853621	0.393315	NA	Up	NO
ENSMUSG00000010796	Asz1	ankyrin repeat, SAM and basic leucine zipper domain containing 1 [Source:MGI Symbol;Acc:MGI:1921318]	11	17	3	9	23	31	30	29	22	26	0.127381	0.173457	0.042274	0.121479	0.335399	0.428422	0.477806	0.432315	0.360202	0.418842	20.3731	-1.33124	0.502191	-2.65086	0.00802873	0.0860252	Down	NO
ENSMUSG00000010797	Wnt2	wingless-type MMTV integration site family, member 2 [Source:MGI Symbol;Acc:MGI:98954]	15	15	17	10	14	6	6	5	4	4	0.325134	0.286485	0.448429	0.252649	0.382154	0.155214	0.178863	0.139533	0.122577	0.120602	9.21681	1.37958	0.53324	2.58716	0.00967715	0.0958413	Up	NO
ENSMUSG00000010803	Gabra1	gamma-aminobutyric acid (GABA) A receptor, subunit alpha 1 [Source:MGI Symbol;Acc:MGI:95613]	6	15	14	12	19	10	8	40	36	33	0.0346731	0.0763712	0.0984476	0.0808186	0.138254	0.0689615	0.0635778	0.297551	0.294125	0.265263	19.8217	-0.849361	0.604766	-1.40445	0.160186	0.481853	Down	NO
ENSMUSG00000010825	Grid2ip	glutamate receptor, ionotropic, delta 2 (Grid2) interacting protein 1 [Source:MGI Symbol;Acc:MGI:2176213]	4	4	7	5	5	11	4	8	5	11	0.0236655	0.0208545	0.0504002	0.0344827	0.0372514	0.0776758	0.032555	0.060935	0.0418337	0.0905401	6.48087	-0.528824	0.634477	-0.833481	0.404573	0.733781	Down	NO
ENSMUSG00000010830	Kdelr3	KDEL (Lys-Asp-Glu-Leu) endoplasmic reticulum protein retention receptor 3 [Source:MGI Symbol;Acc:MGI:2145953]	246	207	178	234	202	402	266	274	367	224	8.52184	6.3182	7.50383	9.44824	8.81195	16.6199	12.6738	12.2192	17.9758	10.7946	260.664	-0.662792	0.215389	-3.07719	0.00208963	0.0341611	Down	NO
ENSMUSG00000010911	Apip	APAF1 interacting protein [Source:MGI Symbol;Acc:MGI:1926788]	228	234	196	277	203	261	220	202	268	299	6.09653	5.51302	6.37779	8.63309	6.83543	8.32901	8.09092	6.95334	10.1323	11.1219	238.211	-0.239516	0.192426	-1.24472	0.213235	0.552939	Down	NO
ENSMUSG00000010914	Pdhx	pyruvate dehydrogenase complex, component X [Source:MGI Symbol;Acc:MGI:1351627]	814	1189	554	679	599	716	670	651	556	543	9.29186	11.9587	7.6958	9.03413	8.61047	9.75426	10.5192	9.56652	8.9738	8.62261	675.867	-0.119749	0.141547	-0.846003	0.397551	0.728296	Down	NO
ENSMUSG00000010936	Vac14	Vac14 homolog (S. cerevisiae) [Source:MGI Symbol;Acc:MGI:2157980]	1110	2577	818	1244	723	946	1195	734	780	788	4.70809	9.63078	4.22222	6.15007	3.86173	4.78868	6.97135	4.00786	4.67777	4.64953	1041.48	-0.0287696	0.280009	-0.102745	0.918165	0.9743	Down	NO
ENSMUSG00000011008	Mcoln2	mucolipin 2 [Source:MGI Symbol;Acc:MGI:1915529]	31	6	33	18	40	12	11	16	7	14	0.305499	0.0521004	0.395753	0.206759	0.496397	0.141132	0.149094	0.202978	0.0975391	0.191919	18.6725	1.26876	0.559961	2.26579	0.023464	0.166045	Up	NO
ENSMUSG00000011096	Akt1s1	AKT1 substrate 1 (proline-rich) [Source:MGI Symbol;Acc:MGI:1914855]	1266	1382	1175	1118	1010	1494	974	1131	1043	1656	8.29174	7.97526	9.36516	8.53476	8.33019	11.6779	8.77401	9.53605	9.6587	15.088	1214.02	-0.269642	0.194177	-1.38864	0.164944	0.489239	Down	NO
ENSMUSG00000011114	Tbrg1	transforming growth factor beta regulated gene 1 [Source:MGI Symbol;Acc:MGI:1100877]	1773	2072	1515	1835	1654	1882	1697	1768	1645	1456	14.0984	14.517	14.6602	17.0073	16.5623	17.8601	18.5597	18.0983	18.4948	16.1059	1707.52	-0.100308	0.0973206	-1.0307	0.302682	0.647625	Down	NO
ENSMUSG00000011118	Panx3	pannexin 3 [Source:MGI Symbol;Acc:MGI:1918881]	4	2	3	6	0	1	3	0	2	2	0.0480464	0.0211697	0.0438531	0.0840065	0	0.0143363	0.0495705	0	0.0339656	0.0334181	2.25685	0.795544	1.22942	0.647089	0.517574	NA	Up	NO
ENSMUSG00000011148	Adssl1	adenylosuccinate synthetase like 1 [Source:MGI Symbol;Acc:MGI:87947]	188	125	93	75	97	42	30	32	48	81	2.7965	1.63829	1.68347	1.30034	1.81698	0.745602	0.613761	0.612782	1.00953	1.67611	77.0547	0.838178	0.363445	2.3062	0.0210994	0.155272	Up	NO
ENSMUSG00000011154	Cfap161	cilia and flagella associated protein 161 [Source:MGI Symbol;Acc:MGI:1922806]	11	19	7	22	14	21	22	20	13	24	0.11732	0.178552	0.090848	0.273482	0.188034	0.267298	0.322717	0.274593	0.196031	0.356073	17.2835	-0.575328	0.446118	-1.28963	0.197179	0.532573	Down	NO
ENSMUSG00000011158	Brf1	BRF1, RNA polymerase III transcription initiation factor 90 kDa subunit [Source:MGI Symbol;Acc:MGI:1919558]	1383	1743	1108	1297	1022	1174	1068	1138	1063	1084	6.93904	7.70547	6.76523	7.58498	6.45728	7.02988	7.37014	7.35044	7.54107	7.56601	1181.56	-0.0349549	0.106103	-0.329443	0.741821	0.914463	Down	NO
ENSMUSG00000011171	Vipr2	vasoactive intestinal peptide receptor 2 [Source:MGI Symbol;Acc:MGI:107166]	10	15	27	24	11	14	8	9	17	19	0.0946004	0.125029	0.31083	0.264631	0.131044	0.158057	0.104085	0.109607	0.227385	0.250036	15.4174	0.545639	0.485113	1.12477	0.260688	0.604961	Up	NO
ENSMUSG00000011179	Odc1	ornithine decarboxylase, structural 1 [Source:MGI Symbol;Acc:MGI:97402]	1730	2316	1577	1973	1844	2817	2388	1880	2335	1586	12.2535	14.4536	13.5928	16.2884	16.4473	23.8124	23.2635	17.1421	23.3842	15.627	2031.76	-0.372578	0.183846	-2.02658	0.0427055	0.236433	Down	NO
ENSMUSG00000011254	Thg1l	tRNA-histidine guanylyltransferase 1-like (S. cerevisiae) [Source:MGI Symbol;Acc:MGI:1913878]	226	366	245	277	192	367	283	283	297	359	2.92473	4.17335	3.85842	4.17826	3.12897	5.66822	5.03723	4.71476	5.43447	6.46298	287.698	-0.49756	0.194111	-2.56328	0.0103689	0.0997187	Down	NO
ENSMUSG00000011256	Adam19	a disintegrin and metallopeptidase domain 19 (meltrin beta) [Source:MGI Symbol;Acc:MGI:105377]	580	785	467	730	601	741	706	570	670	391	3.80895	4.54226	3.73215	5.58776	4.9702	5.80763	6.3769	4.81888	6.2212	3.57203	615.509	-0.12524	0.221591	-0.565187	0.571946	0.836715	Down	NO
ENSMUSG00000011257	Pabpc4	poly(A) binding protein, cytoplasmic 4 [Source:MGI Symbol;Acc:MGI:2385206]	1513	1816	868	1102	1016	1747	1532	1250	1238	1101	8.39914	8.88253	5.86383	7.13042	7.10251	11.5742	11.6972	8.93305	9.71715	8.50244	1293.68	-0.544812	0.156258	-3.48663	0.000489151	0.0122692	Down	NO
ENSMUSG00000011263	Exoc3l2	exocyst complex component 3-like 2 [Source:MGI Symbol;Acc:MGI:1921713]	500	913	800	627	377	379	259	174	247	232	4.01045	6.45236	7.80869	5.86176	3.80791	3.62798	2.85726	1.79666	2.80118	2.58863	430.757	1.15546	0.30427	3.79748	0.000146177	0.00516464	Up	YES
ENSMUSG00000011267	Zfp296	zinc finger protein 296 [Source:MGI Symbol;Acc:MGI:1926956]	79	60	69	53	86	127	94	124	101	107	1.7803	1.19136	1.89226	1.39214	2.44053	3.41565	2.91354	3.59735	3.21817	3.35437	90.9302	-0.747346	0.233645	-3.19864	0.00138076	0.0258761	Down	NO
ENSMUSG00000011305	Plin5	perilipin 5 [Source:MGI Symbol;Acc:MGI:1914218]	847	1641	324	795	59	448	1028	14	111	282	13.1976	22.5291	6.14358	14.4383	1.15767	8.3309	22.0308	0.280817	2.44543	6.11251	514.69	-0.0546427	1.13443	-0.0481675	0.961583	0.986502	Down	NO
ENSMUSG00000011306	Sugp1	SURP and G patch domain containing 1 [Source:MGI Symbol;Acc:MGI:1917866]	974	1129	810	809	778	814	654	795	717	832	7.03331	7.18323	7.11789	6.80905	7.0746	7.01501	6.4954	7.3903	7.32052	8.35765	814.815	-0.0112619	0.113304	-0.0993952	0.920824	0.975108	Down	NO
ENSMUSG00000011350	Gm5893	predicted gene 5893 [Source:MGI Symbol;Acc:MGI:3645761]	1	5	5	3	0	5	1	0	0	1	0.0150062	0.0661121	0.0913102	0.0524837	0	0.0895525	0.020643	0	0	0.0208748	1.99161	0.914143	1.50909	0.605756	0.544677	NA	Up	NO
ENSMUSG00000011382	Dhdh	dihydrodiol dehydrogenase (dimeric) [Source:MGI Symbol;Acc:MGI:1919005]	1964	2246	1411	1384	1432	895	816	1116	668	787	12.4755	12.5705	10.9071	10.2469	11.4546	6.78489	7.12909	9.12588	5.99951	6.95428	1215.98	0.643041	0.155488	4.13563	3.54e-05	0.00179447	Up	NO
ENSMUSG00000011427	Zfp790	zinc finger protein 790 [Source:MGI Symbol;Acc:MGI:1923431]	578	602	347	426	314	360	356	360	343	237	4.10106	3.76349	2.99615	3.52303	2.80556	3.04842	3.47413	3.28826	3.44101	2.33926	379.641	0.0475928	0.17462	0.272551	0.785198	0.930428	Up	NO
ENSMUSG00000011463	Cpb1	carboxypeptidase B1 (tissue) [Source:MGI Symbol;Acc:MGI:1923953]	1	0	0	1	5	1	0	0	3	0	0.0135689	0	0	0.0158137	0.0854342	0.016195	0	0	0.0575539	0	1.111	1.21642	2.02133	0.601796	0.54731	NA	Up	NO
ENSMUSG00000011589	Fsd1	fibronectin type 3 and SPRY domain-containing protein [Source:MGI Symbol;Acc:MGI:1934858]	18	19	12	16	22	56	34	37	55	36	0.249887	0.232406	0.202729	0.258888	0.384591	0.927785	0.649178	0.661228	1.07955	0.695227	31.1229	-1.46819	0.352963	-4.15961	3.19e-05	0.00164349	Down	YES
ENSMUSG00000011632	Pinlyp	phospholipase A2 inhibitor and LY6/PLAUR domain containing [Source:MGI Symbol;Acc:MGI:3615324]	11	6	13	14	13	32	23	27	27	29	0.637812	0.306546	0.917306	0.946172	0.949212	2.21436	1.83422	2.01537	2.21352	2.33914	20.083	-1.12903	0.370404	-3.04811	0.00230289	0.0363248	Down	YES
ENSMUSG00000011658	Fuz	fuzzy planar cell polarity protein [Source:MGI Symbol;Acc:MGI:1917550]	599	549	624	649	441	551	456	582	447	619	2.26545	1.82947	2.87196	2.86095	2.10034	2.48704	2.37203	2.83365	2.39034	3.25671	547.423	0.0270595	0.18689	0.144788	0.884878	0.962394	Up	NO
ENSMUSG00000011751	Sptbn4	spectrin beta, non-erythrocytic 4 [Source:MGI Symbol;Acc:MGI:1890574]	12	27	7	13	16	20	12	24	18	31	0.0483913	0.0959341	0.03435	0.0611057	0.0812506	0.0962536	0.0665573	0.124595	0.102632	0.173903	17.8352	-0.895976	0.480271	-1.86556	0.0621023	0.291303	Down	NO
ENSMUSG00000011752	Pgam1	phosphoglycerate mutase 1 [Source:MGI Symbol;Acc:MGI:97552]	5713	6419	3654	4469	2413	3915	3912	3306	2767	3038	99.589	98.5915	77.5142	90.802	52.9696	81.4483	93.7936	74.1898	68.1992	73.6708	3827.2	-0.0286946	0.202986	-0.141363	0.887583	0.963532	Down	NO
ENSMUSG00000011831	Evi5	ecotropic viral integration site 5 [Source:MGI Symbol;Acc:MGI:104736]	2513	3183	1587	1751	2010	1658	1528	1658	1655	1390	11.7275	13.088	9.01271	9.52437	11.8122	9.23422	9.80761	9.96073	10.9203	9.02376	1830.46	0.0937617	0.117465	0.798212	0.424747	0.748239	Up	NO
ENSMUSG00000011832	Evi5l	ecotropic viral integration site 5 like [Source:MGI Symbol;Acc:MGI:2442167]	717	513	531	593	528	519	454	446	268	470	2.12867	1.34194	1.91845	2.05202	1.97399	1.83891	1.85384	1.70459	1.12499	1.9411	494.391	0.275257	0.221554	1.2424	0.214091	0.554119	Up	NO
ENSMUSG00000011837	Snapc2	small nuclear RNA activating complex, polypeptide 2 [Source:MGI Symbol;Acc:MGI:1914861]	545	261	455	545	617	566	470	516	541	656	7.79153	3.28769	7.91595	9.08155	11.1079	9.65708	9.24168	9.49663	10.9357	13.0464	521.446	-0.114753	0.255244	-0.44958	0.653014	0.875436	Down	NO
ENSMUSG00000011877	Git1	GIT ArfGAP 1 [Source:MGI Symbol;Acc:MGI:1927140]	2117	1957	1475	1718	1947	1772	1470	1495	1343	1868	17.1377	13.9588	14.5308	16.2104	19.8481	17.1198	16.3673	15.58	15.372	21.0363	1689.15	0.0253724	0.152818	0.16603	0.868133	0.956212	Up	NO
ENSMUSG00000011884	Gltp	glycolipid transfer protein [Source:MGI Symbol;Acc:MGI:1929253]	1111	829	934	1026	763	766	681	609	677	882	16.7815	11.0331	17.1684	18.0635	14.5132	13.8086	14.1479	11.8421	14.4587	18.533	816.326	0.244537	0.196354	1.24539	0.212989	0.552476	Up	NO
ENSMUSG00000011958	Bnip2	BCL2/adenovirus E1B interacting protein 2 [Source:MGI Symbol;Acc:MGI:109327]	1872	2150	1520	1678	1374	1454	1323	1550	1323	1087	15.7085	15.8962	15.5217	16.4119	14.519	14.5612	15.2692	16.7438	15.6968	12.6888	1496.78	0.0987919	0.128927	0.766264	0.443519	0.759752	Up	NO
ENSMUSG00000011960	Ccnt1	cyclin T1 [Source:MGI Symbol;Acc:MGI:1328363]	1775	2049	1165	1289	1334	1204	1132	1251	1085	776	6.70641	6.82117	5.35652	5.67652	6.34701	5.42902	5.88255	6.08476	5.79621	4.07862	1264.49	0.133671	0.1535	0.870822	0.383851	0.716699	Up	NO
ENSMUSG00000012017	Scarf2	scavenger receptor class F, member 2 [Source:MGI Symbol;Acc:MGI:1858430]	693	535	360	482	1609	917	363	304	451	1744	3.87346	2.63478	2.44869	3.14015	11.3251	6.11699	2.79061	2.18743	3.56422	13.5604	747.861	0.0204528	0.722862	0.0282942	0.977428	0.992122	Up	NO
ENSMUSG00000012042	4930579F01Rik	RIKEN cDNA 4930579F01 gene [Source:MGI Symbol;Acc:MGI:1914991]	0	0	2	3	1	0	0	0	1	0	0	0	0.0372562	0.0535357	0.0192836	0	0	0	0.021642	0	0.712186	2.77779	2.21711	1.25289	0.210246	NA	Up	NO
ENSMUSG00000012076	Brms1l	breast cancer metastasis-suppressor 1-like [Source:MGI Symbol;Acc:MGI:1196337]	1456	1598	1028	986	976	942	857	1081	809	666	13.0944	12.6627	11.2508	10.3357	11.0534	10.1107	10.6007	12.5154	10.2872	8.33221	1007.52	0.119663	0.151223	0.7913	0.428769	0.751127	Up	NO
ENSMUSG00000012114	Med15	mediator complex subunit 15 [Source:MGI Symbol;Acc:MGI:2137379]	1212	1447	936	1013	1053	984	802	888	825	1068	3.2447	3.41323	3.04939	3.16096	3.54995	3.14391	2.95307	3.0604	3.12283	3.97744	1000.06	0.0500794	0.127065	0.394125	0.693489	0.89372	Up	NO
ENSMUSG00000012117	Dhdds	dehydrodolichyl diphosphate synthase [Source:MGI Symbol;Acc:MGI:1914672]	683	782	530	570	582	609	664	770	505	469	2.1691	2.18822	2.04833	2.10994	2.32757	2.30823	2.90037	3.14806	2.26763	2.07201	606.809	-0.185194	0.171112	-1.0823	0.27912	0.623471	Down	NO
ENSMUSG00000012123	Crybg2	crystallin beta-gamma domain containing 2 [Source:MGI Symbol;Acc:MGI:1334463]	10	16	5	10	29	1	4	8	4	10	0.0463494	0.0653397	0.0282	0.0540226	0.169261	0.00553143	0.0255013	0.0477323	0.0262101	0.0644759	9.36104	1.33661	0.759121	1.76073	0.0782834	0.331548	Up	NO
ENSMUSG00000012126	Ubxn11	UBX domain protein 11 [Source:MGI Symbol;Acc:MGI:1914836]	106	124	69	106	105	142	108	116	104	133	0.736699	0.759332	0.583579	0.858673	0.918962	1.17781	1.03237	1.03786	1.02198	1.28586	110.434	-0.454022	0.196783	-2.30722	0.0210424	0.155013	Down	NO
ENSMUSG00000012187	Mogat1	monoacylglycerol O-acyltransferase 1 [Source:MGI Symbol;Acc:MGI:1915643]	0	2	0	0	0	3	0	3	0	3	0	0.0302031	0	0	0	0.0613617	0	0.0661995	0	0.0715174	1.08743	-3.34237	2.29119	-1.45879	0.144623	NA	Down	NO
ENSMUSG00000012211	Tex22	testis expressed gene 22 [Source:MGI Symbol;Acc:MGI:1922921]	3	0	2	1	0	1	1	1	0	0	0.0526861	0	0.0427449	0.0204675	0	0.020961	0.0241589	0.0226212	0	0	0.87413	0.692553	1.93315	0.358252	0.720155	NA	Up	NO
ENSMUSG00000012282	Wnt8a	wingless-type MMTV integration site family, member 8A [Source:MGI Symbol;Acc:MGI:107924]	2	0	0	0	0	0	0	1	2	1	0.0559853	0	0	0	0	0	0	0.0360566	0.0791558	0.03894	0.603967	-2.22589	2.63918	-0.843401	0.399004	NA	Down	NO
ENSMUSG00000012296	Tjap1	tight junction associated protein 1 [Source:MGI Symbol;Acc:MGI:1921344]	1008	1054	719	693	756	953	826	799	699	851	4.49465	4.14096	3.90149	3.60169	4.24501	5.07144	5.06574	4.58645	4.40692	5.27868	822.19	-0.269387	0.117583	-2.29104	0.0219612	0.159035	Down	NO
ENSMUSG00000012350	Ehf	ets homologous factor [Source:MGI Symbol;Acc:MGI:1270840]	92	77	64	64	116	75	64	79	98	100	0.462027	0.340719	0.391134	0.374626	0.733597	0.449511	0.442067	0.510738	0.69587	0.698616	82.6301	-0.119908	0.289154	-0.414685	0.678373	0.886525	Down	NO
ENSMUSG00000012396	Nanog	Nanog homeobox [Source:MGI Symbol;Acc:MGI:1919200]	0	4	1	5	3	4	5	4	0	2	0	0.0716335	0.0247316	0.118445	0.0767789	0.097022	0.13978	0.104654	0	0.0565399	2.7732	-0.0907686	1.13589	-0.0799095	0.936309	NA	Down	NO
ENSMUSG00000012405	Rpl15	ribosomal protein L15 [Source:MGI Symbol;Acc:MGI:1913730]	1980	1198	1335	1424	1668	1544	1349	1485	1277	2469	24.0271	12.8091	19.7144	20.1411	25.489	22.3607	22.5152	23.1983	21.9104	41.679	1571.23	-0.225243	0.269415	-0.836042	0.403131	0.732589	Down	NO
ENSMUSG00000012422	Tmem167	transmembrane protein 167 [Source:MGI Symbol;Acc:MGI:1913324]	1387	1660	1055	1164	1127	1350	1219	1164	1272	1075	6.07161	6.40266	5.62012	5.93907	6.2126	7.05284	7.33937	6.55956	7.87295	6.54631	1226.51	-0.20613	0.101165	-2.03757	0.0415931	0.233156	Down	NO
ENSMUSG00000012428	Steap4	STEAP family member 4 [Source:MGI Symbol;Acc:MGI:1923560]	524	834	458	429	381	393	323	406	315	196	8.11816	11.3846	8.6349	7.74677	7.43314	7.26643	6.88266	8.09741	6.90016	4.22418	408.081	0.301825	0.232338	1.29907	0.193918	0.528856	Up	NO
ENSMUSG00000012429	Mplkip	M-phase specific PLK1 intereacting protein [Source:MGI Symbol;Acc:MGI:1913558]	342	389	363	487	271	470	249	439	311	381	2.20829	2.21311	2.85234	3.66519	2.20353	3.62185	2.21134	3.64912	2.8393	3.42227	366.441	-0.061219	0.232615	-0.263177	0.792414	0.932215	Down	NO
ENSMUSG00000012443	Kif11	kinesin family member 11 [Source:MGI Symbol;Acc:MGI:1098231]	735	973	330	420	599	801	890	798	778	603	4.52131	5.27369	2.47034	3.01136	4.64008	5.88047	7.52998	6.31936	6.76673	5.16006	683.361	-0.870285	0.207654	-4.19103	2.78e-05	0.00149173	Down	NO
ENSMUSG00000012483	Rpa3	replication protein A3 [Source:MGI Symbol;Acc:MGI:1915490]	283	340	261	300	286	327	288	332	299	356	10.2314	10.8306	11.483	12.6418	13.0208	14.1091	14.3209	15.4518	15.2842	17.9044	305.479	-0.265508	0.128497	-2.06626	0.038804	0.223952	Down	NO
ENSMUSG00000012519	Mlkl	mixed lineage kinase domain-like [Source:MGI Symbol;Acc:MGI:1921818]	249	241	202	193	212	225	176	241	192	206	3.54941	3.02691	3.50409	3.20665	3.80554	3.82774	3.45062	4.42252	3.86973	4.08494	210.944	-0.116872	0.150078	-0.778741	0.436132	0.755317	Down	NO
ENSMUSG00000012535	Tnpo3	transportin 3 [Source:MGI Symbol;Acc:MGI:1196412]	1523	2008	1329	1609	1342	1319	1241	1648	1547	1209	4.16466	4.83802	4.42252	5.12829	4.62119	4.30454	4.66743	5.80137	5.98125	4.59903	1452.65	-0.05002	0.150452	-0.332464	0.739539	0.913198	Down	NO
ENSMUSG00000012609	Ttll5	tubulin tyrosine ligase-like family, member 5 [Source:MGI Symbol;Acc:MGI:2443657]	568	673	484	537	341	523	492	397	401	326	1.35451	1.41408	1.40458	1.49261	1.02403	1.48847	1.61372	1.21876	1.35208	1.08147	463.187	0.00814294	0.199677	0.0407806	0.967471	0.988741	Up	NO
ENSMUSG00000012640	Zfp715	zinc finger protein 715 [Source:MGI Symbol;Acc:MGI:1917180]	713	1104	615	719	497	529	601	490	409	485	5.25418	7.16819	5.51514	6.17564	4.61205	4.65236	6.0914	4.64842	4.26148	4.97184	595.668	0.196218	0.190349	1.03083	0.302619	0.647625	Up	NO
ENSMUSG00000012705	Retn	resistin [Source:MGI Symbol;Acc:MGI:1888506]	0	0	0	25	0	11	1	2	5	2	0	0	0	0.827604	0	0.372853	0.0390669	0.0731238	0.200806	0.0790113	4.58752	0.88991	1.5364	0.579218	0.562442	NA	Up	NO
ENSMUSG00000012777	Acp4	acid phosphatase 4 [Source:MGI Symbol;Acc:MGI:3644563]	1	1	6	3	3	10	7	3	3	3	0.0248602	0.0218966	0.181524	0.0869478	0.0939233	0.296717	0.239354	0.096033	0.105447	0.103748	4.11515	-0.434469	0.810234	-0.536227	0.591801	NA	Down	NO
ENSMUSG00000012819	Cdh23	cadherin 23 (otocadherin) [Source:MGI Symbol;Acc:MGI:1890219]	22	31	18	16	17	40	26	16	34	24	0.0499838	0.0620571	0.049767	0.0423699	0.0486386	0.108459	0.0812471	0.046796	0.109222	0.0758521	24.2141	-0.795488	0.387424	-2.05328	0.0400458	0.228385	Down	NO
ENSMUSG00000012848	Rps5	ribosomal protein S5 [Source:MGI Symbol;Acc:MGI:1097682]	9980	10407	8023	11840	15316	13973	10313	12044	11765	14190	179.476	164.902	175.581	248.179	346.851	299.894	255.087	278.831	299.151	354.992	11780.1	-0.174387	0.195152	-0.893595	0.371539	0.70774	Down	NO
ENSMUSG00000012889	Podnl1	podocan-like 1 [Source:MGI Symbol;Acc:MGI:2685352]	228	226	166	470	144	427	125	9	267	369	2.2356	1.95251	1.98077	5.3715	1.77806	4.99679	1.68576	0.113609	3.70164	5.03323	240.449	0.0245613	0.920076	0.0266948	0.978703	0.992667	Up	NO
ENSMUSG00000013033	Adgrl1	adhesion G protein-coupled receptor L1 [Source:MGI Symbol;Acc:MGI:1929461]	5040	5406	3513	4904	4826	3763	3068	3351	3064	4262	16.6645	15.7494	14.1353	18.8995	20.0942	14.8491	13.9523	14.2637	14.3243	19.6036	4026.29	0.246892	0.155982	1.58282	0.113462	0.404283	Up	NO
ENSMUSG00000013076	Amotl1	angiomotin-like 1 [Source:MGI Symbol;Acc:MGI:1922973]	2831	3184	1711	2352	2202	2540	1840	1925	2452	1176	12.236	12.1255	8.99946	11.8488	11.9851	13.102	10.9382	10.7109	14.9846	7.0708	2161.29	-0.00890313	0.225781	-0.0394326	0.968546	0.988987	Down	NO
ENSMUSG00000013083	2200002J24Rik	RIKEN cDNA 2200002J24 gene [Source:MGI Symbol;Acc:MGI:1916397]	41	27	22	14	23	16	13	16	17	14	1.21089	0.702609	0.790698	0.481948	0.855419	0.563959	0.528082	0.608319	0.709908	0.575178	19.5687	0.296676	0.396332	0.748553	0.454127	0.768947	Up	NO
ENSMUSG00000013089	Etv5	ets variant 5 [Source:MGI Symbol;Acc:MGI:1096867]	318	280	208	190	299	178	139	213	190	184	2.18924	1.69844	1.74259	1.52461	2.59215	1.46248	1.31616	1.88773	1.84945	1.76216	214.48	0.282301	0.214645	1.3152	0.188443	0.521815	Up	NO
ENSMUSG00000013150	Gfod2	glucose-fructose oxidoreductase domain containing 2 [Source:MGI Symbol;Acc:MGI:1917825]	310	280	240	267	148	287	234	224	243	247	2.93541	2.33609	2.76557	2.94684	1.76478	3.24334	3.04754	2.73055	3.25339	3.2536	244.688	-0.257265	0.207994	-1.23688	0.21613	0.555977	Down	NO
ENSMUSG00000013155	Enkd1	enkurin domain containing 1 [Source:MGI Symbol;Acc:MGI:2142593]	128	160	100	194	171	205	139	188	221	251	1.03878	1.14408	0.987595	1.83506	1.74755	1.98549	1.55151	1.9641	2.53588	2.83365	176.421	-0.46778	0.25228	-1.85421	0.0637087	0.295533	Down	NO
ENSMUSG00000013158	4933405L10Rik	RIKEN cDNA 4933405L10 gene [Source:MGI Symbol;Acc:MGI:1918296]	0	2	1	1	3	2	2	1	4	6	0	0.0346916	0.0239547	0.0229404	0.074367	0.0469871	0.0541556	0.0253543	0.111322	0.16432	2.27754	-0.94662	1.14523	-0.826577	0.408477	NA	Down	NO
ENSMUSG00000013160	Atp6v0d1	ATPase, H+ transporting, lysosomal V0 subunit D1 [Source:MGI Symbol;Acc:MGI:1201778]	1424	1625	1451	1595	1397	1316	1094	1135	1125	1454	32.7087	32.8876	40.5589	42.7024	40.4084	36.0755	34.562	33.5617	36.5367	46.4599	1342.76	0.191798	0.131563	1.45784	0.144884	0.459006	Up	NO
ENSMUSG00000013236	Ptprs	protein tyrosine phosphatase, receptor type, S [Source:MGI Symbol;Acc:MGI:97815]	8423	9093	4094	3312	2749	3603	3153	2257	2709	3583	18.5522	17.6466	10.9734	8.5027	7.62475	9.47101	9.55169	6.39962	8.43646	10.9783	4055.24	0.0707992	0.205826	0.343976	0.730864	0.910325	Up	NO
ENSMUSG00000013275	Slc41a1	solute carrier family 41, member 1 [Source:MGI Symbol;Acc:MGI:2444823]	2588	2830	1875	2019	2205	1963	1722	1870	1508	1077	23.698	22.8327	20.8936	21.5487	25.4259	21.4521	21.6874	22.0436	19.5241	13.719	1908.84	0.245246	0.177729	1.37989	0.167622	0.493454	Up	NO
ENSMUSG00000013338	Fer1l4	fer-1-like 4 (C. elegans) [Source:MGI Symbol;Acc:MGI:1921812]	21	42	330	89	0	208	27	2	73	83	0.111464	0.196421	2.13153	0.550607	0	1.31758	0.19711	0.0136656	0.547845	0.612843	89.2699	0.829187	1.54642	0.536196	0.591823	0.847867	Up	NO
ENSMUSG00000013367	Iglon5	IgLON family member 5 [Source:MGI Symbol;Acc:MGI:2686277]	33	20	25	57	45	15	19	10	20	38	0.539835	0.28827	0.497672	1.08681	0.926996	0.292844	0.427481	0.210586	0.462586	0.86475	27.9526	0.943853	0.477872	1.97512	0.0482551	0.253414	Up	NO
ENSMUSG00000013415	Igf2bp1	insulin-like growth factor 2 mRNA binding protein 1 [Source:MGI Symbol;Acc:MGI:1890357]	5	7	3	0	0	7	7	10	1	1	0.0233987	0.028865	0.0170853	0	0	0.0390982	0.0450565	0.060248	0.00661653	0.00650988	3.99047	-2.40874	1.27401	-1.89067	0.0586682	NA	Down	NO
ENSMUSG00000013418	B4galnt2	beta-1,4-N-acetyl-galactosaminyl transferase 2 [Source:MGI Symbol;Acc:MGI:1342058]	2	3	8	16	7	10	7	8	4	4	0.0567656	0.075022	0.276327	0.529353	0.25022	0.33876	0.27327	0.292325	0.160518	0.157931	6.95933	0.567098	0.604155	0.938663	0.347904	0.689062	Up	NO
ENSMUSG00000013419	Zfp651	zinc finger protein 651 [Source:MGI Symbol;Acc:MGI:2670992]	1169	1176	875	1066	1284	773	490	821	1085	1051	6.25437	5.54372	5.69696	6.64758	8.65079	4.93573	3.60573	5.65466	8.2077	7.82226	962.435	0.259287	0.257294	1.00774	0.313577	0.656985	Up	NO
ENSMUSG00000013465	Nelfb	negative elongation factor complex member B [Source:MGI Symbol;Acc:MGI:1931035]	1289	1314	1133	1294	1251	1137	1031	978	905	947	9.98185	8.96558	10.6771	11.6797	12.1994	10.508	10.9811	9.7497	9.90899	10.2016	1109.61	0.213618	0.0965428	2.21267	0.0269202	0.179666	Up	NO
ENSMUSG00000013483	Card14	caspase recruitment domain family, member 14 [Source:MGI Symbol;Acc:MGI:2386258]	6	5	9	9	14	5	1	5	3	8	0.0433235	0.0318061	0.07908	0.0757403	0.127291	0.0430831	0.00993119	0.0464767	0.0306217	0.0803522	6.43849	1.19971	0.66142	1.81384	0.0697031	0.310272	Up	NO
ENSMUSG00000013495	Tmem175	transmembrane protein 175 [Source:MGI Symbol;Acc:MGI:1919642]	780	927	860	929	1066	734	618	766	626	911	4.21094	4.4095	5.65001	5.84572	7.24709	4.72916	4.58882	5.32363	4.77839	6.84169	812.683	0.297781	0.161849	1.83987	0.0657874	0.301185	Up	NO
ENSMUSG00000013523	Bcas1	brain enriched myelin associated protein 1 [Source:MGI Symbol;Acc:MGI:1924210]	16	9	5	8	4	13	6	12	12	17	0.114469	0.0567339	0.0435301	0.0667156	0.0360401	0.110999	0.0590364	0.110521	0.121386	0.169198	10.1162	-1.16691	0.586029	-1.99121	0.0464573	0.247877	Down	NO
ENSMUSG00000013539	Tango2	transport and golgi organization 2 [Source:MGI Symbol;Acc:MGI:101825]	335	355	245	274	305	230	186	251	249	303	1.15754	1.0808	1.0302	1.10352	1.32713	0.948466	0.883957	1.1165	1.21651	1.45645	268.08	0.0866846	0.183878	0.471425	0.637337	0.869788	Up	NO
ENSMUSG00000013584	Aldh1a2	aldehyde dehydrogenase family 1, subfamily A2 [Source:MGI Symbol;Acc:MGI:107928]	1134	1236	1506	1999	1197	922	1054	1270	817	947	24.4828	23.5121	39.5676	50.3036	32.5435	23.7565	31.298	35.2977	24.9398	28.4419	1194.97	0.559831	0.196299	2.85192	0.0043456	0.0567374	Up	NO
ENSMUSG00000013593	Ndufs2	NADH:ubiquinone oxidoreductase core subunit S2 [Source:MGI Symbol;Acc:MGI:2385112]	4059	5125	3485	4097	3774	3662	3533	3683	3510	3404	66.8242	74.3419	69.8206	78.6174	78.2418	71.9509	79.9993	78.0568	81.7043	77.9588	3767.4	0.00523365	0.0853919	0.0612898	0.951128	0.984434	Up	NO
ENSMUSG00000013611	Snx31	sorting nexin 31 [Source:MGI Symbol;Acc:MGI:1913946]	7	15	15	11	11	24	18	9	4	10	0.08186	0.154551	0.213456	0.149924	0.161987	0.334935	0.289492	0.135488	0.0661273	0.162671	12.299	-0.134841	0.583944	-0.230915	0.817381	0.941605	Down	NO
ENSMUSG00000013622	Atraid	all-trans retinoic acid induced differentiation factor [Source:MGI Symbol;Acc:MGI:1918918]	949	893	616	555	519	465	520	592	524	505	12.0297	9.97389	9.50243	8.20009	8.28471	7.03468	9.06606	9.6606	9.39165	8.90512	596.403	0.0315503	0.15204	0.207513	0.835609	0.946585	Up	NO
ENSMUSG00000013629	Cad	carbamoyl-phosphate synthetase 2, aspartate transcarbamylase, and dihydroorotase [Source:MGI Symbol;Acc:MGI:1916969]	1264	1455	786	1050	907	1422	1181	1048	1266	965	5.50508	5.58347	4.16585	5.33019	4.97445	7.39127	7.07446	5.87586	7.79601	5.8466	1117.22	-0.44696	0.145752	-3.06658	0.00216525	0.0348591	Down	NO
ENSMUSG00000013646	Sh3bp5l	SH3 binding domain protein 5 like [Source:MGI Symbol;Acc:MGI:1933124]	703	589	907	854	706	875	658	946	746	512	2.9836	2.20255	4.68445	4.22456	3.77322	4.43197	3.84096	5.16857	4.47659	3.02285	748.835	0.0675915	0.207859	0.32518	0.745045	0.915346	Up	NO
ENSMUSG00000013653	1810065E05Rik	RIKEN cDNA 1810065E05 gene [Source:MGI Symbol;Acc:MGI:1917114]	0	3	0	1	0	5	0	0	3	0	0	0.139512	0	0.0615129	0	0.314981	0	0	0.223876	0	1.14539	-2.19508	2.46703	-0.889767	0.373591	NA	Down	NO
ENSMUSG00000013662	Atad1	ATPase family, AAA domain containing 1 [Source:MGI Symbol;Acc:MGI:1915229]	2512	2595	1765	1850	1857	1789	1701	1794	1669	1340	14.7454	13.4214	12.608	12.6574	13.7268	12.5329	13.7331	13.5567	13.8521	10.9421	1841.37	0.0576097	0.115246	0.499884	0.617157	0.860952	Up	NO
ENSMUSG00000013663	Pten	phosphatase and tensin homolog [Source:MGI Symbol;Acc:MGI:109583]	6679	7556	3681	3122	4207	3010	2412	3403	2494	2185	25.1921	25.1114	16.896	13.7254	19.9824	13.5495	12.5129	16.5238	13.3007	11.4648	3677.6	0.370831	0.16595	2.23459	0.025444	0.174158	Up	NO
ENSMUSG00000013698	Pea15a	proliferation and apoptosis adaptor protein 15A [Source:MGI Symbol;Acc:MGI:104799]	2027	1861	1848	1813	1478	1373	1185	1201	1114	895	20.5472	16.6215	22.7964	21.4207	18.8666	16.6101	16.5213	15.6724	15.9664	12.6206	1442.41	0.496083	0.156725	3.16531	0.00154918	0.0277581	Up	NO
ENSMUSG00000013701	Timm23	translocase of inner mitochondrial membrane 23 [Source:MGI Symbol;Acc:MGI:1858317]	312	350	377	482	240	536	395	373	413	485	3.56067	3.51941	5.23581	6.41154	3.44914	7.30037	6.20015	5.48	6.66423	7.6998	397.368	-0.347106	0.221591	-1.56642	0.117249	0.411458	Down	NO
ENSMUSG00000013707	Tnfaip8l2	tumor necrosis factor, alpha-induced protein 8-like 2 [Source:MGI Symbol;Acc:MGI:1917019]	180	65	112	133	169	55	55	42	36	57	7.84159	2.49499	5.93764	6.75337	9.27131	2.85953	3.29549	2.35546	2.21747	3.45438	87.7903	1.40938	0.355552	3.96392	7.37e-05	0.00306661	Up	YES
ENSMUSG00000013736	Trnt1	tRNA nucleotidyl transferase, CCA-adding, 1 [Source:MGI Symbol;Acc:MGI:1917297]	796	896	619	618	842	789	521	547	524	635	7.09222	7.034	6.7116	6.41794	9.4472	8.38976	6.38461	6.27409	6.60121	7.87052	663.955	0.125463	0.171155	0.733038	0.463535	0.774268	Up	NO
ENSMUSG00000013766	Ly6g6e	lymphocyte antigen 6 complex, locus G6E [Source:MGI Symbol;Acc:MGI:1917524]	13	22	11	18	40	41	22	48	23	24	0.238972	0.356333	0.246081	0.38568	0.925961	0.899479	0.556229	1.1359	0.597814	0.61372	26.299	-0.532947	0.467174	-1.14079	0.253958	0.597539	Down	NO
ENSMUSG00000013787	Ehmt2	euchromatic histone lysine N-methyltransferase 2 [Source:MGI Symbol;Acc:MGI:2148922]	4509	4645	3460	3968	3623	3842	2582	3209	2946	3392	21.0825	19.1361	19.6872	21.6248	21.3321	21.4389	16.6045	19.3155	19.4759	22.0627	3538.2	0.127726	0.121386	1.05223	0.292693	0.637607	Up	NO
ENSMUSG00000013822	Elof1	ELF1 homolog, elongation factor 1 [Source:MGI Symbol;Acc:MGI:1913376]	661	731	750	766	743	844	747	715	675	923	8.26323	8.05176	11.4097	11.1613	11.6966	12.592	12.8439	11.5066	11.9309	16.0513	754.695	-0.1332	0.135605	-0.982263	0.32597	0.669288	Down	NO
ENSMUSG00000013833	Med16	mediator complex subunit 16 [Source:MGI Symbol;Acc:MGI:2158394]	1054	1174	919	995	1185	885	708	908	710	886	8.19189	8.03964	8.6921	9.01372	11.598	8.209	7.5684	9.08497	7.80234	9.57939	925.036	0.254361	0.134196	1.89544	0.0580339	0.281229	Up	NO
ENSMUSG00000013846	St3gal1	ST3 beta-galactoside alpha-2,3-sialyltransferase 1 [Source:MGI Symbol;Acc:MGI:98304]	698	1654	575	1246	529	793	1229	441	533	187	3.87086	8.08188	3.88048	8.05393	3.69428	5.24842	9.37414	3.14836	4.17928	1.44263	757.064	0.201673	0.493242	0.408873	0.682633	0.888534	Up	NO
ENSMUSG00000013858	Tmem259	transmembrane protein 259 [Source:MGI Symbol;Acc:MGI:2177957]	2901	2915	2848	2932	2653	2801	2155	2347	2110	2897	14.7815	13.0868	17.6594	17.413	17.0228	17.0328	15.1024	15.3949	15.2011	20.5343	2624.23	0.112968	0.138424	0.816105	0.41444	0.740731	Up	NO
ENSMUSG00000013878	Rnf170	ring finger protein 170 [Source:MGI Symbol;Acc:MGI:1924983]	170	200	79	95	156	92	97	101	102	485	0.763531	0.791465	0.431789	0.497323	0.882314	0.493139	0.599206	0.583974	0.647736	3.03025	157.459	-0.780441	0.555	-1.4062	0.159665	0.481236	Down	NO
ENSMUSG00000013921	Clip3	CAP-GLY domain containing linker protein 3 [Source:MGI Symbol;Acc:MGI:1923936]	398	343	233	362	572	283	246	290	291	455	3.14331	2.38684	2.23937	3.33235	5.68883	2.66744	2.67219	2.94847	3.24953	4.99892	343.69	0.21834	0.299847	0.728173	0.466508	0.776135	Up	NO
ENSMUSG00000013928	1700020L13Rik	RIKEN cDNA 1700020L13 gene [Source:MGI Symbol;Acc:MGI:1922879]	4	5	5	5	4	3	4	11	2	7	0.0605828	0.0667268	0.0921591	0.0882744	0.0763017	0.054231	0.0833395	0.214498	0.042828	0.147504	5.00009	-0.289612	0.759557	-0.38129	0.702988	NA	Down	NO
ENSMUSG00000013973	Dedd	death effector domain-containing [Source:MGI Symbol;Acc:MGI:1333874]	752	929	416	497	482	443	374	397	453	397	3.32886	3.62342	2.24097	2.56432	2.68687	2.34037	2.27707	2.26236	2.83529	2.44472	493.682	0.088029	0.120786	0.728803	0.466122	0.775755	Up	NO
ENSMUSG00000013974	Mcemp1	mast cell expressed membrane protein 1 [Source:MGI Symbol;Acc:MGI:1916439]	3	6	3	5	7	2	4	0	4	0	0.0981429	0.17297	0.119437	0.19067	0.288406	0.0780917	0.180011	0	0.185015	0	3.28769	1.22131	1.02996	1.18579	0.235705	NA	Up	NO
ENSMUSG00000013997	Nit1	nitrilase 1 [Source:MGI Symbol;Acc:MGI:1350916]	799	1075	852	731	547	720	614	642	570	636	4.11707	4.88063	5.34253	4.39033	3.54937	4.42769	4.35149	4.25864	4.15278	4.55889	702.396	0.0850111	0.172846	0.491831	0.622839	0.863237	Up	NO
ENSMUSG00000014030	Pax5	paired box 5 [Source:MGI Symbol;Acc:MGI:97489]	13	10	4	3	10	3	6	2	7	6	0.0647205	0.0438638	0.0242328	0.0174108	0.0626943	0.0178248	0.0410813	0.0128179	0.0492762	0.0415569	6.1644	0.144385	0.730191	0.197736	0.843252	0.949296	Up	NO
ENSMUSG00000014039	Prdm15	PR domain containing 15 [Source:MGI Symbol;Acc:MGI:1930121]	539	704	345	445	358	446	457	368	390	319	1.23175	1.41753	0.959444	1.18531	1.03024	1.21639	1.43641	1.08262	1.26015	1.01411	424.743	-0.133778	0.161575	-0.827963	0.407691	0.735643	Down	NO
ENSMUSG00000014074	Rnf168	ring finger protein 168 [Source:MGI Symbol;Acc:MGI:1917488]	1059	1151	682	761	718	795	791	744	657	576	6.49394	6.21889	5.08935	5.4392	5.54446	5.81812	6.67139	5.87326	5.6964	4.91355	772.661	-0.0646437	0.127703	-0.506204	0.612714	0.85845	Down	NO
ENSMUSG00000014075	Dynlt2b	dynein light chain Tctex-type 2B [Source:MGI Symbol;Acc:MGI:1913311]	216	198	170	190	166	158	148	190	141	159	3.32637	2.68663	3.18591	3.41044	3.21921	2.90388	3.13479	3.76674	3.07016	3.40624	170.848	0.0581758	0.161685	0.35981	0.71899	0.90557	Up	NO
ENSMUSG00000014077	Chp1	calcineurin-like EF hand protein 1 [Source:MGI Symbol;Acc:MGI:1927185]	1012	1310	969	940	456	692	724	729	629	170	7.79973	8.89601	9.08842	8.44431	4.42573	6.36514	7.67476	7.23303	6.85445	1.82267	735.315	0.350915	0.402912	0.870946	0.383784	0.716685	Up	NO
ENSMUSG00000014158	Trpv4	transient receptor potential cation channel, subfamily V, member 4 [Source:MGI Symbol;Acc:MGI:1926945]	132	130	133	143	191	189	92	123	162	287	0.937254	0.813301	1.14922	1.18347	1.70781	1.60158	0.898459	1.1243	1.62638	2.83483	158.949	-0.216677	0.336672	-0.643585	0.519844	0.808337	Down	NO
ENSMUSG00000014164	Klhl3	kelch-like 3 [Source:MGI Symbol;Acc:MGI:2445185]	313	339	358	298	234	251	198	282	195	248	2.08949	1.99398	2.90833	2.31872	1.96713	1.99974	1.81797	2.42347	1.84058	2.30307	266.788	0.265887	0.195975	1.35674	0.174863	0.504674	Up	NO
ENSMUSG00000014177	Tvp23b	trans-golgi network vesicle protein 23B [Source:MGI Symbol;Acc:MGI:1914760]	1027	1179	885	858	814	819	697	851	772	618	18.2211	18.4307	19.1079	17.7431	18.1865	17.3417	17.0084	19.4369	19.3662	15.2529	832.956	0.10537	0.125479	0.839738	0.401055	0.730758	Up	NO
ENSMUSG00000014195	Dnajc7	DnaJ heat shock protein family (Hsp40) member C7 [Source:MGI Symbol;Acc:MGI:1928373]	4119	4642	3030	3489	2937	3428	2890	3369	3198	3444	12.3095	12.223	11.0194	12.1531	11.0528	12.2262	11.8788	12.9611	13.5129	14.3176	3388.46	-0.133627	0.0974527	-1.3712	0.170314	0.497552	Down	NO
ENSMUSG00000014198	Zfp385c	zinc finger protein 385C [Source:MGI Symbol;Acc:MGI:3608347]	12	0	3	7	4	2	0	2	0	0	0.154274	0	0.0469328	0.104888	0.0647622	0.0306862	0	0.0331	0	0	2.80993	2.48896	1.513	1.64505	0.099959	NA	Up	NO
ENSMUSG00000014226	Cacybp	calcyclin binding protein [Source:MGI Symbol;Acc:MGI:1270839]	1475	1890	1249	1536	1043	1920	1715	1592	1499	1545	23.0048	25.9724	23.7058	27.9226	20.4848	35.738	36.789	31.9642	33.056	33.5209	1531.57	-0.455777	0.144092	-3.16308	0.00156108	0.0278522	Down	NO
ENSMUSG00000014232	Cluap1	clusterin associated protein 1 [Source:MGI Symbol;Acc:MGI:1924029]	405	501	359	349	372	346	305	341	307	417	7.16473	7.8092	7.72867	7.19626	8.28722	7.30505	7.42115	7.76592	7.67901	10.2622	363.885	-0.0121239	0.152135	-0.079692	0.936482	0.979664	Down	NO
ENSMUSG00000014243	Zswim7	zinc finger SWIM-type containing 7 [Source:MGI Symbol;Acc:MGI:1916997]	182	196	113	121	121	177	142	145	129	172	12.1531	11.5317	9.18248	9.41753	10.1747	14.1056	13.0416	12.4646	12.1794	15.9772	147.248	-0.450252	0.164561	-2.73608	0.0062175	0.0719778	Down	NO
ENSMUSG00000014245	Pigl	phosphatidylinositol glycan anchor biosynthesis, class L [Source:MGI Symbol;Acc:MGI:2681271]	270	434	234	298	232	272	215	265	247	219	5.37354	7.61047	5.66734	6.91275	5.81441	6.46055	5.88522	6.78948	6.95049	6.06319	261.743	-0.0175124	0.17008	-0.102966	0.91799	0.9743	Down	NO
ENSMUSG00000014294	Ndufa2	NADH:ubiquinone oxidoreductase subunit A2 [Source:MGI Symbol;Acc:MGI:1343103]	1010	1077	1131	1273	848	1231	907	1164	1009	1430	86.3079	81.0905	117.614	126.793	91.2529	125.542	106.602	128.049	121.911	169.991	1105.16	-0.16353	0.187676	-0.87134	0.383568	0.716443	Down	NO
ENSMUSG00000014301	Pam16	presequence translocase-asssociated motor 16 [Source:MGI Symbol;Acc:MGI:1913699]	66	81	164	187	124	180	136	149	162	168	1.15878	1.25304	3.504	3.82679	2.74158	3.77165	3.28416	3.36773	4.02155	4.10323	144.132	-0.0866608	0.185039	-0.468339	0.639542	0.869884	Down	NO
ENSMUSG00000014303	Glis2	GLIS family zinc finger 2 [Source:MGI Symbol;Acc:MGI:1932535]	354	371	266	383	456	368	291	285	336	337	2.05942	1.9017	1.88317	2.59704	3.34063	2.55501	2.32842	2.13443	2.76378	2.7273	340.818	0.100587	0.181183	0.555169	0.578779	0.840766	Up	NO
ENSMUSG00000014313	Cox6c	cytochrome c oxidase subunit 6C [Source:MGI Symbol;Acc:MGI:104614]	2650	2692	3165	2836	1396	3029	2188	2458	1449	1981	24.4998	21.9289	35.6086	30.5605	16.2526	33.4209	27.8222	29.2544	18.9412	25.4777	2348.53	0.0880834	0.279613	0.315019	0.752747	0.918096	Up	NO
ENSMUSG00000014329	Bicc1	BicC family RNA binding protein 1 [Source:MGI Symbol;Acc:MGI:1933388]	2032	1799	970	1559	1961	1240	1107	1232	1210	1041	11.9565	9.32689	6.94574	10.6921	14.5305	8.70775	8.95893	9.33224	10.0667	8.52103	1377.22	0.270767	0.20302	1.3337	0.182302	0.514618	Up	NO
ENSMUSG00000014349	Ube2z	ubiquitin-conjugating enzyme E2Z [Source:MGI Symbol;Acc:MGI:1343160]	2568	2542	2379	2616	2378	2493	1872	2208	2175	1742	31.4041	27.39	35.4039	37.2878	36.6205	36.3845	31.4865	34.7604	37.6074	29.6346	2264.51	0.151161	0.120301	1.25652	0.208929	0.547416	Up	NO
ENSMUSG00000014353	Tmem87b	transmembrane protein 87B [Source:MGI Symbol;Acc:MGI:1919727]	909	2453	646	1431	638	762	586	1787	740	320	4.23963	10.0806	3.66659	7.77931	3.7472	4.24152	3.75915	10.7296	4.87998	2.07622	974.791	0.0257243	0.474002	0.0542706	0.95672	0.985435	Up	NO
ENSMUSG00000014355	Anapc1	anaphase promoting complex subunit 1 [Source:MGI Symbol;Acc:MGI:103097]	4109	4796	2418	2867	3224	3047	2904	2868	3007	2125	9.98088	10.2645	7.1475	8.11704	9.86165	8.83299	9.70189	8.96821	10.3273	7.18045	3048.87	-0.0594877	0.147766	-0.402582	0.687256	0.890181	Down	NO
ENSMUSG00000014361	Mertk	MER proto-oncogene tyrosine kinase [Source:MGI Symbol;Acc:MGI:96965]	1222	1219	1102	979	1182	840	574	933	622	608	9.78227	8.59799	10.7353	9.13458	11.9154	8.0251	6.31987	9.61489	7.04014	6.77068	903.144	0.534866	0.176619	3.02837	0.0024588	0.0381095	Up	NO
ENSMUSG00000014402	Tsg101	tumor susceptibility gene 101 [Source:MGI Symbol;Acc:MGI:106581]	1046	1093	926	908	836	1112	744	837	864	911	10.7864	9.93098	11.6205	10.9137	10.8561	13.6853	10.5523	11.1113	12.5975	13.0685	914.346	-0.0803466	0.132313	-0.607245	0.543688	0.822156	Down	NO
ENSMUSG00000014418	Hps5	HPS5, biogenesis of lysosomal organelles complex 2 subunit 2 [Source:MGI Symbol;Acc:MGI:2180307]	1014	1044	872	870	594	787	750	821	743	677	3.6377	3.3	3.80689	3.63786	2.68347	3.36951	3.70065	3.79163	3.76877	3.37861	802.353	-0.0346967	0.159691	-0.217274	0.827995	0.943743	Down	NO
ENSMUSG00000014426	Map3k4	mitogen-activated protein kinase kinase kinase 4 [Source:MGI Symbol;Acc:MGI:1346875]	1453	1719	932	933	1249	1464	1185	1302	1311	1111	6.15652	6.41757	4.80564	4.60775	6.6643	7.40311	6.90583	7.10191	7.85408	6.54854	1243.44	-0.374457	0.13839	-2.70581	0.00681373	0.0770256	Down	NO
ENSMUSG00000014444	Piezo1	piezo-type mechanosensitive ion channel component 1 [Source:MGI Symbol;Acc:MGI:3603204]	1781	1712	909	1345	1349	1248	1204	976	1268	1018	6.43939	5.45393	3.99954	5.66814	6.14207	5.38516	5.98735	4.54281	6.4822	5.12022	1249.93	-0.018469	0.16849	-0.109615	0.912715	0.97256	Down	NO
ENSMUSG00000014453	Blk	B lymphoid kinase [Source:MGI Symbol;Acc:MGI:88169]	24	16	32	36	60	6	8	12	2	4	0.397931	0.233742	0.645677	0.695723	1.25276	0.118727	0.18243	0.256132	0.0468813	0.0922513	19.4796	2.65874	0.514044	5.17221	2.31e-07	3.54e-05	Up	YES
ENSMUSG00000014470	Rnf166	ring finger protein 166 [Source:MGI Symbol;Acc:MGI:1915968]	1062	1068	954	1065	1066	1092	681	870	934	1249	20.5421	18.2019	22.4561	24.0108	25.9656	25.2084	18.1174	21.6637	25.544	33.608	994.36	0.0100674	0.190057	0.0529707	0.957755	0.985498	Up	NO
ENSMUSG00000014496	Ankrd28	ankyrin repeat domain 28 [Source:MGI Symbol;Acc:MGI:2145661]	1556	1779	868	972	1498	982	984	1096	1003	867	5.44854	5.48873	3.69876	3.96712	6.60548	4.10379	4.73907	4.94055	4.96586	4.22329	1126.63	0.0893242	0.184699	0.48362	0.628656	0.865487	Up	NO
ENSMUSG00000014498	Ankrd52	ankyrin repeat domain 52 [Source:MGI Symbol;Acc:MGI:2444029]	3231	3654	2215	2814	1913	2595	2365	2131	2246	1074	17.8008	17.7377	14.8506	18.0703	13.2721	17.0626	17.921	15.1141	17.4959	8.2313	2350.49	0.0733741	0.251415	0.291844	0.770406	0.925054	Up	NO
ENSMUSG00000014503	Pkd2l2	polycystic kidney disease 2-like 2 [Source:MGI Symbol;Acc:MGI:1858231]	259	241	383	379	516	512	440	456	506	495	2.07605	1.70208	3.73596	3.54091	5.20846	4.89791	4.85085	4.7054	5.7347	5.51955	425.622	-0.259356	0.155666	-1.66611	0.0956911	0.369405	Down	NO
ENSMUSG00000014504	Srp19	signal recognition particle 19 [Source:MGI Symbol;Acc:MGI:1913634]	741	843	670	791	525	739	732	737	708	576	5.90184	5.91591	6.49396	7.34316	5.26563	7.02452	8.01876	7.55667	7.97307	6.38193	697.848	-0.15941	0.157466	-1.01235	0.31137	0.654906	Down	NO
ENSMUSG00000014543	Klra17	killer cell lectin-like receptor, subfamily A, member 17 [Source:MGI Symbol;Acc:MGI:2180674]	213	2	0	0	6	0	0	0	0	0	6.32905	0.0523643	0	0	0.224502	0	0	0	0	0	18.7059	3.351	3.50461	0.95617	0.338986	0.681186	Up	NO
ENSMUSG00000014547	Wdfy2	WD repeat and FYVE domain containing 2 [Source:MGI Symbol;Acc:MGI:2442811]	1852	2019	1070	1214	1485	1014	1213	991	884	791	9.44538	9.07276	6.64091	7.21664	9.53733	6.1719	8.50877	6.50648	6.37461	5.61197	1209.18	0.275934	0.171195	1.61181	0.107003	0.391392	Up	NO
ENSMUSG00000014550	Rbsn	rabenosyn, RAB effector [Source:MGI Symbol;Acc:MGI:1925537]	1285	1467	841	980	1037	1039	903	902	943	673	5.98703	6.02231	4.76837	5.32196	6.08428	5.77732	5.7866	5.41015	6.21216	4.36198	980.532	0.0144423	0.14292	0.101051	0.91951	0.974531	Up	NO
ENSMUSG00000014551	Mrps25	mitochondrial ribosomal protein S25 [Source:MGI Symbol;Acc:MGI:1928140]	700	778	1337	1498	1543	1400	1274	1270	1359	1388	4.70381	4.60634	10.9332	11.7328	13.0569	11.2275	11.7747	10.9863	12.912	12.9748	1271.9	0.0412008	0.0954138	0.431812	0.665878	0.881001	Up	NO
ENSMUSG00000014554	Dguok	deoxyguanosine kinase [Source:MGI Symbol;Acc:MGI:1351602]	645	830	639	665	620	565	429	556	487	555	5.03709	5.71114	6.07277	6.05312	6.09725	5.26589	4.60792	5.58971	5.37739	6.02939	586.584	0.228402	0.125295	1.82291	0.0683165	0.306943	Up	NO
ENSMUSG00000014592	Camta1	calmodulin binding transcription activator 1 [Source:MGI Symbol;Acc:MGI:2140230]	857	1287	629	675	866	999	833	1136	897	780	1.85172	2.45018	1.6539	1.69995	2.35632	2.5761	2.47552	3.15985	2.74037	2.3445	881.237	-0.439504	0.173433	-2.53414	0.0112723	0.104531	Down	NO
ENSMUSG00000014599	Csf1	colony stimulating factor 1 (macrophage) [Source:MGI Symbol;Acc:MGI:1339753]	391	452	405	526	554	348	285	399	258	330	2.40279	2.44739	3.02872	3.76758	4.28717	2.55224	2.40886	3.1565	2.24173	2.82107	388.212	0.529881	0.16271	3.25659	0.00112758	0.0222909	Up	NO
ENSMUSG00000014601	Strip1	striatin interacting protein 1 [Source:MGI Symbol;Acc:MGI:2443884]	1068	1148	745	984	1003	932	853	888	805	883	6.39822	6.05975	5.43138	6.87102	7.56678	6.66357	7.02853	6.8485	6.81878	7.35884	915.35	-0.0230271	0.113151	-0.203508	0.838738	0.947051	Down	NO
ENSMUSG00000014602	Kif1a	kinesin family member 1A [Source:MGI Symbol;Acc:MGI:108391]	164	210	378	332	239	333	186	275	246	117	0.658307	0.742725	1.84647	1.55332	1.2081	1.59526	1.02689	1.42106	1.39618	0.653329	247.629	0.389991	0.295798	1.31844	0.187358	0.52019	Up	NO
ENSMUSG00000014606	Slc25a11	solute carrier family 25 (mitochondrial carrier oxoglutarate carrier), member 11 [Source:MGI Symbol;Acc:MGI:1915113]	1533	1588	1505	1487	1503	1361	1218	1325	1096	1343	21.3421	19.4791	25.4974	24.1292	26.3497	22.6129	23.3222	23.7468	21.5739	26.0094	1377.55	0.161472	0.103523	1.55976	0.118816	0.414373	Up	NO
ENSMUSG00000014609	Chrne	cholinergic receptor, nicotinic, epsilon polypeptide [Source:MGI Symbol;Acc:MGI:87894]	1	4	0	1	0	1	0	0	1	4	0.0172096	0.0606615	0	0.0200567	0	0.0205403	0	0	0.0243321	0.0957594	1.1312	-1.83939	1.97886	-0.929518	0.352621	NA	Down	NO
ENSMUSG00000014633	Cmc2	COX assembly mitochondrial protein 2 [Source:MGI Symbol;Acc:MGI:1913781]	268	273	242	173	115	255	205	168	193	219	3.03655	2.72542	3.33677	2.28469	1.64084	3.44817	3.19468	2.45047	3.09189	3.45183	207.654	-0.304071	0.253172	-1.20105	0.229733	0.573401	Down	NO
ENSMUSG00000014668	Chfr	checkpoint with forkhead and ring finger domains [Source:MGI Symbol;Acc:MGI:2444898]	567	777	491	553	509	469	435	426	519	436	2.84807	3.43886	3.00133	3.23766	3.21964	2.81154	3.00527	2.75468	3.68602	3.04659	506.593	0.0953491	0.136306	0.699524	0.484225	0.787405	Up	NO
ENSMUSG00000014686	Ceacam16	carcinoembryonic antigen-related cell adhesion molecule 16 [Source:MGI Symbol;Acc:MGI:2685615]	19	2	11	2	7	5	3	1	0	1	0.437459	0.0405743	0.30821	0.0536608	0.202958	0.137387	0.0950082	0.0296537	0	0.0320251	4.84658	1.70627	1.10284	1.54715	0.121826	NA	Up	NO
ENSMUSG00000014704	Hoxa2	homeobox A2 [Source:MGI Symbol;Acc:MGI:96174]	19	13	6	16	12	12	10	17	3	16	0.523226	0.315428	0.201057	0.513547	0.41612	0.394374	0.378745	0.602661	0.116794	0.61294	12.1092	-0.12206	0.581403	-0.20994	0.833714	0.946322	Down	NO
ENSMUSG00000014725	Adam28	a disintegrin and metallopeptidase domain 28 [Source:MGI Symbol;Acc:MGI:105988]	0	0	3	0	2	0	5	2	0	2	0	0	0.0178438	0	0.0123081	0	0.0336171	0.0125846	0	0.0135978	1.49932	-0.188831	1.78297	-0.105908	0.915655	NA	Down	NO
ENSMUSG00000014747	Ankrd53	ankyrin repeat domain 53 [Source:MGI Symbol;Acc:MGI:1922555]	3	2	9	7	15	8	9	5	9	7	0.0587442	0.0345109	0.214492	0.159769	0.369898	0.18697	0.242403	0.126061	0.249199	0.190703	7.60036	0.360378	0.564349	0.638573	0.5231	0.810202	Up	NO
ENSMUSG00000014748	Tex261	testis expressed gene 261 [Source:MGI Symbol;Acc:MGI:1096575]	2166	2300	1939	2138	2003	1886	1759	1667	1570	1377	18.4833	17.2932	20.1356	21.2651	21.5241	19.2073	20.645	18.3127	18.9428	16.3462	1846.64	0.215475	0.109202	1.97318	0.0484748	0.25389	Up	NO
ENSMUSG00000014763	Fam120b	family with sequence similarity 120, member B [Source:MGI Symbol;Acc:MGI:1914794]	1348	1495	1050	1181	1101	1108	972	1025	954	837	5.07153	4.95582	4.80733	5.17889	5.21625	4.97499	5.02971	4.96441	5.07482	4.38062	1082.36	0.102	0.0968766	1.05289	0.292391	0.637454	Up	NO
ENSMUSG00000014767	Tbp	TATA box binding protein [Source:MGI Symbol;Acc:MGI:101838]	549	617	570	656	624	641	556	622	497	627	1.57842	1.56301	1.9943	2.19833	2.25921	2.19944	2.19863	2.30216	2.02036	2.50772	592.08	-0.0138378	0.111636	-0.123954	0.901352	0.967888	Down	NO
ENSMUSG00000014769	Psmb1	proteasome (prosome, macropain) subunit, beta type 1 [Source:MGI Symbol;Acc:MGI:104884]	2699	2781	1941	2322	1941	2364	2423	1997	1984	2998	21.354	19.3867	18.6882	21.413	19.3386	22.3217	26.3668	20.3399	22.1943	32.9966	2318.51	-0.27408	0.171894	-1.59447	0.110831	0.398293	Down	NO
ENSMUSG00000014771	Pdcd2	programmed cell death 2 [Source:MGI Symbol;Acc:MGI:104643]	267	286	250	275	316	321	229	307	283	328	3.45808	3.26373	3.94029	4.1514	5.15386	4.96171	4.07931	5.11865	5.18241	5.90959	284.904	-0.147291	0.154901	-0.950874	0.341668	0.68306	Down	NO
ENSMUSG00000014773	Dll1	delta like canonical Notch ligand 1 [Source:MGI Symbol;Acc:MGI:104659]	141	120	92	117	171	128	77	163	115	144	1.1403	0.85508	0.905426	1.10287	1.74148	1.23542	0.856489	1.697	1.31499	1.62004	125.693	-0.0674373	0.280522	-0.240399	0.810021	0.939809	Down	NO
[truncated: 26,945 more rows]

## Sheet: Liver 8mvs2m expression data
Gene	Gene name	description	8m Liver1_Count	8m Liver2_Count	8m Liver3_Count	2m Liver1_Count	2m Liver2_Count	2m Liver3_Count	baseMean	log2FoldChange	lfcSE	stat	pvalue	padj	Up/Down	Significant
[truncated: 25,621 more rows]

[truncated: 5 more sheets: Muscle 8mvs2m expression data, Brain 8mvs2m expression data, Heart 8mvs2m expression data, Kidney 8mvs2m expression data, Lung 8mvs2m expression data]
