# Supplementary material for: NADase CD38 is a key determinant of ovarian aging
Source: Nat Aging. 2023 Dec 21;4(1):110–28. doi: 10.1038/s43587-023-00532-9 (PMC10798903; doi:10.1038/s43587-023-00532-9)
Supplement: Supplementary file 3 — Supplementary Table 1. RNA-seq data of different tissues. Supplementary Table 2. Basic clinical characteristics of young and middle-aged participants. RNA-seq expression data between Cd38-knockout and WT mice in 8-month-old ovaries. Supplementary Table 3. RNA-seq expression data between Cd38-knockout and WT in 8-month-old ovaries. Supplementary Table 4. RNA-seq expression data of Cd38-knockout and WT in 12-month-old ovaries. Supplementary Table 5. Specific markers used to annotate cell clusters. Supplementary Table 6. Single-oocyte sequencing data showing the Cd38-knockout and WT at 2 months and 12 months old. Supplementary Table 7. The overlap genes between age-related downregulated (aged versus young) and upregulated after deletion of CD38. Supplementary Table 8. Mitochondrial-related gene list. Supplementary Table 9. Reagents, antibodies and chemicals. Supplementary Table 10. Real time RT–PCR primer sequences. Supplementary Table 11. Pathway genelists include SASP, inflammation, DNA repair and cell cycle. Statistical Source Data for Supplementary Fig. 2 [file 43587_2023_532_MOESM3_ESM.zip › Supplementary Tables/Supplementary_Table_10. Real time RT- PCR primer sequences.xlsx.xlsx]

## Sheet: Sheet1
Mus musculus
p16	F:CCGCTGCAGACAGACTGG
	R:CCATCATCATCACCTGAATCG
p21	F:ACGGTGGAACTTTGACTTCGTC
	R:CAGAGTGCAAGACAGCGACAAG
Il1α	F:CGAAGACTACAGTTCTGCCATT
	R:GACGTTTCAGAGGTTCTCAGAG
Il1β	F:GAAATGCCACCTTTTGACAGTG
	R:TGGATGCTCTCATCAGGACAG
Il6	F:CCAAGAGGTGAGTGCTTCCC
	R:CTGTTGTTCAGACTCTCTCCCT
Il10	F:AGCCTTATCGGAAATGATCCAGT
	R:GGCCTTTGTAGACACCTTGGT
Tnf	F:GACGTGGAACTGGCAGAAGAG
	R:TTGGTGGTTTGTGAGTGTGAG
Nmnat1	F:ACTCACACTGGGTGGAAGTGGATA
	R:TTTCCAGTGCAGGTGAGCTTTG
Nmnat2	F:AGCCCATTTACCAGAACAGCA
	R:TCCCAAAGTCCCCAACAATC
Nmnat3	F:ATGGAAACGGTGAAGGTGCT
	R:CAGAGGCTGATGGTGTCTTGCT
Nampt	F:CTGTTCCAGGCTATTCTGTTCCA
	R:CATAGCTATCGCTGACCACAGACAC
Cd38	F:CTGGGACGCTGCCTCATCTA
	R:GTTGCAAGGGTTCTTGGAAACA
Parp2	F:TGAGCCACGGGCTTAGAGTTG
	R:AAAGCAGTAATTGGCACTCTTGGA
Gapdh	F:AAATGGTGAAGGTCGGTGTGAAC
	R:CAACAATCTCCACTTTGCCACTG
Homo sapiens
IL-1α	F:AGATGCCTGAGATACCCAAAACC
	R:CCAAGCACACCCAGTAGTCT
IL-1β	F:TTCGACACATGGGATAACGAGG
	R:TTTTTGCTGTGAGTCCCGGAG
IL-6	F:AGCCACTCACCTCTTCAGAACG
	R:CAGTGCCTCTTTGCTGCTTTC
IL-8	F:AGACATACTCCAAACCTTTCCACC
	R:ACAACCCTCTGCACCCAGTT
IL-10	F:TCAAGGCGCATGTGAACTCC
	R:GATGTCAAACTCACTCATGGCT
TNF	F:CCCTGGTATGAGCCCATCTATC
	R:CAGGGCAATGATCCCAAAGTA
CD38	F:AGACTGCCAAAGTGTATGGGA
	R:GCAAGGTACGGTCTGAGTTCC
GAPDH	F:GCACCGTCAAGGCTGAGAAC
	R:TGGTGAAGACGCCAGTGGA
PCR Primers for validation of RNA-Seq
Col9a2	F:AAGGGGCCTCCAGGTAAAGTT
	R:TCCCATTAAACCATCAATGCCA
Bex2	F:TCCAAAGTGGAACAAGGCGT
	R:GCACGTAGTAGTCTCCAGCTTC
Col11a1	F:GGGAGACAGACTATAAAGAGGCT
	R:ATTTGCCTGGACCCCTAGTTT
Uchl1	F:GATGCTGAACAAAGTGTTGGC
	R:GGAGTTTCCGATGGTCTGCTT
Cpa3	F:AATTGCTCCTGTCCACTTTGAC
	R:TCACTAACTCGGAAATCCACAGT
Fabp4	F:AAGGTGAAGAGCATCATAACCCT
	R:TCACGCCTTTCATAACACATTCC
Cxcr6	F:GAGTCAGCTCTGTACGATGGG
	R:TCCTTGAACTTTAGGAAGCGTTT
Gpnmb	F:GCTGGTCTTCGGATGAAAATGA
	R:CCACAAAGGTGATATTGGAACCC
Tex9	F:CTGCCTCAAGTCAGAGTGCC
	R:AGAGCCTTCATAAACTCCTCCT
Pim3	F:AAGGACACGGTCTACACTGAC
	R:GACACCACTCAATAAGCTGCT
Adh1	F:GCAAAGCTGCGGTGCTATG
	R:TCACACAAGTCACCCCTTCTC
Peli2	F:GAGGCTTCACCGAGGAATCC
	R:CCAGGGTGTTAAGGCCCAC
Eno2	F:AGGTGGATCTCTATACTGCCAAA
	R:GTCCCCATCCCTTAGTTCCAG
Acap1	F:GCTTCCGAGCCTCGATTGAA
	R:GACCGGCAGCAAGGTAATG
Pou5f1	F:GGCTTCAGACTTCGCCTCC
	R:AACCTGAGGTCCACAGTATGC
Slc18a2	F:ATGCTGCTCACCGTCGTAG
	R:GGACAGTCGTGTTGGTCACAG
Parm1	F:CCGCAGGACTGAGGGTACA
	R:AACTGAGGCGTTGTGAGTGG
Psd2	F:GGAAGGGAGTGCTACCCAG
	R:GCCATTGGTCAAAGAGAGGTT
Atp6v0d2	F:CAGAGCTGTACTTCAATGTGGAC
	R:AGGTCTCACACTGCACTAGGT
Cdh17	F:GACAGCAAAACAGGGGCAATA
	R:TCTCTAATCTCCACGGGTTCTG
