# Supplementary material for: NADase CD38 is a key determinant of ovarian aging
Source: Nat Aging. 2023 Dec 21;4(1):110–28. doi: 10.1038/s43587-023-00532-9 (PMC10798903; doi:10.1038/s43587-023-00532-9)
Supplement: Supplementary file 3 — Supplementary Table 1. RNA-seq data of different tissues. Supplementary Table 2. Basic clinical characteristics of young and middle-aged participants. RNA-seq expression data between Cd38-knockout and WT mice in 8-month-old ovaries. Supplementary Table 3. RNA-seq expression data between Cd38-knockout and WT in 8-month-old ovaries. Supplementary Table 4. RNA-seq expression data of Cd38-knockout and WT in 12-month-old ovaries. Supplementary Table 5. Specific markers used to annotate cell clusters. Supplementary Table 6. Single-oocyte sequencing data showing the Cd38-knockout and WT at 2 months and 12 months old. Supplementary Table 7. The overlap genes between age-related downregulated (aged versus young) and upregulated after deletion of CD38. Supplementary Table 8. Mitochondrial-related gene list. Supplementary Table 9. Reagents, antibodies and chemicals. Supplementary Table 10. Real time RT–PCR primer sequences. Supplementary Table 11. Pathway genelists include SASP, inflammation, DNA repair and cell cycle. Statistical Source Data for Supplementary Fig. 2 [file 43587_2023_532_MOESM3_ESM.zip › Supplementary Tables/Supplementary_Table_11. Pathway genelists include SASP, inflammation, DNA repair, and cell cycle.xlsx.xlsx]

## Sheet: SASP
Pathway	Gene
SASP	Acvr1b
SASP	Ang
SASP	Angpt1
SASP	Angptl4
SASP	Areg
SASP	Axl
SASP	Bex3
SASP	Bmp2
SASP	Bmp6
SASP	C3
SASP	Ccl1
SASP	Ccl13
SASP	Ccl16
SASP	Ccl2
SASP	Ccl20
SASP	Ccl24
SASP	Ccl26
SASP	Ccl3
SASP	Ccl3L1
SASP	Ccl4
SASP	Ccl5
SASP	Ccl7
SASP	Ccl8
SASP	Cd55
SASP	Cd9
SASP	Csf1
SASP	Csf2
SASP	Csf2Rb
SASP	Cst4
SASP	Ctnnb1
SASP	Ctsb
SASP	Cxcl1
SASP	Cxcl10
SASP	Cxcl12
SASP	Cxcl16
SASP	Cxcl2
SASP	Cxcl3
SASP	Cxcl8
SASP	Cxcr2
SASP	Dkk1
SASP	Edn1
SASP	Egf
SASP	Egfr
SASP	Ereg
SASP	Esm1
SASP	Ets2
SASP	Fas
SASP	Fgf1
SASP	Fgf2
SASP	Fgf7
SASP	Gdf15
SASP	Gem
SASP	Gmfg
SASP	Hgf
SASP	Hmgb1
SASP	Icam1
SASP	Icam3
SASP	Igf1
SASP	Igfbp1
SASP	Igfbp2
SASP	Igfbp3
SASP	Igfbp4
SASP	Igfbp5
SASP	Igfbp6
SASP	Igfbp7
SASP	Il10
SASP	Il13
SASP	Il15
SASP	Il18
SASP	Il1A
SASP	L1B
SASP	Il2
SASP	Il32
SASP	L6
SASP	Il6St
SASP	Il7
SASP	Inha
SASP	Iqgap2
SASP	Itga2
SASP	Itpka
SASP	Jun
SASP	Kitlg
SASP	Lcp1
SASP	Mif
SASP	Mmp1
SASP	Mmp10
SASP	Mmp12
SASP	Mmp13
SASP	Mmp14
SASP	Mmp2
SASP	Mmp3
SASP	Mmp9
SASP	Nap1L4
SASP	Nrg1
SASP	Pappa
SASP	Pecam1
SASP	Pgf
SASP	Pigf
SASP	Plat
SASP	Plau
SASP	Plaur
SASP	Ptbp1
SASP	Ptger2
SASP	Ptges
SASP	Rps6ka5
SASP	Scamp4
SASP	Selplg
SASP	Sema3f
SASP	Serpinb4
SASP	Serpine1
SASP	Serpine2
SASP	Spp1
SASP	Spx
SASP	Timp2
SASP	Tnf
SASP	Tnfrsf10c
SASP	Tnfrsf11b
SASP	Tnfrsf1a
SASP	Tnfrsf1b
SASP	Tubgcp2
SASP	Vegfa
SASP	Vegfc
SASP	Vgf
SASP	Wnt16
SASP	Wnt2

## Sheet: Inflammation related genes
Pathway	GO Term	Gene
immune response	GO:0006955	Igkv1
		Cst9
		Il1rl2
		Polr3a
		Akirin2
		Herc6
		Sit1
		Bpifa5
		Gp2
		Adam15
		Cuedc2
		Adora2b
		Atp7a
		Igkv12
		Igkv10
		P06344
		P06330
		Igkv4
		P06329
		Optn
		P04940
		P04943
		Ifih1
		Tlr11
		Tlr12
		Tlr13
		Gm13277
		Gm13276
		Gm13275
		Gm13272
		Gm13271
		Mtor
		Tbk1
		Elf4
		Nmi
		Defa37
		Defa41
		Trav6d
		Parp9
		Apobec3
		Prkce
		Prkcd
		Prkcb
		Prf1
		Cfp
		Galp
		Igkv1
		Il36b
		Oprk1
		Oas1g
		Stxbp4
		Lat
		Aicda
		Mfap4
		Il6ra
		Cxcr2
		Erap1
		Rel
		Reg2
		Reg1
		Lgr4
		Ripk2
		Foxp3
		Rag2
		Rag1
		Dysf
		Clec4g
		Ifitm2
		Trim8
		Trav12
		Ccl27b
		Ccl21c
		Kng2
		Psg22
		Prg4
		Lpin1
		Endou
		Pomc
		Ifna12
		Rab11fip5
		Defb29
		Ifnl2
		Sh2d1a
		Nts
		Defa38
		Tnf
		Lta
		Ltb
		Trex1
		Ang6
		Prkdc
		Osm
		Akap1
		Cplx2
		Marchf8
		Inhca
		Slamf7
		Ang5
		Scnn1b
		H2bc12
		Lamp3
		Lig4
		Lime1
		Ighv1
		Clec4a4
		Mpeg1
		Slc11a1
		Ccr8
		Igkv9
		Traf4
		Il31ra
		Defa17
		Clec5a
		Scn11a
		Entpd7
		Trav6
		Ighv6
		Ighv8
		Exosc6
		Sting1
		Tnfsf14
		Psen1
		P84750
		Defb15
		Klrg1
		Mir21a
		Evl
		Gsdmd
		Ifi27l2b
		Ticam2
		Trim15
		Tcim
		Trav15d
		Nlrp1b
		Tnfrsf21
		Panx1
		Ccl9
		Mlh1
		H2
		F2rl1
		Defb25
		Lat2
		Coro1a
		Cd274
		Pou2f2
		Ccl8
		Srms
		Pla2g1b
		Klhl6
		Cxcl1
		Parp14
		S100a9
		Bmpr1a
		Trim29
		Dhx36
		Il17f
		Slc15a3
		Shld2
		Mfsd6
		Rsad2
		Otud4
		Ikbke
		Dhx9
		Padi4
		Il18rap
		Gcnt3
		Aire
		Itch
		Lbp
		Trdv2
		Emp2
		Cd160
		P04224
		Gm42543
		Ifna14
		Defb18
		Mx2
		Mx1
		Wfdc11
		Il33
		Nrros
		Lacc1
		Malt1
		Ighv3
		Mrc1
		Nmbr
		Clpb
		Gbp4
		Igkv14
		Itgb6
		Itk
		Jak1
		C9
		Rbm14
		Sectm1b
		Vamp3
		Capg
		Ifnar2
		Kif16b
		Nod1
		Pik3cd
		P03980
		P20040
		P03976
		Igkv5
		Bpifb1
		Mif
		Mdk
		Mbl2
		Mbl1
		Gbp6
		4930486L24Rik
		Otub1
		Aim2
		Mavs
		Ctsq
		Trim34a
		Trim11
		Trim6
		Ptger4
		Il23a
		Gm43302
		Ciita
		Camp
		C1qbp
		Smpdl3b
		Ighg
		Gbp3
		Irgm2
		Iigp1
		Jag1
		Cdh17
		Lfng
		Mfng
		Cysltr1
		P2ry14
		Vnn1
		Gm43218
		Cxcr1
		Defb20
		Ccl26
		Polr3h
		Wrnip1
		Rnf125
		Cts7
		Ccl12
		Pcbp2
		Tnfsf18
		Ighg3
		Pld4
		Ak7
		Ddx1
		Zc3hav1
		Ifnk
		Igkv2
		Krt6a
		Crcp
		Nr1h4
		Dapk1
		Nr4a3
		Cxcl10
		Cxcl9
		Dab2ip
		Tnfsf13
		Plekhm2
		Bst2
		Enpp1
		Nppb
		Pnp
		Notch2
		Notch1
		Nos2
		Styk1
		Nkx2
		Ighv7
		Ighv10
		Igkv6
		Ighv14
		BC051665
		Ifitm1
		Rnf166
		Dlg1
		Hamp
		Cd300a
		Kdm5d
		Ighv5
		Sla2
		Ighv4
		Ighv11
		Enpp3
		Ulbp1
		Ighv2
		Dcst1
		Bcl6
		Ccr5
		Ppp3cb
		Ighv16
		Ighv9
		Icosl
		Ptk6
		Prdm1
		Mst1r
		Zap70
		Serping1
		Zfp809
		Bach2
		Serpinb9e
		Serpinb9f
		Serpinb9c
		Serpinb9b
		Serpinb9d
		Ext1
		Igkv18
		Fbxo9
		Ang3
		Sfpq
		Ptgds
		Fasl
		Il20rb
		Zp3
		Rnf8
		Ccl24
		Ighv13
		Trav16n
		Eomes
		Smad3
		Tasl
		C1rb
		Ifnl3
		Zfp35
		Ighg2c
		Yes1
		Usp14
		Isg20
		Ptpn6
		Hck
		Lrrc55os
		Hc
		Skap1
		Cd36
		Wfdc15a
		Itfg2
		Ccr4
		Ctsk
		Msrb1
		Rnase6
		Abr
		Kdelr1
		Igtp
		Myo1f
		Itm2a
		Casp4
		Oas1a
		Hmgb3
		Oas1f
		Oas1h
		Oas2
		Oas3
		Oasl1
		Mptx2
		Igkv3
		Igkv8
		Masp2
		Zdhhc1
		Kynu
		Arg2
		Raet1e
		Inava
		Cdc42ep4
		Cyld
		Wfdc12
		Crtam
		Fcna
		Igkv16
		Ffar3
		Cd6
		Tnfaip3
		Cxcl12
		Colec10
		Anxa3
		Nlrp9a
		Kng1
		Ighe
		Milr1
		Phb2
		Gzmb
		Trim28
		Ddx21
		Ifnab
		C3ar1
		Akap8
		Lgals8
		Ankhd1
		Ifitm7
		Trim75
		Hamp2
		Card9
		Gm11127
		Setd2
		Morc3
		N4bp1
		Nlrp9b
		Ssc5d
		Tnfrsf14
		Polr3c
		Plpp6
		Krt1
		Krt16
		Kit
		Jak2
		Cd47
		Itgal
		Clec4a1
		Trim55
		Nlrc4
		Skp2
		Gbp7
		Nbn
		Ankrd17
		Irf1
		Ubd
		Csf3
		Defa
		Defa10
		Defa11
		Defa13
		Defa14
		Defa15
		Defa16
		Defa4
		Defa5
		Defa6
		Defa7
		Defa8
		Csf2rb2
		Defa9
		Tnfsf15
		Traf3ip2
		Gzmm
		Iglv2
		Iglc2
		Iglc1
		Prdx1
		Oasl2
		Syk
		Ccl7
		Trav15
		Fgb
		Tnfsf13b
		Mid2
		Ahcyl
		Colec11
		Sanbr
		Rarres2
		Trbc2
		Mef2c
		Ifit1
		Ifit2
		Plcl2
		Cfhr1
		Hpx
		Pmp22
		Nlrp3
		Plcg2
		Ccl21a
		Ccl21b
		Pou2af1
		Was
		Serpina3g
		Mcoln1
		Lyn
		Il21r
		Il21
		Ly9
		Rnase2a
		Ear10
		Ear6
		Ltf
		Lrp1
		Tlr4
		Anxa1
		Ccl21d
		Sla
		Tlr9
		Fbxo38
		Igkv17
		Daxx
		Lif
		Lgals3
		Lgals1
		Bpifa1
		Itgb8
		Lef1
		Slc15a4
		Lcn2
		Lck
		Oas1d
		Rnf185
		Tmem106a
		Twist2
		Pml
		Rora
		Dll1
		Ptx3
		Rab17
		Tgfbr3
		Ccr1
		Ccr1l1
		Ccr3
		Rnf19b
		Tsc1
		Ly96
		Ccr9
		Ly86
		Xcl1
		Pglyrp4
		Cxcl16
		Il12rb1
		Pla2g3
		Xrcc5
		Tnfsf4
		Trim39
		Tnfsf12
		Klrk1
		Trim5
		Sarm1
		Ifi44l
		Ighv15
		Cx3cl1
		Fer1l5
		Usp27x
		Foxj1
		Pqbp1
		Otud5
		Olfm4
		Pycard
		Ighv12
		Bcap31
		Tcirg1
		Irf5
		Gsn
		Ash1l
		Grp
		Grn
		Gch1
		Gbp2b
		Gba
		Gata3
		Gas6
		Gapdh
		Mefv
		Xrcc6
		Fyn
		Dock10
		Il36rn
		Il36a
		Unc93b1
		Ddx3x
		Stat3
		Tac4
		Fgr
		Fgg
		Fes
		Fcgr3
		Trim30d
		Irf7
		Trim34b
		Trim30c
		Trim30b
		Lax1
		1810058I24Rik
		Wfdc2
		Defb22
		Fas
		Ptk2
		Bpi
		Rab44
		Ercc1
		Irf3
		Pla2g6
		Batf
		Oas1e
		Defa40
		Tlr8
		Tlr7
		Rnf39
		Tlr3
		Prg2
		Rela
		Relb
		Tfeb
		Fgl2
		Frk
		Arhgef2
		Defa28
		Siglecg
		Sprr2a1
		Acod1
		Trim26
		Cblb
		Psg17
		Axl
		Rasgrp1
		Dnase1l3
		Clnk
		Hmgb2
		Defb36
		Defb19
		Hmgn2
		Hexim1
		Hmgb1
		Hlx
		Hk1
		Phb
		Il18
		Leap2
		Mcoln2
		Ang2
		Cebpg
		Il1rap
		Tnfrsf13c
		Cnpy3
		Serpinb9g
		Ptk2b
		Trim10
		Defb2
		Rnf135
		Garin5a
		Slc22a21
		Irak1bp1
		Tyk2
		Lncfao
		Mfhas1
		Rabgef1
		Cts8
		Pdcd1
		Ltbr
		Rorc
		Cd55
		Cd55b
		Adora3
		Endod1
		Cxcl11
		Lcp1
		Mad2l2
		Trbc1
		Enpp2
		Pstpip1
		Trav16
		Ttll12
		Il17ra
		Aqp4
		Stxbp2
		Il17a
		Stxbp1
		Stxbp3
		Inpp5d
		Ctss
		Gm49352
		Pnp2
		Iglc3
		Prkd1
		Clec4b2
		9230019H11Rik
		Kif5b
		Elane
		Zfp683
		Cyp27b1
		Orai1
		Eprs
		Fut7
		Ppp1r14b
		Cd1d2
		Cd1d1
		Ifna
		Ifna1
		Ifna2
		Ifna4
		Ifna5
		Ifna6
		Ifna7
		Nmb
		Chid1
		Ifna9
		Ifnar1
		Ifnb1
		Ifng
		Ifngr1
		Defa20
		Sdhaf4
		Igkv19
		Ifi44
		Shfl
		Dclre1c
		Sbno2
		Ffar2
		Adm
		Traf3ip3
		Traf3
		H2bc21
		Ear1
		Ear2
		Myd88
		Trim31
		Pikfyve
		Wfdc10
		Pirb
		Cracr2a
		Bcl10
		C1s1
		C1ra
		Rc3h1
		Zdhhc11
		Trim14
		Stx11
		Rab12
		Sirpa
		Msh2
		Reg3d
		Cd177
		Il23r
		Ackr4
		Wfdc13
		Tnfsf11
		Cd80
		Cd79a
		Cd86
		P01729
		P01728
		P01727
		P01726
		P01725
		P01724
		P01723
		Gm5849
		Ang4
		Ifnz
		Shmt2
		P01680
		P01679
		P01678
		P01677
		P01676
		P01675
		P01674
		P01673
		P01672
		P01671
		P01670
		P01669
		P01668
		P01667
		P01666
		P01665
		P01664
		P01663
		P01662
		P01661
		P01660
		P01659
		P01658
		P01657
		P01656
		P01655
		P01654
		P01653
		P01652
		P01649
		P01647
		P01646
		P01645
		P01644
		P01643
		P01641
		P01638
		P01637
		P01636
		P01635
		P01634
		P01631
		P01630
		P01629
		Plec
		Trim40
		Trim38
		Trim58
		Nlrp1a
		Rgcc
		Cd84
		Smad6
		Vamp8
		Ifi35
		Cxcl14
		Nlrx1
		Pde12
		Ttc4
		Mir155
		C1s2
		Cdc42ep2
		Ifitm6
		Cited1
		Bpifb3
		Btla
		Sec14l1
		Sash3
		Tmem43
		Actr3
		Trim56
		Parp1
		Pglyrp3
		Nfkbiz
		Dhx58
		Klrd1
		Trim62
		Polr3g
		6030468B19Rik
		Cstdc2
		Mmp7
		Nqo1
		Themis
		Dnase1
		Nkg7
		Tec
		Tslp
		Isg15
		Nono
		Trgv1
		Trdc
		Ccl27a
		Chga
		Cfh
		F2
		Apbb1ip
		Cd8b1
		Cd8a
		Cd7
		Cd68
		Cd40lg
		Cd40
		Cd4
		Cd247
		Cd3g
		Cd3e
		Cd3d
		Stard7
		Tnfsf8
		Cd28
		Cd24a
		Cd2
		Cd19
		Cd14
		Sucnr1
		Slamf6
		D1Pas1
		Tfe3
		Otud7b
		Ppp1r14bl
		Foxp1
		Wap
		Vtn
		Vip
		Vim
		Vav1
		Naip2
		Naip6
		Naip5
		Oas1c
		Cst7
		Wfdc17
		Otulin
		Gfus
		Trp53
		Trf
		Defa24
		Defa25
		Il13ra2
		Gper1
		Ch25h
		Romo1
		Polr3d
		Cx3cr1
		Il18bp
		Gm17472
		Nlrp9c
		Alpk1
		Twist1
		Mir324
		Mir301
		Xrcc4
		Ccr6
		Kars
		Pld3
		Rps19
		Polr3k
		Vamp2
		Alcam
		Serpinb9
		Rnf187
		Slfn2
		Msh6
		Vpreb1
		Vpreb2
		Vpreb3
		Myo1c
		Gm21970
		Slk
		Ifnlr1
		Cactin
		Zdhhc18
		Gbp9
		Trim68
		Rpl30
		Defb21
		Rfpl4b
		Rnf168
		Tirap
		Ctsll3
		Clec4n
		Tifa
		Shld1
		Irf4
		Cxcl5
		Ccrl2
		Defb12
		Defb41
		C8a
		Ttll1
		Arid5a
		Cts6
		Cybc1
		Csf2rb
		Trat1
		Bcl6b
		Adar
		Crlf2
		Adgre1
		Defa35
		Sectm1a
		Wfdc5
		Gbp8
		Rpl39
		Mir873a
		Arl8b
		Raet1b
		Raet1c
		Reg3a
		Reg3g
		Tnfaip8l2
		Ctsm
		Gm8909
		Trdv5
		Trav12n
		Umod
		Mr1
		Snap23
		Ung
		Fadd
		Irak4
		Fcgrt
		Vamp7
		Cd81
		Trav12d
		Ifna15
		Trav6n
		Trav16d
		Ptgdr
		Txk
		Defa21
		2610528A11Rik
		Cxcr5
		Scap
		Ccl11
		Defb10
		Defb35
		Fyb
		Samhd1
		Defb9
		Defb11
		Bdkrb2
		Cxcr4
		Ackr3
		Sp100
		Ctsc
		Il36g
		Pf4
		Ppbp
		Mill2
		Mill1
		Camk4
		S100a8
		C8g
		C8b
		C7
		C6
		C4bp
		C4b
		C3
		C2
		C1qc
		C1qb
		C1qa
		Btk
		Eda
		Pi4k2a
		Tap2
		Tap1
		Tac1
		Defa22
		Bmp6
		Bmi1
		Blk
		Bcr
		Bcl3
		Mettl3
		Slamf1
		Tbkbp1
		Ephb6
		Adam17
		Cxcl2
		Pglyrp1
		Lst1
		Ccr10
		Pigr
		Defa27
		Mapkapk2
		Slpi
		Cd244a
		Psen2
		Fau
		Atad5
		Defa31
		Ifna11
		Clec4a3
		Vamp4
		Gm13283
		Marco
		Cybb
		Ctsl
		Ctsg
		Ctla4
		Ilrun
		Triml2
		Csk
		Cd96
		Cr1l
		Crp
		Iglc4
		Cdc42
		Dmbt1
		Slc26a6
		Tgtp1
		Polr3f
		Tgfb1
		Nlrc5
		Masp1
		Cr2
		Ccr2
		Spn
		Defb42
		Smpd1
		C4a
		St3gal1
		Calcoco2
		Treml4
		Ndufs4
		Bmx
		Dock2
		Arg1
		Ccr7
		Il15
		App
		Apoa4
		Dbnl
		Stat6
		Stat5b
		Stat5a
		Stat2
		Ang
		Stat1
		Phf14
		Ccl25
		Alox5
		Ahcy
		Cxcl3
		Trim12c
		Dnaja3
		Cfd
		Clec4b1
		Raet1d
		Ada
		Actg1
		Adgrb1
		Cts3
		Wfdc15b
		Defa39
		Cfhr4
		Tmem98
		Cfhr2
		Pla2g2f
		Acp5
		Ear14
		Hrg
		Shld3
		Defb1
		P01896
		Vegfa
		Map4k2
		P01852
		P01851
		Rc3h2
		P01843
		Il25
		P01823
		P01822
		P01820
		P01819
		Igha
		P01812
		P01811
		P01810
		P01809
		P01807
		P01804
		P01803
		P01802
		P01801
		P01800
		Defa2
		Defa29
		Defa1
		Rnase2b
		Marchf1
		Usp29
		P01799
		P01798
		P01797
		P01796
		P01795
		P01794
		P01793
		P01792
		P01791
		P01790
		P01789
		P01788
		P01787
		P01786
		Xcr1
		Gadd45g
		Ccl19
		P01759
		P01757
		P01756
		P01753
		P01750
		P01748
		P01747
		P01746
		P01745
		P01741
		Trim12a
		C1rl
		Nfkb2
		Rab27a
		Trim17
		G3bp2
		Gpr183
		H60c
		Defa42
		Exosc3
		Eif2ak2
		Tnk1
		Wfdc3
		Dhx15
		Zbp1
		Cfb
		Znfx1
		Senp7
		Cfi
		Ctsh
		Fam3a
		Fer
		Cd46
		Mptx1
		Csf1r
		Csf1
		Csf2
		Gapt
		Ccl22
		Il34
		Spon2
		Iglv3
		P18532
		P18530
		P18529
		P18528
		P18527
		P18526
		P18525
		P18524
		Tnk2
		Pdcd1lg2
		Gm20730
		Ear4
		Ear3
		Tlr2
		Map3k14
		Prg3
		Tbx21
		Ccl28
		Ctsr
		Zbtb1
		Actr2
		Trem1
		Trem3
		Trav15n
		Spi1
		Unc13d
		Ccl6
		Ccl5
		Ccl4
		Ccl3
		Fga
		Ccl2
		Ccl1
		Stx4a
		Plscr1
		Apcs
		Tnfrsf17
		Flnb
		Fcer1a
		Ms4a2
		Fcer1g
		Fcgr1
		Fcgr2b
		Azgp1
		H60b
		Ipo7
		Igkv11
		Neurl3
		Gbp5
		Vps26b
		Abl1
		Trim43b
		Polr3b
		Trem2
		Ackr2
		Syncrip
		Sp110
		Triml1
		Ccl17
		Ccl20
		P04946
		P04944
		P04941
		Slc22a5
		Atg9a
		Nlrp6
		Trim27
		Prkd2
		Dock11
		Ecsit
		Serinc3
		Polr3e
		Exo1
		Ctsj
		Sftpd
		Spag11a
		Trim61
		Trim60
		Wfdc9
		Map3k5
		Tnfsf9
		Ifit3
		Gm20547
		Fgl1
		Rab20
		Gbp2
		Nfil3
		Nod2
		Ywhaz
		Trim25
		Raet1a
		Rab43
		Lilrb4a
		Tlr5
		Rab7b
		Tarm1
		Cgas
		Pspc1
		Gbf1
		Trim13
		Trim43a
		Igkv20
		Dtx3l
		Dapk3
		Il12rb2
		Plscr2
		Rps6kb1
		Trim32
		Wfdc16
		P2rx7
		Zyx
		Cxcl15
		Myo1g
		Mir511
		Tyrobp
		Cxcr3
		Myo18a
		Cxcl13
		Ifne
		Ifna13
		Clec4e
		Usp25
		Slamf9
		Rftn1
		Defb30
		Snca
		Irak1
		Ifitm3
		Lyar
		Wfdc21
		Jam3
		Gbp11
		Rab2b
		Tollip
		Zdhhc5
		Lag3
		Igkv7
		Trim59
		Trim21
		Riok3
		Tril
		Trim35
		Swap70
		Clec4d
		Clec4a2
		Matr3
		Defa3
		Ccdc92
		Cxcr6
		Sh2d1b2
		B2m
		Gm7030
		Gbp10
		Pja2
		Ifna16
		Eif2ak4
		Src
		Cyba
		Trim30a
		Rps6
		Fcamr
		Cd180
		Tnfrsf13b
		Gm45717
		Sh2d1b1
		Il18r1
		Trdv4
		Il4ra
		Prr7
		Havcr2
		P01648
		P03977
		Colec12
		Irf8
		Icam1
		Il1f10
		Fcnb
		Ticam1
		Npy
		Serpinb9h
		Defb43
		Spag11b
		Defb34
		Defb40
		Defb39
		Defb38
		Defb37
		Hspd1
		Hras
		Hprt
		Marchf2
		Reg3b
		Nlrp10
		Defa34
		Epx
		Irgm1
		Sema4a
		Zcchc3
		Lgals4
		Lgals6
		Wfdc18
		Tmem33
		Ppp6c
		Pag1
		Igkv13
		Vtcn1
		Cd226
		Lyst
		Tnfsf10
		Pnma1
		Jak3
		Stx8
		Il9r
		Il9
		Il7r
		Il7
		Il6
		Il5ra
		Il5
		Il4
		Il3
		Il2ra
		Il2
		Il1rn
		Casp1
		Il1b
		Il1a
		Il13
		Il12b
		Il12a
		Il10
		Cd74
		Iglv1
		Igll1
		Rbpj
		Igkv15
		Kat5
		Trim43c
		Traf6
		Defa30
		Igkc
		Jchain
		Igh
		Trpm4
		Ighm
		Ighd
		Ighg1
		Ighg2b
		Ighg2a
		Igf1r
		Cd79b
		Defa26
		Ifi204
		Tlr6
		Tlr1
		Defa23
		AY761185
		Bpifc
		Il27
		Nedd4
		G3bp1
		Ythdf2
		Rpl13a
		Serinc5
		Tnfrsf11a
		Tnfrsf1b
		Rigi
		P01915
		Cd70
immune system process	GO:0002376	Lif
		Evl
		Gsdmd
		Ifi27l2b
		Fbxo9
		Muc4
		Ankle1
		Ang3
		Sfpq
		Igkv3-10
		Kynu
		Igkv3-12
		Arg2
		Raet1e
		Gpr174
		Fubp1
		Eif6
		Dhx58
		Klrd1
		Igkv9-124
		Igkv17-127
		Tnfsf12
		Kdm1a
		Klrk1
		Spp1
		Defa37
		Sarm1
		Selenos
		P01648
		Ifi44l
		P01667
		P01669
		P01671
		H2-T3
		H2-T23
		H2-T22
		H2-T10
		Ighv11-2
		Ighv15-2
		Vsir
		H2-Q9
		Ddias
		H2-Q7
		H2-Q6
		H2-Q4
		H2-Q2
		Igkv8-24
		Nfam1
		H2-Q10
		H2-Ob
		H2-Oa
		H2-DMb2
		H2-DMb1
		H2-DMa
		H2-M3
		H2-M2
		H2-M1
		H2-L
		Fcho1
		H2-K1
		H2-Eb2
		H2-Eb1
		H2-Ea
		Adgrg3
		Dnm1l
		Atp11c
		Bak1
		Myd88
		Lrrc32
		Trim31
		Pikfyve
		Sirt1
		Park7
		Mrgprb2
		Lamp3
		H2bc1
		Lig4
		Lime1
		Nfatc1
		Ighv1-20
		Clec4a4
		Vamp2
		Mknk2
		Abca15
		Xkr8
		Cd101
		Cdh26
		Lypd11
		Epas1
		Cd59a
		Fyb2
		Nfatc2
		Btn2a2
		Colec10
		Anxa3
		Igkv1-35
		Sval3
		Mefv
		Dll4
		Gabpa
		Fyn
		Zfp683
		Dock10
		Il36rn
		Il36a
		Unc93b1
		Pdpn
		Atf7
		Igkv1-131
		Iglv3
		Nbeal2
		P18532
		P18530
		P18529
		P18528
		P18527
		P18526
		P18525
		P18524
		Il4i1b
		Tnk2
		Ctps
		Podxl2
		Retnlg
		Rps17
		Btnl9
		Pmaip1
		Cd84
		Smad6
		Vamp8
		Ifi35
		Nlrx1
		Irak2
		Cxcl17
		Gprc5b
		Smpd3
		Cd300e
		Trav6n-7
		Tgfb2
		Tgfbr1
		Ighv3-8
		Lypd10
		Polr3a
		Mir542
		Akirin2
		Herc6
		Sit1
		Bpifa5
		Gp2
		Nrarp
		Adam15
		Cuedc2
		Ap3b1
		Pja2
		Eif2ak1
		Il17rc
		Eif2ak4
		Reg3d
		Drd2
		Dpp4
		Dpep1
		Rab10
		Rasal3
		Spag11b
		Eml1
		Pou2af1
		Azi2
		Pla2g7
		Nup85
		Podxl
		Slamf1
		Cartpt
		Defb34
		Defb40
		Defb39
		Defb38
		Defb37
		Hsp90aa1
		Hspa9
		Hspd1
		Hspb1
		Hsf1
		Hras
		Hprt
		Hp
		Lrrc19
		Gpr108
		Marchf2
		Tacc3
		Reg3b
		Pax1
		Nlrp10
		Nlrc3
		Arl11
		Hoxb8
		Hoxb7
		Hoxb6
		Hoxa9
		Hoxa7
		Hoxa5
		Hoxa3
		Rasgrp1
		Dnase1l3
		Clnk
		Hmox1
		Hmgb2
		Igkv4-69
		Defb36
		Defb19
		Phb2
		Pou4f1
		Hmgn2
		Hmgb1
		Hlx
		Hk1
		Picalm
		Ighv3-4
		Mir142hg
		Phb
		Tlr1
		Klre1
		Pik3r1
		Itk
		Cd47
		Itgb3
		Itgb2
		Itgb1
		Itgax
		Itgav
		Itgam
		Itgal
		Itga6
		Itga4
		Itga3
		Itga2
		Clec4a1
		Ndst2
		Trim55
		Bmncr
		Nlrc4
		Mpl
		Skp2
		Skint4
		Gbp7
		Dppa1
		Nbn
		Ankrd17
		Dnajb9
		Exoc6
		Tafa3
		Itga1
		Irf2
		Irf1
		Erbin
		Inhba
		Stx8
		Ighv9-4
		Impdh1
		Il9r
		Il9
		Il7r
		Il7
		Il6st
		Il6
		Il5ra
		Il5
		Il4
		Il3ra
		Il3
		Il2rg
		Il2rb
		Il2ra
		Il2
		Il1rn
		Il1r1
		Casp1
		Il1b
		Il1a
		Il13
		Il12b
		Il12a
		Il10
		Cd74
		Ihh
		Iglv1
		Igll1
		Rbpj
		Igkv15-103
		Slc39a3
		Ear14
		Coro1a
		Arid4a
		Chia1
		Btnl6
		Btnl4
		Trim43c
		Btnl1
		Defa30
		Foxo3
		Dusp22
		Igkc
		Jchain
		Igh-VX24
		Klk5
		Trpm4
		Tcra-V3.1
		Farp2
		Bax
		Igkv14-100
		Igkv1-110
		Ighv1-58
		Ighv5-16
		Sla2
		Ighv4-1
		Ighv11-1
		Enpp3
		Ulbp1
		Dcst1
		Ighv2-9-1
		Ighv2-6
		Ighv2-5
		Ighv5-12
		P01790
		Cd300c
		Bcl6
		Ccr5
		Elf1
		Ptpn22
		Ppp3cb
		Sin3a
		Ighv16-1
		Ighv9-2
		Icosl
		Ptk6
		Tmbim6
		Dmtn
		Prdm1
		Tcea1
		Tmem91
		Mst1r
		Zap70
		Ephb2
		L3mbtl3
		Ighv1-62-2
		Igkv13-84
		Cib1
		Ubd
		Defa-rs2
		Defa10
		Defa11
		Defa13
		Defa14
		Defa15
		Defa16
		Defa4
		Defa5
		Defa6
		Defa7
		Defa8
		Defa9
		Tnfsf15
		Traf3ip2
		Mfap2
		Pde4b
		Pde4d
		Gzmm
		Iglv2
		Iglc2
		Iglc1
		Prdx1
		Oasl2
		Syk
		Trex1
		Cd83
		Ang6
		Prkdc
		Camp
		Ephb3
		Gp9
		Ephb4
		Itga9
		Osm
		Nfkbia
		Cdkn2a
		Cdkn2b
		Rbmy
		Akap1
		Caml
		Cplx2
		Meis1
		Ifnlr1
		Pdgfd
		Actn1
		Marchf8
		Inhca
		Muc19
		Slamf7
		Adrm1
		Ang5
		Cldn18
		Cd320
		Scnn1b
		Crkl
		Twist2
		Eps8
		Lep
		Pml
		Rora
		Dll1
		Cnr2
		Il15ra
		Ptx3
		Rab17
		Sfxn1
		Tgfbr3
		Trim58
		Gimap3
		Ccr1
		Ccr1l1
		Ccr3
		Cnr1
		Trim40
		Ifi30
		Rab34
		Rnf19b
		Prdm16
		Tsc1
		Ighv8-2
		Ly96
		Ccr9
		Igkv4-55
		Ly86
		Sirpb1a
		Cd209a
		Bpifb1
		Kmt2a
		Srsf4
		Themis2
		Mif
		Kitl
		Vps33b
		Mertk
		Setd1a
		Mdk
		Mbl2
		Mbl1
		Mb
		Pla2g2d
		Zmpste24
		Trpv1
		Lpxn
		Gbp6
		Otub1
		Scimp
		Aim2
		Mavs
		Chd7
		Ctsq
		Igkv9-120
		Trim34a
		Trim11
		Trim6
		Ptger4
		Il23a
		Mcoln1
		Lyn
		Lyl1
		Il21r
		Il21
		Il20
		Ly9
		Ly6d
		Rnase2a
		Ear10
		Ear6
		Blnk
		Ighv1-16
		Slc15a2
		Paxip1
		Ltf
		Lrp1
		Anxa1
		Lox
		Ighv1-23
		Gpr137
		Trav6d-6
		Sla
		Rhbdd3
		Pms2
		Tlr9
		Fnip1
		Fbxo38
		Igkv17-121
		Ikbkg
		Ikbkb
		Fstl3
		Cd36
		D6Wsu163e
		Mturn
		Gpr18
		Gp1bb
		Wfdc15a
		Itfg2
		Gm42421
		Adam8
		Ccr4
		Ctsk
		Ebp
		Msrb1
		Rin3
		Cyren
		Appl2
		Spns2
		Abr
		Kdelr1
		Gfer
		Tpd52
		Pvr
		Casp3
		Ap3d1
		Igtp
		Supt6
		Myh9
		Myo1f
		Casp4
		Akirin1
		Oas1a
		Hmgb3
		Oas1f
		Oas1h
		Oas2
		Oas3
		Heatr9
		Kif5b
		Elane
		Cyp27b1
		Ccdc88b
		Ptpn2
[truncated: 3,798 more rows]

## Sheet: DNA repair reletated genes
Pathway	GO Term	Gene
DNA repair	GO:0006281	Alkbh3
		Ankle1
		Pds5a
		Sfpq
		Kdm1a
		Pold2
		Sirt1
		Park7
		Lig4
		Tonsl
		Ppp4r3b
		Brme1
		Zcwpw1
		Kdm4d
		Setx
		Cdc14b
		Fancb
		Cdc7
		Smc4
		Hinfp
		Meaf6
		Hrob
		Babam2
		Mlh3
		Rad54b
		Mutyh
		Rad21l
		Chaf1a
		Nsmce2
		Xab2
		Hspa1a
		Hsf1
		Brd8
		Prmt6
		Rad23a
		Rad23b
		Primpol
		Hmga1b
		Hmga1
		Hmgn1
		Hmgb1
		Upf1
		Mpg
		Nbn
		Kat5
		Fbxo6
		Kdm2a
		Smc5
		Wdhd1
		Pola1
		Zfp365
		Fbh1
		Trex1
		Prkdc
		Cdk2
		Pole2
		Chek1
		Ing3
		Parpbp
		Rnf138
		Msh4
		Meioc
		Pml
		Radx
		Meiob
		Bod1l
		Mgmt
		Zmpste24
		Pds5b
		Usp47
		Otub1
		Rad18
		Paxip1
		Atrip
		Neil2
		Endov
		Pms2
		Rpa3
		Gm42421
		Spire1
		Cyren
		Ubqln4
		Otub2
		Etaa1
		Ino80
		Apbb1
		Pwwp3a
		Mrnip
		Rhno1
		Chd1l
		Rad51c
		Pclaf
		Nsmce4a
		Cdca5
		Poldip2
		Sfr1
		Psme4
		Mbtd1
		Ascc3
		Timeless
		Top3a
		Polg2
		Parp10
		Tdp2
		Dhx9
		Ddb1
		Aplf
		Pms1
		Nhej1
		Cebpg
		Tdg
		Ube2w
		Usp3
		Gtf2h4
		Ercc8
		Faap24
		Esco2
		Brcc3
		Rif1
		Ascc2
		Vps72
		Smc1a
		Smug1
		Mus81
		Cdc5l
		Mc1r
		Shld3
		Uhrf1
		Mcm9
		Rad54l
		Xrn2
		Bach1
		Usp10
		Chaf1b
		Adprs
		Parp2
		Foxm1
		Dna2
		Recql5
		Rps3
		Rev3l
		Eya4
		Rnf8
		Xrcc1
		Xpa
		Exd2
		Ercc4
		Sirt6
		Pif1
		Ruvbl1
		Cenpx
		Trrap
		Setmar
		Rad9b
		Atrx
		Rad51d
		Fh1
		Parg
		Fto
		Fmn2
		Cetn1
		Cetn2
		Poli
		Mta1
		Nsmce1
		Recql4
		Fancc
		Mcmdc2
		Smarcad1
		Ercc3
		Xrcc3
		Rnf138rt1
		Trpc2
		Poln
		Rmi2
		Sprtn
		Pole
		Xpc
		Ube2b
		Parp1
		Spata22
		Trim28
		Zbtb7a
		Ogg1
		Mgme1
		Tnks1bp1
		Setd2
		Rmi1
		Hsf2bp
		Smchd1
		Herc2
		Gins2
		Ddx11
		Mcm4
		Mcm5
		Hdac9
		Ercc2
		Ercc1
		Smarcal1
		Morc2b
		Uchl5
		Fan1
		Wdr48
		Gen1
		Helq
		Faap20
		Ufl1
		Eepd1
		Brca1
		Xrcc5
		Fignl1
		Rev1
		Fanca
		Pnp
		Clspn
		Xrcc2
		Fen1
		Commd1
		Uvssa
		Zranb3
		Ier3
		Mad2l2
		Faap100
		Supt16
		Ep400
		Gm5136
		Cdk9
		Blm
		Bard1
		Rad9a
		Polm
		Ttc5
		Lig1
		Was
		Parp9
		Prkcg
		Ssrp1
		Rpa1
		Fam111a
		Babam1
		Sirt7
		Ints3
		Ubr5
		Mms19
		Chchd4
		Rfc5
		Shld2
		Rec8
		Cdc45
		Slx1b
		Ooep
		Pold3
		Ino80c
		Nudt16l1
		Mcm7
		Hmces
		Poll
		Kmt5c
		Rfc4
		Dot1l
		Gtf2h5
		Atm
		Usp1
		Slf2
		Dntt
		Nono
		Alkbh1
		Helb
		Smc2
		Arid2
		Ticrr
		Mcm6
		Emsy
		Rtel1
		Trp53
		Slx4
		Ube2n
		Mbd4
		Nucks1
		Rad17
		Twist1
		Fancl
		Xrcc4
		Khdc3
		Nthl1
		Swsap1
		Neil3
		Rfwd3
		Tmem161a
		Msh6
		Ap5z1
		Wrap53
		Apex2
		Spidr
		Epc1
		Epc2
		Gm49384
		Dclre1b
		Cep164
		Prdm9
		Zfyve26
		Actr5
		Smc6
		Taok1
		Cul4a
		Cinp
		Ube2t
		Fanci
		Cbx8
		Abraxas1
		Vcpip1
		Spire2
		Tfpt
		Prpf19
		Zswim7
		Mnat1
		Tnp1
		Hus1b
		Dtl
		Npm1
		Yeats4
		H2ax
		Ung
		Eya1
		Eya2
		Eya3
		Brca2
		Mrgbp
		Traip
		Morf4l2
		Exo5
		Ube2a
		Cdk7
		Ino80b
		Ercc5
		Wrn
		Kat7
		Egfr
		Samhd1
		Hmga2
		Asf1a
		Cenps
		Polr2i
		Sycp3
		Nabp2
		Msh3
		Aunip
		Tex264
		Morf4l1
		Rnf169
		Tigar
		Rrm2b
		Topbp1
		Tdp1
		Pot1b
		Rnf111
		Usp7
		Slf1
		Neil1
		Mcrs1
		Swi5
		Shprh
		Psmd14
		Trex2
		Xrcc6
		Mms22l
		Rexo4
		Fancf
		Rnf168
		Taok3
		Shld1
		Hus1
		Nfrkb
		Yy1
		Trip12
		Dclre1a
		Nipbl
		Actr2
		Fancm
		Usp28
		Polq
		Cgas
		Nsmce3
		Mcm8
		Actb
		Ppp4c
		Stub1
		Vcp
		Spo11
		Klhl15
		Chrna4
		Abl1
		Kash5
		Pnkp
		Rfc2
		Msh5
		Jmy
		Aptx
		Gins4
		Rad51ap1
		Eid3
		Sycp1
		Smc3
		Ppp4r2
		Pttg1
		Gtf2h1
		Dmap1
		Inip
		Fus
		Bccip
		Trp53bp1
		Rbbp8
		Tex12
		Rad50
		Nudt1
		Sem1
		Kif22
		Npas2
		Brip1
		Lig3
		Gtf2h3
		Ube2d3
		Rbx1
		Suv39h1
		Rad51b
		Polk
		Ercc6l2
		Uimc1
		Rad1
		Rrm1
		Nabp1
		Recql
		Apex1
		Pold1
		Polb
		Prrx1
		4930447C04Rik
		Parp3
		Ino80d
		Pcna
		Pot1a
		Pold4
		Palb2
		Rnaseh2a
		Rpain
		Trip13
		Ruvbl2
		Gm20431
		Hdac10
		Ap5s1
		Gm28043
		Eme2
		Hpf1
		Cul4b
		Paxx
		Ccdc117
		Chek2
		Smg1
		Ddb2
		Gtf2i
		Actr8
		Nop53
		Terf2ip
		Nsd2
		Ascc1
		Rad52
		Mlh1
		Fancg
		Usp45
		Mcm3
		Msh2
		Dek
		Hdgfl2
		Ggn
		Zbtb1
		Fam168a
		Wrnip1
		Gtf2h2
		Ddx1
		Usp51
		Mdc1
		Dclre1c
		Fancd2
		H2aw
		Atr
		Rad21
		Huwe1
		Mre11a
		Rfc3
		Fzr1
		Alkbh2
		Ercc6
		Tex15
		Exo1
		Dmc1
		Cdkn2d
		Mcm2
		Ube2v2
		Rfc1
		Rad51
		Polh
		Ino80e
		Uvrag
		Ube2v1
		Dtx3l
		Axin2
		Pogz
		Rpa2
		Fgf10
		Actl6a
		Eme1
		Kmt5b
		Iffo1
		Marf1
		Kin
cellular response to DNA damage stimulus	GO:0006974	Alkbh3
		Alkbh3
		Ankle1
		Pds5a
		Sfpq
		Trp63
		Kdm1a
		Ddias
		Pold2
		Bak1
		Sirt1
		Park7
		Fnip2
		Tlk1
		Lig4
		Tonsl
		Fem1b
		Ppp4r3b
		Htra2
		Brme1
		Zcwpw1
		Nfatc2
		Pla2r1
		Rbbp5
		Kdm4d
		Setx
		Cdc14b
		Fancb
		Cdc7
		Pmaip1
		Smc4
		Hinfp
		Meaf6
		Hrob
		Fbxo5
		Babam2
		Mlh3
		Rad54b
		Mutyh
		Rad21l
		Casp9
		Eif2ak4
		Chaf1a
		Nsmce2
		Xab2
		Hspa1a
		Hsf1
		Brd8
		Prmt6
		Rad23a
		Rad23b
		Primpol
		Hmox1
		Hmga1b
		Hmga1
		Hmgn1
		Hmgb1
		Pik3r1
		Upf1
		Mpg
		Nbn
		Cd74
		Kat5
		Ppp4r3a
		Foxo3
		Foxo1
		Taok2
		Bax
		Zbtb40
		Bcl6
		Fbxo6
		Kdm2a
		Brat1
		Fbxo31
		Smc5
		Clock
		Wdhd1
		Pola1
		Zfp365
		Cib1
		Ash2l
		Nek4
		Fbh1
		Trex1
		Myo6
		Prkdc
		Cdk2
		Cdkn2a
		Pole2
		Chek1
		Ing3
		Parpbp
		Mtch2
		Rnf138
		Msh4
		Meioc
		Pml
		Radx
		Meiob
		Bod1l
		E2f7
		Mif
		Mgmt
		Mdm2
		Zmpste24
		Pds5b
		Usp47
		Rbm24
		Otub1
		Lyn
		Rad18
		Pcbp4
		Paxip1
		Macrod1
		Plk5
		Atrip
		Neil2
		Endov
		Pms2
		Ikbkg
		Rpa3
		Gm42421
		Spire1
		Pttg1ip
		Cyren
		Phlda3
		Gadd45a
		Ubqln4
		Otub2
		Etaa1
		Ino80
		Apbb1
		Pwwp3a
		Casp3
		Mrnip
		Rhno1
		Chd1l
		Tank
		Aen
		Rad51c
		Ppp1r10
		Pclaf
		Cfap410
		Nsmce4a
		Cdca5
		Poldip2
		Shisa5
		Sfr1
		Psme4
		Mbtd1
		Ascc3
		Nuak1
		Timeless
		Stk11
		Fbxo45
		Bcl2l11
		Top3a
		Polg2
		Ing4
		Parp10
		Hnrnpk
		Ikbke
		Tdp2
		Dhx9
		Ddb1
		Aplf
		Pms1
		Zbtb4
		Nhej1
		Stk33
		Cebpg
		Tdg
		Ube2w
		Usp3
		Gtf2h4
		Ercc8
		Faap24
		Esco2
		Brcc3
		Rif1
		Ascc2
		Ptpn11
		Vps72
		Rbbp6
		Smc1a
		Smug1
		Mus81
		Cdc5l
		Mc1r
		Shld3
		Uhrf1
		Mcm9
		Rad54l
		Xrn2
		Bach1
		Usp10
		Ifi204
		Smyd2
		Ccar2
		Tnfrsf1a
		Tnfrsf1b
		Chaf1b
		Syf2
		Hipk1
		Hipk2
		Adprs
		Parp2
		Zbtb38
		Ddx5
		Foxm1
		Tpt1
		Pycard
		Dna2
		Recql5
		Rps3
		Rev3l
		Eya4
		Grb2
		Ddx39b
		Rnf8
		Xrcc1
		Xpa
		Exd2
		Ercc4
		Sirt6
		Pif1
		Ruvbl1
		Cenpx
		Brsk1
		Trrap
		Ddit4
		Setmar
		Rad9b
		Atrx
		Rad51d
		Fh1
		Parg
		Fto
		Fmn2
		Cetn1
		Cetn2
		Poli
		Fbxo4
		Spred1
		Spred2
		Mta1
		Marchf7
		Nsmce1
		Recql4
		Alkbh8
		Fancc
		Mcmdc2
		Smarcad1
		Topors
		Ercc3
		Xrcc3
		Rnf138rt1
		Nuggc
		Trpc2
		D7Ertd443e
		Poln
		Aktip
		Zdhhc16
		Oard1
		Rmi2
		Sprtn
		Pole
		Xpc
		Cxcl12
		Ube2b
		Parp1
		Ankrd1
		Spata22
		Trim28
		Pias4
		Zbtb7a
		Ogg1
		Mgme1
		Morc2a
		Tnks1bp1
		Setd2
		Cdkn2aip
		Spdya
		Rassf1
		Rmi1
		Hsf2bp
		Smchd1
		Bcl2l10
		Herc2
		Dyrk2
		Dyrk3
		Gnl1
		Gins2
		Ddx11
		Mcm4
		Mcm5
		Dyrk1a
		Hdac9
		Sesn2
		Ercc2
		Ercc1
		Smarcal1
		Batf
		Map3k20
		Morc2b
		Uchl5
		Fan1
		Wdr48
		Sox4
		Rpl26
		Gen1
		Helq
		Faap20
		Ufl1
		Eepd1
		Foxn3
		Cdkn1a
		Brca1
		Xrcc5
		Ei24
		Trim39
		Fignl1
		Donson
		Rev1
		Fanca
		Pnp
		Nkx3-1
		Nek1
		Clspn
		Nedd4
		Casp2
		Xrcc2
		Mapk3
		Mapk1
		Fen1
		Commd1
		Fxr1
		Uvssa
		Zranb3
		Ier3
		Mad2l2
		Faap100
		Supt16
		Fbxw7
		Sirt4
		Ep400
		Gm5136
		Ep300
		Cdk9
		Blm
		Bard1
		Ccnk
		Rad9a
		Polm
		Tnf
		Ttc5
		Lig1
		Mcl1
		Gigyf2
		Was
		Cdk5rap3
		Parp9
		Prkcd
		Prkcg
		Moap1
		Ssrp1
		Rpa1
		Zc3h12a
		Fam111a
		Babam1
		Sirt7
		Ints3
		Tipin
		Ubr5
		Mms19
		Mtrex
		Bag6
		Chchd4
		Rfc5
		Bcl2l12
		Shld2
		Rec8
		Cdc45
		Nacc2
		Slx1b
		Ooep
		Pold3
		Kmt5a
		Ino80c
		Rps27l
		Steap3
		Nudt16l1
		Mcm7
		Gm20521
		Ints7
		Hmces
		Poll
		Kmt5c
		Rfc4
		Dot1l
		4932429P05Rik
		4930415L06Rik
		Atmin
		Gtf2h5
		Atm
		Usp1
		Slf2
		Sgk1
		Dntt
		Nono
		Alkbh1
		Phf1
		Vav3
		Brd4
		Helb
		Cdk1
		Cd44
		Smc2
		Ccnd1
		Susd6
		Foxp1
		Wnt1
		Arid2
		Ticrr
		Mcm6
		Emsy
		Rtel1
		Uba1y
		Trp53
		Dcun1d5
		Slx4
		Ctla4
		Ube2n
		Mbd4
		Nucks1
		Rad17
		Twist1
		Rbm38
		Uba1
		Fancl
		Xrcc4
		Khdc3
		Nthl1
		Zfp830
		Swsap1
		Neil3
		Rfwd3
		Tmem161a
		Msh6
		Ap5z1
		Endog
		Ube2e2
		Wrap53
		Crip1
		Apex2
		Spidr
		Dgkz
		Bcl2a1c
		Bcl2a1b
		Bcl2a1d
		Epc1
		Epc2
		Gm49384
		Dclre1b
		Pidd1
		Pagr1a
		Cep164
		Prdm9
		Zfyve26
		Actr5
		Smc6
		Taok1
		Cul4a
		Cinp
		Ube2t
		Fanci
		Sde2
		Rnaseh2b
		Cbx8
		Abraxas1
		Vcpip1
		Tiprl
		Blk
		Bcl3
		Baz1b
		Bcl2l1
		Bcl2
		Spire2
		Tfpt
		Prpf19
		Zswim7
		Mnat1
		Skil
		Top2a
		Tnp1
		Hus1b
		Dtl
		Npm1
		Clu
		Setd7
		Yeats4
		H2ax
		Bcl2a1a
		Cbx5
		Ung
		Atf2
		Eya1
		Eya2
		Eya3
		Brca2
		Immp2l
		Mrgbp
		Psmd10
		Snai2
		Traip
		Nfatc4
		Morf4l2
		Mettl3
		Exo5
		Ube2a
		Cdk7
		Mcm10
		Ino80b
		Ercc5
		Wrn
		Kat7
		Plk3
		Egfr
		Bad
		Samhd1
		Spata18
		Hmga2
		Ccng1
		Snw1
		Ackr3
		Sp100
		Asf1a
		Cenps
		Polr2i
		Sycp3
		Cradd
		Nabp2
		Msh3
		Aunip
		Armt1
		Tex264
		Morf4l1
		Rnf169
		Tigar
		Rrm2b
		Topbp1
		Macrod2
		Ccdc13
		Tdp1
		Pot1b
		Rnf111
		Usp7
		Bok
		Slf1
		Neil1
		Mcrs1
		Swi5
		Shprh
		Bclaf1
		Yap1
		Psmd14
		Trex2
		Xrcc6
		Mms22l
		Rexo4
		Foxo4
		Fancf
		Terf2
		Rnf168
		Trp73
		Taok3
		Shld1
		Hus1
		Nfrkb
		Fxr2
		Ppm1d
		Yy1
		Trip12
		Tlk2
		Dclre1a
		Nipbl
		Actr2
		Fancm
		Wdr4
		Usp28
		Nek11
		Polq
		Cgas
		Nsmce3
		Uba6
		Mcm8
		Cdip1
		Actb
		Ppp4c
		Stub1
		Vcp
		Spo11
		Klhl15
		Chrna4
		Acd
		Abl1
		Kash5
		Pnkp
		Rfc2
		Msh5
		Jmy
		Mael
		Aptx
		Alkbh7
		Gins4
		Rad51ap1
		Eid3
		Sycp1
		Smc3
		Tmem109
		Ppp4r2
		Pttg1
		Gtf2h1
		Dmap1
		Inip
		Fus
		Bccip
		Cep63
		Trp53bp1
		Thoc5
		Rbbp8
		Tex12
		Mapkapk2
		Rad50
		Nudt1
		Atad5
		Sem1
		Kif22
		Npas2
		Zmat3
		Brip1
		Lig3
		Acer2
		Gtf2h3
		Eef1e1
		Ube2d3
		Chchd6
		Nupr1
		Sfn
		Rbx1
		Suv39h1
		Rad51b
		Polk
		Ercc6l2
		Akt1
		Trim32
		Plscr1
		Prap1
		Uimc1
		Rad1
		Rrm1
		Gm29094
		Fmr1
		Tfap4
		Sod2
		Snai1
		Nabp1
		Recql
		Apex1
		Apc
		Pole3
		Pold1
		Polb
		Nupr1l
		Senp2
		Prrx1
		4930447C04Rik
		Parp3
		Plk1
		Ino80d
		Pcna
		Pot1a
		Pold4
		Palb2
		Rnaseh2a
		Rpain
		Trip13
		Ruvbl2
		Stxbp4
		Gm20431
		Zfp385a
		Hdac10
		Ap5s1
		Gm28043
		Eme2
		Hpf1
		Cul4b
		Uaca
		Paxx
		Ccdc117
		Chek2
		Smg1
		Ddb2
		Gtf2i
		Psen1
		Usp16
		Ncoa6
		Actr8
		Wac
		Nop53
		Thoc1
		Cdkn3
		Terf2ip
		Nsd2
		Ascc1
		Triap1
		Rad52
		E2f1
		Mlh1
		Mcts1
		Rint1
		Ctc1
		Fancg
		Usp45
		Mcm3
		Msh2
		Cbx3
		Bbc3
		Dek
		Hdgfl2
		Btg2
		Ggn
		Zbtb1
		Fam168a
		Wdr76
		Nrde2
		Wrnip1
		Gtf2h2
		Ddx1
		Chd2
		Usp51
		Mdc1
		Dclre1c
		Bid
		Fancd2
		Traf6
		H2aw
		Bcl2l2
		Atr
		Rad21
		Myc
		Muc1
		Mapt
		Huwe1
		Mre11a
		1700007K13Rik
		Rfc3
		Fzr1
		Alkbh2
		Ercc6
		Rps6ka6
		Tex15
		Ell3
		Ppp2r5c
		Uba7
		Exo1
		Cops3
		Dmc1
		Cdkn2d
		Mcm2
		Cbx1
		Ube2v2
		Rfc1
		Rad51
		Polh
		Ino80e
		Uvrag
		Ube2v1
		Dtx3l
		Axin2
		Cry1
		Mapk14
		Men1
		Pogz
		Pak1
		Rpa2
		Epha2
		Fgf10
		Actl6a
		Eme1
		Hic1
		Egln3
		Kmt5b
		Iffo1
		Marf1
		Mapk15
		Kin
DNA repair complex	GO:1990391	Kdm1a
		Lig4
		Mlh3
		Rad23b
		Prkdc
		Pms2
		Gm42421
		Pms1
		Nhej1
		Ercc8
		Xrcc1
		Xpa
		Ercc4
		Cetn2
		Ercc3
		Xpc
		Ercc1
		Brca1
		Xrcc5
		Phf21a
		Atm
		Rcor1
		Slx4
		Xrcc4
		Swsap1
		Msh6
		Fanci
		Zswim7
		Brca2
		Ercc5
		Msh3
		Xrcc6
		Rnf168
		Trp53bp1
		Pold1
		Palb2
		Paxx
		Mlh1
		Msh2
		Dclre1c
		Fancd2
DNA replication	GO:0006260	Pds5a
		Gmnc
		Pold2
		Lig4
		Tonsl
		Rnaseh1
		Srpk2
		Usp37
		Cdc7
		Meaf6
		Fbxo5
		Fhit
		Chaf1a
		Dbf4
		Hras
		Primpol
		Jade1
		Upf1
		Ankrd17
		Il6
		Esco1
		Sin3a
		Pola2
		Wdhd1
		Pola1
		Fbh1
		Smarca5
		Trex1
		Orc2
		Cdk2
		Pole2
		Npm2
		Orc6
		Bod1l
		E2f7
		Twnk
		Met
		Zmpste24
		Mas1
		Zgrf1
		Rpa3
		Etaa1
		Ino80
		Pclaf
		Ereg
		Timeless
		Polg2
		Orc3
		Ing4
		Rny3
		Dhx9
		Dscc1
		Ing5
		Tnfaip1
		Esco2
		Hcrt
		Rbbp6
		Lrwd1
		Mus81
		Dnajc2
		Mcm9
		Chaf1b
		Id3
		Alyref
		Zbtb38
		Ttf1
		Dna2
		Recql5
		Rev3l
		Wapl
		Exd2
		Pif1
		Ruvbl1
		Cenpx
		Setmar
		Atrx
		Fgfr1
		Poli
		Orc5
		Orc4
		Chtf8
		Recql4
		Nuggc
		Poln
		Atg7
		Brpf3
		Rmi2
		Pole
		Polg
		Ddx21
		Mgme1
		Rmi1
		Ddx23
		Gli2
		Gli1
		Gins2
		Ddx11
		Mcm4
		Mcm5
		Nfib
		Smarcal1
		Repin1
		Uchl5
		Tbrg1
		Gen1
		Egf
		Noc3l
		Donson
		Nfix
		Jade3
		Mapk8
		Gmnn
		Fen1
		Faf1
		Zranb3
		Supt16
		Ucn
		Cdk9
		Blm
		Orc1
		Lig1
		Stn1
		Stra8
		Ssrp1
		Rpa1
		Fam111a
		Sirt7
		Tipin
		Rfc5
		Cdc45
		Ooep
		Pold3
		Ino80c
		Mcm7
		Atf1
		Poll
		Rfc4
		Ccdc88a
		Helb
		Cdk1
		Ccne1
		Ticrr
		Mcm6
		Rtel1
		Trp53
		Jade2
		Slx4
		Nucks1
		Rad17
		Khdc3
		Zfp830
		Pole4
		Rfwd3
		Ilkap
		Endog
		Tspyl2
		Gm49384
		Chtf18
		Actr5
		Cinp
		Cdt1
		Sde2
		Tfpt
		Cdc42
		Top1
		Dtl
		Mettl4
		Npm1
		Brca2
		Traip
		Bcar3
		Mcm10
		Ino80b
		Wrn
		Kat7
		Egfr
		Samhd1
		Nfic
		Cenps
		E4f1
		Ciz1
		Top1mt
		Map2k4
		Rrm2b
		Topbp1
		Dach1
		Ssbp1
		Mcrs1
		Mms22l
		Mcmbp
		Nfrkb
		Yy1
		Baz1a
		Rbms1
		Fancm
		Polq
		Mcm8
		Tk2
		Alyref2
		Wiz
		Ccne2
		Rfc2
		Rny1
		Rtf2
		Enpp7
		Gins4
		Smc3
		Kctd13
		Atad5
		Cst3
		Lig3
		Polk
		Ehmt2
		Dnaja3
		Dtd1
		Adra2a
		Rrm2
		Rrm1
		Recql
		Pura
		Pole3
		Inppl1
		Lpin1
		Prim2
		Prim1
		Pold1
		Polb
		Senp2
		Ino80d
		Pdgfb
		Pcna
		Pold4
		Rnaseh2a
		Rpain
		Wdr18
		Ruvbl2
		Aicda
		Chrac1
		Eme2
		Cdc6
		Nasp
		Obi1
		Actr8
		Thoc1
		Zpr1
		Cdan1
		Ctc1
		Mcm3
		Wrnip1
		Gins3
		Ccna2
		Nfia
		Atr
		Mre11a
		Gins1
		Rfc3
		Gtpbp4
		Rbbp4
		Rbbp7
		Mcidas
		Grwd1
		Mcm2
		Rfc1
		Rad51
		Polh
		Ino80e
		Rac1
		Stoml2
		Cacybp
		Rpa2
		Actl6a
		Eme1
		E2f8
		Terf1
		Mapk15
		Kin
		Jun
DNA damage checkpoint signaling	GO:0000077	Fem1b
		Hinfp
		Babam2
		Eif2ak4
		Nbn
		Taok2
		Fbxo31
		Clock
		Trex1
		Prkdc
		Chek1
		Pml
		Mdm2
		Atrip
		Etaa1
		Mrnip
		Rhno1
		Ppp1r10
		Stk33
		Brcc3
		Ptpn11
		Mus81
		Cdc5l
		Ccar2
		Syf2
		Ddx39b
		Brsk1
		Rad9b
		Fbxo4
		D7Ertd443e
		Xpc
		Map3k20
		Rpl26
		Foxn3
		Cdkn1a
		Brca1
		Trim39
		Donson
		Nek1
		Clspn
		Casp2
		Ier3
		Blm
		Rad9a
		Gigyf2
		Cdk5rap3
		Babam1
		Tipin
		Rps27l
		Ints7
		Dot1l
		Atm
		Brd4
		Cdk1
		Ccnd1
		Ticrr
		Trp53
		Mbd4
		Rad17
		Rbm38
		Zfp830
		Rfwd3
		Dgkz
		Pidd1
		Taok1
		Cul4a
		Sde2
		Rnaseh2b
		Abraxas1
		Tiprl
		Prpf19
		Hus1b
		Dtl
		H2ax
		Atf2
		Hmga2
		Ccng1
		Cradd
		Topbp1
		Foxo4
		Taok3
		Hus1
		Usp28
		Nek11
		Trp53bp1
		Thoc5
		Prap1
		Uimc1
		Rad1
		Plk1
		Eme2
		Chek2
		Wac
		Nop53
		Thoc1
		E2f1
		Rint1
		Msh2
		Wdr76
		Fancd2
		Atr
		Muc1
		Mre11a
		Fzr1
		Ercc6
		Ppp2r5c
		Cry1
		Mapk14
		Rpa2
		Eme1

## Sheet: Cell cycle
Pathway	GO Term	Gene
Cell cycle	GO:0007049	Lif
		Mta3
		Cgrrf1
		Pds5a
		Sfpq
		Gmnc
		Gm5169
		Usp19
		Trp63
		Prdm5
		Cdca8
		Ccdc69
		Xlr5b
		Xlr5a
		Ddias
		Wee2
		Bak1
		Pard6b
		Pard6g
		Sirt1
		Pard3
		Cep44
		Tlk1
		Mrgprb2
		Lig4
		Ppp2r3d
		Fem1b
		Nup37
		Nfatc1
		Srpk2
		Tdrd9
		Spdye4a
		Brme1
		Zcwpw1
		Crnn
		Tpra1
		Nsl1
		Hjurp
		Hecw2
		Gm960
		Epgn
		Btn2a2
		Septin12
		Mbip
		Hexim2
		Cpsf3
		Togaram2
		Pdpn
		Anapc1
		Chmp1a
		Cdc14b
		Cdk20
		Usp37
		Ncapg
		Ppp1r12a
		Cdc7
		Taf1
		Smc4
		Hinfp
		Meaf6
		Usp22
		Haus3
		Tardbp
		Chmp6
		Nudt6
		Eml3
		Smpd3
		Tgfb2
		Cspp1
		Fbxo5
		Zfp318
		Mis12
		Fsd1
		Bub1b
		Lats1
		Dynlt3
		Babam2
		Mlh3
		Phf13
		Rad54b
		Mapk12
		Ecd
		Rad21l
		Eif2ak4
		Drd2
		Eml1
		Azi2
		Chaf1a
		Nsmce2
		Dbf4
		Hyal1
		Tada3
		Slc6a4
		Ranbp1
		Hsp90ab1
		Hspa1a
		Hspa2
		Hsf1
		Hras
		Tnks
		Ccni
		Gm20911
		Gm20890
		Tacc3
		Brd8
		Rad23a
		Hoxa13
		Phb2
		Pou4f1
		Hmgb1
		Gm20843
		Spag8
		Gm20824
		Gm20820
		Gm20817
		Jade1
		Upf1
		Xrn1
		Itgb1
		Gm21294
		Hfm1
		Prr11
		Mir1186
		Arhgef10
		Skp2
		Rab11fip3
		Meiosin
		Nbn
		Ankrd17
		Irf1
		Insr
		Inhba
		Inha
		Il1b
		Il1a
		Il10
		Cep120
		Map4
		Zfp369
		Phf8
		Kat5
		Arl8a
		Taok2
		Rabgap1
		Bax
		Cdc25b
		Cenpc1
		Esco1
		Fosl1
		Aurkb
		Tfdp2
		Ppp3ca
		Sin3b
		Sin3a
		Gm5934
		Dmrt1
		Fbxw5
		Lzts2
		Fbxo31
		Smc5
		Fbxl6
		Fbxl17
		Clock
		Wdhd1
		Haus1
		Pola1
		Slc26a8
		Zfp365
		Fgf8
		Cib1
		Dmtf1
		Sra1
		Ubd
		Pebp1
		Nek4
		Nr2f2
		Fbxl8
		Zbed6
		Smarca5
		Gm16430
		Slx
		Chd3
		Hspa1b
		Trex1
		Prkdc
		Cdk2
		Btg4
		Sik1
		Osm
		Pkia
		Syce2
		Cdkn2a
		Cdkn2b
		Evi5
		Fbxl3
		Shcbp1l
		Kif23
		Prcc
		Chek1
		Ing3
		Npm2
		Ankrd53
		Dstn
		Snd1
		Crlf3
		Msh4
		Eps8
		Fnta
		Meioc
		Lep
		Pml
		Snx18
		Rasl2-9
		Pkmyt1
		Fkbp6
		Tsc1
		Meiob
		Uhmk1
		Dcun1d3
		E2f7
		Rps15a
		Met
		Mdm2
		Mdm1
		Vps4a
		Mapre3
		Zmpste24
		Ascl1
		Pds5b
		Afap1l2
		Usp47
		Lin54
		Klhl42
		Ncaph
		Lmln
		Phip
		Paxip1
		Ttc28
		Anxa1
		Plk5
		Marveld1
		Atrip
		Ppp2ca
		Aurkc
		Pms2
		Madd
		Ankfn1
		Krtap21-1
		Suv39h2
		Daxx
		Birc2
		Rpa3
		Tubb2a
		Tubb4b
		Tubb4a
		Rpl24
		Tubb3
		Tuba1b
		Spire1
		Appl2
		Gadd45a
		Gadd45b
		Etaa1
		Ino80
		Apbb1
		Neurog1
		Dctn1
		Entr1
		Casp3
		Dctn2
		Myh9
		Anapc16
		Pdcd2l
		Mrnip
		Rhno1
		Ubxn2b
		Nup153
		Cyp27b1
		Cul9
		Btbd18
		Klhdc8b
		Bex2
		Kif3a
		Kif3b
		Knstrn
		Fam122a
		Rad51c
		Ppp1r10
		Pclaf
		Gata6
		Ereg
		Trp53i13
		Rprm
		Ppp6c
		Topaz1
		Stil
		Cdca5
		Cep131
		Poldip2
		Capn3
		Zbtb17
		Ahctf1
		Stard13
		Mbtd1
		Mybl1
		Mecp2
		Ccnj
		Timeless
		Ttll12
		Stk11
		Rtkn
		Limk2
		Bcl2l11
		Ube2i
		Top3a
		Magi2
		Mapk6
		Plpp2
		Aspm
		Ing4
		Rny3
		Tom1l2
		Psmg2
		Cdc23
		Aatf
		Strada
		Seh1l
		Tpx2
		Naa50
		Zbed3
		Ddb1
		Btrc
		Dscc1
		Sapcd2
		Pard3b
		Cdk2ap2
		Chmp4b
		Tm4sf5
		Ppp1r35
		Sgo2a
		Ctdsp2
		Ing5
		Sgf29
		Stk33
		Mad2l1
		Usp3
		Smc1b
		Urgcp
		Alkbh4
		Klhl21
		Pdxp
		Nup88
		Zfyve19
		Fhl4
		Esco2
		Tdrd12
		Ist1
		Birc7
		Nanog
		Brcc3
		1700013H16Rik
		Anapc4
		Stag1
		1700009N14Rik
		Rpl23
		Rif1
		Syce3
		Psmc3ip
		Ptpn11
		Nek3
		Vps72
		Katna1
		Smc1a
		Susd2
		Mus81
		Lrrcc1
		Syde1
		Cdc5l
		Pnpt1
		Cebpa
		Btc
		Arf6
		Arf1
		Nfe2l1
		Id4
		Uhrf1
		Llgl2
		Rad54l
		Ywhae
		Usp9x
		Bach1
		Aurka
		Syce1l
		Klhl18
		Bbs4
		Mei4
		Lats2
		Igf2
		Igf1r
		Igf1
		Camk2d
		Gm21117
		Gm21095
		Uba3
		Slfn1
		Myog
		Ccar2
		Ube2c
		Tas2r124
		Chaf1b
		Syf2
		Id3
		Id2
		Cgref1
		Rsph1
		Mblac1
		Phactr4
		Shoc1
		Ttbk1
		Epm2a
		Zfp703
		Ahr
		Foxm1
		Foxc1
		Foxg1
		Gm21760
		Setdb2
		Ccnb1ip1
		Xlr4c
		Xlr4a
		Nek10
		Aaas
		Sycp2l
		Dna2
		Txnl4b
		Recql5
		Asns
		Cacnb4
		Rbl1
		Rps3
		Tle6
		Fam122c
		Hmcn1
		Numa1
		Eif4ebp1
		Arhgef2
		Ccdc61
		Ddx39b
		Zfy2
		Zbtb49
		Rnf8
		Stmn1
		Smim22
		Rnf4
		Ctbp1
		Kif20a
		Bex4
		Zscan21
		Wapl
		Tacc2
		Piwil1
		Tjp3
		Fbxl7
		Ercc4
		Rcbtb1
		E2f6
		Nsfl1c
		Ccdc57
		Poc1b
		Ruvbl1
		Cenpx
		Cdk14
		Septin8
		Gm1140
		Trim71
		Ccdc84
		Myo16
		Brsk1
		Trrap
		Dmrtc2
		Klhl22
		Stag3
		Tmod3
		Phgdh
		Ints13
		Clta
		Sstr5
		Setmar
		Wee1
		Rad9b
		Atrx
		Ddx3x
		Foxj3
		Stat3
		Ankle2
		Ppp1ca
		E2f4
		Epb41l2
		Mn1
		Rad51d
		Flt3l
		Flna
		Fgfr3
		Fgfr2
		Fgfr1
		Fgf2
		Dnmt3l
		Gm10488
		Fmn2
		Dctn3
		Fbxo43
		Cetn1
		Cetn2
		Nubp1
		Fbxo4
		Nudt15
		Haus4
		Itgb3bp
		Recql4
		Mcph1
		Gadd45gip1
		Gm5935
		Anapc15-ps
		Mcmdc2
		Mecom
		Ets1
		Smarcad1
		Usp44
		Zc3h12d
		Exd1
		Ankk1
		Ercc3
		Xrcc3
		Insm1
		Aven
		Cyld
		Nuggc
		Ckap2
		Pum1
		D7Ertd443e
		Ccpg1
		Dlgap5
		Ccnb3
		Tubgcp2
		Septin14
		Rspo1
		Nusap1
		Cep97
		Cdc20
		Katnb1
		Kcnh5
		Fbxl22
		Rmi2
		Champ1
		Pole
		Cxcr5
		Tnfaip3
		Xpc
		Cenpt
		Ube2b
		Angel2
		Terb2
		Actr3
		Cep55
		Syce1
		Sh3glb1
		Asz1
		Rgs14
		Cltc
		Cetn3
		Spata22
		Ccnjl
		Trim37
		Heca
		Gjc2
		Trnp1
		Septin7
		Tex19.2
		Tubgcp3
		Mau2
		Akap8
		Nanos3
		Brinp1
		4933427D14Rik
		Cep72
		Gm773
		Trim75
		Setd2
		Spdya
		Septin10
		Ppp2r5b
		Arl2
		Efhc2
		Rassf1
		Map10
		Rmi1
		Hsf2bp
		Rptor
		Prdm11
		BC004004
		Lgmn
		Cep192
		Cdk5r2
		Dyrk3
		Gnai3
		Gnai2
		Gnai1
		Sdcbp
		Gli1
		Tasor
		Kif2c
		Thap1
		Senp5
		Ddx11
		Mcm4
		Mcm5
		Ambra1
		Cd2ap
		Tacc1
		Pibf1
		Cenpq
		Gata4
		Gata3
		Gas2
		Gas1
		Ercc2
		Ercc1
		Epb41
		Azin1
		Espl1
		Washc5
		Tet2
		Cntrob
		Map3k20
		Snx33
		Anp32b
		Morc2b
		Uchl5
		Tbrg1
		Stard9
		Klhdc3
		Tubgcp6
		Eif4e
		Mtbp
		Son
		Sox2
		Terb1
		Src
		Rpl26
		Gen1
		Ccar1
		Ofd1
		Egf
		Edn3
		Ect2
		Klhl13
		Bora
		Foxn3
		Cdkn1b
		Cdkn1c
		Rps6ka3
		Cdkn1a
		Brca1
		Eef1aknmt
		Bop1
		Evi2b
		Trim39
		Fignl1
		Fign
		Donson
		Slxl1
		Pes1
		Ajuba
		Crebbp
		Pstpip1
		Rgs2
		Kif13a
		Mad1l1
		Rb1cc1
		Cast
		Cenpe
		Alox8
		Kif14
		Fanca
		Mlf1
		Chfr
		Ripor2
		Rhou
		Bap1
		Bod1
		Nras
		Npr2
		Nppc
		Nkx3-1
		Nf2
		Nek1
		Nedd9
		Zfp207
		Jade3
		Clspn
		Mapk1ip1
		Avpi1
		Septin2
		Casp2
		Nedd1
		Map2k1
		Mapk13
		Mapk8
		Xrcc2
		Gmnn
		Mapk3
		Mapk1
		Esrrb
		Septin5
		Fen1
		Six3
		Pcnt
		Cul7
		Fbxo7
		Slc25a31
		Rnf2
		1700040F15Rik
		Cts7
		Ppp1cc
		Ppp1cb
		Hes1
		Tom1l1
		Tube1
		Ier3
		Ndel1
		Haus5
		Mad2l2
		Fam83d
		Efhc1
		Fbxw7
		Anapc15
		Stag2
		Ccnl1
		Boll
		Camk1
		Ep400
		Ep300
		Cdk9
		Smarcb1
		Ccnt1
		Blm
		Birc6
		Ccnk
		Unc119
		Rad9a
		Wfs1
		Orc1
		Tnf
		Ppp2r1a
		Foxa1
		Lig1
		Mybl2
		Nes
		Plk4
		Poc5
		Cdk5
		Cdk5r1
		Cfl1
		Anxa11
		Fzd3
		Ralbp1
		Apbb2
		Apbb3
		Zc3hc1
		Washc1
		Cks1brt
		Gipc1
		Lfng
		Nup214
		Tuba4a
		Pkd1
		Prkcq
		Gm4297
		Gigyf2
		Hhex
		Adcyap1
		E2f5
		Rbl2
		Cdk5rap3
		Ensa
		Prkce
		Prkcd
		Prkca
		Prkacb
		Prkaca
		Pim2
		Pim1
		Abcb1a
		Abcb1b
		Rhob
		Zfp36l1
		Zfp36l2
		Ezh2
		Mdm4
		Mns1
		Nup62
		Rock1
		Rock2
		Ncapd2
		Stra8
		Rpa1
		Babam1
		Htt
		Ptpn6
		Sirt7
		Ints3
		Gm20736
		Cul3
		Gm21858
		Stradb
		Fbxw11
		Tipin
		Anapc5
		Rrs1
		Cep295nl
		Anapc7
		Gdpd5
		Stx2
		Siah1a
		Prpf40a
		Hpgd
		Bag6
		Acvr1b
		L3mbtl1
		Arl3
		Specc1l
		Pik3r4
		Rec8
		Odf2
		Zwilch
		Ppp2r2d
		Larp7
		Cdc45
		Naa10
		Usp39
		Nacc2
		Hormad1
		Zwint
		Npat
		Ccny
		Ooep
		Pcid2
		Sun2
		Kmt5a
		Ino80c
		Tubb6
		Brinp3
		Dicer1
		Mrgpra2a
		Sipa1
		Xiap
		Rps27l
		Fam32a
		Ncaph2
		Steap3
		Kpnb1
		Fbxl15
		Trim21
		Dsn1
		Dnmt3c
		Spout1
		Chordc1
		Miip
		Alms1
		Trim35
		Stk10
		Mcm7
		Fhl1
		Tpd52l1
		Slc9a3r1
		Ints7
		Sun1
		Mepce
		Ttyh1
		Brinp2
		Dot1l
		Mrgprx2
		Pdik1l
		Btg1c
		Btg1b
		Ube2s
		Tubal3
		Nsun2
		Dlg1
		Atm
		Slf2
		Sgk1
		Pkd2
		Lemd3
		Dynlt1b
		Bub3
		Tas2r102
		Brd4
		Cenpa
		Cdk4
		Cdk11b
		Cdk1
		Cdc25c
		Smc2
		Ppm1g
		Cd28
		Cep152
		Ccne1
		Ccnd3
		Ccnd2
		Ccnd1
		Ccnb2
		Ccnb1
		Mki67
		Tex14
		Rhoc
		Zfp503
		Nudc
		Slc16a1
		Ran
		D1Pas1
		Mtus1
		Tcf3
		Cited2
		Xlr
		Ythdf2
		Wnt5a
		Wnt4
		Ncapd3
		Ezr
		Kdm8
		Ticrr
		Mcm6
		Lrp6
		Chmp5
		Mir26a-2
		Gm28576
		Golga2
		Rtel1
		Gm21865
		Gm21996
		Ubb
		BC034090
		Tuba1a
		Trp53
		Mnd1
		Jade2
		Iho1
		Gper1
		Ago4
		Gm28510
		Cyp1a1
		Slx4
		Csnk2a2
		Csnk2a1
		Gm28490
		Mapre2
		Mbd4
		Gm28919
		Catsperz
		Lsm14a
		Chmp1b
		Ndc80
		Mrpl41
		Rad17
		Iqgap3
		Cenpf
		Uxt
		Rbm38
		Riok2
		Reep3
		Pmf1
		Gpnmb
		2610002M06Rik
		Rbm7
		Tsg101
		Rrp8
		H1f8
		Incenp
		Cks1b
		Smarcd3
		Khdc3
		Fzd9
		Pdcd6ip
		Zfp830
		Nuf2
		Cdk5rap1
		Mei1
		Tent5b
		Rfwd3
		Kank2
		Nae1
		Pimreg
		Rnf112
		Kif18b
		Kif18a
		Cyp26b1
		1700028K03Rik
		Eid1
		Ilkap
		Gm29276
		Taf2
		Ube2e2
		Apex2
		Kmt2e
		Dgkz
		Epc1
		Epc2
		Lrp5
		Cntrl
		Tspyl2
		Txnip
		Stk35
		Melk
		Pidd1
		Pagr1a
		Chtf18
		Cep164
		Cdc73
		Cdk5rap2
		Prdm9
		Zfyve26
		Actr5
		Fbxl12
		Prr5
		Taok1
		Cul4a
		Cinp
		Csnk1a1
		Fntb
		Nde1
		Cdt1
		Fanci
		Arl8b
		Sde2
		Rnaseh2b
		Spg20
		Tada2a
		Rnf212b
		Rab35
		Ctnnb1
		Camk2g
		Camk2b
		Camk2a
		Calr
		Calm1
		Hacd1
		Btg1
		Foxe3
		Usp8
		Insc
		3830403N18Rik
		Abraxas1
		Vcpip1
		Tbx3
		Tbx2
		Tiprl
		Tal1
		Drg1
		Gm28870
		Gm29866
		Cep135
		Bmp4
		Bmp2
		Edn1
		Bcr
		Baz1b
		Bcl2l1
		Bcl2
		Spire2
		Atp2b4
		Trim36
		Tfpt
		Prpf19
		Ttl
		Cdc42
		Hells
		Mnat1
		Skil
		Usp33
		Top2b
		Top2a
		Timp2
		Hus1b
		Dtl
		Tgm1
		Tgfb1
		Tgfa
		Sdccag8
		Ccdc8
		Kifc5b
		Mzt1
		Tas2r121
		Myocd
		Npm1
		Mybbp1a
		Ssx2ip
		Prc1
		Scrib
		Ralb
		Rala
		Wdr12
		Septin1
		Yeats4
		Pard6a
		H2ax
		Cdc27
		Llgl1
		Insm2
		Myh10
		Runx3
		Ddx4
		Cdc34
		Nek2
		Snx9
		Atf2
		Eya1
		Brca2
		Bnip2
		Dync1li1
		Nanos2
		Mrgbp
		Psmd10
		Spast
		Esx1
		Arntl
		Zzz3
		Psme1
		Psme3
		Psme2
		Morf4l2
		Mettl3
		Wasl
		Adam17
		Git1
		Foxk1
		Lzts1
		Rttn
		Cdk7
		2610528A11Rik
		Ino80b
		Kat14
		Cep85
		Fap
		Kat7
		Plk3
		Egfr
		Cdc16
		Tunar
		Cpeb1
		Spag5
		Banf1
		Kif2b
		Hmga2
		Yeats2
		Ccng1
		Kifc1
		Ccndbp1
		Pten
		Cenps
		Sycp3
		Cradd
		Nabp2
		Nup43
		Btg3
		E4f1
		Pafah1b1
		Ppp1r13b
		Aunip
		Xlr3a
		Xlr3b
		Ccsap
		Morf4l1
		Map3k11
		Dmd
		Appl1
		Map3k8
		Tcf19
		Wdr5
		Rrm2b
		Mical3
		Rnf212
		Pkhd1
		Ccnt2
		Tppp
		Hmg20b
		Hepacam
		Anln
		Topbp1
		Sass6
		Blcap
		Ndc1
		Ccno
		Mrgpra3
		Mapk7
		Gadd45g
		Taf10
		Cdc14a
		Oip5
		Ifnz
		Dach1
		Slf1
		Pcm1
		Mcrs1
		Dis3l2
		Vash1
		Cep295
		Calm2
		Hdac8
		Fam107a
		Ska3
		Pggt1b
		Cntln
		AY074887
		Kiz
		Foxo4
		Bmp7
		Cenpj
		Ptprk
		Stox1
		Terf2
		Nle1
		Poc1a
		Trp73
		Taok3
		Piwil4
		Xpo1
		Spin2c
		Haus7
		Ercc6l
		Mcmbp
		Tubb2b
		Ankrd31
		Mark4
		Tex19.1
		Psma8
		Rec114
		Plec
		Hus1
		Tmprss11a
		E2f3
		E2f2
		Rhoa
		Anapc11
		Wdr6
		Nfrkb
		Jtb
		Tuba8
		Septin9
		Ppm1d
		Rab11a
		Pin1
		Yy1
		Tlk2
		Ptpa
		Usp29
		Cep68
		Rcc1
		Dclre1a
		Septin6
		Nipbl
		Piwil2
		Actr2
		Sbds
		Fancm
		Chmp3
		Rae1
		Chmp7
		Ccnh
		Ccnc
		Plrg1
		Hnrnpu
		Usp2
		Pelo
		Usp28
		Nme6
		Nek11
		Sphk1
		Mcm8
		Mfn2
		Ntmt1
		Gbf1
		Map9
		Acvr1
		Actb
		Obsl1
		Wrap73
		Maea
		Dact1
		Utp14b
		Vcp
		Spo11
		Cep76
		Crocc
		Abl1
		Kash5
		Wiz
		Gm10230
		Nek6
		Haus6
		Septin4
		Gpsm2
		Pld6
		Ccne2
		Msh5
		Psrc1
		Tas1r2
		Stambp
		Mael
		Rny1
		Sac3d1
		Rtf2
		Commd5
		Chmp4c
		Ms4a3
		Plk2
		Rad51ap1
		Kif11
		Hcfc1
		Cenpw
		Sycp1
		Mplkip
		Ednra
		Smc3
		Haus2
		Nat10
		Gm28102
		Pttg1
		Cetn4
		Lcmt1
		Clasp2
		Haus8
		Uhrf2
		Knl1
		Septin11
		Dmap1
		Rgcc
		Inip
		Cks2
		Myo19
		Bccip
		Cdc123
		Cep63
		Wdr62
		Trp53bp1
		Thoc5
		Rbbp8
		Txlng
		Tex12
		Togaram1
		Rad50
		Ccnf
		Pkp4
		Tsc2
		Atad5
		Fbxl21
		Adamts1
		Ddit3
		Spin1
		Ube2l3
		Kif22
		Pkn2
		Cenpv
		Cables2
		Cables1
		Ywhah
		Kifc2
		Ilk
		Per2
		Brip1
		Grk5
		Lig3
		Mnt
		Taf6
		Hnf4a
		Drd3
		Cdk6
		Sirt2
		Ska2
		Clgn
		Nupr1
		Sfn
		Becn1
		Tubd1
		Ptp4a1
		Pcnp
		Suv39h1
		Rad51b
		Brd7
		Clic1
		Ehmt2
		Gem
		Ubr2
		Akt1
		Ak1
		Ncor1
		Trim32
		Ctdsp1
		Gspt2
		Ccl2
		Cirbp
		Deup1
		Khdrbs1
		Prap1
		Aif1
		Kat2b
		Hdac3
		Dync1h1
		Tbce
		Uimc1
		Cdc25a
		Rad1
		Prmt2
		Nek9
		Rrm2
		Rrm1
		Rps6
		C2cd3
		Fes
		Ccn2
		Tfap4
		Calm3
		Sptbn1
		Sox9
		Sox15
		Gm28961
		Dctn6
		Nabp1
		Obox4
		Gm49601
		Kat2a
		App
		Apex1
		Stat5b
		Stat5a
		Apc
		Ank3
		Arpp19
		Hace1
		Rnf167
		Plaat3
		Cdk15
		Shb
		Rprd1b
		Spc25
		Atf5
		Ptprc
		Casp8ap2
		Macroh2a1
		Trp53bp2
		Mov10l1
		Ptgs2
		Brdt
		Prox1
		Nupr1l
		Hormad2
		Senp2
		4930447C04Rik
		Ckap5
		Ikzf1
		Brsk2
		Hexim1
		Cep126
		Sycp2
		Mir664
		Usp26
		Iqgap1
		Tex11
		Dusp1
		Tdrd1
		Nin
		Parp3
		Pmp22
		Plk1
		Ino80d
		Plcg2
		Plcb1
		Pdgfrb
		Pdgfb
		Cdk18
		Cdk17
		Cdk16
		Pcna
		Hepacam2
		Dazl
		Trip13
		Pbx1
		Pax6
		Ruvbl2
		Stxbp4
		Celf1
		Rps6ka2
		Klf4
		Aicda
		Pagr1b
		Med1
		Zfp385a
		Esr1
		Nr2c2
		Tubgcp5
		Nr4a3
		Nr4a1
		Dab2ip
		Banp
		Ddr2
		Sh2b1
		Rpl17
		Sgo2b
		Eme2
		Tdrkh
		Zfp655
		Cuzd1
		Meig1
		Gm2030
		Cul4b
		Gm2012
		Lin9
		Gm1993
		Gm49361
		Nlrp5
		Psmd13
		Gm49340
		Cdc6
		Septin3
		Ik
		Spry1
		Spry2
		Ush1c
		Reep4
		Cdca2
		Rcc2
		Nasp
		Grb14
		Chek2
		Rab11fip4
		Tert
		Inca1
		Mir26b
		Mir26a-1
		Usp16
		Tubg2
		Mrgpra9
		Mrgprb8
		Mrgprb5
		Actr8
		Mrgprb4
		Mrgprb3
		Mrgprb1
		Mrgpra8
		Pde3a
		Mrgpra7
		Mrgpra6
		Mrgpra5
		Mrgpra4
		Wac
		Pim3
		Nop53
		Csnk1d
		Tbcd
		Thoc1
		Sgo1
		Pinx1
		Cdkn3
		Mir214
		Mir16-1
		Mir124a-1
		Bin3
		Smoc2
		Mrgpra1
		Dusp3
		Akap8l
		Lsm11
		Zpr1
		Sgsm3
		Gm29554
		Tcim
		Ovol1
		Ccng2
		Znhit1
		Lsm10
		E2f1
		Mlh1
		Tfdp1
		Mitd1
		Anapc13
		Gpr3
		Spice1
		Anapc10
		Mcts1
		Rint1
		Ctc1
		Tubgcp4
		Chmp2a
		M1ap
		Rassf2
		Sfrp1
		Klhl9
		Gm5168
		Rack1
		Mcm3
		Chmp2b
		Tubg1
		Meis2
		Msh2
		Cdca3
		Xlr4b
		Xlr5c
		Wtap
		Tuba1c
		Tuba3a
		Cenpk
		Haspin
		Kif2a
		Kif4
		Btg2
		Spc24
		Kctd11
		Wdr76
		Gas2l1
		Nrde2
		Misp
		Ecrg4
		Gm21627
		Abraxas2
		Ccl12
		Gm14525
		Gins3
		Cacul1
		Eml4
		Ythdc2
		Rxfp3
		Cdk10
		Usp51
		Mir744
		Gm49450
		Mdc1
		Bid
		Bin1
		Fancd2
		Cep250
		Ccna2
		Siah2
		Wnt10b
		Ccna1
		Atr
		Rad21
		Myc
		Myb
		Xlr3c
		Muc1
		Ctdp1
		Trappc12
		Eif4g1
		Pik3c3
		Msx2
		Msx1
		Klf11
		Foxj2
		Nr2e1
		Dr1
		Mre11a
		Bub1
		Vrk1
		Ctdspl
		Gins1
		Ing2
		Mos
		Rassf4
		Kntc1
		Fzr1
		Vps4b
		Ercc6
		Junb
		Spdl1
		Gm6121
		Gtpbp4
		Tex15
		Mastl
		Ttk
		Rbbp4
		Cnppd1
		Ccdc124
		Mcidas
		Ncapg2
		Ccp110
		Ing1
		Zw10
		Ppp2r5c
		Cenph
		Exo1
		Racgap1
		Cops5
		Triobp
		Dmc1
		Tent4b
		Cdkn2c
		Cdkn2d
		Hspa8
		Mcm2
		Pak4
		Ptch1
		Cit
		Ptpn3
		Rad51
		Rdx
		Rb1
		Rara
		Pde4dip
		Ino80e
		Ppp1r1c
		Mad2l1bp
		Uvrag
		Mis18a
		Dapk3
		Birc5
		Mis18bp1
		Axin2
		Rps6kb1
		Cry1
		Mapk14
		Flcn
		Men1
		Gak
		Pogz
		Ska1
		Rpa2
		Paf1
		Cntd1
		Clasp1
		Eif4g3
		Tmem67
		Majin
		Fgf10
		Mir124a-3
		Mir124a-2
		Actl6a
		Eme1
		Cdc26
		Gsk3b
		Birc3
		Lmnb1
		Lmna
		Ovol2
		Lef1
		Meikin
		Senp6
		Tpr
		E2f8
		Terf1
		Mylk2
		Kif20b
		Mapk4
		Iffo1
		Marf1
		Tubb5
		Tubb1
		Mapk15
		Kcna5
		Adarb1
		Mapre1
		Jund
		Jun
		Gpr132
		Anapc2
