# Supplementary material for: NADase CD38 is a key determinant of ovarian aging
Source: Nat Aging. 2023 Dec 21;4(1):110–28. doi: 10.1038/s43587-023-00532-9 (PMC10798903; doi:10.1038/s43587-023-00532-9)
Supplement: Supplementary file 3 — Supplementary Table 1. RNA-seq data of different tissues. Supplementary Table 2. Basic clinical characteristics of young and middle-aged participants. RNA-seq expression data between Cd38-knockout and WT mice in 8-month-old ovaries. Supplementary Table 3. RNA-seq expression data between Cd38-knockout and WT in 8-month-old ovaries. Supplementary Table 4. RNA-seq expression data of Cd38-knockout and WT in 12-month-old ovaries. Supplementary Table 5. Specific markers used to annotate cell clusters. Supplementary Table 6. Single-oocyte sequencing data showing the Cd38-knockout and WT at 2 months and 12 months old. Supplementary Table 7. The overlap genes between age-related downregulated (aged versus young) and upregulated after deletion of CD38. Supplementary Table 8. Mitochondrial-related gene list. Supplementary Table 9. Reagents, antibodies and chemicals. Supplementary Table 10. Real time RT–PCR primer sequences. Supplementary Table 11. Pathway genelists include SASP, inflammation, DNA repair and cell cycle. Statistical Source Data for Supplementary Fig. 2 [file 43587_2023_532_MOESM3_ESM.zip › Supplementary Tables/Supplementary_Table_2. Basic clinical characteristics of young and middle-aged patients.xlsx.xlsx]

## Sheet: Sheet1
	Young	Midele age	P value
	(n=5)	(n=15)
Female age (years)	23.80±1.30	3700±2.08	0.000***
Female BMI (kg/m2)	22.90±3.63	20.24±5.31	0.326
Basal serum FSH (mIU/mL)	6.19±2.03	8.49±3.82	0.229
Basal serum E2 (pg/mL)	48.62±16.60	80.74±157.77	0.691
Basal serum P4 (ng/mL)	0.39±0.14	1.33±3.49	0.56
Basal serum PRL (ng/mL)	98.47±144.76	16.50±6.87	0.273
Basal serum LH (mIU/mL)	7.39±3.32	7.46±8.77	0.98
Basal serum T (ng/mL)	0.40±0.18	0.28±0.13	0.094
Basal serum AMH (ng/ml)	4.86±0.94	1.60±1.12	0.000***
Follicles on HCG injection day (n)	13.20±2.049	8.14±4.22	0.018*
Antral follicles (n)	19.80±3.63	9.36±5.53	0.001**
Retrieval oocytes (n)	18.00±5.34	9.07±7.70	0.031*
MII oocytes (n)	13.20±5.54	7.57±6.52	0.108
Data are presented as the mean ± SEM. P value was determined by the unpaired t-test, two-tailed between each two groups. * P< 0.05, **P< 0.01, *** P< 0.001.
