# Supplementary material for: NADase CD38 is a key determinant of ovarian aging
Source: Nat Aging. 2023 Dec 21;4(1):110–28. doi: 10.1038/s43587-023-00532-9 (PMC10798903; doi:10.1038/s43587-023-00532-9)
Supplement: Supplementary file 3 — Supplementary Table 1. RNA-seq data of different tissues. Supplementary Table 2. Basic clinical characteristics of young and middle-aged participants. RNA-seq expression data between Cd38-knockout and WT mice in 8-month-old ovaries. Supplementary Table 3. RNA-seq expression data between Cd38-knockout and WT in 8-month-old ovaries. Supplementary Table 4. RNA-seq expression data of Cd38-knockout and WT in 12-month-old ovaries. Supplementary Table 5. Specific markers used to annotate cell clusters. Supplementary Table 6. Single-oocyte sequencing data showing the Cd38-knockout and WT at 2 months and 12 months old. Supplementary Table 7. The overlap genes between age-related downregulated (aged versus young) and upregulated after deletion of CD38. Supplementary Table 8. Mitochondrial-related gene list. Supplementary Table 9. Reagents, antibodies and chemicals. Supplementary Table 10. Real time RT–PCR primer sequences. Supplementary Table 11. Pathway genelists include SASP, inflammation, DNA repair and cell cycle. Statistical Source Data for Supplementary Fig. 2 [file 43587_2023_532_MOESM3_ESM.zip › Supplementary Tables/Supplementary_Table_3. RNA-Seq expression data between CD38 Knock-out and WT in 8M ovaries.xlsx.xls]

## Sheet: KO VS WT 8M
gene	gene.name.x	description.x	Cd38-/--8M1-Count	Cd38-/--8M2-Count	Cd38-/--8M3-Count	Cd38-/--8M4-Count	Cd38-/--8M5-Count	WT-8M1-Count	WT-8M2-Count	WT-8M3-Count	WT-8M4-Count	WT-8M5-Count	Cd38-/--8M1-Count	Cd38-/--8M2-Count	Cd38-/--8M3-Count	Cd38-/--8M4-Count	Cd38-/--8M5-Count	WT-8M1-Count	WT-8M2-Count	WT-8M3-Count	WT-8M4-Count	WT-8M5-Count	baseMean	log2FoldChange	lfcSE	stat	pvalue	padj	Up/Down	Sig
ENSMUSG00000000001	Gnai3	guanine nucleotide binding protein (G protein), alpha inhibiting 3 [Source:MGI Symbol;Acc:MGI:95773]	2559	3773	3775	3082	3940	3981	4315	2853	3156	2932	64.4088	68.8596	65.072	59.7633	65.0988	59.6532	56.9701	52.0246	55.1208	55.3257	3379.99	0.180209	0.0848302	2.12435	0.0336407	0.302694	Up	NO	The P values were calculated by the Wald test and the padj was corrected for multiple testing using the Benjamini and Hochberg method.
ENSMUSG00000000028	Cdc45	cell division cycle 45 [Source:MGI Symbol;Acc:MGI:1338073]	156	154	154	197	226	207	234	128	159	174	2.91026	2.0832	1.96757	2.8314	2.7677	2.29903	2.28989	1.73001	2.05831	2.43357	176.642	0.178163	0.157542	1.13089	0.2581	0.69191	Up	NO
ENSMUSG00000000031	H19	H19, imprinted maternally expressed transcript [Source:MGI Symbol;Acc:MGI:95891]	148	127	449	140	257	101	283	69	115	177	0.655727	0.408006	1.36241	1.0987	1.71853	0.266409	0.657714	0.509219	0.81288	1.35171	182.233	0.778684	0.40439	1.92557	0.0541576	0.373662	Up	NO
ENSMUSG00000000037	Scml2	Scm polycomb group protein like 2 [Source:MGI Symbol;Acc:MGI:1340042]	104	82	97	104	92	100	135	51	52	83	0.826515	0.472533	0.527949	0.636763	0.479962	0.473135	0.562785	0.293643	0.286762	0.494516	89.4891	0.460302	0.261983	1.75699	0.0789195	0.443689	Up	NO
ENSMUSG00000000049	Apoh	apolipoprotein H [Source:MGI Symbol;Acc:MGI:88058]	0	0	0	0	0	0	1	2	1	0	0	0	0	0	0	0	0.0195232	0.0539496	0.0258326	0	0.391328	-1.8865	3.11475	-0.605668	0.544735	NA	Down	NO
ENSMUSG00000000056	Narf	nuclear prelamin A recognition factor [Source:MGI Symbol;Acc:MGI:1914858]	598	748	809	597	766	714	1012	577	676	537	9.40568	8.53086	8.71443	7.23419	7.90896	6.68579	8.34949	6.575	7.37801	6.33214	692.75	0.204581	0.138326	1.47897	0.139148	0.559384	Up	NO
ENSMUSG00000000058	Cav2	caveolin 2 [Source:MGI Symbol;Acc:MGI:107571]	707	1237	826	757	939	1390	1420	1305	877	1288	13.1895	16.7332	10.5533	10.8801	11.4994	15.4379	13.8959	17.638	11.353	18.0141	1055.61	-0.316967	0.185048	-1.71289	0.0867329	0.461156	Down	NO
ENSMUSG00000000078	Klf6	Kruppel-like factor 6 [Source:MGI Symbol;Acc:MGI:1346318]	1266	2393	2653	1861	2023	2183	2370	1524	1404	1258	19.1141	26.1978	27.4321	21.6468	20.0501	19.6218	18.7698	16.67	14.7093	14.2393	1857	0.417466	0.171048	2.44064	0.0146612	0.212973	Up	NO
ENSMUSG00000000085	Scmh1	sex comb on midleg homolog 1 [Source:MGI Symbol;Acc:MGI:1352762]	528	584	594	685	787	642	747	471	587	729	4.04841	3.24688	3.11917	4.0464	3.9612	2.93057	3.00443	2.61639	3.12315	4.1905	629.986	0.186096	0.152912	1.21701	0.223599	0.661522	Up	NO
ENSMUSG00000000088	Cox5a	cytochrome c oxidase subunit 5A [Source:MGI Symbol;Acc:MGI:88474]	519	979	1193	1090	1151	1245	1391	1027	1184	1033	15.8879	21.7313	25.0117	25.7071	23.1301	22.6901	22.3367	22.7773	25.151	23.7076	1053.94	-0.0997504	0.152044	-0.656062	0.511784	0.853023	Down	NO
ENSMUSG00000000093	Tbx2	T-box 2 [Source:MGI Symbol;Acc:MGI:98494]	551	777	804	1198	1060	848	1027	595	768	898	12.4762	12.7572	12.4678	20.8985	15.7557	11.4312	12.1981	9.76067	12.0669	15.2439	840.408	0.240654	0.169836	1.41698	0.156489	0.58534	Up	NO
ENSMUSG00000000094	Tbx4	T-box 4 [Source:MGI Symbol;Acc:MGI:102556]	55	55	91	71	93	96	83	72	30	87	0.810863	0.587956	0.918806	0.806434	0.900047	0.842594	0.641873	0.769033	0.306908	0.961586	72.1877	0.165732	0.303198	0.546612	0.584646	0.884028	Up	NO
ENSMUSG00000000120	Ngfr	nerve growth factor receptor (TNFR superfamily, member 16) [Source:MGI Symbol;Acc:MGI:97323]	267	458	294	288	370	330	226	277	472	747	6.36144	7.91246	4.79726	5.28644	5.78691	4.68084	2.82452	4.7814	7.80351	13.343	374.562	-0.0617036	0.309844	-0.199144	0.84215	0.961056	Down	NO
ENSMUSG00000000126	Wnt9a	wingless-type MMTV integration site family, member 9A [Source:MGI Symbol;Acc:MGI:2446084]	66	131	87	133	202	135	106	78	104	142	0.849214	1.2222	0.766637	1.31841	1.70618	1.03412	0.715432	0.727108	0.928558	1.36976	116.479	0.246427	0.274229	0.898617	0.368857	0.773229	Up	NO
ENSMUSG00000000127	Fer	fer (fms/fps related) protein kinase [Source:MGI Symbol;Acc:MGI:105917]	381	668	510	432	578	566	546	385	420	326	5.05433	6.42566	4.63351	4.4152	5.03348	4.47014	3.79947	3.70025	3.86626	3.24223	475.349	0.388618	0.162167	2.3964	0.0165568	0.224635	Up	NO
ENSMUSG00000000131	Xpo6	exportin 6 [Source:MGI Symbol;Acc:MGI:2429950]	1149	1489	1390	1246	1562	1570	1759	1031	1335	1471	3.77074	3.54326	3.12409	3.1503	3.36503	3.06741	3.02805	2.4513	3.04013	3.61915	1381.93	0.127516	0.11678	1.09193	0.274863	0.707548	Up	NO
ENSMUSG00000000134	Tfe3	transcription factor E3 [Source:MGI Symbol;Acc:MGI:98511]	590	920	894	993	1004	952	1129	974	1179	859	2.34512	2.65157	2.43362	3.04081	2.61968	2.25276	2.35395	2.80481	3.25185	2.55973	936.243	-0.0437245	0.149171	-0.293116	0.769433	0.943416	Down	NO
ENSMUSG00000000142	Axin2	axin 2 [Source:MGI Symbol;Acc:MGI:1270862]	417	865	726	891	1025	563	587	530	878	902	3.98289	5.99075	4.74899	6.55643	6.42671	3.20138	2.94098	3.6675	5.81917	6.45888	734.106	0.335653	0.25845	1.29871	0.194042	0.627951	Up	NO
ENSMUSG00000000148	Brat1	BRCA1-associated ATM activator 1 [Source:MGI Symbol;Acc:MGI:1891679]	378	515	611	627	619	713	755	554	680	589	2.83243	2.79819	3.13553	3.61961	3.04481	3.1807	2.9676	3.00752	3.53574	3.3088	592.703	-0.0853104	0.113815	-0.749552	0.453525	0.824259	Down	NO
ENSMUSG00000000149	Gna12	guanine nucleotide binding protein, alpha 12 [Source:MGI Symbol;Acc:MGI:95767]	2188	2880	3172	3215	3596	3265	3402	2508	2669	3005	39.8671	38.0507	39.5825	45.1311	43.012	35.4174	32.5157	33.1076	33.7458	41.0488	2953.57	0.194241	0.0917797	2.11639	0.0343119	0.305428	Up	NO
ENSMUSG00000000154	Slc22a18	solute carrier family 22 (organic cation transporter), member 18 [Source:MGI Symbol;Acc:MGI:1336884]	2	5	0	15	7	6	10	12	18	10	0.0712945	0.129259	0	0.411994	0.163827	0.127356	0.186997	0.309948	0.445299	0.267274	8.4021	-1.02611	0.787631	-1.30278	0.192649	NA	Down	NO
ENSMUSG00000000157	Itgb2l	integrin beta 2-like [Source:MGI Symbol;Acc:MGI:1277979]	0	3	2	4	1	2	0	2	1	5	0	0.0297604	0.0187323	0.0421544	0.00897636	0.0162863	0	0.0198199	0.00949033	0.0512719	2.00926	0.190448	1.17524	0.162049	0.871267	NA	Up	NO
ENSMUSG00000000159	Igsf5	immunoglobulin superfamily, member 5 [Source:MGI Symbol;Acc:MGI:1919308]	2	2	3	5	4	7	6	1	2	7	0.0445687	0.0323184	0.0457938	0.0858565	0.0585267	0.0928814	0.070146	0.0161454	0.0309234	0.11696	3.7402	-0.3245	0.754172	-0.430273	0.666997	NA	Down	NO
ENSMUSG00000000167	Pih1d2	PIH1 domain containing 2 [Source:MGI Symbol;Acc:MGI:1919864]	15	18	25	17	18	25	27	18	17	15	0.248943	0.216618	0.284159	0.217369	0.196108	0.247014	0.235055	0.216431	0.195776	0.186632	19.1171	0.0631791	0.319844	0.197531	0.843412	0.961375	Up	NO
ENSMUSG00000000168	Dlat	dihydrolipoamide S-acetyltransferase (E2 component of pyruvate dehydrogenase complex) [Source:MGI Symbol;Acc:MGI:2385311]	1004	1441	1616	1134	1342	1707	1835	1126	1302	1086	14.9278	15.5356	16.4553	12.9898	13.0984	15.1099	14.3116	12.1292	13.4331	12.1054	1331.65	0.0875218	0.12969	0.674855	0.499768	0.847252	Up	NO
ENSMUSG00000000171	Sdhd	succinate dehydrogenase complex, subunit D, integral membrane protein [Source:MGI Symbol;Acc:MGI:1914175]	1203	1648	1916	1686	2043	1961	2229	1580	1914	1592	80.2355	79.7004	87.5182	86.6335	89.4481	77.8654	77.9834	76.3466	88.5823	79.6035	1745.74	0.0487693	0.0913091	0.534112	0.593264	0.886069	Up	NO
ENSMUSG00000000182	Fgf23	fibroblast growth factor 23 [Source:MGI Symbol;Acc:MGI:1891427]	0	8	0	2	0	0	1	3	0	0	0	0.262538	0	0.0697383	0	0	0.0237313	0.0983674	0	0	1.42992	1.37739	2.20395	0.624967	0.531993	NA	Up	NO
ENSMUSG00000000184	Ccnd2	cyclin D2 [Source:MGI Symbol;Acc:MGI:88314]	3837	3963	4353	5312	5967	5569	5632	2572	2979	4326	25.5002	19.0976	19.8126	27.198	26.0321	22.0341	19.6338	12.3838	13.7381	21.5539	4385.78	0.375429	0.160471	2.33955	0.0193069	0.239353	Up	NO
ENSMUSG00000000194	Gpr107	G protein-coupled receptor 107 [Source:MGI Symbol;Acc:MGI:2139054]	1220	1642	1720	1704	1993	1955	2202	1634	1649	1313	6.7978	6.63414	6.56356	7.31486	7.28984	6.48518	6.43602	6.59618	6.37578	5.48481	1674.59	0.104295	0.101788	1.02463	0.305537	0.733232	Up	NO
ENSMUSG00000000197	Nalcn	sodium leak channel, non-selective [Source:MGI Symbol;Acc:MGI:2444306]	69	72	96	66	83	94	93	52	74	94	0.353738	0.267651	0.337057	0.260677	0.279325	0.286897	0.250096	0.193138	0.263251	0.361283	78.3679	0.112621	0.207808	0.541944	0.587857	0.885122	Up	NO
ENSMUSG00000000202	Btbd17	BTB (POZ) domain containing 17 [Source:MGI Symbol;Acc:MGI:1919264]	0	3	2	2	2	2	2	5	0	0	0	0.0186453	0.011736	0.0132051	0.0112532	0.0102036	0.00899158	0.0310436	0	0	1.75967	0.099113	1.29268	0.0766722	0.938884	NA	Up	NO
ENSMUSG00000000204	Slfn4	schlafen 4 [Source:MGI Symbol;Acc:MGI:1329010]	169	99	190	166	150	179	387	216	210	261	1.73053	0.735077	1.33244	1.30957	1.00829	1.09122	2.07871	1.60242	1.49216	2.00364	198.552	-0.474082	0.267099	-1.77493	0.0759097	0.437921	Down	NO
ENSMUSG00000000214	Th	tyrosine hydroxylase [Source:MGI Symbol;Acc:MGI:98735]	18	23	12	25	32	20	13	5	7	16	0.371051	0.343784	0.16941	0.397024	0.433011	0.245443	0.140569	0.0746667	0.100121	0.247261	17.1666	1.06096	0.431572	2.45837	0.0139571	0.208793	Up	NO
ENSMUSG00000000215	Ins2	insulin II [Source:MGI Symbol;Acc:MGI:96573]	0	0	0	2	0	0	0	0	3	0	0	0	0	0.0386275	0	0	0	0	0.0521952	0	0.510385	-0.50268	3.13011	-0.160595	0.872412	NA	Down	NO
ENSMUSG00000000223	Drp2	dystrophin related protein 2 [Source:MGI Symbol;Acc:MGI:107432]	29	57	50	54	31	67	73	30	50	90	0.200416	0.285639	0.236656	0.287517	0.14064	0.275667	0.264641	0.15021	0.239782	0.466307	51.8204	-0.300824	0.33337	-0.902374	0.366858	0.771587	Down	NO
ENSMUSG00000000244	Tspan32	tetraspanin 32 [Source:MGI Symbol;Acc:MGI:1350360]	5	17	21	11	35	36	28	25	26	52	0.0378286	0.0932677	0.108821	0.0641241	0.173842	0.162165	0.111133	0.137042	0.13651	0.294972	24.6159	-0.812271	0.458142	-1.77297	0.0762342	0.438409	Down	NO
ENSMUSG00000000247	Lhx2	LIM homeobox protein 2 [Source:MGI Symbol;Acc:MGI:96785]	0	0	2	4	9	1	0	1	2	6	0	0	0.0168335	0.0378815	0.0726226	0.00731773	0	0.00890545	0.0170567	0.0552937	2.45773	0.0887425	1.39295	0.0637085	0.949202	NA	Up	NO
ENSMUSG00000000253	Gmpr	guanosine monophosphate reductase [Source:MGI Symbol;Acc:MGI:1913605]	177	217	336	267	371	343	310	137	170	319	5.3943	4.79538	7.01299	6.26902	7.42228	6.22331	4.9558	3.02492	3.59513	7.28854	258.508	0.282753	0.242811	1.1645	0.244222	0.68144	Up	NO
ENSMUSG00000000266	Mid2	midline 2 [Source:MGI Symbol;Acc:MGI:1344333]	537	660	849	629	792	951	1041	528	485	630	3.97022	3.53823	4.29883	3.58277	3.84386	4.18588	4.03722	2.82818	2.4882	3.49196	692.566	0.16362	0.158861	1.02996	0.30303	0.730757	Up	NO
ENSMUSG00000000275	Trim25	tripartite motif-containing 25 [Source:MGI Symbol;Acc:MGI:102749]	1702	978	2980	1210	1443	3568	4120	2556	2357	767	24.0226	10.0092	28.8057	13.1575	13.3699	29.9813	30.5034	26.1368	23.0847	8.11602	2087.32	-0.440231	0.394297	-1.1165	0.264209	0.697846	Down	NO
ENSMUSG00000000276	Dgke	diacylglycerol kinase, epsilon [Source:MGI Symbol;Acc:MGI:1889276]	211	327	514	346	302	445	598	270	313	513	1.20262	1.35144	2.00637	1.51932	1.12994	1.50998	1.78788	1.11492	1.23792	2.19205	372.291	-0.14694	0.234741	-0.62597	0.531335	0.862978	Down	NO
ENSMUSG00000000278	Scpep1	serine carboxypeptidase 1 [Source:MGI Symbol;Acc:MGI:1921867]	3698	5174	5674	5421	6743	6614	7182	5285	6745	6222	144.786	146.889	152.143	163.519	173.307	154.167	147.502	149.912	183.251	182.633	5766.51	-0.0965801	0.109156	-0.884788	0.376271	0.778074	Down	NO
ENSMUSG00000000282	Mnt	max binding protein [Source:MGI Symbol;Acc:MGI:109150]	638	956	850	1073	1118	1322	1236	755	1024	1038	9.15284	9.94479	8.35134	11.8594	10.5288	11.291	9.30133	7.84719	10.1939	11.164	980.137	-0.0332248	0.127106	-0.261395	0.793788	0.949403	Down	NO
ENSMUSG00000000290	Itgb2	integrin beta 2 [Source:MGI Symbol;Acc:MGI:96611]	417	351	303	312	435	1930	524	1045	1051	864	7.3454	4.48321	3.65532	4.2341	5.03004	20.2397	4.84175	13.3361	12.8465	11.4099	704.27	-1.37669	0.338949	-4.06164	4.87e-05	0.00973864	Down	YES
ENSMUSG00000000295	Hddc2	HD domain containing 2 [Source:MGI Symbol;Acc:MGI:1916942]	179	245	260	258	315	311	326	205	267	339	2.7542	2.73345	2.7398	3.05838	3.18167	2.84886	2.63119	2.28523	2.85074	3.91048	265.66	-0.0307016	0.157235	-0.195259	0.84519	0.962026	Down	NO
ENSMUSG00000000296	Tpd52l1	tumor protein D52-like 1 [Source:MGI Symbol;Acc:MGI:1298386]	209	549	457	411	390	448	435	527	273	261	5.62055	10.7055	8.41687	8.51533	6.88492	7.17259	6.13639	10.2677	5.09446	5.26211	390.379	0.20191	0.266538	0.757526	0.448735	0.822417	Up	NO
ENSMUSG00000000301	Pemt	phosphatidylethanolamine N-methyltransferase [Source:MGI Symbol;Acc:MGI:104535]	47	68	71	69	81	73	74	53	61	101	1.25859	1.32037	1.30212	1.42352	1.42389	1.16379	1.03946	1.02824	1.1335	2.02767	68.9707	0.0627554	0.233733	0.268492	0.78832	0.948167	Up	NO
ENSMUSG00000000303	Cdh1	cadherin 1 [Source:MGI Symbol;Acc:MGI:88354]	134	184	156	86	155	96	185	119	152	157	1.99996	1.9913	1.59457	0.988885	1.51863	0.85301	1.44837	1.28676	1.57422	1.75674	141.888	0.184738	0.216346	0.853901	0.39316	0.790899	Up	NO
ENSMUSG00000000305	Cdh4	cadherin 4 [Source:MGI Symbol;Acc:MGI:99218]	47	61	69	38	44	72	64	66	63	30	0.469846	0.442173	0.472397	0.292666	0.288745	0.428504	0.335606	0.478007	0.437017	0.224838	54.8593	-0.0274799	0.283036	-0.0970896	0.922655	0.980621	Down	NO
ENSMUSG00000000308	Ckmt1	creatine kinase, mitochondrial 1, ubiquitous [Source:MGI Symbol;Acc:MGI:99441]	3	8	10	5	14	4	10	20	20	4	0.0406615	0.0786269	0.09283	0.0522198	0.124572	0.0322768	0.0711003	0.196408	0.18812	0.0406514	9.67727	-0.344459	0.655903	-0.525167	0.599467	NA	Down	NO
ENSMUSG00000000317	Bcl6b	B cell CLL/lymphoma 6, member B [Source:MGI Symbol;Acc:MGI:1278332]	207	370	551	204	185	379	596	376	530	407	4.03594	5.23092	7.35745	3.06431	2.36781	4.39925	6.09552	5.31121	7.17056	5.94916	370.091	-0.497543	0.245309	-2.02823	0.042537	0.336418	Down	NO
ENSMUSG00000000318	Clec10a	C-type lectin domain family 10, member A [Source:MGI Symbol;Acc:MGI:96975]	53	154	66	101	185	118	100	98	157	236	0.74818	1.57637	0.638084	1.09845	1.71438	0.991705	0.740501	1.00229	1.53793	2.49767	125.083	-0.198264	0.390506	-0.50771	0.611657	0.892834	Down	NO
ENSMUSG00000000320	Alox12	arachidonate 12-lipoxygenase [Source:MGI Symbol;Acc:MGI:87998]	157	117	484	75	134	209	398	203	179	162	2.86511	1.54821	6.04909	1.05447	1.60528	2.27068	3.80993	2.68393	2.26674	2.21639	204.618	-0.172029	0.425921	-0.4039	0.686286	0.916752	Down	NO
ENSMUSG00000000326	Comt	catechol-O-methyltransferase [Source:MGI Symbol;Acc:MGI:88470]	577	888	1094	951	1289	1095	1131	1180	1154	1037	11.5404	12.8784	14.9853	14.6539	16.9239	13.0385	11.8659	17.0986	16.0161	15.5494	1022.6	-0.0778905	0.167805	-0.464173	0.642524	0.904981	Down	NO
ENSMUSG00000000339	Rtca	RNA 3'-terminal phosphate cyclase [Source:MGI Symbol;Acc:MGI:1913618]	331	580	526	535	718	618	700	520	618	437	10.0466	12.765	10.934	12.5104	14.306	11.1673	11.145	11.4348	13.0162	9.944	546.688	0.0578605	0.148126	0.390617	0.69608	0.91941	Up	NO
ENSMUSG00000000340	Dbt	dihydrolipoamide branched chain transacylase E2 [Source:MGI Symbol;Acc:MGI:105386]	966	1176	1462	810	1101	1491	2029	1230	1286	1375	20.8715	18.4241	21.6334	13.483	15.6158	19.1787	22.9958	19.2536	19.2806	22.2724	1263.05	-0.243492	0.148932	-1.63492	0.102066	0.495094	Down	NO
ENSMUSG00000000346	Dazap2	DAZ associated protein 2 [Source:MGI Symbol;Acc:MGI:1344344]	2536	3462	3713	3709	4581	4948	4768	4459	4170	4784	61.5287	60.9057	61.6958	69.3287	72.961	71.4701	60.6815	78.3787	70.2051	87.0177	4044.05	-0.20147	0.126225	-1.59612	0.110461	0.509634	Down	NO
ENSMUSG00000000355	Mcts1	malignant T cell amplified sequence 1 [Source:MGI Symbol;Acc:MGI:1916245]	324	482	537	391	415	682	755	596	619	361	12.8076	13.8157	14.5378	11.9077	10.7689	16.0499	15.6553	17.0687	16.9792	10.6984	503.366	-0.304779	0.18262	-1.66893	0.0951316	0.480643	Down	NO
ENSMUSG00000000359	Rem1	rad and gem related GTP binding protein 1 [Source:MGI Symbol;Acc:MGI:1097696]	70	156	166	112	115	101	192	122	166	151	1.66779	2.69508	2.70866	2.05584	1.79864	1.43263	2.39958	2.10589	2.74445	2.69716	132.289	-0.0811921	0.220941	-0.367483	0.713259	0.924814	Down	NO
ENSMUSG00000000365	Rnf17	ring finger protein 17 [Source:MGI Symbol;Acc:MGI:1353419]	22	47	54	42	43	47	66	42	34	36	0.260646	0.403764	0.438152	0.383358	0.334421	0.331505	0.410169	0.360498	0.279519	0.319755	42.0647	0.0717009	0.25212	0.284392	0.77611	0.945117	Up	NO
ENSMUSG00000000374	Trappc10	trafficking protein particle complex 10 [Source:MGI Symbol;Acc:MGI:1336209]	1119	1455	1482	1200	1489	1870	2089	1262	1278	1246	9.24093	8.71266	8.38176	7.63473	8.07201	9.19376	9.0493	7.55051	7.32352	7.71421	1418.51	0.0126217	0.117069	0.107814	0.914143	0.979058	Up	NO
ENSMUSG00000000378	Ccm2	cerebral cavernous malformation 2 [Source:MGI Symbol;Acc:MGI:2384924]	395	671	638	674	770	741	710	654	683	620	5.61472	6.91602	6.2109	7.38107	7.18496	6.2707	5.29396	6.73506	6.73684	6.60711	645.836	0.0433056	0.134702	0.321493	0.747837	0.935851	Up	NO
ENSMUSG00000000384	Tbrg4	transforming growth factor beta regulated gene 4 [Source:MGI Symbol;Acc:MGI:1100868]	322	482	489	499	562	544	641	398	624	551	4.02453	4.36826	4.18572	4.80493	4.61103	4.04785	4.20251	3.60392	5.41188	5.16297	501.716	-0.0551758	0.142793	-0.386405	0.699197	0.920276	Down	NO
ENSMUSG00000000385	Tmprss2	transmembrane protease, serine 2 [Source:MGI Symbol;Acc:MGI:1354381]	0	5	5	2	2	4	2	2	6	0	0	0.0316246	0.0298668	0.0134394	0.0114529	0.0207692	0.0091511	0.0126377	0.0363139	0	2.69217	0.0852415	1.04809	0.0813302	0.935179	NA	Up	NO
ENSMUSG00000000386	Mx1	MX dynamin-like GTPase 1 [Source:MGI Symbol;Acc:MGI:97243]	19	14	58	77	45	45	98	16	15	34	0.257424	0.137539	0.53817	0.734844	0.365923	0.362967	0.696471	0.143592	0.128935	0.315755	39.9592	0.362625	0.447398	0.81052	0.417641	0.803118	Up	NO
ENSMUSG00000000392	Fap	fibroblast activation protein [Source:MGI Symbol;Acc:MGI:109608]	28	118	55	79	72	84	69	38	85	77	0.329348	1.00644	0.443067	0.71591	0.55595	0.588231	0.425739	0.32383	0.693788	0.679017	69.0311	0.153998	0.350896	0.438871	0.660755	0.910113	Up	NO
ENSMUSG00000000394	Gcg	glucagon [Source:MGI Symbol;Acc:MGI:95674]	0	2	0	0	0	0	0	0	0	0	0	0.0612768	0	0	0	0	0	0	0	0	0.204208	1.29732	3.15263	0.411504	0.680703	NA	Up	NO
ENSMUSG00000000399	Ndufa9	NADH:ubiquinone oxidoreductase subunit A9 [Source:MGI Symbol;Acc:MGI:1913358]	944	1360	1642	1325	1632	1844	1923	1331	1526	1313	29.5146	30.8323	35.1592	31.9159	33.4955	34.3235	31.538	30.1491	33.1072	30.7763	1450.73	-0.0221055	0.0954421	-0.231612	0.81684	0.95607	Down	NO
ENSMUSG00000000402	Egfl6	EGF-like-domain, multiple 6 [Source:MGI Symbol;Acc:MGI:1858599]	117	204	138	84	226	135	201	189	292	191	3.55254	4.49143	2.86967	1.96497	4.50467	2.44036	3.20139	4.15763	6.15232	4.34784	175.695	-0.207326	0.28401	-0.729997	0.465392	0.8307	Down	NO
ENSMUSG00000000409	Lck	lymphocyte protein tyrosine kinase [Source:MGI Symbol;Acc:MGI:96756]	47	77	124	103	140	137	91	93	82	186	0.82103	0.975331	1.48349	1.38619	1.60543	1.42478	0.833862	1.17699	0.99398	2.43592	105.847	-0.144491	0.327848	-0.440724	0.659413	0.910113	Down	NO
ENSMUSG00000000411	Tssk3	testis-specific serine kinase 3 [Source:MGI Symbol;Acc:MGI:1929914]	0	6	0	1	1	0	6	0	4	1	0	0.279049	0	0.0494413	0.0420907	0	0.201889	0	0.178047	0.0481035	1.76829	-0.281829	1.6471	-0.171106	0.86414	NA	Down	NO
ENSMUSG00000000416	Cttnbp2	cortactin binding protein 2 [Source:MGI Symbol;Acc:MGI:1353467]	153	170	179	126	181	148	206	120	189	192	0.776088	0.625276	0.621835	0.492398	0.602699	0.446939	0.548124	0.440994	0.665249	0.730145	165.3	0.108894	0.178357	0.610538	0.541505	0.865562	Up	NO
ENSMUSG00000000420	Galnt1	polypeptide N-acetylgalactosaminyltransferase 1 [Source:MGI Symbol;Acc:MGI:894693]	1904	2349	2721	2159	2701	3043	3251	1952	2223	2334	17.443	15.6041	17.072	15.2382	16.2435	16.5967	15.6229	12.9558	14.1318	16.0303	2418.41	0.0861906	0.0962244	0.895726	0.370399	0.77404	Up	NO
ENSMUSG00000000435	Myf5	myogenic factor 5 [Source:MGI Symbol;Acc:MGI:97252]	100	33	39	100	50	41	87	116	46	73	3.94156	0.943157	1.05277	3.03667	1.29372	0.962087	1.79879	3.31254	1.25814	2.15714	70.7696	0.0938119	0.484001	0.193826	0.846312	0.962308	Up	NO
ENSMUSG00000000439	Mkrn2	makorin, ring finger protein, 2 [Source:MGI Symbol;Acc:MGI:1914277]	554	707	837	695	996	902	1104	1052	1215	969	6.10456	5.64893	6.31644	5.90006	7.20453	5.91721	6.38124	8.39831	9.29019	8.00491	888.606	-0.301382	0.157674	-1.91143	0.0559499	0.379576	Down	NO
ENSMUSG00000000440	Pparg	peroxisome proliferator activated receptor gamma [Source:MGI Symbol;Acc:MGI:97747]	486	512	635	364	432	698	604	569	551	450	9.62423	7.35194	8.61202	5.55339	5.61585	8.22909	6.27419	8.16345	7.57155	6.68082	526.011	-0.0716437	0.172174	-0.416113	0.677327	0.914623	Down	NO
ENSMUSG00000000441	Raf1	v-raf-leukemia viral oncogene 1 [Source:MGI Symbol;Acc:MGI:97847]	2269	2206	3359	2112	2460	3351	4780	2193	2411	2777	19.1186	13.4781	19.3836	13.7102	13.6069	16.8098	21.1271	13.3873	14.0969	17.5423	2720.03	-0.0958954	0.185947	-0.515713	0.606055	0.890313	Down	NO
ENSMUSG00000000486	Septin1	septin 1 [Source:MGI Symbol;Acc:MGI:1858916]	80	144	173	198	213	192	207	146	225	333	1.36583	1.78266	2.02279	2.60433	2.38719	1.95151	1.85381	1.80587	2.66558	4.26222	187.179	-0.315557	0.287471	-1.0977	0.272335	0.705296	Down	NO
ENSMUSG00000000489	Pdgfb	platelet derived growth factor, B polypeptide [Source:MGI Symbol;Acc:MGI:97528]	454	668	773	956	1133	876	873	853	713	744	7.02766	7.49781	8.19478	11.4009	11.513	8.07283	7.08861	9.56613	7.65859	8.63409	791.419	0.0941966	0.180392	0.522177	0.601547	0.888699	Up	NO
ENSMUSG00000000530	Acvrl1	activin A receptor, type II-like 1 [Source:MGI Symbol;Acc:MGI:1338946]	277	581	495	607	518	746	677	647	734	462	3.6388	5.53424	4.45335	6.1432	4.46694	5.83424	4.66508	6.15765	6.69082	4.54997	562.23	-0.240648	0.200777	-1.19858	0.23069	0.669268	Down	NO
ENSMUSG00000000531	Tamalin	trafficking regulator and scaffold protein tamalin [Source:MGI Symbol;Acc:MGI:1860303]	228	387	438	648	812	394	552	493	601	612	9.2078	11.3327	12.1143	20.1615	21.5268	9.47293	11.6937	14.4245	16.8422	18.5294	508.071	-0.00786446	0.286406	-0.0274591	0.978094	0.995857	Down	NO
ENSMUSG00000000532	Acvr1b	activin A receptor, type 1B [Source:MGI Symbol;Acc:MGI:1338944]	494	651	723	644	772	844	775	612	581	696	9.18038	8.77236	9.20182	9.22032	9.41787	9.33774	7.55486	8.23979	7.49226	9.69684	669.298	0.0841794	0.107256	0.784849	0.432542	0.813968	Up	NO
ENSMUSG00000000538	Tom1l2	target of myb1-like 2 (chicken) [Source:MGI Symbol;Acc:MGI:2443306]	1606	1616	1937	1857	2027	2202	2768	1697	1491	1580	9.42849	6.87924	7.78804	8.39916	7.81182	7.69627	8.5242	7.21789	6.07405	6.95411	1847.61	0.114035	0.129709	0.879155	0.379317	0.780532	Up	NO
ENSMUSG00000000544	Gpa33	glycoprotein A33 (transmembrane) [Source:MGI Symbol;Acc:MGI:1891703]	2	0	0	3	1	2	3	0	2	7	0.035272	0	0	0.0407712	0.0115738	0.020999	0.0277525	0	0.024473	0.0925626	1.99454	-1.03497	1.33372	-0.776	0.437749	NA	Down	NO
ENSMUSG00000000552	Zfp385a	zinc finger protein 385A [Source:MGI Symbol;Acc:MGI:1352495]	133	226	265	393	460	292	238	224	317	417	2.84886	3.51019	3.88748	6.48544	6.46814	3.72365	2.67416	3.47616	4.71176	6.69644	292.387	0.059101	0.308843	0.191362	0.848242	0.962589	Up	NO
ENSMUSG00000000555	Itga5	integrin alpha 5 (fibronectin receptor alpha) [Source:MGI Symbol;Acc:MGI:96604]	827	1886	1162	1689	1628	1159	1314	1042	1440	1078	11.7513	19.4324	11.3081	18.4901	15.1858	9.80463	9.79418	10.7271	14.1987	11.4839	1312.61	0.414231	0.206516	2.0058	0.0448774	0.3451	Up	NO
ENSMUSG00000000560	Gabra2	gamma-aminobutyric acid (GABA) A receptor, subunit alpha 2 [Source:MGI Symbol;Acc:MGI:95614]	3	4	4	2	5	3	0	0	3	3	0.0183755	0.0177663	0.0167813	0.00943857	0.0201066	0.0109397	0	0	0.0127538	0.013777	2.74018	1.16921	0.964258	1.21255	0.225301	NA	Up	NO
ENSMUSG00000000561	Wdr77	WD repeat domain 77 [Source:MGI Symbol;Acc:MGI:1917715]	566	625	470	531	644	636	946	434	666	367	5.14052	4.11598	2.92342	3.71546	3.83953	3.43885	4.50685	2.8557	4.19729	2.49888	579.539	0.14224	0.222918	0.638082	0.52342	0.857974	Up	NO
ENSMUSG00000000562	Adora3	adenosine A3 receptor [Source:MGI Symbol;Acc:MGI:104847]	4	5	3	7	2	3	5	4	5	4	0.0625252	0.0566799	0.032122	0.0843109	0.0205267	0.027918	0.0409991	0.0453004	0.0542386	0.0468823	4.24912	0.207774	0.681985	0.304661	0.760624	NA	Up	NO
ENSMUSG00000000563	Atp5pb	ATP synthase peripheral stalk-membrane subunit b [Source:MGI Symbol;Acc:MGI:1100495]	2153	2419	3596	2476	3295	4010	4002	3009	2966	2803	30.5246	24.8682	34.9162	27.0448	30.6664	33.8467	29.7628	30.9072	29.1797	29.7932	3007.52	-0.0851884	0.126694	-0.672396	0.501331	0.848044	Down	NO
ENSMUSG00000000567	Sox9	SRY (sex determining region Y)-box 9 [Source:MGI Symbol;Acc:MGI:98371]	42	123	81	92	88	90	119	50	62	127	0.833946	1.77089	1.10147	1.40734	1.14701	1.06388	1.23943	0.71926	0.854234	1.8905	85.2487	0.102724	0.310765	0.33055	0.740984	0.93348	Up	NO
ENSMUSG00000000568	Hnrnpd	heterogeneous nuclear ribonucleoprotein D [Source:MGI Symbol;Acc:MGI:101947]	1514	1638	1313	1911	1886	1806	2040	1410	1579	1882	9.8521	7.72893	5.85153	9.58056	8.0565	6.9966	6.96345	6.64743	7.12999	9.18143	1689.22	0.121493	0.165753	0.732973	0.463575	0.829515	Up	NO
ENSMUSG00000000579	Dynlt1c	dynein light chain Tctex-type 1C [Source:MGI Symbol;Acc:MGI:3807476]	613	702	1284	381	418	840	1013	710	785	387	7.45175	6.18782	10.6897	3.56821	3.33562	6.07916	6.4595	6.25299	6.62173	3.52693	700.885	-0.0372101	0.314578	-0.118286	0.905841	0.97672	Down	NO
ENSMUSG00000000581	C1d	C1D nuclear receptor co-repressor [Source:MGI Symbol;Acc:MGI:1927354]	575	805	901	715	354	982	1045	978	848	295	10.3416	10.4982	11.098	9.90721	4.17949	10.5147	9.85884	12.7435	10.5832	3.97767	739.353	-0.126248	0.343289	-0.36776	0.713052	0.924814	Down	NO
ENSMUSG00000000594	Gm2a	GM2 ganglioside activator protein [Source:MGI Symbol;Acc:MGI:95762]	10035	17934	20658	13382	7627	21326	29540	18085	23225	4357	199.637	258.705	281.459	205.103	99.6048	252.581	308.266	260.66	320.615	64.9831	16086.8	-0.281506	0.40373	-0.697264	0.485638	0.840536	Down	NO
ENSMUSG00000000600	Krit1	KRIT1, ankyrin repeat containing [Source:MGI Symbol;Acc:MGI:1930618]	955	1327	1335	811	879	1610	1963	1123	1259	953	2.70439	2.72483	2.5891	1.76935	1.63402	2.7143	2.91593	2.30397	2.47398	2.02324	1192.17	-0.182073	0.199509	-0.912602	0.361452	0.768904	Down	NO
ENSMUSG00000000605	Clcn4	chloride channel, voltage-sensitive 4 [Source:MGI Symbol;Acc:MGI:104571]	1459	2213	2398	1534	1854	2526	2912	2338	2094	1743	8.39382	9.23184	9.44835	6.79919	7.0019	8.65175	8.78794	9.74498	8.35959	7.51779	2066	-0.123369	0.14358	-0.859235	0.390211	0.789072	Down	NO
ENSMUSG00000000627	Sema4f	sema domain, immunoglobulin domain (Ig), TM domain, and short cytoplasmic domain [Source:MGI Symbol;Acc:MGI:1340055]	0	189	8	35	9	9	12	13	6	23	0	1.88221	0.0752493	0.370337	0.0811386	0.0735907	0.0864493	0.129356	0.05718	0.236821	30.6421	1.90991	0.994009	1.92142	0.0546782	0.375796	Up	NO
ENSMUSG00000000628	Hk2	hexokinase 2 [Source:MGI Symbol;Acc:MGI:1315197]	507	1091	1221	457	544	1111	1155	293	637	485	6.06973	9.47085	10.011	4.21508	4.27525	7.91848	7.25329	2.54133	5.29181	4.35302	723.914	0.293552	0.359665	0.816183	0.414395	0.801965	Up	NO
ENSMUSG00000000631	Myo18a	myosin XVIIIA [Source:MGI Symbol;Acc:MGI:2667185]	1732	2698	2256	1798	2295	2678	2380	2118	2042	1888	5.39115	6.08945	4.80922	4.31172	4.68941	4.96261	3.88599	4.7763	4.41055	4.40579	2166.8	0.133597	0.1295	1.03164	0.302241	0.729734	Up	NO
ENSMUSG00000000632	Sez6	seizure related gene 6 [Source:MGI Symbol;Acc:MGI:104745]	23	63	22	56	55	42	100	100	89	31	0.194117	0.38555	0.127162	0.364125	0.30472	0.211035	0.442717	0.61146	0.521232	0.196146	56.7542	-0.576804	0.443413	-1.30083	0.193317	0.627383	Down	NO
ENSMUSG00000000673	Haao	3-hydroxyanthranilate 3,4-dioxygenase [Source:MGI Symbol;Acc:MGI:1349444]	3	7	3	9	15	71	14	10	22	15	0.0403154	0.0682179	0.0276157	0.0931913	0.13234	0.568085	0.0986959	0.0973729	0.205167	0.151132	15.6423	-1.67551	0.57872	-2.8952	0.00378922	0.112145	Down	NO
ENSMUSG00000000682	Cd52	CD52 antigen [Source:MGI Symbol;Acc:MGI:1346088]	89	141	145	417	488	780	300	314	352	423	5.21943	5.99589	5.82373	18.8406	18.7868	27.2328	9.22876	13.3411	14.3244	18.5977	331.211	-0.86797	0.342721	-2.53259	0.0113223	0.185613	Down	NO
ENSMUSG00000000686	Abhd15	abhydrolase domain containing 15 [Source:MGI Symbol;Acc:MGI:1914727]	42	28	50	39	62	113	51	48	40	43	0.933252	0.451127	0.760886	0.667628	0.90436	1.49483	0.594438	0.772715	0.61675	0.716315	50.3465	-0.188663	0.330069	-0.571587	0.567602	0.877583	Down	NO
ENSMUSG00000000690	Hoxb6	homeobox B6 [Source:MGI Symbol;Acc:MGI:96187]	43	59	50	60	61	102	91	82	87	86	1.07472	1.06924	0.855852	1.15532	1.00082	1.51772	1.19304	1.48481	1.50885	1.61142	70.6038	-0.534689	0.189018	-2.82877	0.00467268	0.119587	Down	NO
ENSMUSG00000000693	Loxl3	lysyl oxidase-like 3 [Source:MGI Symbol;Acc:MGI:1337004]	344	702	374	906	603	757	880	448	597	372	5.10362	7.55196	3.80008	10.3556	5.87272	6.68624	6.84847	4.81537	6.14607	4.13762	584.187	0.142574	0.238993	0.596562	0.5508	0.871015	Up	NO
ENSMUSG00000000701	Tcl1b5	T cell leukemia/lymphoma 1B, 5 [Source:MGI Symbol;Acc:MGI:1351635]	5	1	5	3	11	8	1	2	2	7	0.389079	0.0564559	0.266479	0.179896	0.561946	0.370664	0.0408044	0.112757	0.107983	0.408416	4.49396	0.449838	0.859716	0.523241	0.600807	NA	Up	NO
ENSMUSG00000000706	Btn1a1	butyrophilin, subfamily 1, member A1 [Source:MGI Symbol;Acc:MGI:103118]	0	3	6	3	3	0	2	1	0	0	0	0.0355466	0.0671346	0.0377692	0.0321756	0	0.0171421	0.0118367	0	0	1.74187	2.54679	1.43592	1.77362	0.0761257	NA	Up	NO
ENSMUSG00000000708	Kat2b	K(lysine) acetyltransferase 2B [Source:MGI Symbol;Acc:MGI:1343094]	1214	1593	2006	1317	1346	2090	2354	1468	1209	1356	17.2714	16.4334	19.5452	14.4351	12.5706	17.7019	17.5673	15.1309	11.9354	14.4629	1560.44	0.0273161	0.175773	0.155405	0.876502	0.969952	Up	NO
ENSMUSG00000000711	Rab5b	RAB5B, member RAS oncogene family [Source:MGI Symbol;Acc:MGI:105938]	1759	2486	2898	2324	2828	3308	3572	2993	2854	2349	32.8524	33.667	37.0682	33.4399	34.6723	36.7818	34.9948	40.4986	36.9879	32.8906	2682.28	-0.120496	0.110806	-1.08745	0.276838	0.70878	Down	NO
ENSMUSG00000000730	Dnmt3l	DNA (cytosine-5-)-methyltransferase 3-like [Source:MGI Symbol;Acc:MGI:1859287]	22	41	40	48	44	46	41	19	22	41	0.408106	0.551491	0.508166	0.68599	0.535803	0.50801	0.39895	0.255347	0.283183	0.570185	35.6842	0.397801	0.288494	1.37889	0.167929	0.600151	Up	NO
ENSMUSG00000000731	Aire	autoimmune regulator (autoimmune polyendocrinopathy candidiasis ectodermal dystrophy) [Source:MGI Symbol;Acc:MGI:1338803]	23	10	12	23	16	6	17	15	14	34	0.293819	0.092635	0.104988	0.226364	0.134175	0.0456356	0.11392	0.138828	0.124105	0.32563	17.5378	0.253673	0.539638	0.470081	0.638297	0.902681	Up	NO
ENSMUSG00000000732	Icosl	icos ligand [Source:MGI Symbol;Acc:MGI:1354701]	600	803	598	755	1208	931	881	627	765	1348	8.62276	8.36783	5.8857	8.35928	11.3963	7.96545	6.64143	6.52821	7.62887	14.5235	841.392	-0.041945	0.257305	-0.163016	0.870506	0.969017	Down	NO
ENSMUSG00000000738	Spg7	SPG7, paraplegin matrix AAA peptidase subunit [Source:MGI Symbol;Acc:MGI:2385906]	883	1044	1525	1002	1030	1393	1781	1383	1395	825	8.54615	7.32677	10.1084	7.47145	6.54408	8.02651	9.042	9.69758	9.36888	5.98621	1202.32	-0.122831	0.192027	-0.639657	0.522396	0.857745	Down	NO
ENSMUSG00000000739	Sult5a1	sulfotransferase family 5A, member 1 [Source:MGI Symbol;Acc:MGI:1931463]	79	57	104	77	138	90	151	92	131	112	1.13177	0.592111	1.02038	0.84986	1.2978	0.767607	1.13474	0.954876	1.30228	1.20291	101.165	-0.162275	0.260855	-0.622086	0.533885	0.862978	Down	NO
ENSMUSG00000000740	Rpl13	ribosomal protein L13 [Source:MGI Symbol;Acc:MGI:105922]	391	666	692	904	1553	657	831	950	1491	1011	7.52691	9.29644	9.12322	13.4071	19.6252	7.52959	8.39136	13.2494	19.9169	14.5908	901.386	-0.150042	0.341198	-0.439751	0.660118	0.910113	Down	NO
ENSMUSG00000000743	Chmp1a	charged multivesicular body protein 1A [Source:MGI Symbol;Acc:MGI:1920159]	1328	1826	2132	2087	2412	2210	2280	1918	2149	2020	28.3792	28.2947	31.2026	34.3599	33.8361	28.1164	25.558	29.6949	31.867	32.3624	2007.16	0.0494536	0.114965	0.430161	0.667078	0.912482	Up	NO
ENSMUSG00000000751	Rpa1	replication protein A1 [Source:MGI Symbol;Acc:MGI:1915525]	1054	867	956	862	1011	1185	1444	786	1176	1456	12.0474	7.18579	7.48364	7.5908	7.58588	8.06376	8.65788	6.50889	9.32748	12.4768	1071.01	-0.133933	0.199812	-0.670296	0.502669	0.848821	Down	NO
ENSMUSG00000000753	Serpinf1	serine (or cysteine) peptidase inhibitor, clade F, member 1 [Source:MGI Symbol;Acc:MGI:108080]	1238	1567	1297	2249	2187	1642	1348	1532	1722	1384	25.5257	23.4277	18.3147	35.7252	29.6011	20.1557	14.5794	22.8849	24.6374	21.3935	1616.72	0.307642	0.215139	1.42997	0.152726	0.579096	Up	NO
ENSMUSG00000000759	Tubgcp3	tubulin, gamma complex associated protein 3 [Source:MGI Symbol;Acc:MGI:2183752]	985	1341	1501	1029	1262	1683	1918	1366	1368	1286	6.47645	6.3934	6.75902	5.21247	5.44706	6.58797	6.61516	6.50704	6.24152	6.33913	1346.19	-0.132711	0.107147	-1.23859	0.215496	0.652782	Down	NO
ENSMUSG00000000776	Polr3d	polymerase (RNA) III (DNA directed) polypeptide D [Source:MGI Symbol;Acc:MGI:1914315]	564	900	960	579	725	798	884	909	847	580	9.55553	11.0566	11.1391	7.55756	8.06335	8.04905	7.85632	11.1576	9.95779	7.36702	766.843	0.046546	0.159782	0.291309	0.770815	0.943936	Up	NO
ENSMUSG00000000782	Tcf7	transcription factor 7, T cell specific [Source:MGI Symbol;Acc:MGI:98507]	474	1183	578	1254	1346	757	697	541	835	1199	10.3889	18.8009	8.67603	21.1746	19.3659	9.87765	8.01337	8.59053	12.6994	19.7015	880.728	0.380286	0.322951	1.17753	0.238982	0.676506	Up	NO
ENSMUSG00000000787	Ddx3x	DEAD box helicase 3, X-linked [Source:MGI Symbol;Acc:MGI:103064]	8639	17441	10975	9168	9560	14957	18016	8550	9144	9555	104.108	152.403	90.5789	85.1182	75.6276	107.308	113.886	74.6481	76.4646	86.3256	11330.7	0.115614	0.229091	0.504663	0.613796	0.893433	Up	NO
ENSMUSG00000000791	Il12rb1	interleukin 12 receptor, beta 1 [Source:MGI Symbol;Acc:MGI:104579]	22	18	30	10	31	32	27	15	20	47	0.347027	0.205881	0.324087	0.121523	0.321	0.300509	0.223404	0.171421	0.218914	0.555813	24.8405	-0.174698	0.425898	-0.410187	0.681669	0.915866	Down	NO
ENSMUSG00000000792	Slc5a5	solute carrier family 5 (sodium iodide symporter), member 5 [Source:MGI Symbol;Acc:MGI:2149330]	3	2	4	2	3	0	2	3	4	0	0.0841144	0.0406629	0.076817	0.0432053	0.0552193	0	0.0294192	0.0609421	0.0778348	0	2.36616	0.880164	1.02067	0.862342	0.3885	NA	Up	NO
ENSMUSG00000000794	Kcnn3	potassium intermediate/small conductance calcium-activated channel, subfamily N, member 3 [Source:MGI Symbol;Acc:MGI:2153183]	7	78	46	11	111	25	83	23	20	26	0.0513267	0.414683	0.230983	0.0621371	0.534248	0.109125	0.319217	0.122172	0.101754	0.142916	40.4279	0.725685	0.625321	1.1605	0.245846	0.682832	Up	NO
ENSMUSG00000000804	Usp32	ubiquitin specific peptidase 32 [Source:MGI Symbol;Acc:MGI:2144475]	1527	1665	2389	1446	1633	2250	2856	1402	1368	1336	12.0145	9.49912	12.8731	8.7652	8.43441	10.5394	11.7873	7.99183	7.4689	7.88063	1746.55	0.15135	0.199636	0.758129	0.448374	0.822417	Up	NO
ENSMUSG00000000805	Car4	carbonic anhydrase 4 [Source:MGI Symbol;Acc:MGI:1096574]	2	3	5	4	3	8	3	2	10	5	0.0561146	0.0610464	0.0960819	0.0864697	0.0552571	0.133647	0.0441517	0.0406558	0.19471	0.105172	4.38832	-0.552205	0.72165	-0.765197	0.444154	NA	Down	NO
ENSMUSG00000000811	Txnrd3	thioredoxin reductase 3 [Source:MGI Symbol;Acc:MGI:2386711]	245	373	355	380	517	380	457	279	302	494	7.09283	7.83003	7.03855	8.47547	9.82528	6.54941	6.94002	5.85179	6.06686	10.7218	371.788	0.128	0.195102	0.656066	0.511782	0.853023	Up	NO
ENSMUSG00000000817	Fasl	Fas ligand (TNF superfamily, member 6) [Source:MGI Symbol;Acc:MGI:99255]	7	13	8	11	10	23	13	7	6	17	0.245308	0.330314	0.191993	0.296974	0.230037	0.479823	0.238961	0.177702	0.145891	0.446612	11.1782	-0.209786	0.488174	-0.429737	0.667387	0.912587	Down	NO
ENSMUSG00000000823	Zfp512b	zinc finger protein 512B [Source:MGI Symbol;Acc:MGI:2685478]	1713	2301	2152	1702	1961	2523	2711	1702	2232	2211	10.5659	10.2912	9.0906	8.08789	7.94013	9.26471	8.7714	7.60571	9.55315	10.2241	2091.09	-0.0204774	0.114338	-0.179096	0.857863	0.965378	Down	NO
ENSMUSG00000000826	Dnajc5	DnaJ heat shock protein family (Hsp40) member C5 [Source:MGI Symbol;Acc:MGI:892995]	720	1146	1069	1039	1228	1243	1311	1040	1156	1072	4.08925	4.71952	4.15806	4.54625	4.57837	4.20289	3.90575	4.27933	4.55588	4.5645	1084.79	0.00922974	0.0959851	0.0961581	0.923395	0.980621	Up	NO
ENSMUSG00000000827	Tpd52l2	tumor protein D52-like 2 [Source:MGI Symbol;Acc:MGI:1913564]	573	856	903	773	771	993	1163	675	904	884	3.45919	3.74711	3.73345	3.59523	3.05546	3.56891	3.68291	2.95227	3.78697	4.00092	832.123	-0.064096	0.111684	-0.573906	0.566031	0.876705	Down	NO
ENSMUSG00000000838	Fmr1	fragile X messenger ribonucleoprotein 1 [Source:MGI Symbol;Acc:MGI:95564]	1417	1721	1775	1438	1572	2151	2356	1413	1446	1577	8.27159	7.28455	7.0961	6.46704	6.02384	7.47525	7.21416	5.97576	5.85722	6.90143	1658.54	0.0383166	0.130003	0.294735	0.768196	0.942868	Up	NO
ENSMUSG00000000861	Bcl11a	B cell CLL/lymphoma 11A (zinc finger protein) [Source:MGI Symbol;Acc:MGI:106190]	418	436	491	599	564	313	509	252	220	355	1.92868	1.45873	1.55156	2.12931	1.70831	0.859798	1.23195	0.8424	0.704389	1.22801	415.887	0.817933	0.188364	4.34231	1.41e-05	0.00425061	Up	NO
ENSMUSG00000000869	Il4	interleukin 4 [Source:MGI Symbol;Acc:MGI:96556]	0	0	0	15	14	0	6	13	23	16	0	0	0	0.668655	0.531737	0	0.182113	0.544954	0.923457	0.694037	8.66887	-3.5565	1.48489	-2.39512	0.0166148	NA	Down	NO
ENSMUSG00000000876	Pxmp4	peroxisomal membrane protein 4 [Source:MGI Symbol;Acc:MGI:1891701]	328	298	525	354	504	508	599	589	493	440	8.19531	5.39896	8.98365	6.81431	8.26654	7.55651	7.85071	10.662	8.54756	8.24199	456.463	-0.21813	0.186519	-1.16948	0.242209	0.679415	Down	NO
ENSMUSG00000000881	Dlg3	discs large MAGUK scaffold protein 3 [Source:MGI Symbol;Acc:MGI:1888986]	746	956	971	824	1043	1108	1232	798	859	1029	4.83073	4.48884	4.30621	4.11082	4.43364	4.2715	4.18481	3.74377	3.85985	4.99548	941.993	0.044076	0.102888	0.428386	0.66837	0.912771	Up	NO
ENSMUSG00000000884	Gnb1l	guanine nucleotide binding protein (G protein), beta polypeptide 1-like [Source:MGI Symbol;Acc:MGI:1338057]	81	71	105	124	167	119	121	89	92	105	0.649893	0.413063	0.576965	0.766486	0.879576	0.568419	0.50925	0.517341	0.512208	0.63159	105.946	0.21034	0.20719	1.0152	0.310009	0.738268	Up	NO
ENSMUSG00000000889	Dbh	dopamine beta hydroxylase [Source:MGI Symbol;Acc:MGI:94864]	0	0	2	2	2	0	2	0	3	3	0	0	0.0407803	0.0458851	0.0391027	0	0.0312439	0	0.062002	0.0669762	1.3459	-0.360517	1.52271	-0.23676	0.812843	NA	Down	NO
ENSMUSG00000000901	Mmp11	matrix metallopeptidase 11 [Source:MGI Symbol;Acc:MGI:97008]	1633	4209	2584	4325	3980	2150	2709	1437	3827	2237	30.9283	57.8031	33.5169	63.1078	49.4829	24.2423	26.9135	19.7178	50.2959	31.7632	2884.53	0.584434	0.296499	1.97111	0.0487111	0.35854	Up	NO
ENSMUSG00000000902	Smarcb1	SWI/SNF related, matrix associated, actin dependent regulator of chromatin, subfamily b, member 1 [Source:MGI Symbol;Acc:MGI:1328366]	1256	1585	1685	1668	1777	1788	2063	1543	1733	1531	7.66075	7.00993	7.03856	7.83799	7.11494	6.49255	6.60043	6.81835	7.33473	7.00076	1642.22	0.0652154	0.0813958	0.801213	0.423009	0.807288	Up	NO
ENSMUSG00000000903	Vpreb3	pre-B lymphocyte gene 3 [Source:MGI Symbol;Acc:MGI:98938]	32	19	28	41	78	24	22	17	21	63	1.94041	0.835383	1.16281	1.91535	3.10484	0.866397	0.699771	0.746829	0.883609	2.86399	34.6925	0.53694	0.506218	1.06069	0.288832	0.718992	Up	NO
ENSMUSG00000000915	Hip1r	huntingtin interacting protein 1 related [Source:MGI Symbol;Acc:MGI:1352504]	1204	1417	2325	864	864	2587	3868	1278	1152	722	11.6365	9.93043	15.3894	6.43334	5.48165	14.8853	19.6098	8.94867	7.72595	5.23143	1545.62	-0.179561	0.392592	-0.457372	0.647404	0.906365	Down	NO
ENSMUSG00000000916	Nsun5	NOL1/NOP2/Sun domain family, member 5 [Source:MGI Symbol;Acc:MGI:2140844]	313	376	366	328	345	483	515	398	477	411	3.0081	2.62023	2.40897	2.42857	2.17656	2.76351	2.59625	2.77117	3.18105	2.96127	395.829	-0.213339	0.10897	-1.95779	0.050255	0.362999	Down	NO
ENSMUSG00000000934	Top1mt	DNA topoisomerase 1, mitochondrial [Source:MGI Symbol;Acc:MGI:1920210]	255	267	406	337	444	426	502	299	283	352	8.55241	6.49324	9.32558	8.70771	9.77534	8.50595	8.83166	7.26524	6.58624	8.8507	349.038	0.0679264	0.144346	0.470579	0.637941	0.902498	Up	NO
ENSMUSG00000000938	Hoxa10	homeobox A10 [Source:MGI Symbol;Acc:MGI:96171]	3	6	14	4	20	11	6	7	14	3	0.0364545	0.0528689	0.116517	0.0374497	0.159555	0.0795849	0.0382501	0.0616276	0.118061	0.0273317	8.49899	0.288188	0.662357	0.435095	0.663493	NA	Up	NO
ENSMUSG00000000942	Hoxa4	homeobox A4 [Source:MGI Symbol;Acc:MGI:96176]	4	4	11	23	18	17	10	9	18	23	0.206012	0.149386	0.388046	0.912699	0.608624	0.521284	0.270172	0.335867	0.643365	0.888154	13.4362	-0.382854	0.571328	-0.670112	0.502786	0.848821	Down	NO
ENSMUSG00000000948	Gm38393	predicted gene, 38393 [Source:MGI Symbol;Acc:MGI:5613898]	58	84	108	72	60	108	145	73	54	65	0.830482	0.872131	1.05907	0.794254	0.56397	0.920641	1.08908	0.757277	0.536539	0.697755	80.2202	0.0167847	0.267262	0.0628024	0.949924	0.989199	Up	NO
ENSMUSG00000000957	Mmp14	matrix metallopeptidase 14 (membrane-inserted) [Source:MGI Symbol;Acc:MGI:101900]	2022	3880	2632	4654	3974	3093	2905	2806	3446	3038	20.5588	28.6056	18.3275	36.4561	26.5244	18.7224	15.4937	20.6698	24.3128	23.1575	3229.63	0.311054	0.217436	1.43055	0.152558	0.579074	Up	NO
ENSMUSG00000000958	Slc7a7	solute carrier family 7 (cationic amino acid transporter, y+ system), member 7 [Source:MGI Symbol;Acc:MGI:1337120]	269	308	334	322	274	412	486	412	336	247	4.02583	3.34239	3.42335	3.71267	2.69188	3.67085	3.81532	4.46717	3.48937	2.77133	335.165	-0.12831	0.186734	-0.687125	0.492004	0.843009	Down	NO
ENSMUSG00000000959	Oxa1l	oxidase assembly 1-like [Source:MGI Symbol;Acc:MGI:1916339]	1046	1393	1713	1669	2269	1863	2090	1503	1937	2203	14.8043	14.2958	16.6041	18.1987	21.0811	15.6977	15.5165	15.4116	19.0235	23.3754	1734.99	-0.0974154	0.169523	-0.574645	0.565532	0.876698	Down	NO
ENSMUSG00000000976	Heatr6	HEAT repeat containing 6 [Source:MGI Symbol;Acc:MGI:1919790]	502	639	655	610	634	753	867	574	640	661	5.06397	4.67403	4.52513	4.74073	4.19835	4.52219	4.58773	4.195	4.47994	4.99893	643.648	-0.00811556	0.0885788	-0.0916196	0.927	0.982046	Down	NO
ENSMUSG00000000982	Ccl3	chemokine (C-C motif) ligand 3 [Source:MGI Symbol;Acc:MGI:98260]	9	9	12	20	22	17	19	23	21	78	0.964684	0.699483	0.880888	1.6515	1.54792	1.08476	1.06828	1.78601	1.56189	6.26777	22.8591	-0.94326	0.56707	-1.66339	0.096234	0.48249	Down	NO
ENSMUSG00000001014	Icam4	intercellular adhesion molecule 4, Landsteiner-Wiener blood group [Source:MGI Symbol;Acc:MGI:1925619]	27	21	34	35	40	28	27	21	37	34	1.10893	0.625428	0.956374	1.10749	1.07847	0.684643	0.5817	0.624875	1.0545	1.04693	30.3949	0.274013	0.311024	0.881002	0.378317	0.779496	Up	NO
ENSMUSG00000001016	Ilf2	interleukin enhancer binding factor 2 [Source:MGI Symbol;Acc:MGI:1915031]	1168	1489	1598	1309	1491	1822	2023	1380	1734	1374	9.52959	8.80904	8.92916	8.22808	7.98566	8.85006	8.65802	8.15723	9.81713	8.40439	1513.46	-0.0496277	0.095188	-0.521365	0.602113	0.889109	Down	NO
ENSMUSG00000001017	Chtop	chromatin target of PRMT1 [Source:MGI Symbol;Acc:MGI:1913761]	1183	1319	1303	1381	1499	1478	1597	1610	1422	1165	9.08076	7.3415	6.8499	8.16693	7.55338	6.75427	6.43033	8.95355	7.57427	6.70427	1389.31	0.0643273	0.145973	0.440679	0.659446	0.910113	Up	NO
ENSMUSG00000001018	Snapin	SNAP-associated protein [Source:MGI Symbol;Acc:MGI:1333745]	618	789	1178	609	828	1159	1275	880	787	625	6.85208	6.34327	8.94502	5.2021	6.02651	7.65039	7.41541	7.06884	6.05498	5.19519	852.57	-0.0416658	0.198075	-0.210354	0.833392	0.958987	Down	NO
ENSMUSG00000001020	S100a4	S100 calcium binding protein A4 [Source:MGI Symbol;Acc:MGI:1330282]	99	344	46	445	216	482	1159	192	488	136	9.746	24.5558	3.10138	33.7505	13.9588	28.2492	59.8504	13.6939	33.3363	10.0374	332.882	-0.760314	0.514091	-1.47895	0.139154	0.559384	Down	NO
ENSMUSG00000001021	S100a3	S100 calcium binding protein A3 [Source:MGI Symbol;Acc:MGI:1338849]	0	10	3	10	8	3	10	3	6	8	0	0.149815	0.0424521	0.159166	0.108498	0.0368962	0.108368	0.0449015	0.0860147	0.123918	5.8681	0.137446	0.770974	0.178276	0.858506	NA	Up	NO
ENSMUSG00000001023	S100a5	S100 calcium binding protein A5 [Source:MGI Symbol;Acc:MGI:1338915]	1	0	2	0	0	0	0	0	0	0	0.140816	0	0.192849	0	0	0	0	0	0	0	0.329247	1.69372	3.13361	0.5405	0.588852	NA	Up	NO
ENSMUSG00000001025	S100a6	S100 calcium binding protein A6 (calcyclin) [Source:MGI Symbol;Acc:MGI:1339467]	734	1610	291	2561	1342	1984	3871	2419	2651	2100	31.2247	49.6626	8.47806	83.9341	37.4762	50.2469	86.3805	74.5537	78.2556	66.9744	1891.67	-0.888234	0.425233	-2.08882	0.0367243	0.314046	Down	NO
ENSMUSG00000001027	Scn4a	sodium channel, voltage-gated, type IV, alpha [Source:MGI Symbol;Acc:MGI:98250]	1	4	5	2	6	0	4	7	0	1	0.0116597	0.0338193	0.0399284	0.0179669	0.0459259	0	0.0244679	0.0591331	0	0.00874484	2.9608	0.701265	1.12594	0.622826	0.533399	NA	Up	NO
ENSMUSG00000001029	Icam2	intercellular adhesion molecule 2 [Source:MGI Symbol;Acc:MGI:96394]	118	211	290	129	174	263	280	292	318	168	3.21012	4.16221	5.40306	2.70369	3.10736	4.25952	3.99566	5.75512	6.00303	3.42639	219.303	-0.386536	0.230686	-1.6756	0.0938175	0.478146	Down	NO
ENSMUSG00000001034	Mapk7	mitogen-activated protein kinase 7 [Source:MGI Symbol;Acc:MGI:1346347]	298	580	715	530	836	445	709	410	845	703	1.74762	2.46639	2.8717	2.3946	3.21839	1.55366	2.18106	1.74199	3.43868	3.09082	594.406	0.0758914	0.262938	0.288629	0.772865	0.944675	Up	NO
ENSMUSG00000001036	Epn2	epsin 2 [Source:MGI Symbol;Acc:MGI:1333766]	1235	1160	1306	1024	1203	1055	1408	962	823	1709	10.1937	6.94268	7.38265	6.5117	6.5183	5.18425	6.09622	5.75273	4.71379	10.5754	1190.45	0.189916	0.218146	0.870589	0.383979	0.784407	Up	NO
ENSMUSG00000001039	B9d1	B9 protein domain 1 [Source:MGI Symbol;Acc:MGI:1351471]	105	133	124	191	274	144	129	172	207	140	4.32122	3.96889	3.49494	6.05588	7.40233	3.52812	2.78482	5.12834	5.9114	4.31949	161.162	0.171762	0.293623	0.584973	0.558566	0.873739	Up	NO
ENSMUSG00000001052	Sec24b	Sec24 related gene family, member B (S. cerevisiae) [Source:MGI Symbol;Acc:MGI:2139764]	1583	1834	1881	1823	2176	2429	2664	1606	1612	1934	14.5396	12.2144	11.8321	12.8998	13.1199	13.282	12.835	10.6868	10.274	13.3172	1921.02	0.0689112	0.10754	0.640798	0.521654	0.857745	Up	NO
ENSMUSG00000001053	N4bp3	NEDD4 binding protein 3 [Source:MGI Symbol;Acc:MGI:2442218]	314	502	518	520	526	456	465	544	635	563	7.98154	9.25257	9.01754	10.1833	8.77695	6.90061	6.20012	10.0181	11.2004	10.7288	501.495	0.0106991	0.178148	0.0600573	0.95211	0.989313	Up	NO
ENSMUSG00000001054	Rmnd5b	required for meiotic nuclear division 5 homolog B [Source:MGI Symbol;Acc:MGI:1913339]	944	1155	1478	973	1286	1446	1667	1463	1807	1361	22.7622	20.1942	24.4072	18.0752	20.3556	20.7576	21.0848	25.5575	30.2346	24.603	1337.99	-0.235776	0.117493	-2.00673	0.0447781	0.344642	Down	NO
ENSMUSG00000001056	Nhp2	NHP2 ribonucleoprotein [Source:MGI Symbol;Acc:MGI:1098547]	715	1148	1310	1268	1627	1175	1278	1214	1690	998	33.3354	38.81	41.8286	45.5456	49.7954	32.614	31.2552	41.0062	54.6752	34.8833	1224.99	0.0790112	0.204199	0.386932	0.698807	0.920035	Up	NO
ENSMUSG00000001062	Vps9d1	VPS9 domain containing 1 [Source:MGI Symbol;Acc:MGI:1914143]	358	471	528	389	423	489	617	493	643	498	2.91249	2.77846	2.94183	2.43814	2.25904	2.36841	2.63305	2.90577	3.62992	3.03738	484.858	-0.159977	0.111154	-1.43924	0.150083	0.575319	Down	NO
ENSMUSG00000001065	Zfp276	zinc finger protein (C2H2 type) 276 [Source:MGI Symbol;Acc:MGI:1888495]	375	387	408	367	388	461	475	366	392	360	2.8097	2.10252	2.09358	2.11846	1.90836	2.05634	1.86686	1.98674	2.03806	2.02217	395.695	0.104933	0.125917	0.833356	0.404644	0.796465	Up	NO
ENSMUSG00000001076	C1ql4	complement component 1, q subcomponent-like 4 [Source:MGI Symbol;Acc:MGI:3579909]	0	0	2	0	0	0	0	0	0	2	0	0	0.0762763	0	0	0	0	0	0	0.0835013	0.394741	0.0882377	3.12917	0.0281985	0.977504	NA	Up	NO
ENSMUSG00000001082	Mfsd10	major facilitator superfamily domain containing 10 [Source:MGI Symbol;Acc:MGI:1915544]	311	441	440	533	624	516	491	508	650	507	2.45283	2.52203	2.37664	3.23864	3.23069	2.42284	2.03133	2.90271	3.55734	2.99781	496.896	-0.034736	0.193034	-0.179948	0.857194	0.965345	Down	NO
ENSMUSG00000001089	Luzp1	leucine zipper protein 1 [Source:MGI Symbol;Acc:MGI:107629]	1052	1964	601	1376	1385	1848	1799	1015	1182	1090	4.18309	5.66272	1.63666	4.21528	3.6152	4.37471	3.75235	2.92401	3.26139	3.24934	1309.8	0.116471	0.283113	0.411393	0.680785	0.915242	Up	NO
ENSMUSG00000001095	Slc13a2	solute carrier family 13 (sodium-dependent dicarboxylate transporter), member 2 [Source:MGI Symbol;Acc:MGI:1276558]	2	0	0	2	0	0	1	2	2	4	0.0680727	0	0	0.0524483	0	0	0.0178477	0.0493196	0.0472313	0.102084	1.38409	-0.600773	1.52114	-0.394948	0.692881	NA	Down	NO
ENSMUSG00000001098	Kctd10	potassium channel tetramerisation domain containing 10 [Source:MGI Symbol;Acc:MGI:2141207]	1352	2187	1997	2231	2391	2097	2182	1831	1902	1691	14.8599	17.4297	15.0321	18.8915	17.2512	13.7215	12.5801	14.58	14.5062	13.9338	1963.43	0.233044	0.113548	2.05238	0.0401329	0.326702	Up	NO
ENSMUSG00000001100	Poldip2	polymerase (DNA-directed), delta interacting protein 2 [Source:MGI Symbol;Acc:MGI:1915061]	1181	1641	1914	1719	2181	2204	2353	1448	1948	1740	19.0573	19.201	21.1522	21.3705	23.1031	21.1734	19.9171	16.9283	21.8125	21.0499	1792.4	0.0108545	0.100249	0.108275	0.913778	0.979058	Up	NO
ENSMUSG00000001103	Sebox	SEBOX homeobox [Source:MGI Symbol;Acc:MGI:108012]	10	12	13	50	36	28	16	13	13	16	0.329736	0.286918	0.293565	1.27016	0.779235	0.549639	0.276736	0.310558	0.297455	0.395518	20.4409	0.481014	0.418334	1.14983	0.250213	0.685332	Up	NO
ENSMUSG00000001105	Ift20	intraflagellar transport 20 [Source:MGI Symbol;Acc:MGI:1915585]	526	857	821	813	862	954	1096	868	1044	1014	13.7667	16.264	14.716	16.3931	14.81	14.8648	15.0469	16.4587	18.9605	19.8962	870.141	-0.188784	0.116973	-1.6139	0.106548	0.502411	Down	NO
ENSMUSG00000001119	Col6a1	collagen, type VI, alpha 1 [Source:MGI Symbol;Acc:MGI:88459]	6392	10798	8435	9550	9991	10160	11330	10711	17772	7340	115.85	141.908	104.7	133.35	118.87	109.628	107.716	140.644	223.512	99.7344	10128.1	-0.165548	0.237689	-0.696489	0.486123	0.84087	Down	NO
ENSMUSG00000001120	Pcbp3	poly(rC) binding protein 3 [Source:MGI Symbol;Acc:MGI:1890470]	105	117	141	137	173	161	148	121	143	175	1.64425	1.32851	1.51217	1.65283	1.77839	1.50097	1.21572	1.37277	1.55388	2.0545	140.571	0.0189049	0.1792	0.105496	0.915982	0.979066	Up	NO
ENSMUSG00000001123	Lgals9	lectin, galactose binding, soluble 9 [Source:MGI Symbol;Acc:MGI:109496]	366	520	649	579	846	804	693	612	788	709	9.19232	9.46999	11.1633	11.2034	13.9481	12.0217	9.12995	11.1359	13.7333	13.3499	643.417	-0.141823	0.17343	-0.817751	0.413499	0.801688	Down	NO
ENSMUSG00000001127	Araf	Araf proto-oncogene, serine/threonine kinase [Source:MGI Symbol;Acc:MGI:88065]	1581	2001	2174	1576	1439	2993	3745	2472	2371	2100	12.756	11.7066	12.0128	9.79638	7.62157	14.3766	15.8498	14.4498	13.2745	12.7025	2186.65	-0.443481	0.162581	-2.72775	0.00637679	0.140795	Down	NO
ENSMUSG00000001128	Cfp	complement factor properdin [Source:MGI Symbol;Acc:MGI:97545]	246	361	367	416	523	548	486	593	782	787	9.91524	10.5506	10.1306	12.9178	13.8379	13.1497	10.2753	17.3163	21.8715	23.781	503.906	-0.577844	0.238695	-2.42085	0.0154844	0.216986	Down	NO
ENSMUSG00000001131	Timp1	tissue inhibitor of metalloproteinase 1 [Source:MGI Symbol;Acc:MGI:98752]	304	5221	364	2326	824	1125	967	3731	1797	373	18.0342	224.584	14.7886	106.307	32.0887	39.7321	30.0913	160.354	73.9733	16.589	1722.25	0.361834	0.861897	0.419811	0.674624	0.913781	Up	NO
ENSMUSG00000001134	Uxt	ubiquitously expressed prefoldin like chaperone [Source:MGI Symbol;Acc:MGI:1277988]	70	83	99	136	121	93	117	139	119	67	2.27342	1.95463	2.20201	3.40288	2.5797	1.79817	1.99324	3.27061	2.68185	1.63133	103.777	0.0794326	0.27513	0.288709	0.772804	0.944675	Up	NO
ENSMUSG00000001138	Cnnm3	cyclin M3 [Source:MGI Symbol;Acc:MGI:2151055]	537	599	687	971	1006	938	999	664	703	1055	6.03715	4.883	5.28953	8.41016	7.42434	6.27808	5.89134	5.40826	5.48424	8.89198	802.3	-0.0467214	0.188617	-0.247705	0.804362	0.951481	Down	NO
ENSMUSG00000001143	Lman2l	lectin, mannose-binding 2-like [Source:MGI Symbol;Acc:MGI:2443010]	572	691	852	650	690	917	1031	818	924	561	4.93515	4.323	5.03438	4.32061	3.90801	4.71021	4.6661	5.11316	5.53198	3.62874	757.723	-0.11301	0.157054	-0.71956	0.471796	0.833621	Down	NO
ENSMUSG00000001150	Mcm3ap	minichromosome maintenance complex component 3 associated protein [Source:MGI Symbol;Acc:MGI:1930089]	1276	1481	1577	1340	1511	1614	2027	1160	1374	1251	12.714	10.7001	10.7613	10.2864	9.88321	9.57418	10.5944	8.37378	9.49998	9.34495	1441.4	0.162795	0.112693	1.44459	0.148574	0.571887	Up	NO
ENSMUSG00000001151	Pcnt	pericentrin (kendrin) [Source:MGI Symbol;Acc:MGI:102722]	1954	2032	2191	1758	1997	2641	2807	1778	1676	2137	11.2298	8.46788	8.62368	7.78385	7.53404	9.03614	8.46217	7.40307	6.68384	9.20748	2072.71	0.0610012	0.150697	0.404794	0.685629	0.916752	Up	NO
ENSMUSG00000001156	Mxd1	MAX dimerization protein 1 [Source:MGI Symbol;Acc:MGI:96908]	464	631	729	554	700	600	889	516	482	666	4.80158	4.73476	5.1665	4.41676	4.75517	3.69644	4.82569	3.86855	3.46113	5.16689	612.198	0.153806	0.144462	1.06468	0.287019	0.717123	Up	NO
ENSMUSG00000001157	Gmcl1	germ cell-less, spermatogenesis associated 1 [Source:MGI Symbol;Acc:MGI:1345156]	568	680	817	610	749	911	870	612	609	667	6.55071	5.68658	6.45304	5.41998	5.67053	6.25496	5.2632	5.11356	4.87373	5.76705	698.438	0.094015	0.116016	0.810363	0.417731	0.803118	Up	NO
ENSMUSG00000001158	Snrnp27	small nuclear ribonucleoprotein 27 (U4/U6.U5) [Source:MGI Symbol;Acc:MGI:1913868]	306	534	544	484	578	633	653	706	789	524	10.8525	13.7326	13.2132	13.2245	13.4567	13.3653	12.1482	18.1403	19.4173	13.9324	565.323	-0.276135	0.173537	-1.59121	0.111562	0.511697	Down	NO
ENSMUSG00000001166	Oas1c	2'-5' oligoadenylate synthetase 1C [Source:MGI Symbol;Acc:MGI:2149633]	196	174	201	302	358	223	178	113	117	273	5.01159	3.22605	3.51979	5.94912	6.00902	3.39461	2.38742	2.0933	2.07591	5.23323	213.538	0.59425	0.294727	2.01627	0.0437718	0.341029	Up	NO
ENSMUSG00000001168	Oas1h	2'-5' oligoadenylate synthetase 1H [Source:MGI Symbol;Acc:MGI:2180853]	57	64	91	144	141	71	90	47	51	96	2.17872	1.7738	2.38214	4.24049	3.53789	1.61566	1.8045	1.30154	1.35269	2.75095	84.3474	0.598687	0.283313	2.11316	0.0345868	0.30595	Up	NO
ENSMUSG00000001173	Ocrl	OCRL, inositol polyphosphate-5-phosphatase [Source:MGI Symbol;Acc:MGI:109589]	1430	1932	1976	1258	1456	2201	2757	1365	1802	2023	8.43443	8.26284	7.98195	5.71647	5.63745	7.72869	8.52997	5.8329	7.37528	8.94548	1781.35	-0.141198	0.168535	-0.837797	0.402145	0.796079	Down	NO
ENSMUSG00000001175	Calm1	calmodulin 1 [Source:MGI Symbol;Acc:MGI:88251]	2362	3741	3960	2379	2591	4315	4048	3396	3395	6435	22.4245	25.7533	25.7478	17.4006	16.1478	24.3888	20.1593	23.3584	22.3659	45.8015	3612.24	-0.370219	0.196995	-1.87933	0.0601995	0.393376	Down	NO
ENSMUSG00000001211	Agpat3	1-acylglycerol-3-phosphate O-acyltransferase 3 [Source:MGI Symbol;Acc:MGI:1336186]	1974	3117	3115	3386	3832	3368	4222	3604	3494	2760	13.6069	15.5794	14.7052	17.9815	17.3396	13.8213	15.2658	17.9981	16.7123	14.2629	3229.67	-0.0189708	0.143482	-0.132217	0.894813	0.97401	Down	NO
ENSMUSG00000001225	Slc26a3	solute carrier family 26, member 3 [Source:MGI Symbol;Acc:MGI:107181]	3	2	4	10	4	3	2	0	1	0	0.0300717	0.0145373	0.0274628	0.0772315	0.0263263	0.017903	0.0105176	0	0.00695494	0	2.9444	2.39322	1.01162	2.36573	0.0179944	NA	Up	NO
ENSMUSG00000001227	Sema6b	sema domain, transmembrane domain (TM), and cytoplasmic domain, (semaphorin) 6B [Source:MGI Symbol;Acc:MGI:1202889]	192	244	337	416	404	348	324	305	266	223	3.07946	2.83769	3.70174	5.14037	4.2536	3.32292	2.7259	3.5441	2.96046	2.68143	301.773	0.261234	0.185769	1.40623	0.159656	0.588559	Up	NO
ENSMUSG00000001228	Uhrf1	ubiquitin-like, containing PHD and RING finger domains, 1 [Source:MGI Symbol;Acc:MGI:1338889]	848	797	869	1000	966	1099	1069	417	450	668	13.1216	8.94237	9.20902	11.9212	9.81229	10.1241	8.67682	4.67476	4.83179	7.74919	810.043	0.568807	0.208797	2.72421	0.00644553	0.141017	Up	NO
ENSMUSG00000001229	Dpp9	dipeptidylpeptidase 9 [Source:MGI Symbol;Acc:MGI:2443967]	801	1015	1024	961	1090	1436	1540	1079	1214	940	7.0745	6.50027	6.19391	6.53903	6.31962	7.55064	7.13468	6.90424	7.44021	6.22413	1087.44	-0.147065	0.104256	-1.41061	0.158361	0.586727	Down	NO
ENSMUSG00000001240	Ramp2	receptor (calcitonin) activity modifying protein 2 [Source:MGI Symbol;Acc:MGI:1859650]	402	553	849	738	834	706	764	855	686	875	5.87494	5.86009	8.49741	8.30923	8.00101	6.14254	5.85682	9.05263	6.95673	9.58679	716.796	-0.0576761	0.202975	-0.284153	0.776293	0.945117	Down	NO
ENSMUSG00000001247	Lsr	lipolysis stimulated lipoprotein receptor [Source:MGI Symbol;Acc:MGI:1927471]	654	950	804	814	807	1553	1808	1698	1602	637	12.7724	13.4531	10.7536	12.2475	10.346	18.0565	18.5219	24.0251	21.7101	9.32662	1102.33	-0.668121	0.255419	-2.61579	0.00890219	0.165007	Down	NO
ENSMUSG00000001248	Gramd1a	GRAM domain containing 1A [Source:MGI Symbol;Acc:MGI:105490]	1732	2674	2823	1806	2208	2839	2917	2985	3039	1961	19.0671	21.3452	21.2838	15.3173	15.9565	18.6066	16.8447	23.8074	23.2151	16.1846	2465.92	-0.130558	0.152499	-0.856121	0.391931	0.790035	Down	NO
ENSMUSG00000001249	Hpn	hepsin [Source:MGI Symbol;Acc:MGI:1196620]	14	17	25	23	22	18	21	25	23	53	0.180274	0.158728	0.220473	0.228175	0.185964	0.137994	0.141844	0.233225	0.205518	0.511655	24.0445	-0.264884	0.398867	-0.664091	0.506632	0.850167	Down	NO
ENSMUSG00000001270	Ckb	creatine kinase, brain [Source:MGI Symbol;Acc:MGI:88407]	810	2108	1173	1626	1565	1505	1215	1565	2044	1463	11.6611	22.0054	11.5653	18.0345	14.7901	12.8991	9.17536	16.3231	20.4193	15.7902	1498.58	0.0669296	0.25242	0.265151	0.790893	0.948438	Up	NO
ENSMUSG00000001280	Sp1	trans-acting transcription factor 1 [Source:MGI Symbol;Acc:MGI:98372]	1971	2798	2830	2496	2895	3382	3691	2052	2338	2960	13.9806	14.3909	13.7476	13.6399	13.48	14.2816	13.7332	10.545	11.5076	15.7405	2685.93	0.0475494	0.117818	0.403584	0.686519	0.916752	Up	NO
ENSMUSG00000001281	Itgb7	integrin beta 7 [Source:MGI Symbol;Acc:MGI:96616]	65	102	111	89	122	178	125	101	108	258	1.45334	1.65371	1.69974	1.53311	1.79068	2.36942	1.46608	1.6361	1.67565	4.32477	123.271	-0.496655	0.299947	-1.65581	0.0977602	0.485851	Down	NO
ENSMUSG00000001285	Myg1	melanocyte proliferating gene 1 [Source:MGI Symbol;Acc:MGI:1929864]	329	467	501	553	657	555	601	501	621	608	4.60718	4.74196	4.80484	5.96611	6.03957	4.62698	4.41473	5.08287	6.0344	6.38308	531.4	-0.0483554	0.159215	-0.303712	0.761347	0.940805	Down	NO
ENSMUSG00000001288	Rarg	retinoic acid receptor, gamma [Source:MGI Symbol;Acc:MGI:97858]	680	842	1001	995	1339	1035	1115	935	961	875	9.28798	8.33925	9.36372	10.4704	12.0059	8.41625	7.98874	9.25243	9.10835	8.96001	964.166	0.139269	0.131136	1.06202	0.288229	0.718532	Up	NO
ENSMUSG00000001289	Pfdn5	prefoldin 5 [Source:MGI Symbol;Acc:MGI:1928753]	964	1578	1651	1822	2370	2116	2176	1840	1929	1886	24.0936	28.5978	28.26	35.0832	38.8843	31.4851	28.5282	33.3176	33.4549	35.3389	1793.81	-0.110598	0.151738	-0.72887	0.466081	0.831016	Down	NO
ENSMUSG00000001300	Efnb2	ephrin B2 [Source:MGI Symbol;Acc:MGI:105097]	500	755	1039	545	690	755	1001	586	568	512	5.03761	5.51575	7.16923	4.23037	4.56358	4.52864	5.29029	4.27744	3.97107	3.86734	679.79	0.232014	0.18871	1.22948	0.218893	0.65691	Up	NO
ENSMUSG00000001305	Rrp15	ribosomal RNA processing 15 homolog [Source:MGI Symbol;Acc:MGI:1914473]	267	445	318	325	434	418	425	367	478	381	5.20207	6.28676	4.2432	4.87837	5.55081	4.8485	4.34355	5.18039	6.46244	5.56515	381.271	-0.0355142	0.159006	-0.223352	0.823261	0.957817	Down	NO
ENSMUSG00000001313	Rnd2	Rho family GTPase 2 [Source:MGI Symbol;Acc:MGI:1338755]	521	341	1122	305	484	1049	876	368	614	1089	18.2724	8.67191	26.9496	8.24109	11.1431	21.9028	16.1158	9.35054	14.9427	28.6334	658.529	-0.386997	0.369177	-1.04827	0.294513	0.722456	Down	NO
ENSMUSG00000001323	Srr	serine racemase [Source:MGI Symbol;Acc:MGI:1351636]	387	411	454	568	673	423	779	639	964	748	2.12919	1.63963	1.71065	2.40757	2.43063	1.38551	2.24818	2.54704	3.6803	3.08526	597.734	-0.330235	0.257958	-1.28019	0.200479	0.634843	Down	NO
ENSMUSG00000001333	Sync	syncoilin [Source:MGI Symbol;Acc:MGI:1916078]	31	42	25	30	31	29	28	14	31	15	0.789952	0.77604	0.436293	0.588964	0.518562	0.439937	0.374273	0.258463	0.548147	0.286551	27.7358	0.655453	0.336592	1.94732	0.0514964	0.365748	Up	NO
ENSMUSG00000001334	Fndc5	fibronectin type III domain containing 5 [Source:MGI Symbol;Acc:MGI:1917614]	229	189	265	508	616	430	389	263	198	309	6.80476	4.07232	5.39295	11.6297	12.016	7.60699	6.06344	5.66194	4.08269	6.88375	333.285	0.270744	0.23345	1.15975	0.24615	0.682981	Up	NO
ENSMUSG00000001348	Acp5	acid phosphatase 5, tartrate resistant [Source:MGI Symbol;Acc:MGI:87883]	199	204	220	192	241	1347	305	606	457	702	4.91976	3.65698	3.72489	3.65694	3.91118	19.8255	3.95531	10.8541	7.8399	13.0111	431.613	-1.50763	0.354838	-4.24878	2.15e-05	0.00538463	Down	YES
ENSMUSG00000001349	Cnn1	calponin 1 [Source:MGI Symbol;Acc:MGI:104979]	361	513	452	331	781	663	552	417	543	253	7.66465	7.89777	6.57243	5.41427	10.8852	8.3804	6.14773	6.41435	7.99998	4.02711	476.332	0.18905	0.257498	0.734178	0.46284	0.829515	Up	NO
ENSMUSG00000001366	Fbxo9	f-box protein 9 [Source:MGI Symbol;Acc:MGI:1918788]	551	768	1133	633	900	999	1383	878	889	786	8.59563	8.68739	12.1048	7.60776	9.21658	9.27806	11.3172	9.92321	9.62346	9.19256	867.089	-0.130573	0.163303	-0.799572	0.423959	0.808182	Down	NO
ENSMUSG00000001376	Vps50	VPS50 EARP/GARPII complex subunit [Source:MGI Symbol;Acc:MGI:1920538]	571	744	720	566	712	842	950	562	642	622	3.52355	3.32905	3.04284	2.69084	2.8842	3.0933	3.0751	2.51254	2.74905	2.87755	681.505	0.0776225	0.122023	0.636132	0.524691	0.858729	Up	NO
ENSMUSG00000001380	Hars	histidyl-tRNA synthetase [Source:MGI Symbol;Acc:MGI:108087]	669	1024	992	979	970	1168	1275	943	1095	801	16.3668	18.1652	16.6208	18.4522	15.578	17.0116	16.3621	16.714	18.589	14.6912	974.343	-0.00417867	0.116923	-0.0357387	0.971491	0.99525	Down	NO
ENSMUSG00000001383	Zmat2	zinc finger, matrin type 2 [Source:MGI Symbol;Acc:MGI:1913742]	701	1071	1059	1045	1339	1379	1351	1276	1404	1091	20.0467	22.2084	20.7407	23.0234	25.1367	23.4777	20.2662	26.4368	27.861	23.3904	1151.13	-0.158872	0.138398	-1.14794	0.250994	0.685781	Down	NO
ENSMUSG00000001403	Ube2c	ubiquitin-conjugating enzyme E2C [Source:MGI Symbol;Acc:MGI:1915862]	375	300	484	701	891	422	469	354	454	738	11.083	6.4291	9.79657	15.9614	17.2865	7.42515	7.27094	7.57986	9.31079	16.352	516.065	0.273278	0.313026	0.87302	0.382652	0.783365	Up	NO
ENSMUSG00000001415	Smg5	SMG5 nonsense mediated mRNA decay factor [Source:MGI Symbol;Acc:MGI:2447364]	1440	2089	2064	1816	2099	2030	2421	1774	2182	1256	12.4924	13.1409	12.263	12.1374	11.9536	10.4845	11.0172	11.1499	13.1354	8.16887	1890.52	0.162302	0.153078	1.06026	0.289028	0.718992	Up	NO
ENSMUSG00000001416	Cct3	chaperonin containing Tcp1, subunit 3 (gamma) [Source:MGI Symbol;Acc:MGI:104708]	2666	3695	3514	3471	4168	3625	4607	3192	3942	2714	23.2808	23.3968	21.0156	23.3518	23.8929	18.8457	21.1032	20.1945	23.8869	17.7679	3508.9	0.139446	0.123021	1.13351	0.257	0.690941	Up	NO
ENSMUSG00000001418	Glmp	glycosylated lysosomal membrane protein [Source:MGI Symbol;Acc:MGI:1913318]	946	1213	1536	1414	1667	1414	1872	1943	1795	1423	5.74648	5.34286	6.39005	6.6174	6.64734	5.1136	5.96496	8.55097	7.56622	6.48043	1502.13	-0.156005	0.173269	-0.90036	0.367929	0.772924	Down	NO
ENSMUSG00000001419	Mef2d	myocyte enhancer factor 2D [Source:MGI Symbol;Acc:MGI:99533]	1617	2469	2258	2666	3062	3256	3231	1983	2431	2560	14.7071	16.2832	14.0651	18.6811	18.282	17.6306	15.415	13.0668	15.3428	17.456	2497.93	0.02095	0.103874	0.201687	0.840162	0.960655	Up	NO
ENSMUSG00000001420	Tmem79	transmembrane protein 79 [Source:MGI Symbol;Acc:MGI:1919163]	23	26	52	27	24	32	47	33	33	20	0.309874	0.253996	0.4798	0.280252	0.21226	0.256671	0.332158	0.322109	0.308518	0.202013	31.08	0.0538396	0.323955	0.166195	0.868004	0.968216	Up	NO
ENSMUSG00000001424	Snd1	staphylococcal nuclease and tudor domain containing 1 [Source:MGI Symbol;Acc:MGI:1929266]	2585	3388	3090	3016	3328	3274	3907	2183	2721	2570	19.4445	18.4791	15.9183	17.4781	16.4331	14.6616	15.4159	11.8965	14.2026	14.4929	2971.15	0.281638	0.104629	2.69178	0.00710725	0.147167	Up	NO
ENSMUSG00000001435	Col18a1	collagen, type XVIII, alpha 1 [Source:MGI Symbol;Acc:MGI:88451]	1512	3064	3642	2739	2195	2129	2912	1543	1715	1377	14.0461	20.6394	23.1711	19.6031	13.3857	11.7746	14.1902	10.3849	11.0554	9.59018	2245.46	0.64266	0.204607	3.14095	0.00168399	0.0714873	Up	NO
ENSMUSG00000001436	Slc19a1	solute carrier family 19 (folate transporter), member 1 [Source:MGI Symbol;Acc:MGI:103182]	259	320	277	382	463	321	321	223	340	436	2.75842	2.47123	2.02043	3.13438	3.23701	2.03532	1.79332	1.72067	2.51271	3.48126	332.45	0.21612	0.228334	0.946509	0.343889	0.759185	Up	NO
ENSMUSG00000001440	Kpnb1	karyopherin (importin) beta 1 [Source:MGI Symbol;Acc:MGI:107532]	4851	7142	5892	6367	7666	7070	6956	4034	5467	5691	56.8162	60.6545	47.2613	57.4517	58.9402	49.2977	42.7358	34.2301	44.4318	49.971	6039.5	0.321833	0.123799	2.59965	0.00933196	0.167663	Up	NO
ENSMUSG00000001441	Npepps	aminopeptidase puromycin sensitive [Source:MGI Symbol;Acc:MGI:1101358]	1387	1912	1961	1448	1956	2100	2600	1633	1641	1244	8.99856	8.99471	8.71317	7.23757	8.33043	8.11115	8.84833	7.67565	7.3877	6.05069	1752.27	0.117503	0.149103	0.788066	0.430658	0.813111	Up	NO
ENSMUSG00000001444	Tbx21	T-box 21 [Source:MGI Symbol;Acc:MGI:1888984]	4	27	8	14	37	36	21	11	14	58	0.131987	0.646066	0.180804	0.355923	0.801515	0.707256	0.363505	0.262994	0.320588	1.43491	22.1325	-0.579955	0.630855	-0.919315	0.357931	0.767175	Down	NO
ENSMUSG00000001445	Mrpl10	mitochondrial ribosomal protein L10 [Source:MGI Symbol;Acc:MGI:1333801]	639	866	995	979	1158	1131	1227	976	1083	1295	24.7821	24.3533	26.4279	29.2515	29.4814	26.1136	24.9617	27.4233	29.1454	37.6527	1017.62	-0.13801	0.138334	-0.997663	0.318443	0.744858	Down	NO
ENSMUSG00000001467	Cyp51	cytochrome P450, family 51 [Source:MGI Symbol;Acc:MGI:106040]	3744	3306	10623	1164	1534	5516	12808	4984	3613	1724	56.8195	36.3804	110.411	13.6095	15.2823	49.837	101.961	54.7989	38.0482	19.6149	4654.01	-0.423409	0.678796	-0.623765	0.532782	0.862978	Down	NO
ENSMUSG00000001472	Tcf25	transcription factor 25 (basic helix-loop-helix) [Source:MGI Symbol;Acc:MGI:1914105]	3479	5104	4830	3789	4234	6066	6893	4545	4776	3978	26.9927	28.7147	25.665	22.6487	21.5647	28.0195	28.0537	25.548	25.7134	23.139	4669.04	-0.0942895	0.128796	-0.732082	0.464118	0.829515	Down	NO
ENSMUSG00000001473	Tubb6	tubulin, beta 6 class V [Source:MGI Symbol;Acc:MGI:1915201]	624	1842	952	1139	1047	1203	1211	842	1407	830	19.1953	41.0868	20.0562	26.9936	21.1426	22.0314	19.541	18.7653	30.0337	19.1415	1093.12	0.198086	0.252707	0.783858	0.433124	0.814104	Up	NO
ENSMUSG00000001482	Def8	differentially expressed in FDCP 8 [Source:MGI Symbol;Acc:MGI:1346331]	523	622	805	634	757	908	841	638	668	627	6.16067	5.31274	6.49418	5.75364	5.85361	6.36763	5.19653	5.44476	5.46018	5.5371	690.614	0.0461021	0.108784	0.423796	0.671714	0.913267	Up	NO
ENSMUSG00000001493	Meox1	mesenchyme homeobox 1 [Source:MGI Symbol;Acc:MGI:103220]	55	131	168	96	130	139	232	148	178	104	2.02679	3.5004	4.23989	2.72548	3.14476	3.04948	4.48459	3.95129	4.55163	2.8732	133.064	-0.307879	0.258203	-1.19239	0.233107	0.671353	Down	NO
ENSMUSG00000001494	Sost	sclerostin [Source:MGI Symbol;Acc:MGI:1921749]	2	3	4	6	3	5	7	2	0	3	0.079473	0.0864578	0.108867	0.183696	0.0782586	0.118284	0.145918	0.0575794	0	0.0893772	3.36195	0.435024	0.802477	0.542102	0.587748	NA	Up	NO
ENSMUSG00000001506	Col1a1	collagen, type I, alpha 1 [Source:MGI Symbol;Acc:MGI:88467]	5124	7635	5929	13959	11423	7172	6167	3196	5733	4470	60.6714	65.5521	48.0794	127.338	88.7886	50.557	38.3037	27.4166	47.1043	39.6799	7050.54	0.848745	0.213239	3.98025	6.88e-05	0.011338	Up	NO
ENSMUSG00000001507	Itga3	integrin alpha 3 [Source:MGI Symbol;Acc:MGI:96602]	525	711	814	648	894	662	1004	656	726	504	6.38673	6.27179	6.78181	6.07326	7.13935	4.7945	6.40685	5.7817	6.12858	4.59662	701.919	0.20047	0.152135	1.31772	0.187598	0.620805	Up	NO
ENSMUSG00000001508	Sgca	sarcoglycan, alpha (dystrophin-associated glycoprotein) [Source:MGI Symbol;Acc:MGI:894698]	3	2	10	9	8	3	6	10	10	19	0.0931493	0.0450306	0.212659	0.21532	0.163075	0.0554559	0.0977375	0.224981	0.215478	0.442319	7.99143	-0.338984	0.675377	-0.501918	0.615725	NA	Down	NO
ENSMUSG00000001510	Dlx3	distal-less homeobox 3 [Source:MGI Symbol;Acc:MGI:94903]	0	24	0	2	0	0	0	0	4	0	0	0.548059	0	0.0485252	0	0	0	0	0.0874186	0	3.06002	2.70053	2.33101	1.15852	0.24665	NA	Up	NO
ENSMUSG00000001517	Foxm1	forkhead box M1 [Source:MGI Symbol;Acc:MGI:1347487]	402	227	371	600	496	393	469	144	338	449	3.61981	1.48213	2.28789	4.16235	2.93186	2.10678	2.21525	0.939405	2.11193	3.03106	387.904	0.430138	0.317553	1.35454	0.175565	0.607589	Up	NO
ENSMUSG00000001518	Itfg2	integrin alpha FG-GAP repeat containing 2 [Source:MGI Symbol;Acc:MGI:1915450]	325	365	393	352	406	411	485	488	464	417	2.41326	1.96525	1.99856	2.01368	1.97902	1.81689	1.8891	2.62526	2.3908	2.32138	407.838	-0.115662	0.129351	-0.89417	0.371231	0.77404	Down	NO
ENSMUSG00000001520	Nrip2	nuclear receptor interacting protein 2 [Source:MGI Symbol;Acc:MGI:1891884]	126	170	221	248	267	338	338	206	242	202	1.51309	1.48029	1.81756	2.29441	2.10478	2.41644	2.12913	1.79223	2.01657	1.81858	228.366	-0.181685	0.130629	-1.39085	0.164271	0.596437	Down	NO
ENSMUSG00000001521	Tulp3	tubby-like protein 3 [Source:MGI Symbol;Acc:MGI:1329045]	898	1225	1250	1213	1453	1344	1358	987	1150	1116	6.6542	6.582	6.34353	6.9248	7.06784	5.92905	5.2785	5.29869	5.91318	6.19971	1184.5	0.199592	0.0818415	2.43876	0.0147378	0.213314	Up	NO
ENSMUSG00000001524	Gtf2h4	general transcription factor II H, polypeptide 4 [Source:MGI Symbol;Acc:MGI:1338799]	182	218	254	237	312	309	285	175	275	219	2.34764	2.03901	2.24386	2.35525	2.6419	2.37293	1.9284	1.63542	2.46149	2.11783	242.306	0.113391	0.149934	0.75627	0.449487	0.822417	Up	NO
ENSMUSG00000001525	Tubb5	tubulin, beta 5 class I [Source:MGI Symbol;Acc:MGI:107812]	8554	11199	10371	12179	12535	10898	10882	6533	9675	10380	140.743	133.61	116.864	154.382	135.389	106.751	93.92	77.8759	110.462	128.039	10252.3	0.368516	0.140677	2.61959	0.00880359	0.164303	Up	NO
ENSMUSG00000001542	Ell2	elongation factor for RNA polymerase II 2 [Source:MGI Symbol;Acc:MGI:2183438]	352	503	767	439	342	858	1044	476	407	323	2.50544	2.59604	3.73886	2.40732	1.59797	3.63576	3.89792	2.4546	2.0102	1.72358	528.857	-0.0908447	0.296687	-0.306197	0.759455	0.940588	Down	NO
ENSMUSG00000001552	Jup	junction plakoglobin [Source:MGI Symbol;Acc:MGI:96650]	993	1817	1983	1726	1844	1776	2018	1667	1743	1656	8.72333	11.5742	11.9305	11.6816	10.634	9.28843	9.2992	10.6096	10.6251	10.9064	1693.39	0.076525	0.126654	0.604204	0.545708	0.868362	Up	NO
ENSMUSG00000001555	Fkbp10	FK506 binding protein 10 [Source:MGI Symbol;Acc:MGI:104769]	1408	1765	1725	2078	2266	1779	1834	1365	1609	1575	25.8153	23.4651	21.6604	29.3527	27.2732	19.4186	17.6387	18.1317	20.4708	21.6493	1729.36	0.354971	0.11209	3.16684	0.00154105	0.0692236	Up	NO
ENSMUSG00000001558	Klhl10	kelch-like 10 [Source:MGI Symbol;Acc:MGI:2181067]	8	16	27	9	15	22	26	13	8	10	0.222737	0.323007	0.514808	0.19305	0.274149	0.364649	0.379711	0.262221	0.154561	0.208726	14.741	0.150266	0.457526	0.328433	0.742584	0.933868	Up	NO
ENSMUSG00000001569	Nom1	nucleolar protein with MIF4G domain 1 [Source:MGI Symbol;Acc:MGI:1861749]	793	986	1277	880	895	1430	1688	996	1141	883	6.88242	6.20508	7.59033	5.88407	5.09909	7.38873	7.68478	6.26266	6.87159	5.74535	1069.62	-0.139527	0.156717	-0.890313	0.373298	0.775955	Down	NO
ENSMUSG00000001576	Ergic1	endoplasmic reticulum-golgi intermediate compartment (ERGIC) 1 [Source:MGI Symbol;Acc:MGI:1914708]	786	1959	1990	961	993	2225	2697	1939	2326	1765	4.90745	8.86891	8.50919	4.62257	4.06991	8.27046	8.83294	8.77087	10.0774	8.26164	1707.29	-0.591579	0.217678	-2.71768	0.00657411	0.142506	Down	NO
ENSMUSG00000001583	Tnk1	tyrosine kinase, non-receptor, 1 [Source:MGI Symbol;Acc:MGI:1930958]	6	4	8	4	8	4	12	11	13	12	0.0991269	0.0479118	0.0905111	0.0509075	0.0867546	0.0393361	0.103983	0.131656	0.149027	0.148614	8.12139	-0.591978	0.529632	-1.11772	0.263688	NA	Down	NO
ENSMUSG00000001588	Acap1	ArfGAP with coiled-coil, ankyrin repeat and PH domains 1 [Source:MGI Symbol;Acc:MGI:2388270]	22	46	58	49	37	106	79	59	79	121	0.282407	0.428162	0.509899	0.484586	0.311784	0.81007	0.531951	0.548696	0.703693	1.16446	63.4446	-0.907581	0.290605	-3.12308	0.00178969	0.073859	Down	NO
ENSMUSG00000001604	Tcea3	transcription elongation factor A (SII), 3 [Source:MGI Symbol;Acc:MGI:1196908]	65	76	82	98	200	208	154	83	120	195	3.03047	2.56931	2.61827	3.52009	6.12113	5.77337	3.76626	2.80356	3.88227	6.81589	123.686	-0.43517	0.297131	-1.46457	0.143037	0.563423	Down	NO
ENSMUSG00000001622	Csn3	casein kappa [Source:MGI Symbol;Acc:MGI:107461]	0	0	4	0	0	0	1	0	1	2	0	0	0.0337616	0	0	0	0.00646182	0	0.00855013	0.0184751	0.762012	-0.172128	2.2957	-0.0749782	0.940232	NA	Down	NO
ENSMUSG00000001627	Ifrd1	interferon-related developmental regulator 1 [Source:MGI Symbol;Acc:MGI:1316717]	539	1307	726	664	856	1012	1153	526	798	773	5.3247	9.36233	4.91184	5.0536	5.55113	5.95185	5.97484	3.76464	5.47031	5.72497	815.846	0.140247	0.228182	0.614627	0.538801	0.864602	Up	NO
ENSMUSG00000001630	Stk38l	serine/threonine kinase 38 like [Source:MGI Symbol;Acc:MGI:1922250]	358	477	436	348	414	581	724	352	395	284	4.93417	4.76708	4.11548	3.6952	3.74571	4.76732	5.23433	3.51484	3.77774	2.93452	425.884	0.0516065	0.198709	0.259709	0.795088	0.949814	Up	NO
ENSMUSG00000001632	Brpf1	bromodomain and PHD finger containing, 1 [Source:MGI Symbol;Acc:MGI:1926033]	574	888	853	781	1001	1071	1013	681	756	860	3.17568	3.56238	3.23203	3.32892	3.63548	3.52761	2.93985	2.72963	2.90236	3.56707	831.764	0.0848694	0.109141	0.777611	0.436798	0.815935	Up	NO
ENSMUSG00000001642	Akr1b3	aldo-keto reductase family 1, member B3 (aldose reductase) [Source:MGI Symbol;Acc:MGI:1353494]	541	792	683	807	1218	795	815	982	1135	878	4.34446	4.61175	3.75631	4.99274	6.42077	3.80077	3.43311	5.71323	6.32467	5.28592	857.539	-0.0396482	0.227585	-0.174212	0.861699	0.966787	Down	NO
ENSMUSG00000001656	Hoxc11	homeobox C11 [Source:MGI Symbol;Acc:MGI:96193]	3	8	0	3	9	3	3	6	2	6	0.121864	0.235647	0	0.093909	0.240003	0.0725509	0.0639228	0.176584	0.0563691	0.182735	4.32665	0.357938	0.871685	0.410628	0.681345	NA	Up	NO
ENSMUSG00000001657	Hoxc8	homeobox C8 [Source:MGI Symbol;Acc:MGI:96198]	251	351	306	345	473	331	379	513	662	452	5.03736	5.10786	4.20585	5.33429	6.23149	3.95479	3.98988	7.45897	9.21916	6.80074	404.415	-0.247346	0.250813	-0.986177	0.324046	0.748087	Down	NO
ENSMUSG00000001661	Hoxc6	homeobox C6 [Source:MGI Symbol;Acc:MGI:96197]	626	819	1046	867	1184	1283	1233	1369	1376	1263	17.0469	16.1718	19.5077	18.1894	21.1653	20.8	17.6127	27.0089	26.0012	25.7848	1087.99	-0.365963	0.158202	-2.31327	0.0207078	0.244575	Down	NO
ENSMUSG00000001663	Gstt1	glutathione S-transferase, theta 1 [Source:MGI Symbol;Acc:MGI:107379]	367	404	448	552	888	723	600	578	594	840	16.1478	12.8893	13.4998	18.7117	25.6485	18.9388	13.8481	18.425	18.1358	27.7086	589.903	-0.208696	0.241169	-0.865353	0.386845	0.787008	Down	NO
ENSMUSG00000001665	Gstt3	glutathione S-transferase, theta 3 [Source:MGI Symbol;Acc:MGI:2143526]	84	71	103	68	123	103	115	119	121	106	1.20213	0.736774	1.00952	0.749737	1.15553	0.877563	0.863305	1.23382	1.20161	1.13728	100.497	-0.149565	0.216225	-0.691711	0.489119	0.841932	Down	NO
ENSMUSG00000001666	Ddt	D-dopachrome tautomerase [Source:MGI Symbol;Acc:MGI:1298381]	214	260	426	318	410	481	454	410	494	487	14.3663	12.6563	19.586	16.447	18.0684	19.224	15.9875	19.9411	23.0125	24.5104	387.006	-0.358844	0.175334	-2.04663	0.0406944	0.328417	Down	NO
ENSMUSG00000001670	Tat	tyrosine aminotransferase [Source:MGI Symbol;Acc:MGI:98487]	0	0	0	0	1	2	0	0	0	0	0	0	0	0	0.0210948	0.0382734	0	0	0	0	0.26289	-0.281089	3.12906	-0.0898317	0.928421	NA	Down	NO
ENSMUSG00000001672	Marveld3	MARVEL (membrane-associating) domain containing 3 [Source:MGI Symbol;Acc:MGI:1920858]	10	6	16	3	9	4	8	17	30	10	0.195347	0.0849827	0.214057	0.0451559	0.115405	0.0465145	0.0819789	0.240592	0.406654	0.146451	11.4544	-0.37985	0.552042	-0.688081	0.491402	0.842786	Down	NO
ENSMUSG00000001674	Ddx18	DEAD box helicase 18 [Source:MGI Symbol;Acc:MGI:1914192]	559	789	567	653	781	712	761	627	725	526	16.252	16.6331	11.2896	14.6263	14.9055	12.3237	11.6057	13.2067	14.6264	11.4648	665.547	0.18694	0.152971	1.22206	0.221686	0.660602	Up	NO
ENSMUSG00000001687	Ubl3	ubiquitin-like 3 [Source:MGI Symbol;Acc:MGI:1344373]	1044	1551	1281	663	1367	2007	2081	1777	1543	1433	6.70648	7.22451	5.63567	3.28122	5.76454	7.67552	7.01225	8.27015	6.87803	6.90126	1441.99	-0.415799	0.202313	-2.05523	0.0398571	0.325713	Down	NO
ENSMUSG00000001700	Gramd3	GRAM domain containing 3 [Source:MGI Symbol;Acc:MGI:1914815]	218	260	261	330	422	290	332	282	256	319	2.0453	1.76879	1.67704	2.3853	2.59906	1.61982	1.63392	1.91682	1.66665	2.24378	294.173	0.166167	0.176069	0.94376	0.345292	0.759433	Up	NO
ENSMUSG00000001707	Eef1e1	eukaryotic translation elongation factor 1 epsilon 1 [Source:MGI Symbol;Acc:MGI:1913393]	197	406	356	346	368	329	383	287	414	284	4.36318	6.52027	5.39993	5.90391	5.3504	4.33809	4.44965	4.60522	6.36269	4.71566	331.818	0.144697	0.172344	0.839584	0.401142	0.795885	Up	NO
ENSMUSG00000001729	Akt1	thymoma viral proto-oncogene 1 [Source:MGI Symbol;Acc:MGI:87986]	2874	4805	4135	5040	5982	5106	4994	3653	5056	4946	43.1773	52.3437	42.5448	58.3346	58.9953	45.6684	39.3558	39.7604	52.7084	55.7072	4588.53	0.0967801	0.156364	0.618943	0.535954	0.863527	Up	NO
ENSMUSG00000001739	Cldn15	claudin 15 [Source:MGI Symbol;Acc:MGI:1913103]	81	110	124	19	144	52	134	191	233	87	1.7455	1.71882	1.83003	0.315441	2.03704	0.667114	1.51471	2.98194	3.48412	1.40553	116.899	-0.340238	0.46508	-0.731568	0.464432	0.829838	Down	NO
ENSMUSG00000001741	Il16	interleukin 16 [Source:MGI Symbol;Acc:MGI:1270855]	165	229	202	178	257	594	282	201	352	326	1.3356	1.3441	1.11981	1.11004	1.36561	2.8625	1.19738	1.17875	1.97715	1.97832	269.913	-0.570569	0.256355	-2.2257	0.0260345	0.27128	Down	NO
ENSMUSG00000001750	Tcirg1	T cell, immune regulator 1, ATPase, H+ transporting, lysosomal V0 protein A3 [Source:MGI Symbol;Acc:MGI:1350931]	1115	1394	1671	1152	1319	2489	2186	1948	2272	1594	12.3177	11.1665	12.6425	9.80467	9.56533	16.3698	12.6676	15.591	17.4167	13.2017	1676.65	-0.481797	0.137028	-3.51606	0.000437999	0.0335806	Down	NO
ENSMUSG00000001751	Naglu	alpha-N-acetylglucosaminidase (Sanfilippo disease IIIB) [Source:MGI Symbol;Acc:MGI:1351641]	1361	1422	1949	1951	2026	1748	2101	1445	2228	1962	29.3595	22.2429	28.7941	32.4246	28.6901	22.449	23.7743	22.5834	33.351	31.7305	1800.44	0.0554266	0.164403	0.337139	0.736012	0.931984	Up	NO
ENSMUSG00000001755	Coasy	Coenzyme A synthase [Source:MGI Symbol;Acc:MGI:1918993]	831	1114	1383	1163	1750	1684	1792	1748	1695	1838	16.6368	16.1717	18.9624	17.9381	22.999	20.0714	18.8191	25.3538	23.5474	27.5869	1470.48	-0.338476	0.16176	-2.09246	0.0363975	0.312571	Down	NO
ENSMUSG00000001761	Smo	smoothened, frizzled class receptor [Source:MGI Symbol;Acc:MGI:108075]	2213	2551	2386	3540	4474	2683	2828	2250	2862	3017	28.9275	24.1793	21.3601	35.6501	38.3909	20.8794	19.391	21.3081	25.9599	29.5661	2863.97	0.293991	0.19788	1.4857	0.137357	0.556786	Up	NO
ENSMUSG00000001763	Tspan33	tetraspanin 33 [Source:MGI Symbol;Acc:MGI:1919012]	30	34	38	77	110	57	46	37	58	96	0.361906	0.297408	0.313945	0.715626	0.871089	0.409364	0.291084	0.323369	0.485515	0.868209	57.5328	-0.0124432	0.411461	-0.0302415	0.975874	0.995276	Down	NO
ENSMUSG00000001767	Crnkl1	crooked neck pre-mRNA splicing factor 1 [Source:MGI Symbol;Acc:MGI:1914127]	584	916	789	657	762	924	991	586	661	599	10.9321	12.4333	10.1151	9.47508	9.36369	10.2974	9.73095	7.9473	8.58609	8.4063	734.049	0.186423	0.138625	1.3448	0.178689	0.612042	Up	NO
ENSMUSG00000001768	Rin2	Ras and Rab interactor 2 [Source:MGI Symbol;Acc:MGI:1921280]	964	1471	1554	1358	1641	1611	1817	1075	1130	1647	6.32016	6.99304	6.97756	6.85927	7.06254	6.288	6.2488	5.10612	5.14083	8.09529	1399.88	0.122378	0.138548	0.883289	0.37708	0.778284	Up	NO
ENSMUSG00000001773	Folh1	folate hydrolase 1 [Source:MGI Symbol;Acc:MGI:1858193]	0	1	0	0	1	0	0	0	3	0	0	0.0148309	0	0	0.0134154	0	0	0	0.0425646	0	0.49289	-0.151909	3.08775	-0.0491972	0.960762	NA	Down	NO
ENSMUSG00000001774	Chordc1	cysteine and histidine-rich domain (CHORD)-containing, zinc-binding protein 1 [Source:MGI Symbol;Acc:MGI:1914167]	982	1414	1289	1031	1374	1738	2192	1380	1763	951	8.9365	9.33057	8.03362	7.2284	8.20814	9.41612	10.4638	9.09844	11.133	6.48821	1375.82	-0.197326	0.181861	-1.08503	0.277907	0.709608	Down	NO
ENSMUSG00000001783	Rtcb	RNA 2',3'-cyclic phosphate and 5'-OH ligase [Source:MGI Symbol;Acc:MGI:106379]	1871	2543	2471	2197	3116	2665	2979	2151	2479	2230	54.2233	53.4394	49.0442	49.0535	59.2805	45.9807	45.2871	45.1632	49.8532	48.4513	2436.01	0.143769	0.096096	1.49609	0.134629	0.55281	Up	NO
ENSMUSG00000001785	Pwp1	PWP1 homolog, endonuclein [Source:MGI Symbol;Acc:MGI:1914735]	518	720	664	666	878	701	793	598	758	621	11.6583	11.75	10.2347	11.548	12.9718	9.39266	9.362	9.75074	11.838	10.4781	683.901	0.164772	0.121779	1.35304	0.176044	0.608326	Up	NO
ENSMUSG00000001786	Fbxo7	F-box protein 7 [Source:MGI Symbol;Acc:MGI:1917004]	327	394	394	422	554	585	586	419	474	539	2.18026	1.90484	1.79911	2.1677	2.42477	2.32211	2.0495	2.02398	2.19302	2.69424	460.817	-0.13895	0.12905	-1.07671	0.281609	0.713109	Down	NO
ENSMUSG00000001794	Capns1	calpain, small subunit 1 [Source:MGI Symbol;Acc:MGI:88266]	2220	3616	3828	4266	5438	5372	5179	4417	4892	4991	33.8098	39.932	39.9267	50.0539	54.3664	48.7071	41.3739	48.7359	51.6987	56.9856	4322.04	-0.226264	0.15832	-1.42916	0.152959	0.579468	Down	NO
ENSMUSG00000001802	Lrp3	low density lipoprotein receptor-related protein 3 [Source:MGI Symbol;Acc:MGI:3584516]	364	616	458	716	642	622	708	505	557	695	4.21397	5.17099	3.63126	6.38603	4.87896	4.28693	4.29947	4.23558	4.47455	6.03203	580.012	0.0211704	0.179902	0.117677	0.906323	0.97672	Up	NO
ENSMUSG00000001819	Hoxd13	homeobox D13 [Source:MGI Symbol;Acc:MGI:96205]	2	0	0	0	0	0	0	3	0	0	0.0661262	0	0	0	0	0	0	0.071864	0	0	0.598665	-0.044937	3.08573	-0.0145629	0.988381	NA	Down	NO
ENSMUSG00000001823	Hoxd12	homeobox D12 [Source:MGI Symbol;Acc:MGI:96204]	0	0	0	0	1	0	0	2	3	0	0	0	0	0	0.0212613	0	0	0.0469451	0.0674583	0	0.606672	-1.39327	2.84055	-0.490492	0.623786	NA	Down	NO
ENSMUSG00000001827	Folr1	folate receptor 1 (adult) [Source:MGI Symbol;Acc:MGI:95568]	776	982	2462	1693	3191	1468	2170	1447	1786	1920	11.5378	10.5871	25.0699	19.3931	31.1452	12.9944	16.9244	15.587	18.4267	21.4019	1739.29	0.135454	0.303196	0.446753	0.655054	0.909195	Up	NO
ENSMUSG00000001829	Clpb	ClpB caseinolytic peptidase B [Source:MGI Symbol;Acc:MGI:1100517]	711	747	885	902	1192	1078	1231	837	1069	842	4.24918	3.23712	3.62227	4.15307	4.67642	3.83549	3.85909	3.62404	4.4332	3.77255	933.25	-0.00833692	0.130486	-0.0638911	0.949057	0.989152	Down	NO
ENSMUSG00000001833	Septin7	septin 7 [Source:MGI Symbol;Acc:MGI:1335094]	1680	2699	2669	1719	1785	2716	3158	1823	2063	1522	8.33382	9.70823	9.06746	6.56959	5.81266	8.02104	8.21747	6.55169	7.1013	5.66028	2139.03	0.102834	0.192969	0.532901	0.594102	0.886088	Up	NO
ENSMUSG00000001844	Zdhhc4	zinc finger, DHHC domain containing 4 [Source:MGI Symbol;Acc:MGI:1920131]	317	397	485	429	570	540	590	470	572	646	3.69644	3.35674	3.87318	3.85398	4.36316	3.74873	3.60884	3.97058	4.62833	5.64736	493.284	-0.192612	0.15237	-1.26411	0.206191	0.642262	Down	NO
ENSMUSG00000001847	Rac1	Rac family small GTPase 1 [Source:MGI Symbol;Acc:MGI:97845]	2820	4187	4224	4817	5890	5507	5241	4812	4802	5828	36.1936	38.9662	37.1286	47.6307	49.6249	42.0789	35.2848	44.7445	42.767	56.0777	4736.46	-0.109942	0.158988	-0.69151	0.489245	0.841932	Down	NO
ENSMUSG00000001855	Nup214	nucleoporin 214 [Source:MGI Symbol;Acc:MGI:1095411]	1254	1337	1477	1711	1879	1688	2082	1200	1307	1574	7.52941	5.82099	6.0736	7.91481	7.40614	6.03395	6.55746	5.22007	5.44556	7.08526	1528.85	0.160486	0.120054	1.33678	0.181294	0.613961	Up	NO
ENSMUSG00000001864	Aif1l	allograft inflammatory factor 1-like [Source:MGI Symbol;Acc:MGI:1919598]	1322	1149	3527	1050	1414	2673	4538	3143	2634	1385	17.5348	11.0507	32.0388	10.7296	12.3117	21.1073	31.5736	30.2026	24.2431	13.7723	2194.84	-0.621106	0.348032	-1.78463	0.074322	0.432561	Down	NO
ENSMUSG00000001865	Cpa3	carboxypeptidase A3, mast cell [Source:MGI Symbol;Acc:MGI:88479]	33	43	28	3	32	87	30	249	133	42	1.78604	1.68752	1.03786	0.125109	1.1369	2.80322	0.851685	9.76346	4.99491	1.70416	68.9062	-1.77929	0.584053	-3.04645	0.00231559	0.0842279	Down	NO
ENSMUSG00000001870	Ltbp1	latent transforming growth factor beta binding protein 1 [Source:MGI Symbol;Acc:MGI:109151]	4587	12819	7423	5356	2881	9799	10111	10882	10668	1481	22.6803	45.9596	25.1363	20.4027	9.35116	28.8448	26.2244	38.9817	36.6022	5.48988	7475.07	-0.278004	0.472285	-0.588636	0.556105	0.87323	Down	NO
ENSMUSG00000001891	Ugp2	UDP-glucose pyrophosphorylase 2 [Source:MGI Symbol;Acc:MGI:2183447]	1165	1540	1956	1366	1842	2185	2292	1575	1545	1580	22.3795	21.451	25.7333	20.2163	23.2282	24.9886	23.0957	21.9198	20.5948	22.7546	1665.94	-0.0351097	0.111333	-0.315357	0.752491	0.937792	Down	NO
ENSMUSG00000001901	Kcnh6	potassium voltage-gated channel, subfamily H (eag-related), member 6 [Source:MGI Symbol;Acc:MGI:2684139]	10	4	20	0	13	11	38	24	33	19	0.167457	0.0485665	0.22937	0	0.142904	0.109663	0.333788	0.291161	0.383461	0.238526	16.5363	-1.29157	0.669574	-1.92894	0.0537384	0.372504	Down	NO
ENSMUSG00000001909	Trmt1	tRNA methyltransferase 1 [Source:MGI Symbol;Acc:MGI:1289155]	647	947	908	1102	998	1043	1110	855	1000	1008	3.70954	3.93703	3.56536	4.86771	3.7562	3.56014	3.33834	3.55152	3.9785	4.33276	950.011	0.049362	0.12677	0.389381	0.696994	0.919714	Up	NO
ENSMUSG00000001910	Nacc1	nucleus accumbens associated 1, BEN and BTB (POZ) domain containing [Source:MGI Symbol;Acc:MGI:1914080]	1808	2632	2471	3092	3816	2839	3293	2534	3095	2843	21.0199	22.1881	19.6746	27.6948	29.1234	19.65	20.0823	21.3437	24.9687	24.7797	2800.41	0.0690002	0.152516	0.452412	0.650972	0.908358	Up	NO
ENSMUSG00000001911	Nfix	nuclear factor I/X [Source:MGI Symbol;Acc:MGI:97311]	1631	2595	2570	3524	4181	3711	2773	1833	2258	3350	16.0122	18.473	17.2795	26.6539	26.945	21.6897	14.2803	13.0374	15.3824	24.6564	2788.91	0.186451	0.208378	0.894772	0.370909	0.77404	Up	NO
ENSMUSG00000001918	Slc1a5	solute carrier family 1 (neutral amino acid transporter), member 5 [Source:MGI Symbol;Acc:MGI:105305]	343	539	768	501	462	670	679	559	651	541	4.08017	4.64917	6.25673	4.59144	3.60768	4.74488	4.23687	4.81756	5.37364	4.82469	560.679	-0.0862745	0.156184	-0.55239	0.580681	0.882373	Down	NO
ENSMUSG00000001924	Uba1	ubiquitin-like modifier activating enzyme 1 [Source:MGI Symbol;Acc:MGI:98890]	6206	8132	10557	8312	9590	11635	13965	9396	10607	7273	94.9555	90.2211	110.624	97.9808	96.3227	105.984	112.083	104.156	112.617	83.4276	9331.57	-0.115861	0.13333	-0.868974	0.384861	0.785291	Down	NO
ENSMUSG00000001930	Vwf	Von Willebrand factor [Source:MGI Symbol;Acc:MGI:98941]	322	373	343	642	709	444	366	283	305	558	1.33326	1.11987	0.972645	2.04795	1.92711	1.09448	0.794934	0.848938	0.87632	1.73213	432.745	0.398493	0.272163	1.46417	0.143148	0.563561	Up	NO
ENSMUSG00000001942	Siae	sialic acid acetylesterase [Source:MGI Symbol;Acc:MGI:104803]	686	668	918	767	1093	1098	1153	997	951	1059	3.98124	2.81108	3.64871	3.42939	4.16406	3.7937	3.51007	4.192	3.82983	4.60764	924.628	-0.173877	0.144447	-1.20375	0.228688	0.667576	Down	NO
ENSMUSG00000001943	Vsig2	V-set and immunoglobulin domain containing 2 [Source:MGI Symbol;Acc:MGI:1928009]	53	78	132	37	40	96	147	110	113	36	1.38228	1.4751	2.35777	0.743449	0.684832	1.4906	2.01109	2.07849	2.04505	0.703908	81.6648	-0.481477	0.396493	-1.21434	0.224618	0.662898	Down	NO
ENSMUSG00000001946	Esam	endothelial cell-specific adhesion molecule [Source:MGI Symbol;Acc:MGI:1916774]	602	939	1513	792	996	1090	1248	1352	1023	915	14.452	16.3456	24.8756	14.6482	15.6962	15.5785	15.7159	23.5148	17.0417	16.468	1028.85	-0.0747774	0.196347	-0.380843	0.70332	0.921851	Down	NO
ENSMUSG00000001948	Spa17	sperm autoantigenic protein 17 [Source:MGI Symbol;Acc:MGI:1333778]	20	46	38	47	50	63	65	68	58	53	1.21998	2.03456	1.58745	2.2087	2.0021	2.2878	2.07978	3.00507	2.45499	2.42371	49.5297	-0.459884	0.249757	-1.84133	0.0655737	0.405831	Down	NO
ENSMUSG00000001962	Fam50a	family with sequence similarity 50, member A [Source:MGI Symbol;Acc:MGI:1351626]	523	686	657	549	755	920	978	680	762	634	13.7672	13.0939	11.8444	11.1338	13.0464	14.4177	13.5043	12.9683	13.9188	12.5118	699.749	-0.132672	0.112319	-1.1812	0.237522	0.675311	Down	NO
ENSMUSG00000001964	Emd	emerin [Source:MGI Symbol;Acc:MGI:108117]	382	557	586	537	666	682	685	733	815	816	6.726	7.11134	7.06632	7.28442	7.69786	7.14898	6.32667	9.35038	9.95761	10.7714	637.715	-0.283924	0.152813	-1.85798	0.0631715	0.400902	Down	NO
ENSMUSG00000001983	Taco1	translational activator of mitochondrially encoded cytochrome c oxidase I [Source:MGI Symbol;Acc:MGI:1917457]	210	206	301	228	289	267	328	234	222	192	12.4668	8.86759	12.2378	10.4279	11.2626	9.43658	10.2142	10.0643	9.14521	8.54529	244.427	0.183746	0.151834	1.21017	0.226214	0.664756	Up	NO
ENSMUSG00000001985	Grik3	glutamate receptor, ionotropic, kainate 3 [Source:MGI Symbol;Acc:MGI:95816]	811	922	718	965	1655	690	850	649	793	722	7.42066	6.11723	4.49933	6.80261	9.9408	3.75869	4.07973	4.30227	5.03499	4.95275	876.987	0.607797	0.214119	2.8386	0.0045312	0.118814	Up	NO
ENSMUSG00000001986	Gria3	glutamate receptor, ionotropic, AMPA3 (alpha 3) [Source:MGI Symbol;Acc:MGI:95810]	85	153	92	90	211	198	220	73	123	119	0.380458	0.496572	0.282021	0.310356	0.619973	0.527619	0.516538	0.236724	0.382029	0.399321	131.126	0.0187411	0.266987	0.0701946	0.944039	0.987587	Up	NO
ENSMUSG00000001995	Sipa1l2	signal-induced proliferation-associated 1 like 2 [Source:MGI Symbol;Acc:MGI:2676970]	572	785	1070	729	913	704	989	560	594	679	3.38764	3.37112	4.33998	3.32626	3.54956	2.48222	3.07248	2.40282	2.44114	3.01481	747.608	0.391953	0.137687	2.8467	0.00441744	0.118155	Up	NO
ENSMUSG00000001998	Ap4e1	adaptor-related protein complex AP-4, epsilon 1 [Source:MGI Symbol;Acc:MGI:1336993]	538	594	749	535	537	727	930	564	566	497	3.78342	3.02894	3.60733	2.89857	2.47901	3.04371	3.43065	2.87351	2.76199	2.62027	613.523	0.0571069	0.161107	0.354465	0.722991	0.927968	Up	NO
ENSMUSG00000001999	Blvra	biliverdin reductase A [Source:MGI Symbol;Acc:MGI:88170]	236	379	438	300	413	544	422	372	425	389	6.79632	7.91414	8.63848	6.65595	7.80754	9.32667	6.37478	7.76135	8.49287	8.39846	383.708	-0.12192	0.148728	-0.819751	0.412358	0.801014	Down	NO
ENSMUSG00000002006	Pdzd4	PDZ domain containing 4 [Source:MGI Symbol;Acc:MGI:2443483]	132	232	208	248	311	191	228	145	234	211	2.72987	3.47904	2.94601	3.95136	4.22212	2.35162	2.47341	2.17254	3.35805	3.27144	211.064	0.314623	0.197984	1.58913	0.11203	0.512256	Up	NO
ENSMUSG00000002007	Srpk3	serine/arginine-rich protein specific kinase 3 [Source:MGI Symbol;Acc:MGI:1891338]	3	9	8	6	7	18	8	11	22	6	0.058279	0.126788	0.106446	0.0898049	0.0892793	0.208199	0.0815327	0.154834	0.296585	0.0873892	9.50429	-0.827775	0.553564	-1.49535	0.134822	NA	Down	NO
ENSMUSG00000002010	Idh3g	isocitrate dehydrogenase 3 (NAD+), gamma [Source:MGI Symbol;Acc:MGI:1099463]	1198	1606	1645	1415	1816	1998	2070	1489	1709	1420	18.0145	17.5111	16.9408	16.3927	17.926	17.8866	16.3278	16.2216	17.8325	16.0082	1608.13	0.00915191	0.088892	0.102955	0.917998	0.979687	Up	NO
ENSMUSG00000002012	Pnck	pregnancy upregulated non-ubiquitously expressed CaM kinase [Source:MGI Symbol;Acc:MGI:1347357]	88	79	114	161	176	125	139	102	161	137	2.45916	1.60079	2.1818	3.46625	3.22866	2.07962	2.03758	2.06509	3.12203	2.87023	126.741	0.03254	0.252006	0.129124	0.897259	0.974722	Up	NO
ENSMUSG00000002014	Ssr4	signal sequence receptor, delta [Source:MGI Symbol;Acc:MGI:1099464]	545	807	993	950	1199	1160	1177	1126	1212	1080	6.03617	6.48098	7.5321	8.10618	8.71738	7.64873	6.83805	9.03515	9.31475	8.96761	1005.04	-0.21262	0.159837	-1.33023	0.183441	0.617177	Down	NO
ENSMUSG00000002015	Bcap31	B cell receptor associated protein 31 [Source:MGI Symbol;Acc:MGI:1350933]	1304	1805	2914	1571	2101	3197	3173	2703	2353	1801	87.828	88.1526	134.415	81.519	92.8931	128.193	112.103	131.896	109.972	90.9404	2227.28	-0.281776	0.193483	-1.45634	0.1453	0.567193	Down	NO
ENSMUSG00000002017	Fam98a	family with sequence similarity 98, member A [Source:MGI Symbol;Acc:MGI:1919972]	1105	1229	1255	1286	1417	1423	1504	981	1113	1157	14.8484	11.9749	11.5495	13.3133	12.4994	11.3838	10.6012	9.55034	10.3781	11.6557	1235.93	0.228368	0.100586	2.27038	0.0231843	0.258545	Up	NO
ENSMUSG00000002020	Ltbp2	latent transforming growth factor beta binding protein 2 [Source:MGI Symbol;Acc:MGI:99502]	330	469	465	459	577	912	658	463	744	1043	1.99001	2.05077	1.92042	2.13246	2.28412	3.27418	2.08141	2.02281	3.11328	4.71535	597.647	-0.56577	0.22726	-2.48953	0.0127911	0.200631	Down	NO
ENSMUSG00000002028	Kmt2a	lysine (K)-specific methyltransferase 2A [Source:MGI Symbol;Acc:MGI:96995]	3180	3861	3850	4091	4010	5029	5642	3220	3803	4931	12.8989	11.3561	10.6952	12.7845	10.6776	12.1444	12.0047	9.46269	10.7043	14.9951	4092.13	-0.0500348	0.131966	-0.37915	0.704576	0.921986	Down	NO
ENSMUSG00000002031	Ift46	intraflagellar transport 46 [Source:MGI Symbol;Acc:MGI:1923818]	443	527	651	516	569	579	689	470	473	702	3.11294	2.68522	3.13293	2.79347	2.62471	2.42221	2.53967	2.39275	2.30639	3.69822	555.69	0.076475	0.144669	0.52862	0.597069	0.887757	Up	NO
ENSMUSG00000002032	Tmem25	transmembrane protein 25 [Source:MGI Symbol;Acc:MGI:1918937]	188	252	220	194	232	282	309	279	342	235	1.82581	1.7746	1.46326	1.45153	1.47906	1.63047	1.57415	1.96306	2.30477	1.71101	250.328	-0.232135	0.145398	-1.59655	0.110367	0.509634	Down	NO
ENSMUSG00000002033	Cd3g	CD3 antigen, gamma polypeptide [Source:MGI Symbol;Acc:MGI:88333]	27	41	33	43	34	99	37	47	35	141	0.619206	0.681816	0.518317	0.759747	0.511868	1.35168	0.445116	0.780923	0.556991	2.42429	52.878	-0.840714	0.447698	-1.87786	0.0604005	0.393733	Down	NO
ENSMUSG00000002043	Trappc6a	trafficking protein particle complex 6A [Source:MGI Symbol;Acc:MGI:1914341]	245	360	530	435	556	393	487	387	488	423	5.83051	6.21219	8.63809	7.97547	8.68594	5.568	6.07939	6.6724	8.05868	7.5469	423.029	0.113363	0.182166	0.622309	0.533739	0.862978	Up	NO
ENSMUSG00000002052	Supt6	SPT6, histone chaperone and transcription elongation factor [Source:MGI Symbol;Acc:MGI:107726]	2648	3713	3418	3218	3692	3958	4585	2913	3365	2990	27.4714	27.9312	24.2849	25.7203	25.1435	24.4458	24.9513	21.8945	24.2243	23.2553	3394.91	0.103668	0.0856659	1.21014	0.226223	0.664756	Up	NO
ENSMUSG00000002055	Spag5	sperm associated antigen 5 [Source:MGI Symbol;Acc:MGI:1927470]	426	331	540	396	395	373	545	225	244	332	4.25032	2.39465	3.68984	3.04393	2.58709	2.21558	2.85233	1.6264	1.68929	2.48335	378.536	0.528517	0.227261	2.32559	0.0200402	0.242249	Up	NO
ENSMUSG00000002058	Unc119	unc-119 lipid binding chaperone [Source:MGI Symbol;Acc:MGI:1328357]	548	596	985	724	983	880	877	741	659	1313	6.97773	5.50279	8.58958	7.10232	8.21655	6.67087	5.85767	6.83572	5.82269	12.5339	819.54	-0.0611782	0.234395	-0.261005	0.794089	0.94954	Down	NO
ENSMUSG00000002059	Rab34	RAB34, member RAS oncogene family [Source:MGI Symbol;Acc:MGI:104606]	553	841	759	903	716	869	948	688	1035	1027	8.41887	9.28383	7.91356	10.5912	7.15556	7.87616	7.57056	7.58838	10.9338	11.7216	824.723	-0.0928142	0.170956	-0.542912	0.58719	0.885122	Down	NO
ENSMUSG00000002064	Sdf2	stromal cell derived factor 2 [Source:MGI Symbol;Acc:MGI:108019]	623	907	857	773	1032	1166	1266	1014	985	642	19.5155	20.6016	18.3855	18.6551	21.2214	21.7449	20.8026	23.0124	21.4107	15.077	906.751	-0.090085	0.158167	-0.569555	0.568979	0.877583	Down	NO
ENSMUSG00000002068	Ccne1	cyclin E1 [Source:MGI Symbol;Acc:MGI:88316]	52	67	66	87	128	99	78	53	48	71	1.13636	1.06169	0.987782	1.46475	1.83625	1.288	0.894135	0.839122	0.727892	1.16322	73.5573	0.356994	0.219351	1.6275	0.103631	0.498996	Up	NO
ENSMUSG00000002076	Hsf2bp	heat shock transcription factor 2 binding protein [Source:MGI Symbol;Acc:MGI:1921627]	10	14	18	22	32	26	19	10	5	9	0.157288	0.159672	0.193891	0.266582	0.330399	0.243458	0.156763	0.113956	0.0545711	0.106123	16.002	0.721552	0.379195	1.90285	0.0570595	0.38272	Up	NO
ENSMUSG00000002083	Bbc3	BCL2 binding component 3 [Source:MGI Symbol;Acc:MGI:2181667]	51	125	157	179	137	140	134	118	150	117	1.39249	2.47479	2.93581	3.76536	2.45555	2.27573	1.9192	2.33421	2.84198	2.39497	128.25	0.109658	0.261238	0.419763	0.674659	0.913781	Up	NO
ENSMUSG00000002100	Mybpc3	myosin binding protein C, cardiac [Source:MGI Symbol;Acc:MGI:102844]	268	124	205	210	296	412	293	188	168	230	4.69461	1.57502	2.45935	2.83407	3.40375	4.29662	2.6923	2.38591	2.0421	3.02051	236.71	0.0365702	0.29229	0.125116	0.900432	0.975454	Up	NO
ENSMUSG00000002102	Psmc3	proteasome (prosome, macropain) 26S subunit, ATPase 3 [Source:MGI Symbol;Acc:MGI:1098754]	1515	2230	2162	2070	2561	2299	2659	1916	2199	1830	25.5256	27.2439	24.9471	26.8695	28.3253	23.0604	23.5002	23.3878	25.7094	23.1154	2111.01	0.128978	0.0901032	1.43145	0.152302	0.579074	Up	NO
ENSMUSG00000002103	Acp2	acid phosphatase 2, lysosomal [Source:MGI Symbol;Acc:MGI:87882]	820	986	1196	1135	1222	1504	1594	1321	1187	1638	6.01487	5.24435	6.00822	6.4141	5.88417	6.5679	6.13327	7.02016	6.04181	9.00771	1238.58	-0.260523	0.132337	-1.96864	0.0489946	0.359516	Down	NO
ENSMUSG00000002104	Rapsn	receptor-associated protein of the synapse [Source:MGI Symbol;Acc:MGI:99422]	92	127	98	131	268	105	140	139	146	120	2.58063	2.58311	1.88263	2.83097	4.93484	1.75344	2.05994	2.82477	2.8418	2.52351	135.215	0.248845	0.290598	0.856321	0.39182	0.790035	Up	NO
ENSMUSG00000002105	Slc39a13	solute carrier family 39 (metal ion transporter), member 13 [Source:MGI Symbol;Acc:MGI:1915677]	503	780	766	746	824	1035	1041	804	1001	758	6.05274	6.80582	6.31269	6.91592	6.50898	7.41464	6.57091	7.00925	8.35837	6.83818	808.687	-0.183074	0.11287	-1.62199	0.104806	0.501332	Down	NO
ENSMUSG00000002107	Celf2	CUGBP, Elav-like family member 2 [Source:MGI Symbol;Acc:MGI:1338822]	315	431	404	406	513	716	523	407	552	579	0.425671	0.42232	0.373892	0.422684	0.455074	0.576026	0.370728	0.398464	0.517614	0.586582	475.166	-0.248896	0.160719	-1.54864	0.121469	0.529115	Down	NO
ENSMUSG00000002108	Nr1h3	nuclear receptor subfamily 1, group H, member 3 [Source:MGI Symbol;Acc:MGI:1352462]	100	185	149	185	193	301	276	241	233	241	1.58438	2.12538	1.61678	2.25819	2.00734	2.83919	2.29383	2.76637	2.56166	2.86264	204.778	-0.50538	0.158432	-3.18988	0.00142333	0.0662742	Down	NO
ENSMUSG00000002109	Ddb2	damage specific DNA binding protein 2 [Source:MGI Symbol;Acc:MGI:1355314]	238	280	296	214	251	377	455	290	283	345	3.26874	2.78845	2.78418	2.26436	2.26297	3.08255	3.27798	2.88558	2.69708	3.55231	296.941	-0.257372	0.14422	-1.78458	0.0743293	0.432561	Down	NO
ENSMUSG00000002111	Spi1	spleen focus forming virus (SFFV) proviral integration oncogene [Source:MGI Symbol;Acc:MGI:98282]	89	163	154	225	207	605	215	299	317	418	2.21096	2.93615	2.62005	4.30622	3.37568	8.94766	2.80167	5.38134	5.4645	7.78488	260.726	-1.02406	0.303498	-3.37418	0.000740351	0.0457244	Down	YES
ENSMUSG00000002129	Sf3a1	splicing factor 3a, subunit 1 [Source:MGI Symbol;Acc:MGI:1914715]	1339	1769	1620	1701	2007	2043	2193	1331	1565	1637	16.3037	15.6184	13.509	15.9565	16.0419	14.8095	14.0067	11.7413	13.2228	14.9432	1693.92	0.141897	0.0916494	1.54826	0.121559	0.529115	Up	NO
ENSMUSG00000002147	Stat6	signal transducer and activator of transcription 6 [Source:MGI Symbol;Acc:MGI:103034]	1517	1926	2299	1904	2112	3261	3312	2533	2411	1882	21.5559	19.8445	22.3729	20.8437	19.7005	27.5866	24.6867	26.0765	23.7729	20.0488	2258.05	-0.263096	0.128245	-2.05151	0.0402178	0.327087	Down	NO
ENSMUSG00000002190	Clgn	calmegin [Source:MGI Symbol;Acc:MGI:107472]	0	2	2	3	0	0	4	0	3	0	0	0.02687	0.0253738	0.0428323	0	0	0.0388803	0	0.0385781	0	1.3181	0.268516	1.80832	0.148489	0.881957	NA	Up	NO
ENSMUSG00000002204	Napsa	napsin A aspartic peptidase [Source:MGI Symbol;Acc:MGI:109365]	10	33	33	35	19	53	35	60	54	55	0.20593	0.49275	0.465407	0.555273	0.25684	0.649769	0.378072	0.895143	0.771636	0.849109	37.9828	-0.827529	0.353413	-2.34154	0.0192045	0.239353	Down	NO
ENSMUSG00000002205	Vrk3	vaccinia related kinase 3 [Source:MGI Symbol;Acc:MGI:2182465]	463	589	700	651	793	732	778	641	741	628	4.37895	4.03931	4.53408	4.74349	4.92339	4.1216	3.85976	4.39217	4.86308	4.45284	662.037	0.030028	0.114941	0.261248	0.793902	0.949447	Up	NO
ENSMUSG00000002210	Smg9	SMG9 nonsense mediated mRNA decay factor [Source:MGI Symbol;Acc:MGI:1919247]	250	376	365	395	437	457	483	399	426	377	4.04767	4.41424	4.04725	4.92708	4.64461	4.40502	4.10207	4.68026	4.78607	4.5761	389.756	-0.0622362	0.116818	-0.532761	0.594199	0.886088	Down	NO
ENSMUSG00000002221	Paxip1	PAX interacting (with transcription-activation domain) protein 1 [Source:MGI Symbol;Acc:MGI:1890430]	847	999	950	1093	1276	1149	1368	726	800	1054	5.97074	5.10638	4.58639	5.93598	5.90469	4.82204	5.0585	3.70777	3.91326	5.57024	1011.41	0.224102	0.132299	1.69391	0.090283	0.469688	Up	NO
ENSMUSG00000002222	Rmnd5a	required for meiotic nuclear division 5 homolog A [Source:MGI Symbol;Acc:MGI:1915727]	1805	1889	2645	1676	2339	2687	3125	2150	1777	1796	10.8188	8.20987	10.8575	7.73932	9.20309	9.58817	9.82524	9.33624	7.39083	8.07042	2148.11	0.0475767	0.160336	0.296732	0.766671	0.942385	Up	NO
ENSMUSG00000002227	Mov10	Mov10 RISC complex RNA helicase [Source:MGI Symbol;Acc:MGI:97054]	900	915	999	1165	1219	1385	1335	847	1024	1256	9.26438	6.82963	7.04274	9.23904	8.23719	8.48769	7.20852	6.31668	7.31438	9.69285	1090.41	0.026095	0.145238	0.17967	0.857411	0.965345	Up	NO
ENSMUSG00000002228	Ppm1j	protein phosphatase 1J [Source:MGI Symbol;Acc:MGI:1919137]	15	48	38	22	16	56	53	38	51	33	0.577908	1.34096	1.00268	0.653007	0.404665	1.28449	1.07113	1.06069	1.36348	0.953191	35.7401	-0.602898	0.34399	-1.75266	0.0796599	0.44501	Down	NO
ENSMUSG00000002233	Rhoc	ras homolog family member C [Source:MGI Symbol;Acc:MGI:106028]	626	1275	1011	1103	1443	1240	1077	1252	1441	641	17.178	25.3694	18.9999	23.3185	25.9935	20.2575	15.5026	24.8905	27.4388	13.1869	1095.67	0.0930732	0.249903	0.372437	0.709567	0.923876	Up	NO
ENSMUSG00000002249	Tead3	TEA domain family member 3 [Source:MGI Symbol;Acc:MGI:109241]	264	447	436	444	508	520	440	334	407	454	1.86919	2.29488	2.11417	2.42193	2.36111	2.1919	1.63416	1.71328	1.99963	2.40988	418.556	0.126072	0.14567	0.865458	0.386788	0.787008	Up	NO
ENSMUSG00000002250	Ppard	peroxisome proliferator activator receptor delta [Source:MGI Symbol;Acc:MGI:101884]	340	492	354	546	630	648	718	625	651	620	2.47847	2.60059	1.7673	3.06637	3.01472	2.8122	2.74549	3.30078	3.29298	3.38832	552.486	-0.306627	0.176248	-1.73975	0.0819033	0.449086	Down	NO
ENSMUSG00000002257	Def6	differentially expressed in FDCP 6 [Source:MGI Symbol;Acc:MGI:1346328]	93	80	124	83	102	186	97	81	82	95	1.8961	1.18269	1.73141	1.30372	1.36515	2.25765	1.03739	1.19645	1.1601	1.45208	100.881	0.0474181	0.267695	0.177135	0.859402	0.966215	Up	NO
ENSMUSG00000002265	Peg3	paternally expressed 3 [Source:MGI Symbol;Acc:MGI:104748]	438	441	564	589	609	694	795	388	454	643	2.17156	1.5854	1.91505	2.24979	1.98206	2.04844	2.06756	1.39368	1.56192	2.39	550.5	0.039036	0.161282	0.242036	0.808752	0.952604	Up	NO
ENSMUSG00000002266	Zim1	zinc finger, imprinted 1 [Source:MGI Symbol;Acc:MGI:1341879]	21	9	25	22	29	22	38	15	17	21	0.144464	0.0448935	0.117783	0.116595	0.130959	0.0901006	0.137123	0.074759	0.0811484	0.108306	21.452	0.134036	0.372355	0.359968	0.718871	0.926831	Up	NO
ENSMUSG00000002274	Metrn	meteorin, glial cell differentiation regulator [Source:MGI Symbol;Acc:MGI:1917333]	218	374	368	329	225	344	221	371	356	584	2.45925	3.05929	2.84313	2.85937	1.66621	2.31031	1.30776	3.03216	2.78677	4.9391	340.092	-0.115979	0.257477	-0.450447	0.652389	0.908639	Down	NO
ENSMUSG00000002279	Lmf1	lipase maturation factor 1 [Source:MGI Symbol;Acc:MGI:1923733]	348	398	434	453	521	574	569	522	595	467	1.82672	1.51489	1.56022	1.83197	1.79529	1.79379	1.56674	1.98517	2.16728	1.83781	481.747	-0.163957	0.136418	-1.20188	0.229411	0.66778	Down	NO
ENSMUSG00000002280	Ciao3	cytosolic iron-sulfur assembly component 3 [Source:MGI Symbol;Acc:MGI:1914813]	326	432	484	426	526	547	604	477	628	458	2.5838	2.48272	2.62717	2.60122	2.73671	2.58104	2.51113	2.739	3.45386	2.72142	482.466	-0.132636	0.126386	-1.04945	0.293972	0.722421	Down	NO
ENSMUSG00000002289	Angptl4	angiopoietin-like 4 [Source:MGI Symbol;Acc:MGI:1888999]	824	1860	701	2716	2569	2209	1946	3510	2097	835	12.3725	20.251	7.2086	31.4187	25.3219	19.7466	15.3273	38.1829	21.8491	9.3995	1906.65	-0.258779	0.427879	-0.604794	0.545316	0.8682	Down	NO
ENSMUSG00000002297	Dbf4	DBF4 zinc finger [Source:MGI Symbol;Acc:MGI:1351328]	323	351	335	367	385	385	439	193	244	384	2.09142	1.64797	1.48555	1.83077	1.63645	1.48411	1.49106	0.905375	1.09631	1.86406	337.491	0.322261	0.20002	1.61114	0.107148	0.504289	Up	NO
ENSMUSG00000002307	Daxx	Fas death domain-associated protein [Source:MGI Symbol;Acc:MGI:1197015]	246	434	498	484	598	538	524	471	560	433	3.09918	3.96464	4.29677	4.69768	4.94555	4.03515	3.46285	4.29896	4.89557	4.08966	469.125	-0.0195076	0.172864	-0.112849	0.91015	0.977882	Down	NO
ENSMUSG00000002308	Cd320	CD320 antigen [Source:MGI Symbol;Acc:MGI:1860083]	495	500	625	609	672	558	558	499	592	597	8.71376	6.38223	7.53499	8.25933	7.76554	5.84792	5.15259	6.36404	7.23146	7.87885	569.604	0.230768	0.143413	1.60912	0.107591	0.504364	Up	NO
ENSMUSG00000002319	Ipo4	importin 4 [Source:MGI Symbol;Acc:MGI:1923001]	948	1419	1137	1356	1491	1409	1566	998	1294	1026	9.03991	9.81162	7.42538	9.96192	9.3333	7.99895	7.83319	6.89475	8.56237	7.33485	1246.83	0.204336	0.118291	1.72739	0.0840972	0.454509	Up	NO
ENSMUSG00000002320	Tm9sf1	transmembrane 9 superfamily member 1 [Source:MGI Symbol;Acc:MGI:1921390]	628	942	866	928	1379	1300	1595	1286	1099	706	4.09862	4.45792	3.87078	4.66609	5.90805	5.05112	5.46047	6.08066	4.97714	3.45439	1044.39	-0.170099	0.192404	-0.88407	0.376659	0.778284	Down	NO
ENSMUSG00000002324	Rec8	REC8 meiotic recombination protein [Source:MGI Symbol;Acc:MGI:1929645]	72	97	129	57	148	84	104	71	140	56	1.50036	1.46567	1.841	0.915084	2.02454	1.0421	1.13681	1.0719	2.0244	0.874865	94.3387	0.306685	0.308383	0.994494	0.319983	0.745746	Up	NO
ENSMUSG00000002325	Irf9	interferon regulatory factor 9 [Source:MGI Symbol;Acc:MGI:107587]	629	590	1082	940	1195	1075	1153	645	897	538	5.57517	3.79194	6.56805	6.41892	6.95308	5.6726	5.36078	4.14189	5.51701	3.57501	854.347	0.236111	0.190052	1.24235	0.214107	0.651917	Up	NO
ENSMUSG00000002326	Gmpr2	guanosine monophosphate reductase 2 [Source:MGI Symbol;Acc:MGI:1917903]	375	480	567	367	343	655	710	411	443	311	4.83946	4.49168	5.0113	3.64887	2.90577	5.03237	4.80634	3.84272	3.9671	3.00894	455.557	-0.0272114	0.218191	-0.124713	0.900751	0.975496	Down	NO
ENSMUSG00000002329	Mdp1	magnesium-dependent phosphatase 1 [Source:MGI Symbol;Acc:MGI:1915131]	554	649	945	676	817	1132	1222	919	912	755	11.8667	10.0802	13.8629	11.1556	11.488	14.4355	13.7304	14.2616	13.5556	12.1243	836.699	-0.255779	0.131869	-1.93965	0.0524225	0.368699	Down	NO
ENSMUSG00000002332	Dhrs1	dehydrogenase/reductase (SDR family) member 1 [Source:MGI Symbol;Acc:MGI:1196314]	434	587	771	575	678	824	838	628	704	607	9.97557	9.78336	12.1368	10.1822	10.2301	11.2756	10.1038	10.4578	11.2286	10.4598	651.002	-0.0652214	0.109006	-0.59833	0.54962	0.870443	Down	NO
ENSMUSG00000002341	Ncan	neurocan [Source:MGI Symbol;Acc:MGI:104694]	0	0	0	0	0	2	2	1	0	3	0	0	0	0	0	0.0135859	0.0119721	0.00826678	0	0.0256641	0.734438	-2.91216	2.15907	-1.3488	0.177401	NA	Down	NO
ENSMUSG00000002342	Tmem161a	transmembrane protein 161A [Source:MGI Symbol;Acc:MGI:2384577]	414	503	659	842	867	725	604	744	620	551	3.14991	2.77503	3.43388	4.93556	4.3303	3.28399	2.4106	4.10112	3.27335	3.14295	647.277	0.143849	0.211441	0.680329	0.496296	0.845234	Up	NO
ENSMUSG00000002343	Armc6	armadillo repeat containing 6 [Source:MGI Symbol;Acc:MGI:1924063]	156	176	193	226	240	219	238	183	282	200	2.09145	1.71096	1.77208	2.33432	2.11221	1.74797	1.67375	1.77749	2.62347	2.01021	209.116	-0.00250023	0.180673	-0.0138385	0.988959	0.998178	Down	NO
ENSMUSG00000002345	Borcs8	BLOC-1 related complex subunit 8 [Source:MGI Symbol;Acc:MGI:1919618]	335	383	596	339	463	561	654	435	395	335	10.5543	8.74955	12.8598	8.22832	9.57564	10.5224	10.8082	9.929	8.63545	7.91258	439.186	0.0278062	0.181885	0.152878	0.878494	0.970746	Up	NO
ENSMUSG00000002346	Slc25a42	solute carrier family 25, member 42 [Source:MGI Symbol;Acc:MGI:1920345]	413	361	527	827	907	724	744	827	708	911	3.79078	2.40264	3.31277	5.84805	5.46497	3.95625	3.58214	5.49941	4.50937	6.26881	686.922	-0.266775	0.266745	-1.00011	0.317256	0.744659	Down	NO
ENSMUSG00000002365	Snx9	sorting nexin 9 [Source:MGI Symbol;Acc:MGI:1913866]	1712	1737	2321	1485	1771	3410	3179	4336	2871	1412	36.3393	26.7347	33.7404	24.2843	24.677	43.0916	35.396	66.6797	42.2873	22.4696	2386.23	-0.584323	0.274925	-2.12539	0.0335541	0.302694	Down	NO
ENSMUSG00000002372	Ranbp3	RAN binding protein 3 [Source:MGI Symbol;Acc:MGI:1919060]	1092	1556	1417	1592	1956	1862	1990	1444	1737	1571	9.25534	9.56273	8.22511	10.3954	10.8828	9.39541	8.84736	8.86684	10.2158	9.98237	1594.11	-0.00437131	0.107292	-0.0407421	0.967501	0.993588	Down	NO
ENSMUSG00000002379	Ndufa11	NADH:ubiquinone oxidoreductase subunit A11 [Source:MGI Symbol;Acc:MGI:1917125]	196	287	275	362	546	277	359	381	443	621	7.95463	8.44593	7.64359	11.3188	14.5465	6.69283	7.64274	11.2026	12.4759	18.8948	371.057	-0.185656	0.309098	-0.600638	0.548081	0.869609	Down	NO
ENSMUSG00000002384	Bmp8b	bone morphogenetic protein 8b [Source:MGI Symbol;Acc:MGI:107335]	0	2	0	4	0	1	4	6	2	0	0	0.0306858	0	0.0652089	0	0.0125967	0.0444017	0.0919786	0.0293613	0	1.86604	-1.09028	1.54995	-0.703429	0.481788	NA	Down	NO
ENSMUSG00000002393	Nr2f6	nuclear receptor subfamily 2, group F, member 6 [Source:MGI Symbol;Acc:MGI:1352453]	702	927	1000	1369	1658	1150	1157	1080	1044	1023	9.25438	8.8612	9.02844	13.904	14.3482	9.02556	8.00082	10.3149	9.55025	10.1105	1097.23	0.17366	0.1792	0.969085	0.332503	0.753698	Up	NO
ENSMUSG00000002395	Use1	unconventional SNARE in the ER 1 homolog (S. cerevisiae) [Source:MGI Symbol;Acc:MGI:1914273]	741	1054	1231	1224	1579	1352	1485	1108	1302	1186	11.1303	11.4797	12.6634	14.1644	15.5695	12.0902	11.7006	12.0576	13.5708	13.3556	1202.18	0.0124056	0.125683	0.0987057	0.921372	0.98055	Up	NO
ENSMUSG00000002396	Ocel1	occludin/ELL domain containing 1 [Source:MGI Symbol;Acc:MGI:1924340]	240	261	374	522	471	413	476	676	729	504	2.0987	1.65494	2.23982	3.51672	2.70373	2.15009	2.18342	4.2827	4.42355	3.30414	462.761	-0.436642	0.289712	-1.50716	0.13177	0.548114	Down	NO
ENSMUSG00000002409	Dyrk1b	dual-specificity tyrosine-(Y)-phosphorylation regulated kinase 1b [Source:MGI Symbol;Acc:MGI:1330302]	492	584	698	606	709	621	717	664	573	517	11.846	10.1958	11.5096	11.241	11.2061	8.90148	9.05556	11.5826	9.57334	9.33219	613.188	0.175374	0.124827	1.40494	0.160039	0.589556	Up	NO
ENSMUSG00000002413	Braf	Braf transforming gene [Source:MGI Symbol;Acc:MGI:88190]	1407	1560	1489	1271	1442	1764	2322	1194	1183	1439	7.51391	6.04087	5.44589	5.22932	5.05521	5.60837	6.50467	4.61964	4.3839	5.76131	1484.27	0.0917798	0.16692	0.549843	0.582427	0.882948	Up	NO
ENSMUSG00000002416	Ndufb2	NADH:ubiquinone oxidoreductase subunit B2 [Source:MGI Symbol;Acc:MGI:1915448]	259	362	449	539	740	453	558	871	802	525	2.98829	3.02854	3.5479	4.79114	5.60476	3.11163	3.37713	7.28069	6.42098	4.5412	549.867	-0.332168	0.306789	-1.08272	0.278931	0.710488	Down	NO
ENSMUSG00000002428	Hltf	helicase-like transcription factor [Source:MGI Symbol;Acc:MGI:1196437]	594	679	751	493	786	1030	1261	765	560	866	5.87085	4.86617	5.08343	3.75395	5.09964	6.06064	6.53764	5.47782	3.84067	6.41683	758.341	-0.229435	0.190348	-1.20534	0.228071	0.66744	Down	NO
ENSMUSG00000002455	Prpf6	pre-mRNA splicing factor 6 [Source:MGI Symbol;Acc:MGI:1922946]	1212	1726	1808	1543	1937	2160	2246	1530	1752	1621	20.6879	21.3627	21.1356	20.2912	21.7043	21.95	20.1101	18.9207	20.7516	20.7436	1719.1	0.00667215	0.0754391	0.0884441	0.929524	0.982849	Up	NO
ENSMUSG00000002458	Rgs19	regulator of G-protein signaling 19 [Source:MGI Symbol;Acc:MGI:1915153]	203	351	278	399	420	411	313	334	393	467	2.57882	3.23321	2.41864	3.90503	3.50248	3.10837	2.08574	3.07399	3.46435	4.44764	353.212	-0.0708525	0.225122	-0.31473	0.752967	0.938215	Down	NO
ENSMUSG00000002475	Abhd3	abhydrolase domain containing 3 [Source:MGI Symbol;Acc:MGI:2147183]	235	401	278	329	518	322	404	358	455	443	5.17826	6.40712	4.1953	5.5852	7.49286	4.22413	4.6697	5.7152	6.95715	7.31826	370.112	-0.0109237	0.22208	-0.0491881	0.960769	0.991426	Down	NO
ENSMUSG00000002477	Snrpd1	small nuclear ribonucleoprotein D1 [Source:MGI Symbol;Acc:MGI:98344]	444	691	603	787	857	797	780	716	894	718	12.8812	14.5363	11.981	17.5903	16.3213	13.7657	11.8702	15.0493	17.9976	15.6166	719.051	-0.0530459	0.168843	-0.314173	0.75339	0.938309	Down	NO
ENSMUSG00000002486	Tchp	trichoplein, keratin filament binding [Source:MGI Symbol;Acc:MGI:1925082]	279	399	338	295	320	423	386	306	414	285	2.45886	2.54979	2.04009	2.00299	1.85132	2.2194	1.78447	1.95381	2.53182	1.88305	341.083	0.0312387	0.151561	0.206112	0.836703	0.959866	Up	NO
ENSMUSG00000002489	Tiam1	T cell lymphoma invasion and metastasis 1 [Source:MGI Symbol;Acc:MGI:103306]	371	496	742	454	431	459	566	322	348	360	1.59661	1.54778	2.18691	1.50525	1.2176	1.17599	1.27772	1.00396	1.03922	1.16149	449.251	0.468318	0.176517	2.6531	0.00797566	0.155381	Up	NO
ENSMUSG00000002496	Tsc2	TSC complex subunit 2 [Source:MGI Symbol;Acc:MGI:102548]	1382	1738	1799	1594	1866	2274	2594	1901	1918	1567	6.97096	6.35678	6.21467	6.19441	6.17872	6.82875	6.8635	6.94702	6.71331	5.92573	1828.87	-0.0967679	0.103269	-0.937047	0.348734	0.761657	Down	NO
ENSMUSG00000002500	Rpl3l	ribosomal protein L3-like [Source:MGI Symbol;Acc:MGI:1913461]	0	1	0	0	0	0	0	1	2	2	0	0.0350565	0	0	0	0	0	0.0350085	0.0670523	0.0724431	0.611242	-1.21124	2.22932	-0.543323	0.586908	NA	Down	NO
ENSMUSG00000002504	Slc9a3r2	solute carrier family 9 (sodium/hydrogen exchanger), member 3 regulator 2 [Source:MGI Symbol;Acc:MGI:1890662]	805	734	1284	1122	1018	1480	1081	1138	1015	880	11.8723	7.8494	12.969	12.7485	9.8557	12.9947	8.36285	12.1594	10.3874	9.72991	1043.91	0.00682834	0.195816	0.0348712	0.972182	0.99525	Up	NO
ENSMUSG00000002524	Puf60	poly-U binding splicing factor 60 [Source:MGI Symbol;Acc:MGI:1915209]	1715	2476	2487	2386	2938	2965	3066	2636	2736	2367	23.14	24.2243	22.9814	24.8025	26.0227	23.8171	21.7001	25.7677	25.6164	23.9433	2536.58	-0.0287679	0.100203	-0.287097	0.774038	0.944675	Down	NO
ENSMUSG00000002546	Golga2	golgi autoantigen, golgin subfamily a, 2 [Source:MGI Symbol;Acc:MGI:2139395]	1759	2329	2308	1891	2238	2648	2920	1977	1920	1668	12.9049	12.3897	11.5965	10.6883	10.7783	11.5658	11.2374	10.5082	9.77451	9.17432	2131.42	0.124286	0.123403	1.00716	0.313858	0.741487	Up	NO
ENSMUSG00000002550	Uck1	uridine-cytidine kinase 1 [Source:MGI Symbol;Acc:MGI:98904]	1510	1945	1686	1687	2108	1576	1974	1610	1649	1566	27.6978	25.8697	21.1801	23.8403	25.3829	17.2104	18.9936	21.3957	20.9891	21.5352	1724.6	0.278767	0.114364	2.43755	0.0147873	0.213314	Up	NO
ENSMUSG00000002565	Scin	scinderin [Source:MGI Symbol;Acc:MGI:1306794]	9	15	15	13	11	12	13	15	23	19	0.179009	0.216324	0.204328	0.199205	0.143617	0.142091	0.135631	0.216145	0.317438	0.283307	14.4544	-0.193423	0.372528	-0.519217	0.603609	0.890143	Down	NO
ENSMUSG00000002578	Ikzf4	IKAROS family zinc finger 4 [Source:MGI Symbol;Acc:MGI:1343139]	65	78	108	136	99	97	102	59	71	106	0.435503	0.378947	0.495571	0.702014	0.435432	0.386917	0.358487	0.286393	0.330098	0.532444	91.1459	0.335033	0.234652	1.42778	0.153354	0.579791	Up	NO
ENSMUSG00000002580	Mien1	migration and invasion enhancer 1 [Source:MGI Symbol;Acc:MGI:1913678]	247	411	640	400	535	609	680	670	631	291	27.1479	32.7554	48.1749	33.8708	38.6006	39.8494	39.2047	53.3513	48.1251	23.9783	497.742	-0.219478	0.259824	-0.844717	0.398269	0.794528	Down	NO
ENSMUSG00000002588	Pon1	paraoxonase 1 [Source:MGI Symbol;Acc:MGI:103295]	0	1	0	0	2	0	1	0	0	0	0	0.0179671	0	0	0.0325207	0	0.012986	0	0	0	0.365127	1.14669	3.13469	0.365807	0.714509	NA	Up	NO
ENSMUSG00000002602	Axl	AXL receptor tyrosine kinase [Source:MGI Symbol;Acc:MGI:1347244]	4116	10172	5135	7511	8194	7749	5929	4170	6383	7321	39.5385	70.8523	33.7822	55.5866	51.6706	44.3157	29.8757	29.021	42.5475	52.7234	6596.43	0.318382	0.244695	1.30114	0.19321	0.627351	Up	NO
ENSMUSG00000002608	Ccdc97	coiled-coil domain containing 97 [Source:MGI Symbol;Acc:MGI:1196455]	790	1020	1209	909	1073	1496	1553	1170	1264	984	9.87687	9.24687	10.3519	8.75554	8.8063	11.135	10.1849	10.5977	10.9659	9.22306	1122.38	-0.184742	0.112802	-1.63775	0.101474	0.494903	Down	NO
ENSMUSG00000002617	Zfp40	zinc finger protein 40 [Source:MGI Symbol;Acc:MGI:99185]	343	378	387	223	241	338	512	286	337	370	3.40072	2.7175	2.62778	1.70336	1.56854	1.99508	2.66279	2.05435	2.31852	2.75021	338.631	-0.0562267	0.201114	-0.279577	0.779802	0.946071	Down	NO
ENSMUSG00000002625	Akap8l	A kinase (PRKA) anchor protein 8-like [Source:MGI Symbol;Acc:MGI:1860606]	1467	1872	2008	1228	1130	2387	3233	2148	2444	1665	9.92707	9.18542	9.30586	6.40201	5.01962	9.61633	11.4759	10.5307	11.4761	8.44681	1913.68	-0.450915	0.194718	-2.31573	0.0205729	0.243953	Down	NO
ENSMUSG00000002633	Shh	sonic hedgehog [Source:MGI Symbol;Acc:MGI:98297]	0	0	0	0	0	0	0	0	0	0	0	0	0	0	0	0	0	0	0	0	0	NA	NA	NA	NA	NA	NO	NO
ENSMUSG00000002635	Pdcd2l	programmed cell death 2-like [Source:MGI Symbol;Acc:MGI:1915329]	202	228	227	272	324	266	270	274	283	236	7.27403	5.95336	5.59825	7.54607	7.65898	5.70259	5.1001	7.14837	7.07154	6.37124	256.748	0.0852557	0.171176	0.49806	0.618442	0.896182	Up	NO
ENSMUSG00000002658	Gtf2f1	general transcription factor IIF, polypeptide 1 [Source:MGI Symbol;Acc:MGI:1923848]	669	1120	1021	882	1231	1376	1367	962	1284	815	31.9901	38.8337	33.4362	32.4926	38.641	39.1718	34.2885	33.327	42.6047	29.2169	1047.82	-0.0590235	0.151644	-0.389225	0.69711	0.919714	Down	NO
ENSMUSG00000002660	Clpp	caseinolytic mitochondrial matrix peptidase proteolytic subunit [Source:MGI Symbol;Acc:MGI:1858213]	514	829	806	751	1031	908	926	812	958	923	29.7819	34.8294	31.9835	33.5241	39.2148	31.3214	28.1444	34.0861	38.5175	40.0939	832.697	-0.045532	0.140795	-0.323392	0.746398	0.935406	Down	NO
ENSMUSG00000002661	Alkbh7	alkB homolog 7 [Source:MGI Symbol;Acc:MGI:1913650]	189	273	506	338	498	422	520	413	524	367	7.56212	7.92038	13.8655	10.419	13.0802	10.0522	10.9138	11.9719	14.5485	11.0087	394.075	-0.177693	0.225369	-0.788453	0.430432	0.813111	Down	NO
ENSMUSG00000002664	Pspn	persephin [Source:MGI Symbol;Acc:MGI:1201684]	0	0	0	7	8	0	1	10	14	11	0	0	0	0.934178	0.909642	0	0.0908199	1.25496	1.68275	1.42849	5.15198	-3.07232	1.56383	-1.96461	0.0494591	NA	Down	NO
ENSMUSG00000002668	Dennd1c	DENN/MADD domain containing 1C [Source:MGI Symbol;Acc:MGI:1918035]	54	74	68	64	58	329	114	113	118	182	0.609849	0.605983	0.52594	0.556841	0.429986	2.21201	0.675335	0.924563	0.924717	1.54094	112.675	-1.22086	0.329427	-3.70601	0.000210553	0.0229761	Down	YES
ENSMUSG00000002679	Med6	mediator complex subunit 6 [Source:MGI Symbol;Acc:MGI:1917042]	179	232	269	218	252	361	305	204	276	331	5.17662	4.86502	5.3278	4.85711	4.78406	6.21537	4.62684	4.27421	5.53869	7.17645	257.663	-0.179895	0.158282	-1.13655	0.255727	0.68948	Down	NO
ENSMUSG00000002688	Prkd1	protein kinase D1 [Source:MGI Symbol;Acc:MGI:99879]	277	292	343	346	382	234	338	207	203	261	6.2257	4.75877	5.27965	5.99118	5.63605	3.13106	3.9849	3.37063	3.16598	4.39782	287.858	0.594615	0.147322	4.03616	5.43e-05	0.0105048	Up	NO
ENSMUSG00000002699	Lcp2	lymphocyte cytosolic protein 2 [Source:MGI Symbol;Acc:MGI:1321402]	99	168	176	170	206	640	206	171	212	408	1.54118	1.89641	1.87643	2.0389	2.10517	5.93151	1.6822	1.92862	2.29012	4.76175	235.81	-0.820024	0.34145	-2.40159	0.016324	0.223349	Down	NO
ENSMUSG00000002718	Cse1l	chromosome segregation 1-like (S. cerevisiae) [Source:MGI Symbol;Acc:MGI:1339951]	1679	2099	2218	1679	1983	2748	2986	1675	1888	1661	17.2702	15.6553	15.6247	13.3053	13.3897	16.8279	16.1112	12.4823	13.4758	12.8087	2018.96	0.0400257	0.143123	0.27966	0.779739	0.946058	Up	NO
ENSMUSG00000002728	Naa20	N(alpha)-acetyltransferase 20, NatB catalytic subunit [Source:MGI Symbol;Acc:MGI:1915127]	356	543	539	514	523	579	562	501	546	634	5.57692	6.16804	5.78277	6.20348	5.37834	5.39994	4.6182	5.6861	5.93528	7.44598	524.113	-0.0174112	0.125716	-0.138496	0.889849	0.973835	Down	NO
ENSMUSG00000002731	Prkra	protein kinase, interferon inducible double stranded RNA dependent activator [Source:MGI Symbol;Acc:MGI:1344375]	568	729	918	642	888	967	972	784	798	886	22.1331	20.598	24.4985	19.2733	22.7148	22.433	19.8679	22.1331	21.5775	25.8831	801.565	-0.063212	0.108681	-0.581628	0.560817	0.874864	Down	NO
ENSMUSG00000002732	Fkbp7	FK506 binding protein 7 [Source:MGI Symbol;Acc:MGI:1336879]	224	297	284	275	400	335	341	350	339	331	7.13939	6.86393	6.19916	6.75262	8.36903	6.3566	5.70109	8.08189	7.4975	7.90914	314.358	-0.0307443	0.157202	-0.195571	0.844946	0.961982	Down	NO
ENSMUSG00000002733	Plekha3	pleckstrin homology domain-containing, family A (phosphoinositide binding specific) member 3 [Source:MGI Symbol;Acc:MGI:1932515]	502	885	741	719	879	1394	1649	915	883	864	13.0018	16.6205	13.1438	14.3468	14.9448	21.4946	22.4033	17.1693	15.8695	16.7765	906.99	-0.398911	0.134125	-2.97417	0.00293786	0.0965911	Down	NO
ENSMUSG00000002741	Ykt6	YKT6 v-SNARE homolog (S. cerevisiae) [Source:MGI Symbol;Acc:MGI:1927550]	1323	2095	1951	2201	2494	2290	2525	1938	2506	1965	34.748	39.8985	35.0937	44.5366	43	35.8073	34.7874	36.877	45.6725	38.692	2093.82	0.00580744	0.131996	0.043997	0.964907	0.993008	Up	NO
ENSMUSG00000002748	Baz1b	bromodomain adjacent to zinc finger domain, 1B [Source:MGI Symbol;Acc:MGI:1353499]	3047	3464	3520	3879	4485	5142	5489	3215	3768	3728	15.008	12.3717	11.8739	14.7196	14.5015	15.0781	14.1819	11.4726	12.8785	13.7662	3895.28	-0.00741509	0.0915514	-0.0809938	0.935447	0.985244	Down	NO
ENSMUSG00000002763	Pex6	peroxisomal biogenesis factor 6 [Source:MGI Symbol;Acc:MGI:2385054]	1031	1176	1583	1252	2072	1687	1900	1870	1860	1742	16.7157	13.8253	17.5771	15.6386	22.0525	16.2835	16.1588	21.9654	20.9258	21.1739	1591.3	-0.193964	0.174596	-1.11093	0.266599	0.700101	Down	NO
ENSMUSG00000002767	Mrpl2	mitochondrial ribosomal protein L2 [Source:MGI Symbol;Acc:MGI:1351622]	233	510	343	589	625	434	529	476	765	439	7.02793	11.1543	7.08544	13.6872	12.3752	7.7934	8.36985	10.4018	16.0117	9.92713	486.972	-0.0739204	0.278324	-0.265591	0.790554	0.948438	Down	NO
ENSMUSG00000002768	Mea1	male enhanced antigen 1 [Source:MGI Symbol;Acc:MGI:96957]	320	590	817	634	751	787	805	680	794	326	6.12995	8.19523	10.7184	9.35671	9.44384	8.97527	8.08898	9.43729	10.5543	4.68179	633.526	0.0298347	0.253815	0.117545	0.906428	0.97672	Up	NO
ENSMUSG00000002769	Gnmt	glycine N-methyltransferase [Source:MGI Symbol;Acc:MGI:1202304]	7	8	8	6	14	9	14	12	14	8	0.269081	0.22296	0.210599	0.177676	0.353247	0.205958	0.282272	0.334181	0.373419	0.230548	9.81804	-0.233358	0.461502	-0.50565	0.613103	NA	Down	NO
ENSMUSG00000002771	Grin2d	glutamate receptor, ionotropic, NMDA2D (epsilon 4) [Source:MGI Symbol;Acc:MGI:95823]	25	50	33	76	59	32	52	37	71	50	0.216607	0.314131	0.195819	0.507309	0.335571	0.165065	0.236333	0.232255	0.42687	0.324785	48.0924	0.138362	0.363972	0.380144	0.703838	0.921951	Up	NO
ENSMUSG00000002778	Kdelr1	KDEL (Lys-Asp-Glu-Leu) endoplasmic reticulum protein retention receptor 1 [Source:MGI Symbol;Acc:MGI:1915387]	1002	1152	1489	1838	1885	1799	1767	2070	2188	1956	19.4072	16.179	19.7511	27.4264	23.9667	20.744	17.9524	29.0468	29.4067	28.4022	1695.95	-0.262354	0.209048	-1.255	0.20948	0.646205	Down	NO
ENSMUSG00000002781	Tmem143	transmembrane protein 143 [Source:MGI Symbol;Acc:MGI:1917459]	237	286	455	361	405	549	557	385	439	404	1.38751	1.2141	1.82432	1.62825	1.55648	1.91349	1.71054	1.63297	1.78343	1.77319	396.766	-0.242709	0.137933	-1.75961	0.0784734	0.443113	Down	NO
ENSMUSG00000002797	Ggct	gamma-glutamyl cyclotransferase [Source:MGI Symbol;Acc:MGI:95700]	170	519	269	338	361	341	440	317	447	476	1.53598	3.40023	1.66454	2.35279	2.14115	1.83425	2.08537	2.07505	2.80253	3.22428	361.152	-0.12344	0.252835	-0.488224	0.625392	0.898274	Down	NO
ENSMUSG00000002799	Jag2	jagged 2 [Source:MGI Symbol;Acc:MGI:1098270]	331	497	584	446	503	641	661	491	381	426	2.9504	3.21226	3.56507	3.06277	2.94322	3.40155	3.09061	3.17077	2.35658	2.84676	485.457	0.0508546	0.144616	0.351652	0.725099	0.928534	Up	NO
ENSMUSG00000002803	Btbd6	BTB (POZ) domain containing 6 [Source:MGI Symbol;Acc:MGI:3026623]	195	94	213	151	129	80	104	99	95	130	2.13809	0.747351	1.59947	1.27555	0.928507	0.522216	0.598162	0.786432	0.722805	1.06862	132.957	0.83291	0.279779	2.97703	0.00291054	0.0962264	Up	NO
ENSMUSG00000002804	Nudt14	nudix (nucleoside diphosphate linked moiety X)-type motif 14 [Source:MGI Symbol;Acc:MGI:1913424]	144	140	249	156	199	230	233	219	223	145	3.33507	2.35111	3.94952	2.78353	3.0255	3.1713	2.83068	3.67468	3.58386	2.51767	190.888	-0.0688636	0.200652	-0.343199	0.731448	0.930302	Down	NO
ENSMUSG00000002808	Epdr1	ependymin related protein 1 (zebrafish) [Source:MGI Symbol;Acc:MGI:2145369]	2256	3303	3924	2552	2090	8211	7670	9695	4695	1596	45.0339	47.8092	53.6453	39.2472	27.3873	97.5804	80.3132	140.21	65.0339	23.8848	4445.62	-1.00741	0.391958	-2.5702	0.0101639	0.17535	Down	YES
ENSMUSG00000002812	Flii	flightless I actin binding protein [Source:MGI Symbol;Acc:MGI:1342286]	2065	2912	2808	2601	2900	4033	4114	2827	3259	2344	28.7604	29.4082	26.7839	27.9089	26.514	33.4403	30.056	28.5255	31.4966	24.4749	2919.95	-0.119889	0.120169	-0.997669	0.31844	0.744858	Down	NO
ENSMUSG00000002814	Top3a	topoisomerase (DNA) III alpha [Source:MGI Symbol;Acc:MGI:1197527]	453	492	557	448	533	629	705	484	484	508	5.02535	3.95764	4.23181	3.8289	3.88148	4.15418	4.1025	3.88997	3.72578	4.22494	522.251	0.0202799	0.113183	0.179178	0.857798	0.965378	Up	NO
ENSMUSG00000002820	Atg4d	autophagy related 4D, cysteine peptidase [Source:MGI Symbol;Acc:MGI:2444308]	284	368	490	481	518	508	524	641	561	540	2.4393	2.29191	2.88234	3.18287	2.92064	2.59762	2.36085	3.98875	3.34359	3.47719	485.815	-0.217898	0.187808	-1.16022	0.24596	0.682937	Down	NO
ENSMUSG00000002825	Qtrt1	queuine tRNA-ribosyltransferase catalytic subunit 1 [Source:MGI Symbol;Acc:MGI:1931441]	118	182	177	184	221	201	228	179	280	208	2.15916	2.41477	2.21808	2.59387	2.65459	2.1896	2.18842	2.37294	3.55521	2.85335	194.619	-0.146162	0.182805	-0.799554	0.423969	0.808182	Down	NO
ENSMUSG00000002831	Plin4	perilipin 4 [Source:MGI Symbol;Acc:MGI:1929709]	4353	4033	14626	1383	665	7659	16768	2437	9846	477	27.1	18.2058	62.3602	6.6333	2.71771	28.3869	54.7586	10.9918	42.5347	2.22632	5838.36	-0.597475	0.957807	-0.623795	0.532763	0.862978	Down	NO
ENSMUSG00000002833	Hdgfl2	HDGF like 2 [Source:MGI Symbol;Acc:MGI:1194492]	1047	1237	1331	895	1112	2603	2285	2078	1439	839	8.66901	7.42668	7.54749	5.70917	6.04407	12.8311	9.9243	12.4652	8.26774	5.20802	1444.04	-0.505047	0.267226	-1.88996	0.058763	0.388268	Down	NO
ENSMUSG00000002835	Chaf1a	chromatin assembly factor 1, subunit A (p150) [Source:MGI Symbol;Acc:MGI:1351331]	491	380	576	666	750	622	697	525	477	566	3.17597	1.7823	2.55164	3.31892	3.18462	2.39525	2.36493	2.46029	2.141	2.74473	569.745	0.165804	0.178475	0.929005	0.352887	0.763985	Up	NO
ENSMUSG00000002844	Adprh	ADP-ribosylarginine hydrolase [Source:MGI Symbol;Acc:MGI:1098234]	1076	1645	1611	1946	2199	1764	1824	1672	1711	1510	25.4078	28.1658	26.0527	35.4017	34.0864	24.7981	22.5928	28.6037	28.0355	26.7312	1674.86	0.147895	0.145902	1.01365	0.310747	0.73884	Up	NO
ENSMUSG00000002845	Tmem39a	transmembrane protein 39a [Source:MGI Symbol;Acc:MGI:1915096]	442	684	561	473	794	608	844	603	903	653	4.5745	5.13311	3.97637	3.77147	5.39441	3.7462	4.582	4.52138	6.48505	5.06668	645.679	-0.114957	0.182434	-0.63013	0.52861	0.861111	Down	NO
ENSMUSG00000002846	Timmdc1	translocase of inner mitochondrial membrane domain containing 1 [Source:MGI Symbol;Acc:MGI:1922139]	351	466	527	409	526	624	682	435	543	362	13.8217	13.3058	14.2123	12.4081	13.5969	14.6286	14.0873	12.4101	14.8374	10.6868	481.465	-0.0186251	0.13989	-0.133142	0.894081	0.97401	Down	NO
ENSMUSG00000002847	Pla1a	phospholipase A1 member A [Source:MGI Symbol;Acc:MGI:1934677]	133	435	350	480	324	154	240	171	181	106	4.99299	11.8414	8.99872	13.8828	7.98467	3.44189	4.72621	4.65091	4.71512	2.98334	256.145	1.16964	0.290338	4.02856	5.61e-05	0.0105779	Up	YES
ENSMUSG00000002870	Mcm2	minichromosome maintenance complex component 2 [Source:MGI Symbol;Acc:MGI:105380]	810	775	829	1081	1273	1056	1070	627	727	968	7.43055	5.15514	5.20826	7.63992	7.66596	5.76721	5.14886	4.16711	4.62779	6.65732	913.024	0.289376	0.165735	1.74602	0.0808079	0.44703	Up	NO
ENSMUSG00000002871	Tpra1	transmembrane protein, adipocyte asscociated 1 [Source:MGI Symbol;Acc:MGI:1345190]	356	412	418	381	593	591	850	595	615	624	2.66005	2.23224	2.13904	2.19327	2.90869	2.62902	3.33158	3.22099	3.18874	3.49553	530.469	-0.41883	0.147909	-2.83168	0.00463043	0.119364	Down	NO
ENSMUSG00000002881	Nab1	Ngfi-A binding protein 1 [Source:MGI Symbol;Acc:MGI:107564]	1122	1961	1664	1365	1726	2405	2536	1351	1367	1534	15.7604	19.9735	16.0077	14.7718	15.9154	20.112	18.6859	13.7487	13.3244	16.1543	1654.84	-0.00940051	0.157246	-0.0597821	0.952329	0.989313	Down	NO
ENSMUSG00000002885	Adgre5	adhesion G protein-coupled receptor E5 [Source:MGI Symbol;Acc:MGI:1347095]	560	854	817	810	733	1618	1033	873	972	995	7.44216	8.22946	7.43593	8.29322	6.39465	12.8014	7.20116	8.40538	8.96358	9.91339	904.711	-0.352106	0.172067	-2.04633	0.0407238	0.328505	Down	NO
ENSMUSG00000002897	Il17ra	interleukin 17 receptor A [Source:MGI Symbol;Acc:MGI:107399]	875	1351	948	805	843	914	1060	985	733	1025	6.16653	6.90384	4.57555	4.37075	3.89998	3.83482	3.91859	5.02923	3.5846	5.41558	954.87	0.203509	0.169388	1.20144	0.229582	0.668124	Up	NO
ENSMUSG00000002900	Lamb1	laminin B1 [Source:MGI Symbol;Acc:MGI:96743]	4289	6305	6332	5344	5792	5995	6540	3493	4478	4758	28.1532	30.0095	28.4652	27.0249	24.9575	23.4275	22.5185	16.6112	20.3967	23.4144	5261.15	0.35434	0.11807	3.00111	0.00268997	0.09219	Up	NO
ENSMUSG00000002908	Kcnn1	potassium intermediate/small conductance calcium-activated channel, subfamily N, member 1 [Source:MGI Symbol;Acc:MGI:1933993]	31	34	61	36	65	39	40	23	22	42	0.292992	0.23301	0.394838	0.262134	0.40328	0.21944	0.198308	0.157486	0.144281	0.297595	38.7668	0.623613	0.301272	2.06994	0.0384583	0.319653	Up	NO
ENSMUSG00000002910	Arrdc2	arrestin domain containing 2 [Source:MGI Symbol;Acc:MGI:1918057]	297	317	347	365	389	313	460	364	367	579	3.54633	2.74464	2.83762	3.35771	3.04912	2.22502	2.88119	3.14888	3.04084	5.1831	377.694	-0.0883897	0.207224	-0.426543	0.669712	0.912826	Down	NO
ENSMUSG00000002944	Cd36	CD36 molecule [Source:MGI Symbol;Acc:MGI:107899]	1006	839	1313	1068	1157	1354	1106	1666	1626	800	9.89406	5.9833	8.84389	8.09236	7.46985	7.92796	5.70588	11.8709	11.0969	5.89867	1192.94	-0.101021	0.248224	-0.406975	0.684027	0.916614	Down	NO
ENSMUSG00000002948	Map2k7	mitogen-activated protein kinase kinase 7 [Source:MGI Symbol;Acc:MGI:1346871]	339	406	414	297	271	440	1000	353	365	229	3.01614	2.61927	2.52263	2.0358	1.58279	2.33062	4.66705	2.2754	2.25345	1.52748	395.793	-0.161906	0.3127	-0.517766	0.604622	0.890191	Down	NO
ENSMUSG00000002949	Timm44	translocase of inner mitochondrial membrane 44 [Source:MGI Symbol;Acc:MGI:1343262]	803	1036	1047	865	1060	1191	1376	986	1286	1007	10.0947	9.44368	9.01422	8.37766	8.74756	8.91369	9.07379	8.98024	11.2182	9.49067	1049.65	-0.0956439	0.0997985	-0.95837	0.337876	0.756052	Down	NO
ENSMUSG00000002957	Ap2a2	adaptor-related protein complex 2, alpha 2 subunit [Source:MGI Symbol;Acc:MGI:101920]	1501	2161	1975	2102	2576	2403	2420	1331	1572	1968	19.9832	20.8613	18.0075	21.5598	22.513	19.0461	16.9002	12.8379	14.5225	19.6426	1968.19	0.285473	0.122545	2.32953	0.0198308	0.241272	Up	NO
ENSMUSG00000002963	Pnkp	polynucleotide kinase 3'- phosphatase [Source:MGI Symbol;Acc:MGI:1891698]	314	440	397	433	466	537	534	449	476	381	3.03942	3.08827	2.6318	3.22906	2.96107	3.09458	2.7114	3.14876	3.19721	2.76486	436.341	-0.0317936	0.120777	-0.263242	0.792364	0.948756	Down	NO
ENSMUSG00000002968	Med25	mediator complex subunit 25 [Source:MGI Symbol;Acc:MGI:1922863]	1570	1887	1865	2115	2457	2393	2583	1839	2077	2221	11.6117	10.1198	9.44665	12.0513	11.929	10.5367	10.021	9.85395	10.6595	12.315	2071.57	0.0135949	0.106415	0.127754	0.898343	0.975075	Up	NO
ENSMUSG00000002980	Bcam	basal cell adhesion molecule [Source:MGI Symbol;Acc:MGI:1929940]	1002	1395	1728	1330	1755	2139	1981	3159	1792	1281	21.8215	22.029	25.7729	22.315	25.0898	27.7329	22.6305	49.8424	27.0807	20.9149	1732.42	-0.373196	0.253431	-1.47258	0.140865	0.56028	Down	NO
ENSMUSG00000002981	Clptm1	cleft lip and palate associated transmembrane protein 1 [Source:MGI Symbol;Acc:MGI:1927155]	1761	3025	3293	2129	2313	2804	3164	2511	2431	1959	12.6362	15.7393	16.1827	11.7696	10.8952	11.9785	11.9093	13.0538	12.1045	10.5385	2499.25	0.126319	0.14726	0.857792	0.391008	0.789696	Up	NO
ENSMUSG00000002983	Relb	avian reticuloendotheliosis viral (v-rel) oncogene related B [Source:MGI Symbol;Acc:MGI:103289]	167	362	323	407	441	481	432	410	417	505	2.29438	3.60628	3.03915	4.30795	3.9773	3.93423	3.11331	4.08098	3.97547	5.20149	385.968	-0.272309	0.208794	-1.3042	0.192165	0.626496	Down	NO
ENSMUSG00000002984	Tomm40	translocase of outer mitochondrial membrane 40 [Source:MGI Symbol;Acc:MGI:1858259]	727	1044	1052	1340	1387	1172	1335	1194	1456	1123	9.41167	9.80022	9.32719	13.3649	11.7872	9.03289	9.06578	11.1987	13.0797	10.8994	1167.95	-0.0252459	0.171013	-0.147626	0.882638	0.971762	Down	NO
ENSMUSG00000002985	Apoe	apolipoprotein E [Source:MGI Symbol;Acc:MGI:88057]	10700	10421	11452	9068	14419	17134	15664	27554	31357	7838	134.926	95.2847	98.8996	88.0948	119.357	128.628	103.611	251.726	274.378	74.0977	15470.3	-0.631584	0.339475	-1.86047	0.062819	0.400182	Down	NO
ENSMUSG00000002992	Apoc2	apolipoprotein C2 [Source:MGI Symbol;Acc:MGI:88054]	5	0	8	15	10	33	15	12	26	17	0.336182	0	0.36842	0.777086	0.441422	1.32107	0.529094	0.584611	1.21316	0.857012	13.5247	-1.38198	0.617475	-2.23812	0.0252135	0.268226	Down	NO
ENSMUSG00000002996	Hbp1	high mobility group box transcription factor 1 [Source:MGI Symbol;Acc:MGI:894659]	1957	2612	2573	1915	2211	2418	3335	2011	1834	2112	20.9131	20.2397	18.8309	15.7661	15.5103	15.3833	18.6946	15.5694	13.5998	16.9204	2265.34	0.145692	0.141789	1.02753	0.304173	0.731965	Up	NO
ENSMUSG00000002997	Prkar2b	protein kinase, cAMP dependent regulatory, type II beta [Source:MGI Symbol;Acc:MGI:97760]	4367	4596	4802	4675	5532	3688	4472	4677	4660	4302	54.8568	41.8629	41.3115	45.2435	45.6174	27.5806	29.4673	42.5644	40.6197	40.514	4601.36	0.327792	0.145308	2.25584	0.0240808	0.262255	Up	NO
ENSMUSG00000003031	Cdkn1b	cyclin-dependent kinase inhibitor 1B [Source:MGI Symbol;Acc:MGI:104565]	2558	3376	6701	2872	2453	9423	7669	6669	5029	2440	27.707	26.5152	49.7086	23.9663	17.4417	60.7638	43.5732	52.3338	37.7986	19.8138	4723.65	-0.623298	0.346272	-1.80003	0.0718564	0.424904	Down	NO
ENSMUSG00000003032	Klf4	Kruppel-like factor 4 (gut) [Source:MGI Symbol;Acc:MGI:1342287]	213	610	379	287	427	401	338	344	255	252	3.96552	8.23479	4.83239	4.11652	5.21855	4.44458	3.30087	4.63992	3.29432	3.51729	346.091	0.419822	0.245415	1.71066	0.0871431	0.462298	Up	NO
ENSMUSG00000003033	Ap1m1	adaptor-related protein complex AP-1, mu subunit 1 [Source:MGI Symbol;Acc:MGI:102776]	955	1190	1203	1100	1190	1309	1493	1149	1274	1199	15.219	13.7509	13.1296	13.5053	12.4489	12.4191	12.4806	13.2658	14.0882	14.3249	1193.2	-0.00145361	0.0772536	-0.0188161	0.984988	0.997607	Down	NO
ENSMUSG00000003037	Rab8a	RAB8A, member RAS oncogene family [Source:MGI Symbol;Acc:MGI:96960]	839	1218	1619	1259	1410	1699	1635	1334	1381	1232	13.7329	14.4561	18.1489	15.8765	15.1503	16.5562	14.0382	15.8194	15.6855	15.1182	1335.31	-0.0294625	0.11858	-0.248461	0.803777	0.95128	Down	NO
ENSMUSG00000003038	Hmgn2	high mobility group nucleosomal binding domain 2 [Source:MGI Symbol;Acc:MGI:96136]	583	582	716	677	1694	1003	1000	1101	1282	1454	5.64391	4.08542	4.74708	5.04926	10.7653	5.78068	5.07812	7.72202	8.61199	10.5527	993.236	-0.350377	0.306105	-1.14463	0.252362	0.686566	Down	NO
ENSMUSG00000003039	Fam32a	family with sequence similarity 32, member A [Source:MGI Symbol;Acc:MGI:1915172]	1366	2221	1990	1910	2197	2090	2553	1932	1993	2022	18.846	22.2188	18.8029	20.3016	19.8976	17.1665	18.4761	19.3111	19.0801	20.9141	1997.08	0.0461172	0.0954982	0.482912	0.629158	0.900151	Up	NO
ENSMUSG00000003051	Elf3	E74-like factor 3 [Source:MGI Symbol;Acc:MGI:1101781]	25	34	44	63	66	30	45	19	24	34	0.592884	0.584678	0.714634	1.15107	1.02749	0.423571	0.559801	0.326449	0.394958	0.604513	37.8536	0.763335	0.27365	2.78945	0.0052797	0.128292	Up	NO
ENSMUSG00000003053	Cyp2c29	cytochrome P450, family 2, subfamily c, polypeptide 29 [Source:MGI Symbol;Acc:MGI:103238]	3	0	3	3	2	2	1	2	3	0	0.0586677	0	0.0401869	0.0452097	0.0256803	0.023285	0.0102546	0.0283371	0.0407193	0	1.9653	0.668489	1.12002	0.596854	0.550605	NA	Up	NO
ENSMUSG00000003062	Stard3nl	STARD3 N-terminal like [Source:MGI Symbol;Acc:MGI:1923455]	405	758	695	567	558	838	751	579	739	523	4.3022	5.83858	5.05618	4.6403	3.8911	5.29964	4.18472	4.45601	5.44734	4.1651	629.339	-0.0271272	0.159466	-0.170113	0.864921	0.96687	Down	NO
ENSMUSG00000003068	Stk11	serine/threonine kinase 11 [Source:MGI Symbol;Acc:MGI:1341870]	1040	1416	1565	1860	2163	1868	2020	1716	1781	1809	10.8359	10.6979	11.1673	14.9305	14.7942	11.5871	11.0402	12.9533	12.8766	14.1306	1695.39	-0.0474632	0.146392	-0.32422	0.745772	0.935247	Down	NO
ENSMUSG00000003070	Efna2	ephrin A2 [Source:MGI Symbol;Acc:MGI:102707]	102	128	141	206	240	177	151	141	153	110	3.92986	3.57591	3.72046	6.11464	6.07	4.05989	3.05171	3.93574	4.09044	3.17728	153.025	0.285613	0.206758	1.38139	0.16716	0.599698	Up	NO
ENSMUSG00000003072	Atp5d	ATP synthase, H+ transporting, mitochondrial F1 complex, delta subunit [Source:MGI Symbol;Acc:MGI:1913293]	1283	2040	2324	2554	3684	2742	2617	2548	2980	2577	29.2769	33.7544	36.3192	44.9	55.1848	37.2504	31.3251	42.1239	47.1865	44.086	2487.43	-0.0686242	0.204568	-0.33546	0.737278	0.932514	Down	NO
ENSMUSG00000003099	Ppp5c	protein phosphatase 5, catalytic subunit [Source:MGI Symbol;Acc:MGI:102666]	703	1051	955	906	1113	1245	1241	1020	1221	1088	9.96691	10.8047	9.2728	9.89603	10.3586	10.5085	9.22929	10.477	12.0123	11.5644	1037.65	-0.124174	0.102758	-1.20842	0.226886	0.665655	Down	NO
ENSMUSG00000003119	Cdk12	cyclin-dependent kinase 12 [Source:MGI Symbol;Acc:MGI:1098802]	834	1120	1127	870	916	1260	1504	740	783	857	4.06325	3.95665	3.76039	3.26553	2.92958	3.65464	3.84367	2.61199	2.64712	3.13023	981.227	0.151768	0.166612	0.910908	0.362344	0.76937	Up	NO
ENSMUSG00000003123	Lipe	lipase, hormone sensitive [Source:MGI Symbol;Acc:MGI:96790]	587	600	1317	617	809	1848	2214	984	1118	700	4.9865	3.69582	7.66205	4.03803	4.51136	9.34599	9.86565	6.05597	6.59026	4.45803	1023.12	-0.541555	0.277242	-1.95337	0.0507763	0.364189	Down	NO
ENSMUSG00000003131	Pafah1b2	platelet-activating factor acetylhydrolase, isoform 1b, subunit 2 [Source:MGI Symbol;Acc:MGI:108415]	1454	2420	2070	2051	2231	2681	3114	2012	2248	1988	11.895	14.3554	11.5977	12.9268	11.9812	13.0575	13.3631	11.925	12.7614	12.1928	2178.72	-0.0445363	0.102046	-0.436435	0.662521	0.910933	Down	NO
ENSMUSG00000003134	Tbc1d8	TBC1 domain family, member 8 [Source:MGI Symbol;Acc:MGI:1927225]	1268	696	2151	660	761	2427	2252	2536	1039	644	14.7606	5.87485	17.1486	5.91911	5.8153	16.8198	13.7513	21.3878	8.39275	5.62029	1412.59	-0.542338	0.431149	-1.25789	0.208431	0.644872	Down	NO
ENSMUSG00000003135	Cnot11	CCR4-NOT transcription complex, subunit 11 [Source:MGI Symbol;Acc:MGI:106580]	463	622	589	805	754	732	881	609	717	783	4.90372	4.77681	4.27231	6.56854	5.24226	4.61554	4.89454	4.67298	5.26948	6.2172	685.267	-0.0318703	0.146158	-0.218054	0.827387	0.958261	Down	NO
ENSMUSG00000003153	Slc2a3	solute carrier family 2 (facilitated glucose transporter), member 3 [Source:MGI Symbol;Acc:MGI:95757]	132	292	198	249	227	200	224	112	163	206	0.992089	1.59134	1.01916	1.4418	1.11997	0.894898	0.883114	0.609853	0.850096	1.16073	197.845	0.46283	0.214554	2.15717	0.0309921	0.293378	Up	NO
ENSMUSG00000003154	Foxj2	forkhead box J2 [Source:MGI Symbol;Acc:MGI:1926805]	706	1046	959	972	1163	1260	1235	913	1030	956	6.83385	7.34167	6.35743	7.2486	7.38996	7.26102	6.27074	6.4027	6.91834	6.93756	1006.57	0.0261316	0.0911083	0.286819	0.774251	0.944675	Up	NO
ENSMUSG00000003161	Sri	sorcin [Source:MGI Symbol;Acc:MGI:98419]	643	786	1094	957	1131	1243	1110	983	942	1117	7.27265	6.44625	8.47426	8.33914	8.39744	8.36989	6.58561	8.05504	7.39328	9.4716	983.918	-0.0644298	0.138852	-0.464019	0.642634	0.904981	Down	NO
ENSMUSG00000003166	Dgcr2	DiGeorge syndrome critical region gene 2 [Source:MGI Symbol;Acc:MGI:892866]	1252	2659	2725	2604	3271	2844	2079	2078	2356	2965	6.26137	9.64242	9.33327	10.0331	10.7386	8.46761	5.45395	7.52909	8.17606	11.1168	2445.97	0.153772	0.214013	0.718519	0.472438	0.833621	Up	NO
ENSMUSG00000003184	Irf3	interferon regulatory factor 3 [Source:MGI Symbol;Acc:MGI:1859179]	670	953	1092	768	944	1279	1555	1376	1433	884	6.56119	6.76711	7.32373	5.79423	6.0685	7.45666	7.98784	9.76243	9.73773	6.49005	1071.37	-0.389421	0.158167	-2.46208	0.0138134	0.208573	Down	NO
ENSMUSG00000003190	Bcl2l12	BCL2-like 12 (proline rich) [Source:MGI Symbol;Acc:MGI:1922986]	280	310	416	324	358	409	413	364	419	355	6.46663	5.19139	6.57983	5.7649	5.42756	5.62353	5.00335	6.09049	6.71486	6.1466	360.982	-0.0372305	0.1192	-0.312337	0.754785	0.938967	Down	NO
ENSMUSG00000003198	Zfp959	zinc finger protein 959 [Source:MGI Symbol;Acc:MGI:2385058]	76	120	141	100	132	163	167	135	146	74	1.91875	2.19681	2.43798	1.94508	2.18768	2.44998	2.21165	2.4693	2.55779	1.40064	122.305	-0.0897811	0.220458	-0.407248	0.683826	0.916614	Down	NO
ENSMUSG00000003199	Mpnd	MPN domain containing [Source:MGI Symbol;Acc:MGI:1915297]	786	1023	957	1204	1618	859	905	930	1215	1337	15.4348	14.5666	12.8704	18.2151	20.8574	10.0424	9.3222	13.231	16.5561	19.6833	1081.87	0.250602	0.236048	1.06166	0.288392	0.718736	Up	NO
ENSMUSG00000003200	Sh3gl1	SH3-domain GRB2-like 1 [Source:MGI Symbol;Acc:MGI:700010]	934	1619	1323	1450	1643	1525	1724	1347	1654	1267	13.2191	16.6152	12.8238	15.8107	15.265	12.8497	12.7993	13.812	16.2441	13.4438	1427.07	0.0610668	0.133456	0.45758	0.647254	0.906349	Up	NO
ENSMUSG00000003206	Ebi3	Epstein-Barr virus induced gene 3 [Source:MGI Symbol;Acc:MGI:1354171]	17	28	19	18	26	103	23	24	30	83	1.20946	1.44447	0.92576	0.986609	1.21431	4.36272	0.858353	1.23706	1.48108	4.42708	35.8328	-1.1056	0.497439	-2.22257	0.0262447	0.271854	Down	NO
ENSMUSG00000003208	Yju2	YJU2 splicing factor [Source:MGI Symbol;Acc:MGI:1920136]	191	204	269	211	293	298	268	275	256	239	2.3546	1.82355	2.27112	2.00398	2.37112	2.18709	1.73305	2.45612	2.18992	2.20887	247.72	-0.0221778	0.152669	-0.145268	0.884499	0.972088	Down	NO
ENSMUSG00000003226	Ranbp2	RAN binding protein 2 [Source:MGI Symbol;Acc:MGI:894323]	3282	4423	3950	3151	3784	4819	5988	2413	2837	3259	21.5294	21.0384	17.7457	15.9246	16.2947	18.8199	20.6047	11.4679	12.9139	16.0275	3708.01	0.202062	0.189979	1.0636	0.287509	0.717435	Up	NO
ENSMUSG00000003227	Edar	ectodysplasin-A receptor [Source:MGI Symbol;Acc:MGI:1343498]	0	30	12	8	4	4	17	4	32	3	0	0.491074	0.185527	0.139131	0.059283	0.0537533	0.20131	0.065416	0.501262	0.0507708	10.9842	-0.0934753	0.938534	-0.0995971	0.920664	0.980338	Down	NO
ENSMUSG00000003228	Grk5	G protein-coupled receptor kinase 5 [Source:MGI Symbol;Acc:MGI:109161]	464	664	775	738	820	752	1032	607	679	645	5.08282	5.27422	5.81421	6.22832	5.89662	4.90424	5.93005	4.81735	5.16132	5.29706	701.793	0.0827883	0.103347	0.801068	0.423092	0.807288	Up	NO
ENSMUSG00000003233	Dvl3	dishevelled segment polarity protein 3 [Source:MGI Symbol;Acc:MGI:108100]	1076	1492	1336	1499	1591	1858	2060	1077	1414	1297	10.1649	10.2202	8.64366	10.9098	9.86646	10.4496	10.2082	7.37117	9.2692	9.18581	1439.19	0.0723282	0.104204	0.694105	0.487616	0.84178	Up	NO
ENSMUSG00000003234	Abcf3	ATP-binding cassette, sub-family F (GCN20), member 3 [Source:MGI Symbol;Acc:MGI:1351656]	659	885	900	894	963	1174	1190	895	931	743	9.88055	9.62146	9.24145	10.3267	9.47815	10.4792	9.35909	9.72189	9.68611	8.35165	906.946	-0.00671222	0.10449	-0.064238	0.948781	0.989081	Down	NO
ENSMUSG00000003235	Eif2b5	eukaryotic translation initiation factor 2B, subunit 5 epsilon [Source:MGI Symbol;Acc:MGI:2446176]	725	964	985	871	1175	1048	1202	858	954	869	18.5898	17.9233	17.2972	17.2061	19.7778	15.998	16.1671	15.9388	16.9742	16.705	950.883	0.118815	0.0885304	1.34208	0.179571	0.612616	Up	NO
ENSMUSG00000003269	Cyth2	cytohesin 2 [Source:MGI Symbol;Acc:MGI:1334255]	863	1384	1300	1311	1584	1342	1558	1407	1636	1102	12.0379	13.9984	12.4189	14.0886	14.5043	11.1444	11.3998	14.2189	15.8353	11.5241	1330.58	0.0343476	0.15415	0.22282	0.823676	0.957877	Up	NO
ENSMUSG00000003271	Sult2b1	sulfotransferase family, cytosolic, 2B, member 1 [Source:MGI Symbol;Acc:MGI:1926342]	1	3	12	11	6	10	10	10	15	9	0.0118876	0.0258647	0.0977064	0.100755	0.0468237	0.0707791	0.0623595	0.0861354	0.123745	0.0802143	8.41646	-0.5896	0.608175	-0.969456	0.332318	NA	Down	NO
ENSMUSG00000003273	Car11	carbonic anhydrase 11 [Source:MGI Symbol;Acc:MGI:1336193]	47	47	76	43	52	77	90	59	85	60	1.27649	0.925598	1.41364	0.899734	0.927104	1.24503	1.28219	1.16092	1.60193	1.22168	62.2573	-0.30561	0.218348	-1.39965	0.161618	0.591868	Down	NO
ENSMUSG00000003279	Dlgap1	DLG associated protein 1 [Source:MGI Symbol;Acc:MGI:1346065]	315	327	318	336	403	741	712	412	365	394	0.694556	0.522813	0.480203	0.570772	0.583315	0.972703	0.823506	0.65815	0.55846	0.651298	418.346	-0.37663	0.165178	-2.28014	0.0225994	0.255287	Down	NO
ENSMUSG00000003282	Plag1	pleiomorphic adenoma gene 1 [Source:MGI Symbol;Acc:MGI:1891916]	31	32	71	72	49	56	74	36	39	58	0.266795	0.199696	0.418479	0.477385	0.276829	0.286924	0.334066	0.224463	0.232907	0.374219	50.6084	0.141517	0.294083	0.481214	0.630365	0.90102	Up	NO
ENSMUSG00000003283	Hck	hemopoietic cell kinase [Source:MGI Symbol;Acc:MGI:96052]	56	207	124	175	147	838	156	121	150	197	1.77864	4.76729	2.69726	4.28218	3.06491	15.8456	2.59904	2.7843	3.30593	4.69086	203.937	-0.683439	0.456654	-1.49662	0.134491	0.55281	Down	NO
ENSMUSG00000003299	Mrpl4	mitochondrial ribosomal protein L4 [Source:MGI Symbol;Acc:MGI:2137210]	556	726	871	840	982	1104	1190	937	1109	883	9.79388	9.27298	10.5075	11.3995	11.3552	11.5775	10.9956	11.9578	13.5555	11.6608	900.251	-0.225624	0.116621	-1.93468	0.0530297	0.371151	Down	NO
ENSMUSG00000003308	Keap1	kelch-like ECH-associated protein 1 [Source:MGI Symbol;Acc:MGI:1858732]	878	976	1314	1216	1672	1068	1492	1210	1121	1165	7.77883	6.27006	7.97292	8.30005	9.72429	5.63323	6.93393	7.76671	6.89174	7.73809	1196.23	0.160169	0.160275	0.999336	0.317632	0.744858	Up	NO
ENSMUSG00000003309	Ap1m2	adaptor protein complex AP-1, mu 2 subunit [Source:MGI Symbol;Acc:MGI:1336974]	35	37	33	31	56	19	36	25	37	40	0.514799	0.394611	0.332421	0.351283	0.540701	0.166379	0.277754	0.2664	0.377634	0.441084	35.0642	0.483528	0.319557	1.51312	0.130249	0.544742	Up	NO
ENSMUSG00000003316	Glg1	golgi apparatus protein 1 [Source:MGI Symbol;Acc:MGI:104967]	4918	5951	5793	5481	6832	7137	7899	4750	5288	4568	44.7603	39.2732	36.1085	38.4319	40.8182	38.6711	37.711	31.3206	33.3964	31.1687	5768.63	0.182407	0.106735	1.70898	0.0874549	0.46263	Up	NO
ENSMUSG00000003341	Atp8b3	ATPase, class I, type 8B, member 3 [Source:MGI Symbol;Acc:MGI:1914581]	0	1	8	4	5	4	3	2	5	1	0	0.0104769	0.0791276	0.0445049	0.0474034	0.0343888	0.0227244	0.0209251	0.0501075	0.0108307	3.14316	0.367288	0.941223	0.390224	0.696371	NA	Up	NO
ENSMUSG00000003344	Btbd2	BTB (POZ) domain containing 2 [Source:MGI Symbol;Acc:MGI:1933831]	933	1089	1297	1188	1356	1549	1683	1039	1183	1171	16.1778	13.6921	15.4021	13.2368	12.8736	15.9903	15.3079	10.8865	11.8721	12.6965	1224.85	0.021779	0.0818128	0.266206	0.790081	0.948438	Up	NO
ENSMUSG00000003345	Csnk1g2	casein kinase 1, gamma 2 [Source:MGI Symbol;Acc:MGI:1920014]	1447	2373	2095	2887	3047	2259	2440	2591	2542	2423	14.3033	17.0086	14.1825	21.9857	19.7716	13.2938	12.6517	18.5552	17.436	17.956	2389.14	0.0925858	0.190689	0.485534	0.627298	0.899292	Up	NO
ENSMUSG00000003346	Abhd17a	abhydrolase domain containing 17A [Source:MGI Symbol;Acc:MGI:106388]	617	771	1072	1239	1354	982	1134	1021	1148	1118	15.8503	14.3618	18.8603	24.5217	22.8335	15.0186	15.2812	19.0025	20.4644	21.5319	1031.88	0.0371001	0.196001	0.189286	0.849869	0.96289	Up	NO
ENSMUSG00000003348	Mob3a	MOB kinase activator 3A [Source:MGI Symbol;Acc:MGI:3050117]	329	578	512	465	552	589	490	412	515	506	6.6581	8.48172	7.09621	7.24994	7.33322	7.09635	5.20165	6.04064	7.23211	7.67702	488.564	0.123104	0.138403	0.889456	0.373758	0.776332	Up	NO
ENSMUSG00000003352	Cacnb3	calcium channel, voltage-dependent, beta 3 subunit [Source:MGI Symbol;Acc:MGI:103307]	524	802	939	1106	1264	812	906	876	997	623	8.79974	9.76598	10.7996	14.3094	13.9344	8.11822	7.98102	10.658	11.6182	7.8436	874.3	0.265839	0.207391	1.28182	0.199904	0.634243	Up	NO
ENSMUSG00000003354	Ccdc65	coiled-coil domain containing 65 [Source:MGI Symbol;Acc:MGI:2146001]	4	8	15	8	9	7	15	8	6	9	0.142899	0.207243	0.367043	0.220201	0.211073	0.148901	0.281124	0.207065	0.148748	0.241062	8.60667	0.140879	0.50036	0.281555	0.778284	NA	Up	NO
ENSMUSG00000003355	Fkbp11	FK506 binding protein 11 [Source:MGI Symbol;Acc:MGI:1913370]	74	111	88	161	141	102	93	85	123	122	1.38302	1.50426	1.12638	2.3182	1.72989	1.13492	0.911743	1.15093	1.59516	1.7094	109.739	0.277113	0.261618	1.05923	0.289497	0.719009	Up	NO
ENSMUSG00000003360	Ddx23	DEAD box helicase 23 [Source:MGI Symbol;Acc:MGI:1921601]	1654	2162	2155	1921	2059	2696	3015	2054	2123	1626	14.3641	13.6145	12.8172	12.8528	11.7382	13.9389	13.7348	12.9234	12.7937	10.5865	2107.24	-0.00425379	0.12684	-0.0335366	0.973247	0.99525	Down	NO
ENSMUSG00000003363	Pld3	phospholipase D family, member 3 [Source:MGI Symbol;Acc:MGI:1333782]	1678	1544	2755	1875	1883	2347	2931	3211	2988	1967	29.9823	20.0043	33.713	25.8108	22.0864	24.9662	27.4714	41.5667	37.0474	26.3491	2292.91	-0.289444	0.199288	-1.45239	0.146393	0.568932	Down	NO
ENSMUSG00000003378	Grik5	glutamate receptor, ionotropic, kainate 5 (gamma 2) [Source:MGI Symbol;Acc:MGI:95818]	755	936	848	1329	1557	1050	1018	955	1218	1347	9.01903	8.10757	6.93762	12.2311	12.2097	7.46738	6.37899	8.26509	10.0963	12.0634	1094.71	0.0944919	0.229257	0.412166	0.680218	0.915138	Up	NO
ENSMUSG00000003379	Cd79a	CD79A antigen (immunoglobulin-associated alpha) [Source:MGI Symbol;Acc:MGI:101774]	7	11	10	14	10	21	11	26	17	16	0.394479	0.449461	0.38591	0.607781	0.369922	0.704513	0.325151	1.06148	0.664726	0.675936	14.2031	-0.640819	0.43547	-1.47156	0.14114	0.561009	Down	NO
ENSMUSG00000003380	Rabac1	Rab acceptor 1 (prenylated) [Source:MGI Symbol;Acc:MGI:1201692]	982	1544	1868	2033	2588	2191	2204	2602	2030	1863	27.7444	31.631	36.1445	44.2515	47.9987	36.8529	32.6637	53.2602	39.7982	39.4606	1954.88	-0.156657	0.210376	-0.744653	0.456482	0.825633	Down	NO
ENSMUSG00000003382	Etv3	ets variant 3 [Source:MGI Symbol;Acc:MGI:1350926]	547	852	909	797	843	1130	1041	632	719	841	2.46003	2.7784	2.79975	2.76146	2.48876	3.0255	2.45581	2.05922	2.24381	2.83555	812.954	0.0496977	0.126705	0.392233	0.694886	0.919091	Up	NO
ENSMUSG00000003402	Prkcsh	protein kinase C substrate 80K-H [Source:MGI Symbol;Acc:MGI:107877]	1890	2416	2727	2687	3001	2738	3253	2798	2895	2005	29.7726	27.5965	29.4199	32.6099	31.0329	25.6776	26.88	31.9326	31.6451	23.6787	2607	0.0680374	0.138566	0.49101	0.623419	0.897803	Up	NO
ENSMUSG00000003410	Elavl3	ELAV like RNA binding protein 3 [Source:MGI Symbol;Acc:MGI:109157]	20	10	25	29	33	26	31	11	15	21	0.207203	0.0751249	0.17738	0.231465	0.224431	0.16036	0.168466	0.0825653	0.107834	0.163109	21.7104	0.382075	0.35711	1.06991	0.284661	0.71606	Up	NO
ENSMUSG00000003411	Rab3b	RAB3B, member RAS oncogene family [Source:MGI Symbol;Acc:MGI:1917158]	23	29	36	17	47	20	51	24	37	30	0.356364	0.325811	0.382001	0.20293	0.478042	0.184488	0.414502	0.269402	0.397802	0.34848	30.6618	0.0862671	0.352175	0.244955	0.806491	0.951854	Up	NO
ENSMUSG00000003418	St8sia6	ST8 alpha-N-acetyl-neuraminide alpha-2,8-sialyltransferase 6 [Source:MGI Symbol;Acc:MGI:2386797]	73	68	140	38	41	93	109	57	66	61	0.768299	0.51894	1.00911	0.308123	0.283269	0.582718	0.601764	0.434624	0.48201	0.48131	73.3614	0.0135718	0.349109	0.0388756	0.96899	0.994676	Up	NO
ENSMUSG00000003420	Fcgrt	Fc fragment of IgG receptor and transporter [Source:MGI Symbol;Acc:MGI:103017]	1123	1636	2151	1904	2568	2988	2863	1897	2670	2187	21.958	23.1952	28.8042	28.6819	32.9617	34.7824	29.3647	26.8728	36.2267	32.059	2133.25	-0.270058	0.144873	-1.8641	0.0623083	0.398748	Down	NO
ENSMUSG00000003421	Nosip	nitric oxide synthase interacting protein [Source:MGI Symbol;Acc:MGI:1913644]	659	821	867	918	1228	1019	1117	1005	1062	1044	11.6809	10.552	10.5247	12.536	14.2886	10.753	10.3857	12.9059	13.0623	13.8733	961.233	-0.0634214	0.146136	-0.43399	0.664296	0.911255	Down	NO
ENSMUSG00000003423	Pih1d1	PIH1 domain containing 1 [Source:MGI Symbol;Acc:MGI:1916095]	398	496	672	574	756	710	699	558	627	620	9.06688	8.19329	10.4844	10.0743	11.3057	9.6294	8.353	9.20958	9.91164	10.589	600.304	0.0122458	0.129598	0.0944907	0.924719	0.981107	Up	NO
ENSMUSG00000003429	Rps11	ribosomal protein S11 [Source:MGI Symbol;Acc:MGI:1351329]	2854	4389	4651	7322	10027	5283	5224	6091	8232	6458	154.464	172.243	172.394	305.303	356.243	170.224	148.309	238.833	309.16	262.035	5977.43	-0.0382189	0.299816	-0.127475	0.898565	0.975094	Down	NO
ENSMUSG00000003435	Supt5	suppressor of Ty 5, DSIF elongation factor subunit [Source:MGI Symbol;Acc:MGI:1202400]	2505	3313	3468	2914	3435	4269	5120	3265	3964	2648	27.3458	26.2245	25.9277	24.5076	24.6157	27.7444	29.3187	25.8225	30.0276	21.6715	3412.71	-0.100916	0.13026	-0.774729	0.4385	0.817637	Down	NO
ENSMUSG00000003436	Dll3	delta like canonical Notch ligand 3 [Source:MGI Symbol;Acc:MGI:1096877]	1	5	9	5	6	2	9	9	3	3	0.0213958	0.0775821	0.131888	0.082433	0.0842753	0.0254757	0.101018	0.139529	0.0445503	0.0481244	5.03325	0.132909	0.73386	0.18111	0.856282	NA	Up	NO
ENSMUSG00000003437	Paf1	Paf1, RNA polymerase II complex component [Source:MGI Symbol;Acc:MGI:1923988]	720	1004	1022	821	992	1277	1513	1140	1239	653	9.13383	9.23542	8.87919	8.024	8.26102	9.64445	10.0682	10.4775	10.9068	6.21043	1015.34	-0.161228	0.185881	-0.86737	0.385739	0.786377	Down	NO
ENSMUSG00000003438	Timm50	translocase of inner mitochondrial membrane 50 [Source:MGI Symbol;Acc:MGI:1913775]	504	606	694	760	974	756	864	833	930	743	11.4152	9.95237	10.765	13.2615	14.4814	10.1939	10.2649	13.6687	14.6163	12.6162	757.062	-0.0673697	0.175176	-0.384583	0.700546	0.920802	Down	NO
ENSMUSG00000003444	Med29	mediator complex subunit 29 [Source:MGI Symbol;Acc:MGI:1914474]	137	241	206	278	396	267	298	281	307	299	8.78075	11.2003	9.0423	13.7272	16.6612	10.188	10.0188	13.0481	13.6538	14.3671	266.238	-0.0921402	0.2266	-0.406621	0.684287	0.916614	Down	NO
ENSMUSG00000003452	Bicd1	BICD cargo adaptor 1 [Source:MGI Symbol;Acc:MGI:1101760]	711	1026	800	648	607	635	979	498	546	583	1.71985	1.79958	1.3253	1.2076	0.963856	0.914453	1.24221	0.872736	0.916469	1.05725	700.423	0.431653	0.198677	2.17263	0.029808	0.286902	Up	NO
ENSMUSG00000003458	Ncstn	nicastrin [Source:MGI Symbol;Acc:MGI:1891700]	2387	3041	2964	2637	3373	3412	3733	3078	3374	3268	40.4416	37.3589	34.3919	34.4202	37.514	34.4152	33.1761	37.7812	39.6666	41.5093	3090.86	-0.0467871	0.0863605	-0.541765	0.58798	0.885122	Down	NO
ENSMUSG00000003464	Pex19	peroxisomal biogenesis factor 19 [Source:MGI Symbol;Acc:MGI:1334458]	1615	1860	3192	1829	2613	2382	3250	1523	2205	2102	21.9494	18.3301	29.7109	19.151	23.3126	19.2734	23.1699	14.9962	20.7952	21.4176	2202.86	0.146308	0.180312	0.811415	0.417127	0.80284	Up	NO
ENSMUSG00000003469	Phyhip	phytanoyl-CoA hydroxylase interacting protein [Source:MGI Symbol;Acc:MGI:1860417]	453	443	257	153	271	343	196	803	858	770	12.3523	8.759	4.79936	3.21415	4.85087	5.56812	2.80346	15.8634	16.2345	15.7408	467.617	-0.589803	0.305505	-1.93058	0.0535345	0.37167	Down	NO
ENSMUSG00000003476	Crhr2	corticotropin releasing hormone receptor 2 [Source:MGI Symbol;Acc:MGI:894312]	1	9	1	0	6	4	4	1	6	1	0.00977329	0.0637862	0.00669233	0	0.0384958	0.0232739	0.0205094	0.00708089	0.0406931	0.00733005	3.16094	0.240818	1.07155	0.224739	0.822183	NA	Up	NO
ENSMUSG00000003477	Inmt	indolethylamine N-methyltransferase [Source:MGI Symbol;Acc:MGI:102963]	2	7	0	4	38	4	5	2	12	13	0.0822601	0.208789	0	0.126759	1.02608	0.0979462	0.107879	0.0595987	0.342507	0.400895	8.40829	0.0813611	1.01564	0.0801085	0.936151	NA	Up	NO
ENSMUSG00000003484	Cyp4f18	cytochrome P450, family 4, subfamily f, polypeptide 18 [Source:MGI Symbol;Acc:MGI:1919304]	28	50	44	50	46	104	113	93	94	64	0.967938	1.25335	1.04171	1.33166	1.04388	2.1404	2.04911	2.32921	2.25491	1.65868	66.0803	-0.922211	0.214931	-4.29072	1.78e-05	0.00479962	Down	NO
ENSMUSG00000003500	Impdh1	inosine monophosphate dehydrogenase 1 [Source:MGI Symbol;Acc:MGI:96567]	791	1023	811	886	1584	909	745	746	807	1416	8.70673	8.165	6.11366	7.51345	11.4455	5.95674	4.30156	5.94907	6.1639	11.685	971.251	0.302221	0.269486	1.12147	0.262086	0.695158	Up	NO
ENSMUSG00000003518	Dusp3	dual specificity phosphatase 3 (vaccinia virus phosphatase VH1-related) [Source:MGI Symbol;Acc:MGI:1919599]	464	711	918	488	655	1026	1154	869	792	592	6.73904	7.48776	9.13114	5.46044	6.24486	8.87143	8.79178	9.1439	7.98195	6.44599	744.924	-0.281171	0.188112	-1.4947	0.134991	0.55312	Down	NO
ENSMUSG00000003526	Prodh	proline dehydrogenase [Source:MGI Symbol;Acc:MGI:97770]	279	134	653	191	221	451	738	239	280	193	2.13384	0.74313	3.42036	1.12543	1.10956	2.05352	2.96077	1.3243	1.486	1.10663	323.301	-0.0819152	0.429207	-0.190853	0.848641	0.962589	Down	NO
ENSMUSG00000003527	Ess2	ess-2 splicing factor [Source:MGI Symbol;Acc:MGI:107854]	391	508	478	526	573	582	644	501	569	594	6.35814	5.98991	5.32334	6.58971	6.1166	5.63434	5.49327	5.90233	6.42051	7.2415	530.177	-0.0424108	0.114858	-0.369244	0.711946	0.924763	Down	NO
ENSMUSG00000003528	Slc25a1	solute carrier family 25 (mitochondrial carrier, citrate transporter), member 1 [Source:MGI Symbol;Acc:MGI:1345283]	1054	1031	1943	1178	1286	1702	2087	1950	1532	1254	22.9236	16.2594	28.9412	19.7385	18.3605	22.0378	23.8098	30.7262	23.1209	20.4469	1475.07	-0.221726	0.196898	-1.1261	0.260125	0.693682	Down	NO
ENSMUSG00000003531	Dgcr6	DiGeorge syndrome critical region gene 6 [Source:MGI Symbol;Acc:MGI:1202877]	404	437	747	512	762	679	716	669	643	469	5.01127	3.93053	6.34585	4.89287	6.20474	5.01421	4.65876	6.01208	5.53454	4.36141	593.174	0.00919677	0.187889	0.0489479	0.960961	0.991451	Up	NO
ENSMUSG00000003534	Ddr1	discoidin domain receptor family, member 1 [Source:MGI Symbol;Acc:MGI:99216]	908	2054	1215	2157	2021	1085	1674	906	1348	1145	11.0346	18.0997	10.1122	20.1951	16.1227	7.84992	10.6713	7.97681	11.3674	10.4319	1436.7	0.597303	0.22306	2.67777	0.00741147	0.149951	Up	NO
ENSMUSG00000003541	Ier3	immediate early response 3 [Source:MGI Symbol;Acc:MGI:104814]	114	1266	276	531	397	128	199	187	307	356	8.27566	66.6396	13.7217	29.6974	18.9186	5.53188	7.57777	9.83491	15.4646	19.3747	377.781	1.32594	0.488658	2.71344	0.00665885	0.143391	Up	NO
ENSMUSG00000003545	Fosb	FBJ osteosarcoma oncogene B [Source:MGI Symbol;Acc:MGI:95575]	13	585	36	56	130	19	57	18	158	105	0.0645888	2.10754	0.122495	0.214355	0.423996	0.0562013	0.148555	0.0647919	0.544725	0.391108	117.29	1.36058	0.949725	1.43261	0.15197	0.578572	Up	NO
ENSMUSG00000003546	Klc4	kinesin light chain 4 [Source:MGI Symbol;Acc:MGI:1922014]	680	904	1325	863	932	1368	1374	913	835	706	19.7979	19.0845	26.4197	19.3574	17.8126	23.7117	20.984	19.2581	16.8694	15.41	965.495	0.0625396	0.179476	0.348456	0.727497	0.929115	Up	NO
ENSMUSG00000003549	Ercc1	excision repair cross-complementing rodent repair deficiency, complementation group 1 [Source:MGI Symbol;Acc:MGI:95412]	186	341	290	308	350	395	409	305	441	205	3.23542	4.30105	3.45476	4.12757	3.99657	4.09054	3.73191	3.8437	5.32303	2.67337	315.796	-0.078193	0.209729	-0.37283	0.709275	0.923767	Down	NO
ENSMUSG00000003555	Cyp17a1	cytochrome P450, family 17, subfamily a, polypeptide 1 [Source:MGI Symbol;Acc:MGI:88586]	1069	4372	826	417	823	732	150	1684	4678	6168	21.1235	62.6427	11.1782	6.34821	10.6755	8.61123	1.55478	24.108	64.1434	91.3735	2138.59	-0.271596	0.686287	-0.395747	0.692292	0.917981	Down	NO
ENSMUSG00000003559	As3mt	arsenite methyltransferase [Source:MGI Symbol;Acc:MGI:1929882]	650	583	1258	565	701	1023	1353	781	797	594	8.53735	5.5524	11.316	5.71722	6.04407	7.99929	9.32177	7.43177	7.26393	5.84903	808.648	-0.0759056	0.245648	-0.309001	0.75732	0.939695	Down	NO
ENSMUSG00000003573	Homer3	homer scaffolding protein 3 [Source:MGI Symbol;Acc:MGI:1347359]	874	1505	2013	912	674	1782	2260	1646	1691	1118	11.855	14.8022	18.6997	9.53038	6.00137	14.39	16.0801	16.1752	15.9161	11.3689	1409.12	-0.388187	0.260077	-1.49258	0.135546	0.553394	Down	NO
ENSMUSG00000003575	Crtc1	CREB regulated transcription coactivator 1 [Source:MGI Symbol;Acc:MGI:2142523]	1075	1241	1287	1384	1768	1578	1716	1395	1539	1653	7.17042	6.0022	5.87918	7.11213	7.74142	6.26628	6.00405	6.74128	7.12326	8.26603	1445.86	-0.0499718	0.133039	-0.375618	0.707201	0.92289	Down	NO
ENSMUSG00000003581	Rnf215	ring finger protein 215 [Source:MGI Symbol;Acc:MGI:1918923]	453	601	659	569	728	799	859	639	696	597	12.0834	11.6243	12.0387	11.6931	12.7475	12.6883	12.0192	12.3488	12.8826	11.9386	647.192	-0.0726888	0.0915348	-0.794111	0.427131	0.810927	Down	NO
ENSMUSG00000003585	Sec14l2	SEC14-like lipid binding 2 [Source:MGI Symbol;Acc:MGI:1915065]	19	34	14	20	34	19	20	26	25	42	0.321118	0.416665	0.16204	0.260406	0.37721	0.191174	0.177306	0.318357	0.293188	0.532155	25.4119	0.0756273	0.395581	0.19118	0.848384	0.962589	Up	NO
ENSMUSG00000003604	Aven	apoptosis, caspase activation inhibitor [Source:MGI Symbol;Acc:MGI:1921518]	198	226	293	365	445	280	347	255	290	324	3.16642	2.62067	3.20902	4.49701	4.6716	2.6658	2.91088	2.95444	3.21815	3.88451	298.157	0.163764	0.194687	0.841168	0.400254	0.795292	Up	NO
ENSMUSG00000003617	Cp	ceruloplasmin [Source:MGI Symbol;Acc:MGI:88476]	582	960	785	811	975	1583	1043	1217	540	842	3.26951	3.91052	3.02017	3.51001	3.59556	5.29428	3.07352	4.95316	2.10503	3.54618	914.765	-0.163854	0.251683	-0.651034	0.515024	0.854918	Down	NO
ENSMUSG00000003623	Crot	carnitine O-octanoyltransferase [Source:MGI Symbol;Acc:MGI:1921364]	837	1516	1445	766	1087	1462	1625	1067	1052	925	11.8667	15.585	14.0306	8.36684	10.1166	12.3401	12.0851	10.9598	10.3496	9.83185	1152.68	0.055637	0.191776	0.290115	0.771728	0.944457	Up	NO
ENSMUSG00000003644	Rps6ka1	ribosomal protein S6 kinase polypeptide 1 [Source:MGI Symbol;Acc:MGI:104558]	318	468	567	639	661	783	547	392	396	710	3.92967	4.19351	4.7986	6.08356	5.36208	5.76046	3.54575	3.50952	3.3957	6.57773	537.334	0.0618482	0.220948	0.279922	0.779537	0.946007	Up	NO
ENSMUSG00000003657	Calb2	calbindin 2 [Source:MGI Symbol;Acc:MGI:101914]	0	3	0	0	0	0	0	31	9	0	0	0.0937155	0	0	0	0	0	0.967458	0.269025	0	4.54483	-2.3736	1.94392	-1.22104	0.222072	NA	Down	NO
ENSMUSG00000003660	Snrnp200	small nuclear ribonucleoprotein 200 (U5) [Source:MGI Symbol;Acc:MGI:2444401]	2977	3647	3690	3442	3962	4288	4762	3027	3163	3141	25.8893	22.9974	21.977	23.061	22.6182	22.2005	21.7231	19.0715	19.0873	20.4784	3557.6	0.153115	0.08696	1.76075	0.0782809	0.443113	Up	NO
ENSMUSG00000003662	Ciao1	cytosolic iron-sulfur protein assembly 1 [Source:MGI Symbol;Acc:MGI:1346998]	609	825	860	761	956	1072	1139	962	928	815	11.8038	11.5947	11.4157	11.3636	12.1636	12.3698	11.5802	13.5086	12.4812	11.8427	876.999	-0.116227	0.0997084	-1.16567	0.243748	0.681154	Down	NO
ENSMUSG00000003665	Has1	hyaluronan synthase 1 [Source:MGI Symbol;Acc:MGI:106590]	0	47	0	8	8	4	0	5	5	7	0	0.496466	0	0.0897837	0.0765029	0.0346878	0	0.0527675	0.0505432	0.0764512	8.4823	1.76102	1.26431	1.39287	0.163659	NA	Up	NO
ENSMUSG00000003680	Taf6l	TATA-box binding protein associated factor 6 like [Source:MGI Symbol;Acc:MGI:2444957]	212	231	315	290	339	265	281	297	314	291	1.76387	1.39362	1.79491	1.8589	1.85154	1.31263	1.22638	1.79027	1.81285	1.81514	282.077	0.108157	0.168915	0.640305	0.521974	0.857745	Up	NO
ENSMUSG00000003721	Insig2	insulin induced gene 2 [Source:MGI Symbol;Acc:MGI:1920249]	444	646	663	562	756	801	899	707	574	568	4.81874	5.08376	4.92794	4.69909	5.38609	5.17546	5.118	5.55906	4.32281	4.62154	648.327	-0.0268578	0.124774	-0.215251	0.829572	0.958261	Down	NO
ENSMUSG00000003731	Kpna6	karyopherin (importin) alpha 6 [Source:MGI Symbol;Acc:MGI:1100836]	1625	2317	2248	2001	2217	2911	3082	1897	2020	1946	16.646	17.2101	15.7708	15.7917	14.9081	17.7527	16.5607	14.0784	14.3586	14.9447	2179.92	0.0191801	0.102507	0.187111	0.851574	0.963301	Up	NO
ENSMUSG00000003746	Man1a	mannosidase 1, alpha [Source:MGI Symbol;Acc:MGI:104677]	919	1066	1334	1076	1055	1182	1541	1118	964	776	6.23421	5.24355	6.19761	5.62349	4.69808	4.77364	5.48352	5.49465	4.53781	3.94653	1088.9	0.16678	0.157799	1.05692	0.29055	0.72018	Up	NO
ENSMUSG00000003752	Itpkc	inositol 1,4,5-trisphosphate 3-kinase C [Source:MGI Symbol;Acc:MGI:2442554]	275	473	388	358	452	411	477	239	231	266	3.05773	3.81356	2.95462	3.06674	3.29919	2.72067	2.78213	1.9253	1.78231	2.21736	350.54	0.488429	0.159527	3.06174	0.00220055	0.0823752	Up	NO
ENSMUSG00000003762	Coq8b	coenzyme Q8B [Source:MGI Symbol;Acc:MGI:1924139]	339	548	576	445	543	548	618	390	523	369	3.18309	3.73106	3.70402	3.21911	3.34696	3.06334	3.04389	2.65305	3.40765	2.59754	480.854	0.185681	0.133616	1.38966	0.164632	0.597006	Up	NO
ENSMUSG00000003778	Brd8	bromodomain containing 8 [Source:MGI Symbol;Acc:MGI:1925906]	1712	1745	2118	1422	1506	2435	2784	1778	1900	1626	11.2674	8.32753	9.54655	7.21017	6.50647	9.54077	9.61123	8.47778	8.67713	8.02282	1872.67	-0.101445	0.166757	-0.608341	0.542962	0.866241	Down	NO
ENSMUSG00000003779	Kif20a	kinesin family member 20A [Source:MGI Symbol;Acc:MGI:1201682]	484	371	576	502	440	463	510	255	302	361	5.71439	3.17615	4.65746	4.56621	3.41019	3.25441	3.15853	2.18121	2.4742	3.19536	426.42	0.564802	0.201794	2.79891	0.00512755	0.126228	Up	NO
ENSMUSG00000003808	Farsa	phenylalanyl-tRNA synthetase, alpha subunit [Source:MGI Symbol;Acc:MGI:1913840]	495	714	757	753	622	850	1006	663	867	536	6.11787	6.39875	6.40756	7.16997	5.04646	6.25432	6.52205	5.93663	7.43563	4.96647	712.491	-0.0361996	0.160019	-0.226221	0.82103	0.956927	Down	NO
ENSMUSG00000003809	Gcdh	glutaryl-Coenzyme A dehydrogenase [Source:MGI Symbol;Acc:MGI:104541]	503	614	753	514	618	912	888	685	789	734	10.2833	9.10198	10.543	8.09572	8.29383	11.1001	9.5229	10.1458	11.193	11.2499	688.157	-0.237996	0.102944	-2.3119	0.0207831	0.244813	Down	NO
ENSMUSG00000003810	Mast2	microtubule associated serine/threonine kinase 2 [Source:MGI Symbol;Acc:MGI:894676]	1012	1489	1354	1156	1364	1511	1575	1002	1138	1156	6.25053	6.66858	5.72739	4.41767	4.44145	5.55606	5.10279	3.60088	3.91701	4.29887	1257.92	0.193728	0.104505	1.85376	0.0637734	0.401678	Up	NO
ENSMUSG00000003812	Dnase2a	deoxyribonuclease II alpha [Source:MGI Symbol;Acc:MGI:1329019]	212	339	388	326	329	495	424	606	354	349	1.86498	2.16242	2.33761	2.20944	1.89992	2.59244	1.95657	3.86227	2.16095	2.30171	376.616	-0.329442	0.215467	-1.52897	0.126272	0.539817	Down	NO
ENSMUSG00000003813	Rad23a	RAD23 homolog A, nucleotide excision repair protein [Source:MGI Symbol;Acc:MGI:105126]	629	890	942	616	689	1075	1262	1007	1108	658	11.0608	11.3482	11.3446	8.34532	7.95346	11.2541	11.6409	12.8291	13.5201	8.67459	870.295	-0.266348	0.173425	-1.53581	0.124585	0.536164	Down	NO
ENSMUSG00000003814	Calr	calreticulin [Source:MGI Symbol;Acc:MGI:88252]	9646	13669	12707	11982	12059	14212	18890	15135	19147	9099	186.389	191.519	168.158	178.373	152.963	163.491	191.468	211.878	256.73	131.812	13442.8	-0.162274	0.19443	-0.834613	0.403936	0.796465	Down	NO
ENSMUSG00000003824	Syce2	synaptonemal complex central element protein 2 [Source:MGI Symbol;Acc:MGI:1919096]	70	94	120	160	161	123	116	94	96	143	1.93184	1.88106	2.26806	3.40189	2.91675	2.02088	1.67927	1.87945	1.83843	2.95867	116.244	0.210237	0.235095	0.894265	0.37118	0.77404	Up	NO
ENSMUSG00000003847	Nfat5	nuclear factor of activated T cells 5 [Source:MGI Symbol;Acc:MGI:1859333]	1616	1524	1582	1598	4715	1832	2527	4779	5195	1544	3.33313	2.27928	2.2347	2.5393	6.38402	2.24958	2.73405	7.14133	7.43532	2.38751	2675.41	-0.390033	0.441582	-0.883262	0.377095	0.778284	Down	NO
ENSMUSG00000003848	Nob1	NIN1/RPN12 binding protein 1 homolog [Source:MGI Symbol;Acc:MGI:1914869]	568	972	716	920	1398	798	763	677	859	847	7.90013	9.80291	6.82026	9.85828	12.7642	6.60778	5.56675	6.82192	8.29054	8.83197	844.486	0.350415	0.20812	1.68372	0.0922358	0.474573	Up	NO
ENSMUSG00000003849	Nqo1	NAD(P)H dehydrogenase, quinone 1 [Source:MGI Symbol;Acc:MGI:103187]	64	116	70	133	183	106	115	80	127	151	3.38349	4.44681	2.53446	5.4171	6.35096	3.33626	3.18917	3.06416	4.65902	5.98482	112.906	0.0790452	0.301756	0.261951	0.793359	0.949182	Up	NO
ENSMUSG00000003863	Ppfia3	protein tyrosine phosphatase, receptor type, f polypeptide (PTPRF), interacting protein (liprin), alpha 3 [Source:MGI Symbol;Acc:MGI:1924037]	33	25	117	47	49	58	62	17	42	44	0.20104	0.110436	0.488149	0.220591	0.19596	0.210359	0.19813	0.0750321	0.177548	0.200957	47.9986	0.478871	0.432267	1.10781	0.267943	0.701413	Up	NO
ENSMUSG00000003865	Gys1	glycogen synthase 1, muscle [Source:MGI Symbol;Acc:MGI:101805]	622	654	955	744	839	1063	1140	649	766	654	7.23139	5.5133	7.6039	6.66395	6.40317	7.35751	6.95228	5.46648	6.17965	5.70029	790.836	0.0508802	0.13644	0.372914	0.709213	0.923767	Up	NO
ENSMUSG00000003868	Ruvbl2	RuvB-like protein 2 [Source:MGI Symbol;Acc:MGI:1342299]	857	965	1122	1240	1399	1300	1231	1000	1256	1048	17.1657	14.0156	15.3913	19.1351	18.395	15.5021	12.9339	14.5115	17.4572	15.7373	1129.47	0.107085	0.132692	0.807019	0.419655	0.80416	Up	NO
ENSMUSG00000003872	Lin7b	lin-7 homolog B, crumbs cell polarity complex component [Source:MGI Symbol;Acc:MGI:1330858]	72	50	247	35	56	174	166	184	114	36	2.14804	1.08165	5.04673	0.80446	1.09673	3.09048	2.59783	3.97705	2.36005	0.805198	109.876	-0.536722	0.529877	-1.01292	0.311099	0.739034	Down	NO
ENSMUSG00000003873	Bax	BCL2-associated X protein [Source:MGI Symbol;Acc:MGI:99702]	493	1007	764	939	978	862	898	865	1026	636	15.6765	23.2185	16.6379	23.0036	20.4147	16.3184	14.9786	19.9274	22.6388	15.1617	836.337	0.120004	0.196527	0.610623	0.541449	0.865562	Up	NO
ENSMUSG00000003882	Il7r	interleukin 7 receptor [Source:MGI Symbol;Acc:MGI:96562]	119	97	101	106	93	251	141	277	239	221	1.86526	1.10247	1.08422	1.28005	0.956923	2.34225	1.15932	3.14561	2.59953	2.59701	163.965	-0.925877	0.258992	-3.57492	0.000350339	0.031193	Down	NO
ENSMUSG00000003923	Tfam	transcription factor A, mitochondrial [Source:MGI Symbol;Acc:MGI:107810]	712	995	1018	871	993	1135	1191	928	835	990	11.0027	11.1492	10.7738	10.3697	10.0733	10.4419	9.65433	10.3896	8.95385	11.4695	953.005	0.0358671	0.0946515	0.378938	0.704734	0.921986	Up	NO
ENSMUSG00000003929	Zfp81	zinc finger protein 81 [Source:MGI Symbol;Acc:MGI:1890752]	435	532	480	349	480	560	688	410	447	545	4.1094	3.64421	3.10551	2.54005	2.97668	3.14951	3.40933	2.80611	2.93022	3.85988	485.939	-0.0228452	0.155655	-0.146768	0.883315	0.971822	Down	NO
ENSMUSG00000003934	Efnb3	ephrin B3 [Source:MGI Symbol;Acc:MGI:109196]	102	118	123	253	355	185	135	137	195	220	2.63102	2.20702	2.17285	5.02771	6.01109	2.84093	1.82662	2.56021	3.49029	4.25435	180.368	0.135243	0.337598	0.400604	0.688712	0.916752	Up	NO
ENSMUSG00000003948	Mmd	monocyte to macrophage differentiation-associated [Source:MGI Symbol;Acc:MGI:1914718]	434	741	596	693	768	617	721	492	605	703	9.1109	11.2796	8.56879	11.2081	10.5836	7.71121	7.93958	7.48286	8.81313	11.0641	629.68	0.213526	0.149822	1.4252	0.1541	0.58084	Up	NO
ENSMUSG00000003949	Hlf	hepatic leukemia factor [Source:MGI Symbol;Acc:MGI:96108]	227	242	307	308	580	316	457	196	194	585	1.60792	1.24296	1.48929	1.6808	2.69692	1.33257	1.69803	1.00583	0.953548	3.10658	333.691	0.0639565	0.337208	0.189665	0.849572	0.96289	Up	NO
ENSMUSG00000003955	Fam162a	family with sequence similarity 162, member A [Source:MGI Symbol;Acc:MGI:1917436]	403	603	1549	946	1026	873	801	799	588	636	21.1287	22.9238	55.6187	38.2108	35.3115	27.2488	22.0288	30.3491	21.3919	24.9984	806.223	0.423935	0.277448	1.52798	0.126518	0.540307	Up	NO
ENSMUSG00000003970	Rpl8	ribosomal protein L8 [Source:MGI Symbol;Acc:MGI:1350927]	8243	11967	11744	16506	21498	12919	13239	11818	15147	13193	390.297	410.864	380.827	602.114	668.205	364.171	328.818	405.402	497.669	468.319	13466.8	0.1881	0.208604	0.901707	0.367212	0.77182	Up	NO
ENSMUSG00000003992	Ssbp2	single-stranded DNA binding protein 2 [Source:MGI Symbol;Acc:MGI:1914220]	325	447	411	500	627	555	598	408	547	540	2.74098	2.73359	2.37392	3.24878	3.4713	2.78665	2.64555	2.49296	3.20121	3.41432	487.229	-0.0331803	0.147581	-0.224828	0.822113	0.957085	Down	NO
ENSMUSG00000004018	Fancl	Fanconi anemia, complementation group L [Source:MGI Symbol;Acc:MGI:1914280]	122	139	180	152	174	176	158	203	208	197	2.45023	2.02426	2.47584	2.35191	2.29403	2.10439	1.66455	2.95377	2.89878	2.96621	170.147	-0.119213	0.176453	-0.67561	0.499288	0.846765	Down	NO
ENSMUSG00000004031	Brinp2	bone morphogenic protein/retinoic acid inducible neural-specific 2 [Source:MGI Symbol;Acc:MGI:2443333]	39	799	52	583	206	34	83	24	363	44	0.307795	4.57246	0.281064	3.54484	1.06726	0.159752	0.343612	0.137226	1.98797	0.260338	225.496	1.89517	1.02707	1.84521	NA	NA	Up	NO
ENSMUSG00000004032	Gstm5	glutathione S-transferase, mu 5 [Source:MGI Symbol;Acc:MGI:1309466]	256	430	516	542	864	551	452	458	577	560	8.42758	10.2644	11.6336	13.7464	18.6715	10.7989	7.80534	10.9235	13.1808	13.821	511.603	0.100104	0.245845	0.407184	0.683873	0.916614	Up	NO
ENSMUSG00000004035	Gstm7	glutathione S-transferase, mu 7 [Source:MGI Symbol;Acc:MGI:1915562]	350	331	1032	289	366	699	779	635	739	367	12.4777	8.55648	25.1969	7.93763	8.56541	14.8357	14.5678	16.401	18.2816	9.80888	543.551	-0.336644	0.325849	-1.03313	0.301544	0.729012	Down	NO
ENSMUSG00000004038	Gstm3	glutathione S-transferase, mu 3 [Source:MGI Symbol;Acc:MGI:106026]	2	8	4	2	4	6	11	7	5	0	0.125241	0.363267	0.171564	0.0964952	0.164464	0.223722	0.361362	0.317587	0.217286	0	4.66093	-0.325799	0.819117	-0.397745	0.690818	NA	Down	NO
ENSMUSG00000004040	Stat3	signal transducer and activator of transcription 3 [Source:MGI Symbol;Acc:MGI:103038]	1655	3946	2521	2333	2521	3191	3426	2016	2626	2491	8.63336	14.9259	9.00651	9.37613	8.6329	9.91003	9.37476	7.61911	9.50562	9.7419	2618.48	0.0986322	0.187603	0.525749	0.599063	0.88821	Up	NO
ENSMUSG00000004043	Stat5a	signal transducer and activator of transcription 5A [Source:MGI Symbol;Acc:MGI:103036]	642	1478	860	853	839	897	977	650	1466	806	5.28104	8.8158	4.84491	5.40581	4.53053	4.39282	4.21571	3.87374	8.36802	4.97059	938.633	0.135268	0.247038	0.547561	0.583993	0.883838	Up	NO
ENSMUSG00000004044	Cavin1	caveolae associated 1 [Source:MGI Symbol;Acc:MGI:1277968]	5008	9120	7138	7121	9419	8684	7664	5476	7229	9031	99.1014	130.862	96.7373	108.563	122.355	102.306	79.554	78.5074	99.2653	133.98	7486.53	0.154674	0.172321	0.897592	0.369403	0.773737	Up	NO
ENSMUSG00000004054	Map3k11	mitogen-activated protein kinase kinase kinase 11 [Source:MGI Symbol;Acc:MGI:1346880]	986	1440	1538	1466	1627	1899	1824	1499	1390	1196	12.3273	13.0544	13.1689	14.1206	13.3531	14.1346	11.9621	13.5777	12.059	11.2101	1459.13	0.0339038	0.111457	0.304189	0.760984	0.940805	Up	NO
ENSMUSG00000004056	Akt2	thymoma viral proto-oncogene 2 [Source:MGI Symbol;Acc:MGI:104874]	1000	1426	1448	1359	1784	1699	1607	1417	1392	1598	6.47347	6.69359	6.41959	6.77772	7.58113	6.54782	5.45688	6.64567	6.25288	7.75536	1452.88	0.0283853	0.118049	0.240453	0.809979	0.953418	Up	NO
ENSMUSG00000004069	Dnaja3	DnaJ heat shock protein family (Hsp40) member A3 [Source:MGI Symbol;Acc:MGI:1933786]	921	1451	1550	1102	1445	1817	1938	1191	1442	1174	15.1537	17.3112	17.4659	13.9691	15.6073	17.7983	16.7264	14.1972	16.4637	14.4815	1368.15	-0.0339566	0.126086	-0.269312	0.787689	0.948167	Down	NO
ENSMUSG00000004070	Hmox2	heme oxygenase 2 [Source:MGI Symbol;Acc:MGI:109373]	443	628	829	481	520	968	741	745	504	458	9.05441	9.30721	11.6042	7.57407	6.97689	11.7787	7.9445	11.0318	7.14812	7.01796	619.717	-0.0629741	0.226879	-0.277567	0.781345	0.94642	Down	NO
ENSMUSG00000004071	Cdip1	cell death inducing Trp53 target 1 [Source:MGI Symbol;Acc:MGI:1913876]	1073	2167	1329	1128	2469	1528	1801	1510	1369	1441	5.95488	8.72037	5.05127	4.82292	8.9949	5.04851	5.24298	6.0713	5.27207	5.9955	1558.65	0.252049	0.220228	1.14449	0.252419	0.686613	Up	NO
ENSMUSG00000004085	Map3k20	mitogen-activated protein kinase kinase kinase 20 [Source:MGI Symbol;Acc:MGI:2443258]	1106	1548	1356	697	843	1802	1847	600	664	1026	8.29581	8.41932	6.96571	4.02776	4.15081	8.04683	7.26711	3.26052	3.45602	5.76951	1121.38	0.179309	0.327197	0.548016	0.583681	0.883755	Up	NO
ENSMUSG00000004096	Cwc15	CWC15 spliceosome-associated protein [Source:MGI Symbol;Acc:MGI:1913320]	653	1043	1154	946	1191	1317	1393	1162	1252	996	22.1268	25.6267	26.7802	24.6959	26.4923	26.5679	24.7598	28.5262	29.4384	25.3019	1087.36	-0.130006	0.117201	-1.10925	0.267321	0.701069	Down	NO
ENSMUSG00000004098	Col5a3	collagen, type V, alpha 3 [Source:MGI Symbol;Acc:MGI:1858212]	59	200	132	151	105	123	141	91	133	46	0.700315	1.72137	1.07304	1.38085	0.81815	0.869182	0.87791	0.782552	1.09546	0.409344	115.931	0.460377	0.33798	1.36214	0.173153	0.605014	Up	NO
ENSMUSG00000004099	Dnmt1	DNA methyltransferase (cytosine-5) 1 [Source:MGI Symbol;Acc:MGI:94912]	2529	2596	3128	3136	3145	3201	3834	1759	1814	2394	22.4256	16.6918	18.9961	21.4239	18.307	16.8984	17.8336	11.3004	11.1618	15.915	2716.62	0.406207	0.151871	2.67468	0.00748013	0.150219	Up	NO
ENSMUSG00000004100	Ppan	peter pan homolog [Source:MGI Symbol;Acc:MGI:2178445]	491	808	668	739	892	758	706	651	905	646	4.9585	5.91674	4.62005	5.74963	5.91337	4.55726	3.73994	4.76301	6.34193	4.8909	719.664	0.137463	0.168307	0.816738	0.414078	0.801965	Up	NO
ENSMUSG00000004105	Angptl2	angiopoietin-like 2 [Source:MGI Symbol;Acc:MGI:1347002]	740	674	804	714	1066	1036	991	844	644	725	6.85272	4.52578	5.09905	5.09398	6.48023	5.71159	4.81389	5.66247	4.13829	5.03335	815.109	0.110354	0.168512	0.654872	0.51255	0.853387	Up	NO
ENSMUSG00000004110	Cacna1e	calcium channel, voltage-dependent, R type, alpha 1E subunit [Source:MGI Symbol;Acc:MGI:106217]	21	60	68	29	33	37	130	49	68	189	0.050456	0.10453	0.111892	0.0536802	0.0520488	0.0529242	0.163841	0.0852939	0.11337	0.340439	65.9643	-1.03313	0.449253	-2.29965	0.0214679	0.247954	Down	NO
ENSMUSG00000004113	Cacna1b	calcium channel, voltage-dependent, N type, alpha 1B subunit [Source:MGI Symbol;Acc:MGI:88296]	1	6	1	2	0	2	3	3	0	3	0.00466612	0.0203014	0.00319516	0.00719025	0	0.00555589	0.00734273	0.010142	0	0.0104952	2.08554	-0.0616974	1.16	-0.0531872	0.957583	NA	Down	NO
ENSMUSG00000004127	Trmt10a	tRNA methyltransferase 10A [Source:MGI Symbol;Acc:MGI:1920421]	155	314	215	176	195	267	299	223	241	214	1.06324	1.56183	1.01005	0.930124	0.878087	1.09038	1.07588	1.10825	1.14716	1.10053	226.05	-0.0663181	0.174701	-0.379609	0.704236	0.921966	Down	NO
ENSMUSG00000004151	Etv1	ets variant 1 [Source:MGI Symbol;Acc:MGI:99254]	64	90	129	60	81	20	85	14	22	40	0.239355	0.244069	0.330412	0.172879	0.198863	0.0445315	0.166753	0.0379342	0.0570932	0.112155	60.2395	1.47998	0.427444	3.4624	0.000535374	0.038398	Up	YES
ENSMUSG00000004187	Kifc2	kinesin family member C2 [Source:MGI Symbol;Acc:MGI:109187]	316	379	512	260	303	663	646	504	508	362	4.00503	3.48305	4.44417	2.53875	2.52094	5.00263	4.29479	4.62786	4.46772	3.43965	434.186	-0.429026	0.20222	-2.12158	0.0338731	0.303527	Down	NO
ENSMUSG00000004207	Psap	prosaposin [Source:MGI Symbol;Acc:MGI:97783]	21440	33299	28390	35415	33690	70951	56536	51771	55165	34500	441.286	496.968	400.186	561.577	455.195	869.4	610.395	771.993	787.884	532.356	40871	-0.641013	0.176045	-3.64118	0.000271387	0.0269673	Down	NO
ENSMUSG00000004221	Ikbkg	inhibitor of kappaB kinase gamma [Source:MGI Symbol;Acc:MGI:1338074]	528	1138	806	967	601	1281	1542	622	1034	689	1.93296	3.02087	2.02081	2.72735	1.44432	2.79192	2.96117	1.64972	2.62671	1.89101	890.928	-0.112492	0.248337	-0.452979	0.650564	0.908358	Down	NO
ENSMUSG00000004231	Pax2	paired box 2 [Source:MGI Symbol;Acc:MGI:97486]	4	0	1	7	8	9	3	0	2	1	0.0415096	0	0.007106	0.0559728	0.0545026	0.0556093	0.0163302	0	0.0144004	0.00778314	3.42936	0.776489	1.00525	0.77243	0.43986	NA	Up	NO
ENSMUSG00000004233	Wars2	tryptophanyl tRNA synthetase 2 (mitochondrial) [Source:MGI Symbol;Acc:MGI:1917810]	175	160	362	96	114	268	205	60	150	191	1.54478	1.02412	2.18847	0.652874	0.660595	1.40841	0.949235	0.383715	0.918809	1.26401	175.055	0.190005	0.405426	0.468656	0.639316	0.903289	Up	NO
ENSMUSG00000004263	Atn1	atrophin 1 [Source:MGI Symbol;Acc:MGI:104725]	2047	2422	2725	3220	3753	3712	4111	2734	3019	2642	32.8508	28.1842	29.95	39.8118	39.5375	35.4652	34.6072	31.7877	33.6198	31.787	2973.99	-0.018813	0.0958968	-0.19618	0.844469	0.961738	Down	NO
ENSMUSG00000004264	Phb2	prohibitin 2 [Source:MGI Symbol;Acc:MGI:102520]	1892	2571	3643	3192	3544	3576	4245	2616	3536	2686	32.0286	31.5589	42.2356	41.6301	39.3834	36.0397	37.6952	32.0839	41.5368	34.0888	3075.14	0.00656524	0.133801	0.0490673	0.960866	0.991451	Up	NO
ENSMUSG00000004266	Ptpn6	protein tyrosine phosphatase, non-receptor type 6 [Source:MGI Symbol;Acc:MGI:96055]	199	232	360	204	331	1209	450	241	325	468	3.26379	2.75905	4.04364	2.57767	3.56368	11.8049	3.87143	2.86363	3.69875	5.75443	380.72	-0.733471	0.342674	-2.14043	0.0323198	0.297861	Down	NO
ENSMUSG00000004267	Eno2	enolase 2, gamma neuronal [Source:MGI Symbol;Acc:MGI:95394]	47	100	79	90	88	112	99	132	146	105	0.299832	0.462575	0.345149	0.442336	0.368522	0.42537	0.33129	0.610081	0.646305	0.50218	98.4686	-0.391353	0.235958	-1.65857	0.0972017	0.485106	Down	NO
ENSMUSG00000004268	Emg1	EMG1 N1-specific pseudouridine methyltransferase [Source:MGI Symbol;Acc:MGI:1315195]	537	870	861	957	1194	993	1248	884	1072	929	5.74902	6.7537	6.31285	7.89331	8.39125	6.32901	7.00851	6.85653	7.96378	7.45631	933.929	-0.0610263	0.141105	-0.432488	0.665386	0.911804	Down	NO
ENSMUSG00000004270	Lpcat3	lysophosphatidylcholine acyltransferase 3 [Source:MGI Symbol;Acc:MGI:1315211]	1015	1493	2407	1447	1556	1730	2324	1696	1869	1109	13.599	14.5045	22.0861	14.9361	13.6852	13.7992	16.3331	16.4626	17.3761	11.1394	1626.98	0.0269681	0.204231	0.132047	0.894947	0.97401	Up	NO
ENSMUSG00000004285	Atp6v1f	ATPase, H+ transporting, lysosomal V1 subunit F [Source:MGI Symbol;Acc:MGI:1913394]	503	861	988	1106	1308	1151	1196	1345	1325	875	38.8503	48.2205	52.2618	65.8124	66.3186	52.9258	48.4561	75.2627	71.0143	50.6666	1045.82	-0.183938	0.220006	-0.836059	0.403122	0.796465	Down	NO
ENSMUSG00000004296	Il12b	interleukin 12b [Source:MGI Symbol;Acc:MGI:96540]	4	7	8	6	14	22	6	8	8	4	0.116862	0.148307	0.160085	0.135059	0.268518	0.382687	0.0919637	0.169337	0.162207	0.0876248	8.36277	-0.109505	0.576206	-0.190046	0.849273	NA	Down	NO
ENSMUSG00000004317	Clcn5	chloride channel, voltage-sensitive 5 [Source:MGI Symbol;Acc:MGI:99486]	986	2088	1561	673	616	2022	2036	1169	1021	532	6.18296	9.49408	6.70386	3.25134	2.53573	7.54861	6.69713	5.31088	4.44273	2.50103	1235.7	-0.0206737	0.393112	-0.0525898	0.958059	0.990584	Down	NO
ENSMUSG00000004319	Clcn3	chloride channel, voltage-sensitive 3 [Source:MGI Symbol;Acc:MGI:103555]	1473	1771	2038	1331	1481	1969	2599	1516	1308	1450	4.72044	4.11529	4.47287	3.28613	3.11557	3.75657	4.36895	3.51974	2.90865	3.48366	1664.34	0.0834996	0.175126	0.476798	0.633506	0.902237	Up	NO
ENSMUSG00000004328	Hif3a	hypoxia inducible factor 3, alpha subunit [Source:MGI Symbol;Acc:MGI:1859778]	30	18	46	30	43	52	55	30	27	41	0.333848	0.145244	0.350576	0.257203	0.314114	0.344498	0.321053	0.241867	0.208489	0.342049	36.2605	-0.0841576	0.306942	-0.274181	0.783946	0.946859	Down	NO
ENSMUSG00000004341	Gpx6	glutathione peroxidase 6 [Source:MGI Symbol;Acc:MGI:1922762]	6	2	11	12	9	4	1	3	1	4	0.287266	0.0694232	0.360667	0.442584	0.282826	0.113995	0.0251013	0.104046	0.0332134	0.143572	5.44595	1.76025	0.758302	2.3213	0.0202705	NA	Up	NO
ENSMUSG00000004347	Pde1c	phosphodiesterase 1C [Source:MGI Symbol;Acc:MGI:108413]	13	13	12	16	10	11	13	8	11	4	0.0360987	0.0261753	0.0228214	0.0342288	0.018229	0.018185	0.0189361	0.0160935	0.0211954	0.00832772	11.1863	0.67129	0.45084	1.48898	0.136493	0.555111	Up	NO
ENSMUSG00000004356	Utp20	UTP20 small subunit processome component [Source:MGI Symbol;Acc:MGI:1917933]	941	1333	1068	1079	1136	1199	1529	815	1025	1057	6.62371	6.80368	5.14855	5.8514	5.24918	5.02455	5.6456	4.15624	5.00656	5.57795	1103.93	0.191654	0.135007	1.41958	0.155729	0.584157	Up	NO
ENSMUSG00000004359	Spic	Spi-C transcription factor (Spi-1/PU.1 related) [Source:MGI Symbol;Acc:MGI:1341168]	37	51	42	29	51	70	89	91	59	151	0.603816	0.603499	0.469416	0.364611	0.546354	0.680094	0.761878	1.07591	0.668133	1.84743	65.8857	-0.949212	0.304553	-3.11673	0.00182867	0.0744314	Down	NO
ENSMUSG00000004360	9330159F19Rik	RIKEN cDNA 9330159F19 gene [Source:MGI Symbol;Acc:MGI:3036239]	2	5	4	21	16	2	9	1	8	8	0.0192487	0.0348983	0.0263681	0.155725	0.101095	0.0114596	0.0454403	0.00697298	0.053435	0.0577317	7.46784	0.595794	0.764028	0.779806	0.435505	NA	Up	NO
ENSMUSG00000004364	Cul3	cullin 3 [Source:MGI Symbol;Acc:MGI:1347360]	1555	2069	1998	1707	2021	2642	2814	1582	1681	1795	20.3783	19.6608	17.9323	17.2345	17.3863	20.6128	19.3443	15.0202	15.2865	17.6356	1945.21	0.0500614	0.124042	0.403583	0.686519	0.916752	Up	NO
ENSMUSG00000004366	Sst	somatostatin [Source:MGI Symbol;Acc:MGI:98326]	1	0	0	0	0	0	0	1	0	1	0.113864	0	0	0	0	0	0	0.0824958	0	0.0853987	0.346817	-0.377999	3.14907	-0.120035	0.904455	NA	Down	NO
ENSMUSG00000004371	Il11	interleukin 11 [Source:MGI Symbol;Acc:MGI:107613]	2	32	6	9	6	3	4	5	3	0	0.0619823	0.719175	0.12735	0.214913	0.12207	0.0553512	0.0650353	0.112268	0.0645298	0	7.03278	1.96362	0.875538	2.24275	0.0249127	NA	Up	NO
ENSMUSG00000004383	Large1	LARGE xylosyl- and glucuronyltransferase 1 [Source:MGI Symbol;Acc:MGI:1342270]	647	943	841	814	900	894	1040	645	658	648	5.65595	5.97744	5.035	5.48217	5.1647	4.65269	4.76898	4.085	3.99145	4.24682	792.291	0.297393	0.104925	2.83433	0.00459223	0.119341	Up	NO
ENSMUSG00000004393	Ddx56	DEAD box helicase 56 [Source:MGI Symbol;Acc:MGI:1277172]	511	775	661	780	842	826	857	684	870	690	12.5952	13.8512	11.158	14.8118	13.6238	12.1208	11.0804	12.2144	14.8802	12.7503	739.911	0.0352537	0.13216	0.26675	0.789662	0.94839	Up	NO
ENSMUSG00000004394	Tmed4	transmembrane p24 trafficking protein 4 [Source:MGI Symbol;Acc:MGI:1915070]	1181	1541	1883	1549	2078	1949	2359	1872	1911	1750	33.6096	31.7993	36.7	33.9619	38.8204	33.0211	35.2154	38.5968	37.7379	37.337	1773.46	-0.0883968	0.108194	-0.817025	0.413914	0.801965	Down	NO
ENSMUSG00000004415	Col26a1	collagen, type XXVI, alpha 1 [Source:MGI Symbol;Acc:MGI:2155345]	154	162	198	288	328	247	324	142	173	223	1.17442	0.895822	1.03412	1.69209	1.64203	1.12142	1.29611	0.784556	0.91549	1.27496	218.745	0.198399	0.171803	1.15481	0.24817	0.684051	Up	NO
ENSMUSG00000004446	Bid	BH3 interacting domain death agonist [Source:MGI Symbol;Acc:MGI:108093]	176	185	177	263	342	219	209	147	155	248	2.64461	2.01569	1.82147	3.04461	3.37347	1.95911	1.64735	1.60029	1.61616	2.79376	210.891	0.375012	0.227111	1.65122	0.0986929	0.488513	Up	NO
ENSMUSG00000004451	Ralb	v-ral simian leukemia viral oncogene B [Source:MGI Symbol;Acc:MGI:1927244]	704	1082	1133	1071	1384	1277	1455	1003	1025	1117	10.9929	12.2509	12.1163	12.8841	14.1865	11.8712	11.9177	11.3467	11.1062	13.0761	1101.62	0.0418488	0.0974957	0.429237	0.667751	0.912679	Up	NO
ENSMUSG00000004455	Ppp1cc	protein phosphatase 1 catalytic subunit gamma [Source:MGI Symbol;Acc:MGI:104872]	571	1785	1186	598	1592	1375	1656	789	791	407	6.32328	14.3333	8.99483	5.10193	11.5731	9.06515	9.61962	6.33017	6.07837	3.379	1034.57	0.446219	0.346575	1.28751	0.197916	0.631589	Up	NO
ENSMUSG00000004460	Dnajb11	DnaJ heat shock protein family (Hsp40) member B11 [Source:MGI Symbol;Acc:MGI:1915088]	1281	1854	1502	1292	1738	1960	2238	1828	1916	1326	26.0589	27.3477	20.9257	20.2487	23.2092	23.7372	23.8814	26.9411	27.0463	20.2227	1667.93	-0.0881808	0.149884	-0.588328	0.556312	0.87323	Down	NO
ENSMUSG00000004462	Tbccd1	TBCC domain containing 1 [Source:MGI Symbol;Acc:MGI:1917823]	307	407	381	343	467	515	638	370	450	372	2.35435	2.26323	2.00105	2.02653	2.35099	2.35128	2.56651	2.05572	2.39468	2.13876	415.037	-0.0983101	0.120921	-0.813008	0.416214	0.802726	Down	NO
ENSMUSG00000004473	Clec11a	C-type lectin domain family 11, member a [Source:MGI Symbol;Acc:MGI:1298219]	24	78	40	63	104	28	37	25	82	131	0.661675	1.55931	0.755253	1.33815	1.88221	0.459571	0.535095	0.499343	1.56874	2.70767	60.832	0.232109	0.534388	0.434345	0.664038	0.911255	Up	NO
ENSMUSG00000004500	Zfp324	zinc finger protein 324 [Source:MGI Symbol;Acc:MGI:2444641]	391	491	493	166	561	575	715	443	542	492	2.41262	2.19682	2.08334	0.789127	2.27236	2.11225	2.31424	1.98037	2.32068	2.27596	475.964	-0.225228	0.267093	-0.843258	0.399084	0.795177	Down	NO
ENSMUSG00000004508	Gab2	growth factor receptor bound protein 2-associated protein 2 [Source:MGI Symbol;Acc:MGI:1333854]	3126	3575	2805	3063	4106	3200	3508	3022	2790	4115	39.1062	32.4291	24.0321	29.521	33.7192	23.8327	23.0201	27.3894	24.2195	38.5935	3332.33	0.194519	0.179706	1.08243	0.279062	0.710489	Up	NO
ENSMUSG00000004530	Coro1c	coronin, actin binding protein 1C [Source:MGI Symbol;Acc:MGI:1345964]	1271	3196	1748	2285	1979	2254	2082	1893	2015	1688	9.33055	17.0126	8.78831	12.9234	9.53695	9.85104	8.0174	10.068	10.2646	9.29014	2021.99	0.246545	0.2108	1.16957	0.242174	0.679415	Up	NO
ENSMUSG00000004535	Tax1bp1	Tax1 (human T cell leukemia virus type I) binding protein 1 [Source:MGI Symbol;Acc:MGI:1289308]	3381	4798	4609	3238	4104	5361	6010	3526	3798	3455	24.9924	25.7173	23.333	18.4402	19.9146	23.5925	23.3039	18.8832	19.4814	19.1469	4145.17	0.0702492	0.147604	0.475929	0.634125	0.902237	Up	NO
ENSMUSG00000004540	Psg17	pregnancy specific glycoprotein 17 [Source:MGI Symbol;Acc:MGI:1347250]	4	2	7	5	9	1	1	0	0	0	0.156373	0.0566956	0.18744	0.150617	0.230975	0.0232739	0.0204994	0	0	0	2.959	3.90925	1.15786	3.37626	0.000734776	NA	Up	NO
ENSMUSG00000004542	Psg19	pregnancy specific glycoprotein 19 [Source:MGI Symbol;Acc:MGI:1347252]	0	0	2	0	2	0	0	0	2	0	0	0	0.0231435	0	0.0221915	0	0	0	0.0234504	0	0.576836	1.11825	2.97495	0.375888	0.707	NA	Up	NO
ENSMUSG00000004552	Ctse	cathepsin E [Source:MGI Symbol;Acc:MGI:107361]	7	7	6	7	12	10	5	3	1	19	0.135812	0.0984743	0.0797144	0.104632	0.152831	0.115501	0.0508807	0.0421641	0.0134596	0.276345	7.69762	0.205298	0.732054	0.280441	0.77914	NA	Up	NO
ENSMUSG00000004558	Ndrg2	N-myc downstream regulated gene 2 [Source:MGI Symbol;Acc:MGI:1352498]	2460	3179	2863	2977	4323	4430	3869	3414	4160	6067	35.7222	33.4731	28.4726	33.305	41.2088	38.2977	29.4709	35.9169	41.918	66.0489	3725.02	-0.304306	0.209209	-1.45456	0.145791	0.568252	Down	NO
ENSMUSG00000004561	Mettl17	methyltransferase like 17 [Source:MGI Symbol;Acc:MGI:1098577]	319	483	471	349	363	547	606	436	559	515	2.8229	3.09923	2.85448	2.37935	2.10869	2.88176	2.81299	2.79526	3.43258	3.41664	456.717	-0.249531	0.109982	-2.26883	0.0232785	0.259108	Down	NO
ENSMUSG00000004562	Arhgef40	Rho guanine nucleotide exchange factor (GEF) 40 [Source:MGI Symbol;Acc:MGI:2685515]	870	1446	964	1343	1432	1296	1269	872	1114	1191	3.22205	3.88314	2.44507	3.83192	3.48143	2.85749	2.46528	2.3397	2.86287	3.30684	1168.44	0.255206	0.160787	1.58723	0.112461	0.513326	Up	NO
ENSMUSG00000004565	Pnpla6	patatin-like phospholipase domain containing 6 [Source:MGI Symbol;Acc:MGI:1354723]	967	961	1382	968	1013	1524	1766	1319	1314	914	5.69007	4.10031	5.56931	4.38828	3.91293	5.33879	5.45096	5.623	5.36526	4.03205	1190.51	-0.171469	0.172156	-0.99601	0.319245	0.744914	Down	NO
ENSMUSG00000004567	Mcoln1	mucolipin 1 [Source:MGI Symbol;Acc:MGI:1890498]	725	844	1049	683	825	1389	1473	1208	1151	784	5.77349	4.87355	5.72108	4.19033	4.31277	6.5852	6.1531	6.96946	6.36033	4.68063	990.343	-0.354754	0.169708	-2.09037	0.0365842	0.313405	Down	NO
ENSMUSG00000004568	Arhgef18	rho/rac guanine nucleotide exchange factor (GEF) 18 [Source:MGI Symbol;Acc:MGI:2142567]	819	933	1164	929	1100	1136	1524	951	870	810	3.42026	2.82527	3.32913	2.98895	3.01557	2.82436	3.3385	2.87732	2.52115	2.536	1004.73	0.110658	0.130723	0.846506	0.39727	0.794228	Up	NO
ENSMUSG00000004591	Pkn2	protein kinase N2 [Source:MGI Symbol;Acc:MGI:109211]	1791	2377	2356	2047	2321	2695	3026	1738	1854	2054	9.06407	8.72287	8.16592	7.98129	7.71089	8.11994	8.03319	6.37249	6.51091	7.79321	2188.58	0.148671	0.109168	1.36185	0.173244	0.605014	Up	NO
ENSMUSG00000004609	Cd33	CD33 antigen [Source:MGI Symbol;Acc:MGI:99440]	89	151	56	74	116	226	213	119	168	168	0.676844	0.832674	0.291666	0.433564	0.579103	1.02322	0.849703	0.655655	0.886561	0.95784	133.683	-0.667561	0.285004	-2.34229	0.0191659	0.239353	Down	NO
ENSMUSG00000004610	Etfb	electron transferring flavoprotein, beta polypeptide [Source:MGI Symbol;Acc:MGI:106098]	812	1086	1226	1216	1629	1453	1375	1306	1477	1166	26.5714	25.7686	27.4758	30.6563	34.993	28.3068	23.6022	30.9623	33.5384	28.6052	1255.4	-0.0304698	0.150691	-0.202201	0.839759	0.960628	Down	NO
ENSMUSG00000004612	Nkg7	natural killer cell group 7 sequence [Source:MGI Symbol;Acc:MGI:1931250]	23	17	32	22	51	72	33	34	26	85	1.18023	0.63253	1.12456	0.869723	1.71794	2.19957	0.888272	1.26401	0.925792	3.27	38.5621	-0.647237	0.447148	-1.44748	0.147763	0.570965	Down	NO
ENSMUSG00000004626	Stxbp2	syntaxin binding protein 2 [Source:MGI Symbol;Acc:MGI:107370]	857	1223	1444	955	1109	1390	1533	1171	1295	906	9.26428	9.5865	10.6906	7.95356	7.86982	8.94566	8.6929	9.17107	9.71415	7.34256	1167.87	0.00454857	0.139371	0.0326365	0.973964	0.99525	Up	NO
ENSMUSG00000004630	Pcp2	Purkinje cell protein 2 (L7) [Source:MGI Symbol;Acc:MGI:97508]	2	0	0	2	0	0	0	3	2	0	0.0400076	0	0	0.0308249	0	0	0	0.0434791	0.0277588	0	1.00991	0.589902	2.21429	0.266407	0.789926	NA	Up	NO
ENSMUSG00000004631	Sgce	sarcoglycan, epsilon [Source:MGI Symbol;Acc:MGI:1329042]	631	857	818	861	1141	1208	1054	754	985	1106	3.86302	3.80436	3.42968	4.06096	4.58549	4.40282	3.38477	3.34427	4.18444	5.07623	924.946	-0.0757501	0.146595	-0.51673	0.605345	0.890191	Down	NO
ENSMUSG00000004633	Chn2	chimerin 2 [Source:MGI Symbol;Acc:MGI:1917243]	232	258	193	331	318	526	380	193	235	349	2.09364	1.68824	1.19281	2.30127	1.88383	2.82595	1.79882	1.26183	1.47159	2.36116	294.788	-0.105882	0.229091	-0.462186	0.643948	0.905079	Down	NO
ENSMUSG00000004637	Wwox	WW domain-containing oxidoreductase [Source:MGI Symbol;Acc:MGI:1931237]	351	372	552	356	440	686	750	499	452	387	2.5328	1.94643	2.72794	1.97911	2.08424	2.94702	2.83887	2.60871	2.26327	2.09359	471.459	-0.211874	0.17377	-1.21928	0.222739	0.66083	Down	NO
ENSMUSG00000004642	Slbp	stem-loop binding protein [Source:MGI Symbol;Acc:MGI:108402]	552	631	705	688	810	825	939	532	684	669	5.29945	4.39261	4.63535	5.0887	5.10479	4.71532	4.72877	3.70028	4.55671	4.8151	691.472	0.0912414	0.100223	0.910384	0.36262	0.769588	Up	NO
ENSMUSG00000004651	Tyr	tyrosinase [Source:MGI Symbol;Acc:MGI:98880]	0	2	3	0	1	0	0	4	2	0	0	0.0139644	0.0197871	0	0.00631903	0	0	0.027905	0.0133617	0	1.21537	0.331436	1.70809	0.19404	0.846145	NA	Up	NO
ENSMUSG00000004655	Aqp1	aquaporin 1 [Source:MGI Symbol;Acc:MGI:103201]	487	761	662	777	1036	1290	1169	1313	689	1067	15.2205	17.2459	14.1697	18.7089	21.255	24.0024	19.1648	29.73	14.9425	25.0007	904.409	-0.425286	0.214916	-1.97885	0.0478333	0.357121	Down	NO
ENSMUSG00000004661	Arid3b	AT rich interactive domain 3B (BRIGHT-like) [Source:MGI Symbol;Acc:MGI:1930768]	102	219	212	155	231	194	315	162	209	193	0.60606	0.943542	0.862686	0.709532	0.901007	0.686251	0.981784	0.697364	0.861714	0.859722	193.049	-0.0490374	0.192742	-0.254419	0.799172	0.950254	Down	NO
ENSMUSG00000004665	Cnn2	calponin 2 [Source:MGI Symbol;Acc:MGI:105093]	1023	1956	1440	1535	1862	1643	1603	1157	1688	1577	28.8432	39.9889	27.8056	33.3429	34.4627	27.5785	23.7079	23.6338	33.0251	33.334	1529.51	0.195716	0.159778	1.22492	0.220604	0.659352	Up	NO
ENSMUSG00000004667	Polr2e	polymerase (RNA) II (DNA directed) polypeptide E [Source:MGI Symbol;Acc:MGI:1913670]	778	969	991	1117	1330	1300	1184	983	1139	1001	13.2854	11.9983	11.5897	14.6952	14.909	13.2161	10.6057	12.1613	13.4965	12.8149	1065.13	0.0570345	0.121643	0.468868	0.639164	0.903219	Up	NO
ENSMUSG00000004668	Abca13	ATP-binding cassette, sub-family A (ABC1), member 13 [Source:MGI Symbol;Acc:MGI:2388707]	6	8	13	18	18	11	12	5	4	10	0.0247942	0.023968	0.0367879	0.0572998	0.0488247	0.0270597	0.0260087	0.0149672	0.0114696	0.030978	10.2842	0.755449	0.456994	1.65308	0.0983141	NA	Up	NO
ENSMUSG00000004677	Myo9b	myosin IXb [Source:MGI Symbol;Acc:MGI:106624]	1558	2367	1897	2049	2074	2435	2551	1537	1741	1621	11.2247	12.3654	9.36	10.3289	8.90831	10.4441	9.64069	7.28602	7.90473	7.95162	1953.55	0.220158	0.121622	1.81018	0.0702674	0.4206	Up	NO
ENSMUSG00000004698	Hdac9	histone deacetylase 9 [Source:MGI Symbol;Acc:MGI:1931221]	27	75	30	26	55	126	45	18	25	37	0.127737	0.257289	0.0972036	0.0947659	0.170815	0.354893	0.111676	0.0616968	0.0820737	0.131236	44.438	0.138635	0.48751	0.284374	0.776124	0.945117	Up	NO
ENSMUSG00000004707	Ly9	lymphocyte antigen 9 [Source:MGI Symbol;Acc:MGI:96885]	173	160	155	141	149	315	203	402	388	375	2.72993	1.83074	1.67509	1.71416	1.54346	2.95925	1.68032	4.59582	4.24855	4.43633	245.997	-0.897927	0.224441	-4.00073	6.31e-05	0.0110187	Down	NO
ENSMUSG00000004709	Cd244a	CD244 molecule A [Source:MGI Symbol;Acc:MGI:109294]	10	54	26	32	35	228	27	18	43	57	0.15506	0.607144	0.2761	0.382275	0.356254	2.10471	0.219607	0.202207	0.462669	0.662602	49.4319	-0.884618	0.601603	-1.47044	0.141444	0.561448	Down	NO
ENSMUSG00000004730	Adgre1	adhesion G protein-coupled receptor E1 [Source:MGI Symbol;Acc:MGI:106912]	274	455	341	389	514	1183	497	368	501	978	5.65658	6.81111	4.82126	6.187	6.96576	14.5397	5.38209	5.50405	7.17703	15.1367	533.039	-0.665829	0.315206	-2.11236	0.0346553	0.30595	Down	NO
ENSMUSG00000004748	Mtfp1	mitochondrial fission process 1 [Source:MGI Symbol;Acc:MGI:1916686]	131	152	244	205	260	235	305	239	304	231	5.90636	4.96931	7.53426	7.12082	7.69529	6.30787	7.2134	7.80691	9.511	7.80818	225.592	-0.246786	0.189562	-1.30187	0.19296	0.627179	Down	NO
ENSMUSG00000004768	Rab23	RAB23, member RAS oncogene family [Source:MGI Symbol;Acc:MGI:99833]	201	255	263	222	269	268	301	200	239	261	0.799549	0.735514	0.716484	0.680346	0.702431	0.634674	0.628068	0.576384	0.659706	0.778354	245.082	0.117604	0.115586	1.01745	0.308938	0.736513	Up	NO
ENSMUSG00000004771	Rab11a	RAB11A, member RAS oncogene family [Source:MGI Symbol;Acc:MGI:1858202]	988	1714	1451	1466	1918	1828	1851	1670	1573	1670	14.9968	18.8649	15.0838	17.1437	19.1114	16.519	14.738	18.365	16.5682	19.0041	1586.94	-0.0288895	0.132225	-0.218487	0.827049	0.958261	Down	NO
ENSMUSG00000004788	Eif2b2	eukaryotic translation initiation factor 2B, subunit 2 beta [Source:MGI Symbol;Acc:MGI:2145118]	296	453	373	345	420	511	521	381	483	360	5.55105	6.16004	4.79064	4.9846	5.17052	5.7052	5.12521	5.17654	6.28542	5.06144	407.255	-0.0718606	0.131285	-0.547362	0.58413	0.883844	Down	NO
ENSMUSG00000004789	Dlst	dihydrolipoamide S-succinyltransferase (E2 component of 2-oxo-glutarate complex) [Source:MGI Symbol;Acc:MGI:1926170]	965	1471	1662	1180	1236	1737	1936	1014	1135	1140	6.08054	6.72094	7.17212	5.72828	5.11252	6.51599	6.39898	4.62897	4.96266	5.38527	1315.85	0.117039	0.155024	0.754973	0.450265	0.822773	Up	NO
ENSMUSG00000004791	Pgf	placental growth factor [Source:MGI Symbol;Acc:MGI:105095]	14	41	46	48	43	44	48	57	35	37	0.241375	0.512579	0.543165	0.637587	0.486672	0.451638	0.434116	0.71199	0.418738	0.47826	40.4164	-0.0689816	0.31824	-0.21676	0.828395	0.958261	Down	NO
ENSMUSG00000004798	Ulk2	unc-51 like kinase 2 [Source:MGI Symbol;Acc:MGI:1352758]	1127	1609	1612	1361	1634	2002	2085	1269	1225	1202	13.8084	14.2948	13.5265	12.8471	13.1424	14.6033	13.4004	11.2645	10.415	11.0411	1480.4	0.131559	0.122001	1.07835	0.28088	0.712152	Up	NO
ENSMUSG00000004814	Ccl24	chemokine (C-C motif) ligand 24 [Source:MGI Symbol;Acc:MGI:1928953]	1	10	0	1	2	0	6	1	6	0	0.0516975	0.374915	0	0.039852	0.067888	0	0.162732	0.0374556	0.215253	0	2.61225	0.196411	1.43706	0.136676	0.891287	NA	Up	NO
ENSMUSG00000004815	Dgkq	diacylglycerol kinase, theta [Source:MGI Symbol;Acc:MGI:102918]	472	650	661	321	358	606	605	519	545	399	2.96796	2.96368	2.84655	1.55506	1.47775	2.26858	1.99555	2.36437	2.37802	1.88095	510.296	0.0140541	0.199141	0.0705735	0.943737	0.987587	Up	NO
ENSMUSG00000004837	Grap	GRB2-related adaptor protein [Source:MGI Symbol;Acc:MGI:1918770]	89	134	146	125	166	199	203	211	179	151	3.97563	4.34032	4.46651	4.30182	4.8677	5.29216	4.75664	6.82853	5.54845	5.05682	156.923	-0.352316	0.169857	-2.07419	0.0380614	0.318438	Down	NO
ENSMUSG00000004843	Chmp2b	charged multivesicular body protein 2B [Source:MGI Symbol;Acc:MGI:1916192]	864	1210	1302	936	1348	1404	1434	1108	1014	1050	35.9357	36.4922	37.0873	29.9926	36.8047	34.7652	31.2861	33.3875	29.2653	32.7408	1147.75	0.0940259	0.112787	0.833662	0.404471	0.796465	Up	NO
ENSMUSG00000004846	Plod3	procollagen-lysine, 2-oxoglutarate 5-dioxygenase 3 [Source:MGI Symbol;Acc:MGI:1347008]	1155	1720	1399	1606	1819	1597	1826	1695	1655	1111	13.4547	14.5286	11.1613	14.4134	13.91	11.0755	11.158	14.3052	13.3781	9.70276	1543.81	0.141	0.163539	0.862178	0.388589	0.787566	Up	NO
ENSMUSG00000004849	Ap1s1	adaptor protein complex AP-1, sigma 1 [Source:MGI Symbol;Acc:MGI:1098244]	484	751	759	951	1060	911	951	883	1046	751	12.0674	13.5772	12.9602	18.2673	17.349	13.5223	12.4377	15.95	18.0968	14.0377	841.206	-0.0413504	0.179583	-0.230257	0.817892	0.956192	Down	NO
ENSMUSG00000004864	Mapk13	mitogen-activated protein kinase 13 [Source:MGI Symbol;Acc:MGI:1346864]	38	46	96	47	78	67	80	41	86	85	0.463925	0.407215	0.802672	0.442068	0.625123	0.486978	0.512328	0.362642	0.728566	0.777991	64.772	-0.0761073	0.294104	-0.258777	0.795808	0.949814	Down	NO
ENSMUSG00000004865	Srpk1	serine/arginine-rich protein specific kinase 1 [Source:MGI Symbol;Acc:MGI:106908]	1051	1608	1451	1277	1531	1758	2018	1203	1369	1325	5.17328	5.7392	4.89139	4.84263	4.94698	5.15167	5.21045	4.29003	4.67596	4.88953	1429.69	0.0492744	0.101511	0.48541	0.627386	0.899292	Up	NO
ENSMUSG00000004880	Lbr	lamin B receptor [Source:MGI Symbol;Acc:MGI:2138281]	675	807	879	713	819	1173	1120	588	680	1013	7.12608	6.17764	6.35532	5.79914	5.67588	7.37244	6.20235	4.49734	4.9815	8.0176	830.393	-0.0216355	0.175056	-0.123592	0.901638	0.975751	Down	NO
ENSMUSG00000004885	Crabp2	cellular retinoic acid binding protein II [Source:MGI Symbol;Acc:MGI:88491]	122	153	156	221	415	79	120	211	58	99	6.30367	5.73229	5.52027	8.79739	14.0762	2.43013	3.25243	7.89858	2.07956	3.83492	164.05	0.96126	0.417126	2.30448	0.0211956	0.247317	Up	NO
ENSMUSG00000004891	Nes	nestin [Source:MGI Symbol;Acc:MGI:101784]	256	777	454	462	332	471	811	355	633	277	1.59279	3.50542	1.93453	2.21455	1.35599	1.74463	2.64685	1.60021	2.73291	1.29207	469.232	0.0373136	0.316491	0.117898	0.906149	0.97672	Up	NO
ENSMUSG00000004892	Bcan	brevican [Source:MGI Symbol;Acc:MGI:1096385]	298	476	418	458	526	368	537	605	761	762	4.23299	4.90276	4.0664	5.01215	4.90477	3.11204	4.00126	6.22613	7.50101	8.11473	517.748	-0.277819	0.23674	-1.17352	0.240588	0.678506	Down	NO
ENSMUSG00000004894	Hapln2	hyaluronan and proteoglycan link protein 2 [Source:MGI Symbol;Acc:MGI:2137300]	0	3	0	4	0	0	1	0	2	3	0	0.0397733	0	0.0563372	0	0	0.00958554	0	0.0253667	0.0411163	1.31118	0.475793	1.8689	0.254584	0.799044	NA	Up	NO
ENSMUSG00000004895	Prcc	papillary renal cell carcinoma (translocation-associated) [Source:MGI Symbol;Acc:MGI:2137738]	704	970	962	1157	1391	1196	1229	888	980	1040	27.5372	27.5119	25.7706	34.8664	35.7171	27.8512	25.2168	25.1647	26.5997	30.4978	1034.79	0.12071	0.117572	1.02669	0.304569	0.732274	Up	NO
ENSMUSG00000004896	Rrnad1	ribosomal RNA adenine dimethylase domain containing 1 [Source:MGI Symbol;Acc:MGI:2387197]	321	451	494	401	445	552	693	626	788	526	1.62055	1.65096	1.708	1.55966	1.47476	1.65907	1.8352	2.28962	2.7605	1.99082	520.514	-0.416916	0.142185	-2.93221	0.00336555	0.105208	Down	NO
ENSMUSG00000004897	Hdgf	heparin binding growth factor [Source:MGI Symbol;Acc:MGI:1194494]	2180	3447	3503	3828	4444	3558	3873	3382	3903	3202	44.424	50.9337	48.8882	60.0981	59.448	43.1652	41.4	49.9306	55.1905	48.9183	3483.99	0.109896	0.143289	0.766951	0.443111	0.818373	Up	NO
ENSMUSG00000004902	Slc25a18	solute carrier family 25 (mitochondrial carrier), member 18 [Source:MGI Symbol;Acc:MGI:1919053]	132	84	271	104	120	171	149	270	161	118	5.67116	2.61685	7.97387	3.44239	3.38441	4.37383	3.35796	8.40416	4.79986	3.80076	157.928	-0.153885	0.330891	-0.465061	0.641888	0.904981	Down	NO
ENSMUSG00000004929	Thop1	thimet oligopeptidase 1 [Source:MGI Symbol;Acc:MGI:1354165]	681	776	827	912	1136	905	944	706	925	694	8.91457	7.36575	7.41413	9.19761	9.76187	7.0529	6.48211	6.6956	8.4023	6.81084	842.367	0.229147	0.135613	1.68971	0.0910831	0.472607	Up	NO
ENSMUSG00000004931	Apba3	amyloid beta (A4) precursor protein-binding, family A, member 3 [Source:MGI Symbol;Acc:MGI:1888527]	195	277	300	338	361	333	348	308	314	248	2.39815	2.47016	2.52677	3.20248	2.91442	2.43811	2.24499	2.74426	2.67964	2.28656	297.864	0.0862578	0.145637	0.592281	0.553662	0.872622	Up	NO
ENSMUSG00000004933	Matk	megakaryocyte-associated tyrosine kinase [Source:MGI Symbol;Acc:MGI:99259]	36	32	42	45	42	66	71	81	88	40	0.33428	0.21546	0.267093	0.321918	0.256012	0.364856	0.345827	0.544913	0.567013	0.278458	53.4934	-0.626557	0.289072	-2.16748	0.0301986	0.288476	Down	NO
ENSMUSG00000004934	Pias4	protein inhibitor of activated STAT 4 [Source:MGI Symbol;Acc:MGI:2136940]	451	742	808	848	909	801	826	758	838	751	7.67906	9.16091	9.42205	11.1238	10.1601	8.11952	7.3774	9.35046	9.90101	9.58649	762.411	0.0713875	0.149405	0.477813	0.632784	0.902237	Up	NO
ENSMUSG00000004936	Map2k1	mitogen-activated protein kinase kinase 1 [Source:MGI Symbol;Acc:MGI:1346866]	1223	1794	1878	1593	1887	2027	1960	1401	1436	1769	24.7016	26.2738	25.9774	24.788	25.0191	24.3735	20.7657	20.5007	20.126	26.7864	1671.6	0.143109	0.103342	1.38481	0.166111	0.599274	Up	NO
ENSMUSG00000004937	Sgta	small glutamine-rich tetratricopeptide repeat (TPR)-containing, alpha [Source:MGI Symbol;Acc:MGI:1098703]	1091	1389	1401	1417	1827	1738	1883	1557	1790	840	19.0827	17.6165	16.7825	19.0947	20.9776	18.0981	17.2766	19.7304	21.7256	11.015	1469.32	0.0481812	0.201341	0.239302	0.810872	0.953711	Up	NO
ENSMUSG00000004945	Tmem242	transmembrane protein 242 [Source:MGI Symbol;Acc:MGI:1917794]	469	788	808	817	1031	955	998	899	913	869	17.4237	21.2273	20.558	23.3839	25.1436	21.122	19.4486	24.1968	23.5365	24.2033	838.475	-0.0951964	0.143166	-0.664938	0.50609	0.850045	Down	NO
ENSMUSG00000004947	Dtx2	deltex 2, E3 ubiquitin ligase [Source:MGI Symbol;Acc:MGI:1921448]	369	440	482	653	862	530	601	395	545	684	2.88808	2.49711	2.58365	3.93753	4.42887	2.46959	2.46745	2.23982	2.95995	4.01354	548.72	0.153819	0.220704	0.696949	0.485835	0.840536	Up	NO
ENSMUSG00000004948	Zp3	zona pellucida glycoprotein 3 [Source:MGI Symbol;Acc:MGI:99215]	388	479	579	784	1071	592	544	295	302	642	19.4719	17.4307	19.9001	30.3123	35.2831	17.6874	14.3208	10.7258	10.5169	24.1545	559.838	0.589884	0.252521	2.33598	0.0194925	0.240106	Up	NO
ENSMUSG00000004951	Hspb1	heat shock protein 1 [Source:MGI Symbol;Acc:MGI:96240]	234	304	474	414	590	324	588	680	513	322	10.4812	9.87352	14.5404	14.2864	17.348	8.63989	13.8155	22.0667	15.9448	10.8129	437.083	-0.136339	0.293241	-0.464937	0.641976	0.904981	Down	NO
ENSMUSG00000004952	Rasa4	RAS p21 protein activator 4 [Source:MGI Symbol;Acc:MGI:1858600]	481	431	476	443	600	707	724	613	634	674	3.70361	2.40635	2.51008	2.62791	3.03272	3.2409	2.92422	3.41957	3.38745	3.8907	571.523	-0.269901	0.150424	-1.79427	0.0727706	0.428245	Down	NO
ENSMUSG00000004961	Syt5	synaptotagmin V [Source:MGI Symbol;Acc:MGI:1926368]	17	27	27	33	24	13	17	28	23	19	0.538677	0.620383	0.585939	0.805623	0.499232	0.245243	0.282579	0.642816	0.505745	0.451367	23.0665	0.544568	0.353327	1.54126	0.123254	0.532894	Up	NO
ENSMUSG00000004980	Hnrnpa2b1	heterogeneous nuclear ribonucleoprotein A2/B1 [Source:MGI Symbol;Acc:MGI:104819]	9465	12634	14788	9945	9800	16651	19235	12757	15334	10050	72.3831	70.0583	77.4512	58.5934	49.1977	75.8094	77.1614	70.68	81.3722	57.6196	12778.8	-0.19733	0.16594	-1.18916	0.234375	0.673153	Down	NO
ENSMUSG00000004988	Fxyd4	FXYD domain-containing ion transport regulator 4 [Source:MGI Symbol;Acc:MGI:1889005]	0	0	2	2	3	11	0	3	6	2	0	0	0.0344458	0.0387577	0.049535	0.164729	0	0.0546686	0.104725	0.0377086	2.73887	-1.72332	1.2471	-1.38186	0.167014	NA	Down	NO
ENSMUSG00000004994	Ccdc130	coiled-coil domain containing 130 [Source:MGI Symbol;Acc:MGI:1914986]	152	177	194	154	220	200	252	225	232	186	2.63451	2.22449	2.30281	2.05639	2.50311	2.06372	2.29111	2.82533	2.79028	2.41689	196.844	-0.108699	0.149986	-0.724728	0.468619	0.831952	Down	NO
ENSMUSG00000004996	Mri1	methylthioribose-1-phosphate isomerase 1 [Source:MGI Symbol;Acc:MGI:1915123]	538	704	641	758	720	710	731	633	791	823	8.69859	8.25357	7.09784	9.44197	7.64189	6.83425	6.19976	7.41484	8.87456	9.97595	701.431	0.049202	0.149029	0.330151	0.741286	0.93348	Up	NO
ENSMUSG00000005034	Prkacb	protein kinase, cAMP dependent, catalytic, beta [Source:MGI Symbol;Acc:MGI:97594]	1843	2496	2020	2325	2692	2873	3001	1785	1983	2492	9.84168	9.66475	7.3875	9.5652	9.43671	9.13368	8.40622	6.9058	7.34802	9.97654	2315.36	0.108082	0.130606	0.827545	0.407928	0.798396	Up	NO
ENSMUSG00000005043	Sgsh	N-sulfoglucosamine sulfohydrolase (sulfamidase) [Source:MGI Symbol;Acc:MGI:1350341]	559	497	646	545	173	805	911	722	562	609	3.53342	2.27794	2.79652	2.65404	0.717848	3.02932	3.0206	3.30638	2.46503	2.88595	596.89	-0.38286	0.325168	-1.17742	0.239028	0.676506	Down	NO
ENSMUSG00000005045	Chd5	chromodomain helicase DNA binding protein 5 [Source:MGI Symbol;Acc:MGI:3036258]	15	28	20	22	30	25	17	10	13	17	0.0922074	0.124806	0.0842019	0.10419	0.12106	0.0914927	0.054819	0.0445381	0.0554554	0.0783477	19.4911	0.679945	0.341611	1.99041	0.046546	0.351705	Up	NO
ENSMUSG00000005054	Cstb	cystatin B [Source:MGI Symbol;Acc:MGI:109514]	377	727	825	831	994	1039	985	1200	1174	781	51.3314	71.7759	76.9304	87.1706	88.8444	84.2216	70.3508	118.374	110.921	79.7225	874.839	-0.337565	0.225047	-1.49998	0.13362	0.551182	Down	NO
ENSMUSG00000005057	Sh2b2	SH2B adaptor protein 2 [Source:MGI Symbol;Acc:MGI:1345171]	97	221	145	220	235	168	195	97	165	138	1.07957	1.78351	1.10522	1.88638	1.71691	1.11315	1.13843	0.78214	1.27429	1.15145	165.116	0.431885	0.21393	2.01882	0.043506	0.339702	Up	NO
ENSMUSG00000005069	Pex5	peroxisomal biogenesis factor 5 [Source:MGI Symbol;Acc:MGI:1098808]	1009	1691	1884	1713	1472	2099	2470	1383	1719	1313	10.4876	12.7448	13.4113	13.7174	10.0438	12.9887	13.4671	10.4146	12.3984	10.2315	1631.15	-0.00685722	0.148602	-0.046145	0.963195	0.992144	Down	NO
ENSMUSG00000005078	Jkamp	JNK1/MAPK8-associated membrane protein [Source:MGI Symbol;Acc:MGI:1915057]	505	697	1028	748	877	1023	1006	960	1007	821	11.1307	11.1396	15.5177	12.7017	12.6892	13.4238	11.6311	15.3298	15.4016	13.5664	850.916	-0.1628	0.147181	-1.10612	0.268675	0.702591	Down	NO
ENSMUSG00000005087	Cd44	CD44 antigen [Source:MGI Symbol;Acc:MGI:88338]	293	906	285	568	534	761	442	480	580	498	1.92265	4.31085	1.2808	2.87149	2.30025	2.97292	1.52141	2.28195	2.64097	2.44991	528.511	0.0688869	0.318588	0.216225	0.828812	0.958261	Up	NO
ENSMUSG00000005089	Slc1a2	solute carrier family 1 (glial high affinity glutamate transporter), member 2 [Source:MGI Symbol;Acc:MGI:101931]	11	4	4	2	4	1	7	3	8	2	0.0600292	0.0158273	0.0149498	0.00840846	0.0143312	0.0032486	0.0200377	0.0118603	0.0302958	0.00818085	4.82881	0.449153	0.799862	0.561538	0.574431	NA	Up	NO
ENSMUSG00000005102	Eif2ak4	eukaryotic translation initiation factor 2 alpha kinase 4 [Source:MGI Symbol;Acc:MGI:1353427]	722	951	956	711	814	1082	1223	676	623	735	6.80578	6.50016	6.17164	5.16342	5.03695	6.07203	6.04726	4.61657	4.07505	5.19417	834.049	0.161112	0.165767	0.971917	0.331092	0.752451	Up	NO
ENSMUSG00000005103	Wdr1	WD repeat domain 1 [Source:MGI Symbol;Acc:MGI:1337100]	2140	4874	3513	2502	2560	4211	4676	2605	2677	2289	14.5027	23.951	16.3048	13.0632	11.3888	16.9897	16.6227	12.7901	12.5889	11.6297	3126.64	0.124041	0.2331	0.532136	0.594632	0.886342	Up	NO
ENSMUSG00000005107	Slc2a9	solute carrier family 2 (facilitated glucose transporter), member 9 [Source:MGI Symbol;Acc:MGI:2152844]	70	64	78	59	101	100	100	71	108	92	0.461327	0.305838	0.352051	0.299567	0.436951	0.392355	0.345702	0.339	0.493897	0.454557	83.1587	-0.154455	0.212432	-0.727078	0.467178	0.831485	Down	NO
ENSMUSG00000005124	Ccn4	cellular communication network factor 4 [Source:MGI Symbol;Acc:MGI:1197008]	126	1352	168	259	175	178	288	85	306	38	1.31716	10.2482	1.20276	2.08591	1.2009	1.10778	1.57926	0.643753	2.2197	0.297808	295.82	1.29799	0.799272	1.62397	NA	NA	Up	NO
ENSMUSG00000005125	Ndrg1	N-myc downstream regulated gene 1 [Source:MGI Symbol;Acc:MGI:1341799]	426	1544	752	950	1073	769	860	768	822	882	4.13378	10.8639	4.99755	7.10213	6.83501	4.44253	4.37751	5.39921	5.53494	6.41644	874.33	0.359351	0.260973	1.37696	0.168524	0.600876	Up	NO
ENSMUSG00000005131	4930550C14Rik	RIKEN cDNA 4930550C14 gene [Source:MGI Symbol;Acc:MGI:1922561]	37	46	54	61	52	35	60	15	15	65	0.697383	0.628678	0.69706	0.885791	0.643396	0.39274	0.593217	0.204832	0.196186	0.918487	43.5564	0.608261	0.417436	1.45714	0.145079	0.567052	Up	NO
ENSMUSG00000005142	Man2b1	mannosidase 2, alpha B1 [Source:MGI Symbol;Acc:MGI:107286]	1749	2049	2166	2105	2499	3474	3189	2393	2583	2390	11.7482	9.97989	9.96418	10.8933	11.0192	13.8924	11.2364	11.6454	12.0395	12.0356	2409.42	-0.215838	0.0954813	-2.26053	0.0237887	0.261138	Down	NO
ENSMUSG00000005148	Klf5	Kruppel-like factor 5 [Source:MGI Symbol;Acc:MGI:1338056]	68	115	92	140	151	101	72	38	75	80	1.04747	1.28449	0.970564	1.66144	1.5269	0.926235	0.581772	0.424077	0.801674	0.923864	92.6241	0.787353	0.250493	3.14321	0.00167103	0.0711974	Up	NO
ENSMUSG00000005150	Wdr83	WD repeat domain containing 83 [Source:MGI Symbol;Acc:MGI:1915086]	242	324	309	226	442	369	500	369	375	316	2.56108	2.48631	2.23959	1.84266	3.07067	2.32488	2.77569	2.82922	2.75387	2.50718	339.802	-0.145178	0.175482	-0.82731	0.408061	0.798396	Down	NO
ENSMUSG00000005161	Prdx2	peroxiredoxin 2 [Source:MGI Symbol;Acc:MGI:109486]	3098	4725	5424	4698	5868	5903	6298	5818	6025	4345	48.2098	53.3161	57.8064	56.3241	59.9441	54.6881	51.41	65.5933	65.0602	50.6911	5123.56	-0.0948623	0.141467	-0.67056	0.502501	0.848818	Down	NO
ENSMUSG00000005198	Polr2a	polymerase (RNA) II (DNA directed) polypeptide A [Source:MGI Symbol;Acc:MGI:98086]	3311	3401	3941	4026	4532	4812	5860	3782	4061	3537	29.3409	21.8536	23.9178	27.4862	26.3636	25.3867	27.2397	24.281	24.9718	23.4983	4056.76	0.00526467	0.106454	0.049455	0.960557	0.991379	Up	NO
ENSMUSG00000005202	Shbg	sex hormone binding globulin [Source:MGI Symbol;Acc:MGI:98295]	54	53	45	77	76	95	85	35	48	76	2.4135	1.71762	1.37743	2.65136	2.2298	2.52778	1.99278	1.13331	1.48867	2.54656	63.2282	0.0682249	0.263577	0.258842	0.795757	0.949814	Up	NO
ENSMUSG00000005204	Senp3	SUMO/sentrin specific peptidase 3 [Source:MGI Symbol;Acc:MGI:2158736]	957	1403	1382	1245	1515	1750	1999	1277	1483	1016	12.4481	13.2328	12.3112	12.4764	12.9362	13.5518	13.6394	12.0341	13.3856	9.90772	1370.14	-0.0120584	0.127623	-0.0944844	0.924724	0.981107	Down	NO
ENSMUSG00000005220	Corin	corin, serine peptidase [Source:MGI Symbol;Acc:MGI:1349451]	40	28	25	44	64	46	33	37	41	56	0.419799	0.213078	0.179693	0.355769	0.440926	0.287416	0.181674	0.281331	0.298588	0.44062	41.571	0.0799288	0.354425	0.225517	0.821577	0.957085	Up	NO
ENSMUSG00000005225	Plekha8	pleckstrin homology domain containing, family A (phosphoinositide binding specific) member 8 [Source:MGI Symbol;Acc:MGI:2681164]	735	1060	995	655	779	1184	1229	625	847	838	8.31781	8.69821	7.71164	5.71071	5.7871	7.977	7.29566	5.12429	6.65134	7.10974	877.731	0.0412846	0.179764	0.229661	0.818355	0.956192	Up	NO
ENSMUSG00000005232	G6pc2	glucose-6-phosphatase, catalytic, 2 [Source:MGI Symbol;Acc:MGI:1277193]	2	0	4	1	3	2	0	0	0	1	0.0578954	0	0.0793089	0.0223148	0.0570106	0.0344677	0	0	0	0.021711	1.31604	1.98573	1.57012	1.2647	0.20598	NA	Up	NO
ENSMUSG00000005233	Spc25	SPC25, NDC80 kinetochore complex component, homolog (S. cerevisiae) [Source:MGI Symbol;Acc:MGI:1913692]	225	190	250	214	232	245	262	155	165	272	3.51401	2.15168	2.67401	2.57491	2.37854	2.278	2.14641	1.75382	1.78817	3.18477	220.187	0.222458	0.20641	1.07775	0.281147	0.712257	Up	NO
ENSMUSG00000005237	Dnah2	dynein, axonemal, heavy chain 2 [Source:MGI Symbol;Acc:MGI:107731]	226	394	130	317	500	467	454	367	633	607	1.16174	1.46858	0.457661	1.25541	1.68722	1.42917	1.22418	1.36678	2.25791	2.33925	402.37	-0.536666	0.336287	-1.59586	0.11052	0.509676	Down	NO
ENSMUSG00000005251	Ripk4	receptor-interacting serine-threonine kinase 4 [Source:MGI Symbol;Acc:MGI:1919638]	16	57	30	17	25	13	23	22	46	22	0.365808	0.94497	0.46975	0.29945	0.375212	0.17695	0.275839	0.364412	0.7298	0.377094	27.0644	0.360478	0.39481	0.913041	0.361221	0.768904	Up	NO
ENSMUSG00000005262	Ufd1	ubiquitin recognition factor in ER-associated degradation 1 [Source:MGI Symbol;Acc:MGI:109353]	493	823	712	643	573	955	1038	664	800	631	5.8901	7.12981	5.82583	5.91854	4.49399	6.79274	6.50526	5.74745	6.63239	5.65188	717.188	-0.137437	0.150246	-0.914751	0.360322	0.768379	Down	NO
ENSMUSG00000005267	Zfp287	zinc finger protein 287 [Source:MGI Symbol;Acc:MGI:2176561]	114	194	166	114	166	174	234	127	146	175	0.716291	0.883869	0.714322	0.551843	0.684689	0.650877	0.77124	0.578119	0.636561	0.824345	157.574	0.00178104	0.178202	0.00999455	0.992026	0.998573	Up	NO
ENSMUSG00000005268	Prlr	prolactin receptor [Source:MGI Symbol;Acc:MGI:97763]	13234	12630	30332	4786	5475	33327	37849	18778	13322	6186	47.9481	33.1807	75.2633	13.3592	13.0216	71.8857	71.9326	49.2903	33.4929	16.8027	16726.3	-0.577119	0.51366	-1.12354	0.261207	0.694457	Down	NO
ENSMUSG00000005299	Letm1	leucine zipper-EF-hand containing transmembrane protein 1 [Source:MGI Symbol;Acc:MGI:1932557]	892	1266	1260	917	1124	1650	1673	1003	1230	880	6.34571	6.53058	6.13887	5.02588	5.24908	6.98821	6.24314	5.1695	6.0719	4.69339	1162.28	-0.027287	0.159866	-0.170687	0.86447	0.96687	Down	NO
ENSMUSG00000005312	Ubqln1	ubiquilin 1 [Source:MGI Symbol;Acc:MGI:1860276]	1660	2229	2301	2324	2737	2966	3253	2275	2405	2269	18.1142	17.6369	17.1961	19.5377	19.6059	19.2685	18.6202	17.9855	18.2108	18.5623	2393.22	-0.0427802	0.0650915	-0.657231	0.511032	0.85268	Down	NO
ENSMUSG00000005320	Fgfr4	fibroblast growth factor receptor 4 [Source:MGI Symbol;Acc:MGI:95525]	110	127	92	225	220	215	172	127	127	180	2.25388	1.88689	1.29102	3.5518	2.95913	2.62267	1.84867	1.88527	1.8057	2.76502	157.315	0.0438312	0.245783	0.178333	0.858461	0.965626	Up	NO
ENSMUSG00000005338	Cadm3	cell adhesion molecule 3 [Source:MGI Symbol;Acc:MGI:2137858]	49	103	34	22	57	63	122	106	258	103	0.409178	0.623675	0.194446	0.141534	0.312462	0.3132	0.534403	0.64129	1.495	0.644824	90.2946	-1.10203	0.406398	-2.7117	0.00669395	0.143799	Down	NO
ENSMUSG00000005339	Fcer1a	Fc receptor, IgE, high affinity I, alpha polypeptide [Source:MGI Symbol;Acc:MGI:95494]	0	8	5	2	0	12	2	52	25	4	0	0.307651	0.181612	0.0817217	0	0.378909	0.0556455	1.99813	0.920095	0.159061	11.1765	-2.62186	0.978923	-2.67831	0.00739946	0.149951	Down	NO
ENSMUSG00000005354	Txn2	thioredoxin 2 [Source:MGI Symbol;Acc:MGI:1929468]	466	726	811	773	953	864	1041	863	1071	661	6.29172	7.1076	7.49907	8.04064	8.44653	6.94487	7.37269	8.44164	10.0341	6.69073	806.296	-0.114238	0.169931	-0.672257	0.50142	0.848092	Down	NO
ENSMUSG00000005355	Casp14	caspase 14 [Source:MGI Symbol;Acc:MGI:1335092]	0	0	0	1	0	0	2	0	0	0	0	0	0	0.0164847	0	0	0.022438	0	0	0	0.25908	-0.160786	3.12869	-0.0513909	0.959014	NA	Down	NO
ENSMUSG00000005357	Slc1a6	solute carrier family 1 (high affinity aspartate/glutamate transporter), member 6 [Source:MGI Symbol;Acc:MGI:1096331]	43	42	61	72	77	76	70	32	43	60	1.51782	1.07498	1.47462	1.95798	1.78419	1.59708	1.29609	0.818338	1.05324	1.58776	56.4912	0.264545	0.232674	1.13698	0.255548	0.689403	Up	NO
ENSMUSG00000005360	Slc1a3	solute carrier family 1 (glial high affinity glutamate transporter), member 3 [Source:MGI Symbol;Acc:MGI:99917]	60	107	60	104	88	95	97	72	121	185	0.42043	0.543662	0.287936	0.561441	0.404786	0.396307	0.356539	0.365516	0.588345	0.971857	98.2059	-0.251324	0.320771	-0.7835	0.433334	0.814104	Down	NO
ENSMUSG00000005362	Crbn	cereblon [Source:MGI Symbol;Acc:MGI:1913277]	636	934	955	743	763	1047	1205	737	644	796	6.8599	7.30482	7.05449	6.17414	5.4024	6.72315	6.81771	5.75917	4.82003	6.43667	829.561	0.0683808	0.148279	0.461162	0.644683	0.905104	Up	NO
ENSMUSG00000005370	Msh6	mutS homolog 6 [Source:MGI Symbol;Acc:MGI:1343961]	986	1181	1168	1172	1563	1519	1452	875	945	1031	16.394	14.2384	13.3	15.0128	17.0596	15.036	12.6638	10.5402	10.9029	12.8515	1171.11	0.267797	0.111917	2.39281	0.0167197	0.226007	Up	NO
ENSMUSG00000005371	Fbxo11	F-box protein 11 [Source:MGI Symbol;Acc:MGI:2147134]	1632	2456	2086	1601	1964	2898	2891	1582	1803	2363	22.6836	24.7527	19.8568	17.1439	17.9199	23.9804	21.0781	15.9305	17.3897	24.6232	2084.44	-0.0412913	0.169727	-0.24328	0.807788	0.952099	Down	NO
ENSMUSG00000005373	Mlxipl	MLX interacting protein-like [Source:MGI Symbol;Acc:MGI:1927999]	298	196	596	152	160	407	687	316	358	229	2.74505	1.30916	3.75996	1.07872	0.967515	2.23201	3.31958	2.10889	2.28835	1.58146	329.004	-0.370527	0.386712	-0.958146	0.337989	0.756052	Down	NO
ENSMUSG00000005374	Tbl2	transducin (beta)-like 2 [Source:MGI Symbol;Acc:MGI:1351652]	876	675	1638	786	847	1501	1800	893	855	649	7.75024	4.33029	9.92492	5.35748	4.91922	7.90602	8.35362	5.72393	5.24906	4.30471	1020.75	0.0150881	0.286933	0.0525839	0.958063	0.990584	Up	NO
ENSMUSG00000005378	Bud23	BUD23, rRNA methyltransferase and ribosome maturation factor [Source:MGI Symbol;Acc:MGI:1913388]	345	503	474	487	535	555	601	427	626	350	4.30348	4.54958	4.04932	4.68012	4.38083	4.12154	3.93248	3.85888	5.4185	3.27308	482.599	0.0564175	0.163703	0.344634	0.73037	0.929342	Up	NO
ENSMUSG00000005397	Nid1	nidogen 1 [Source:MGI Symbol;Acc:MGI:97342]	3815	5485	5805	5380	5281	5708	6565	3109	4161	3892	39.6334	41.3186	41.302	43.0602	36.0151	35.3035	35.7761	23.4002	29.9964	30.3129	4834.71	0.358585	0.124348	2.88372	0.0039301	0.113524	Up	NO
ENSMUSG00000005410	Mcm5	minichromosome maintenance complex component 5 [Source:MGI Symbol;Acc:MGI:103197]	598	562	641	854	1021	851	819	417	509	749	8.99059	6.12668	6.60005	9.89172	10.0766	7.61698	6.45895	4.54208	5.31017	8.44222	693.386	0.32499	0.187218	1.73589	0.0825839	0.450227	Up	NO
ENSMUSG00000005413	Hmox1	heme oxygenase 1 [Source:MGI Symbol;Acc:MGI:96163]	633	2075	1165	1801	2397	1042	2336	1413	1640	1206	22.1815	52.7239	27.9585	48.6214	55.1387	21.7381	42.9389	35.8724	39.8781	31.6827	1530.18	0.201142	0.295614	0.680421	0.496238	0.845215	Up	NO
ENSMUSG00000005417	Mprip	myosin phosphatase Rho interacting protein [Source:MGI Symbol;Acc:MGI:1349438]	8309	10457	11749	9158	10127	12304	14008	8452	8283	8216	30.7988	28.1057	29.8255	26.1525	24.6415	27.1517	27.2366	22.6974	21.3048	22.8315	9935.86	0.172268	0.124224	1.38675	0.165517	0.598383	Up	NO
ENSMUSG00000005442	Cic	capicua transcriptional repressor [Source:MGI Symbol;Acc:MGI:1918972]	2464	3490	3580	3404	3024	4485	3912	3198	3616	3223	12.0232	12.3483	11.9636	12.7966	9.68639	13.0289	10.0131	11.3055	12.2436	11.7903	3392.44	-0.0232066	0.115789	-0.200422	0.841151	0.96094	Down	NO
ENSMUSG00000005447	Pafah1b3	platelet-activating factor acetylhydrolase, isoform 1b, subunit 3 [Source:MGI Symbol;Acc:MGI:108414]	349	475	639	640	759	569	612	490	596	557	7.97939	7.87481	10.0057	11.2733	11.3917	7.74502	7.33983	8.11654	9.4557	9.54743	560.174	0.165287	0.161844	1.02127	0.307127	0.735145	Up	NO
ENSMUSG00000005465	Il27ra	interleukin 27 receptor, alpha [Source:MGI Symbol;Acc:MGI:1355318]	88	176	109	153	157	214	133	137	186	202	1.36218	1.97547	1.15553	1.82463	1.59536	1.97213	1.07994	1.53641	1.99789	2.34421	153.477	-0.190212	0.247559	-0.76835	0.442279	0.818268	Down	NO
ENSMUSG00000005469	Prkaca	protein kinase, cAMP dependent, catalytic, alpha [Source:MGI Symbol;Acc:MGI:97592]	1425	1805	3069	2124	2418	3495	3725	3132	2644	2253	41.9193	38.5016	61.8298	48.1372	46.6936	61.2086	57.48	66.7502	53.9715	49.6876	2535.65	-0.322552	0.172904	-1.8655	0.0621112	0.39864	Down	NO
ENSMUSG00000005470	Asf1b	anti-silencing function 1B histone chaperone [Source:MGI Symbol;Acc:MGI:1914179]	111	86	118	133	141	153	161	67	100	152	3.19432	1.79455	2.32564	2.94874	2.66365	2.62129	2.43037	1.3969	1.99693	3.27936	120.499	0.112248	0.244451	0.459185	0.646101	0.905742	Up	NO
ENSMUSG00000005474	Myl10	myosin, light chain 10, regulatory [Source:MGI Symbol;Acc:MGI:1891705]	0	0	0	0	0	2	0	0	0	0	0	0	0	0	0	0.0453177	0	0	0	0	0.169528	-0.884287	3.1453	-0.281146	0.778598	NA	Down	NO
ENSMUSG00000005481	Ddx39a	DEAD box helicase 39a [Source:MGI Symbol;Acc:MGI:1915528]	431	738	642	751	747	769	757	513	648	605	5.6718	7.04211	5.78604	7.61397	6.45307	6.02472	5.22554	4.89095	5.91729	5.9688	649.807	0.18456	0.122725	1.50385	0.132621	0.54969	Up	NO
ENSMUSG00000005483	Dnajb1	DnaJ heat shock protein family (Hsp40) member B1 [Source:MGI Symbol;Acc:MGI:1931874]	580	800	970	987	1280	1263	1178	978	1125	780	14.8626	14.8648	17.0232	19.4855	21.5317	19.268	15.8344	18.1567	20.0043	14.9847	972.198	-0.0544065	0.15432	-0.352557	0.724421	0.92825	Down	NO
ENSMUSG00000005493	Msh4	mutS homolog 4 [Source:MGI Symbol;Acc:MGI:1860077]	6	14	10	8	10	8	19	5	5	22	0.0586082	0.0991538	0.0668893	0.0601976	0.0641181	0.0465204	0.0973474	0.0353792	0.0338879	0.161093	10.3938	-0.114777	0.564273	-0.203407	0.838817	NA	Down	NO
ENSMUSG00000005501	Usp40	ubiquitin specific peptidase 40 [Source:MGI Symbol;Acc:MGI:2443184]	1037	1286	1460	1072	1239	1388	1806	1180	1164	1062	5.17573	4.65411	4.99054	4.12207	4.05944	4.12428	4.72827	4.26684	4.03134	3.9738	1249.64	0.082209	0.121694	0.675541	0.499332	0.846765	Up	NO
ENSMUSG00000005503	Evx1	even-skipped homeobox 1 [Source:MGI Symbol;Acc:MGI:95461]	13	12	25	38	52	26	14	18	12	18	0.292099	0.195519	0.384712	0.657817	0.767005	0.347797	0.165006	0.293018	0.187095	0.303207	22.5416	0.697649	0.414897	1.6815	0.0926658	0.47538	Up	NO
ENSMUSG00000005505	Kbtbd4	kelch repeat and BTB (POZ) domain containing 4 [Source:MGI Symbol;Acc:MGI:1914386]	202	548	600	273	252	587	732	284	343	231	4.19762	8.25725	8.53896	4.3706	3.4376	7.262	7.9791	4.27564	4.94595	3.59876	387.562	0.0152155	0.340489	0.0446872	0.964357	0.992748	Up	NO
ENSMUSG00000005506	Celf1	CUGBP, Elav-like family member 1 [Source:MGI Symbol;Acc:MGI:1342295]	3259	4396	4272	3661	4372	4883	5450	3268	3608	3681	9.5222	9.3135	8.54842	8.241	8.38561	8.49387	8.35296	6.91778	7.31515	8.06318	4018.1	0.138778	0.0969435	1.43153	0.152277	0.579074	Up	NO
ENSMUSG00000005510	Ndufs3	NADH:ubiquinone oxidoreductase core subunit S3 [Source:MGI Symbol;Acc:MGI:1915599]	824	1200	1538	1240	1602	1540	1799	1335	1428	1336	19.3349	20.4173	24.7157	22.4163	24.6763	21.513	22.143	22.6949	23.2513	23.5023	1353.9	-0.0514655	0.113556	-0.453216	0.650393	0.908347	Down	NO
ENSMUSG00000005514	Por	cytochrome p450 oxidoreductase [Source:MGI Symbol;Acc:MGI:97744]	1132	2152	1780	1754	2698	2004	2602	1673	2105	2042	18.346	25.2894	19.7568	21.9003	28.7037	19.3356	22.1204	19.6436	23.6728	24.8106	1949.52	0.024745	0.160849	0.15384	0.877736	0.9705	Up	NO
ENSMUSG00000005533	Igf1r	insulin-like growth factor I receptor [Source:MGI Symbol;Acc:MGI:96433]	4664	4198	4891	4637	4418	5954	8461	3811	3251	4231	20.2201	13.1968	14.5219	15.4878	12.5734	15.3674	19.2414	11.97	9.78015	13.7517	4758.09	0.105182	0.204711	0.513809	0.607385	0.890815	Up	NO
ENSMUSG00000005534	Insr	insulin receptor [Source:MGI Symbol;Acc:MGI:96575]	2741	3029	4173	2720	3211	4112	5094	3572	2519	1331	14.791	11.8519	15.4219	11.3079	11.3744	13.2101	14.4191	13.9647	9.43233	5.38459	3183.17	0.169219	0.277448	0.609914	0.541919	0.865962	Up	NO
ENSMUSG00000005540	Fcer2a	Fc receptor, IgE, low affinity II, alpha polypeptide [Source:MGI Symbol;Acc:MGI:95497]	3	0	2	2	1	9	10	2	3	0	0.0598947	0	0.0273422	0.0307649	0.0131022	0.106986	0.104731	0.0289297	0.0415709	0	2.94959	-0.931889	1.05642	-0.882116	0.377714	NA	Down	NO
ENSMUSG00000005553	Atp4a	ATPase, H+/K+ exchanging, gastric, alpha polypeptide [Source:MGI Symbol;Acc:MGI:88113]	26	27	84	24	29	49	60	33	27	26	0.418479	0.315117	0.925949	0.297601	0.30641	0.469531	0.506578	0.384814	0.301554	0.313737	37.2578	0.133151	0.405303	0.328522	0.742517	0.933868	Up	NO
ENSMUSG00000005566	Trim28	tripartite motif-containing 28 [Source:MGI Symbol;Acc:MGI:109274]	3667	3949	3892	5406	6194	4462	5091	3343	4480	5075	39.8718	31.1347	28.9821	45.2854	44.2107	28.8835	29.0368	26.3344	33.8015	41.3693	4520.89	0.209265	0.175629	1.19152	0.23345	0.672124	Up	NO
ENSMUSG00000005575	Ube2m	ubiquitin-conjugating enzyme E2M [Source:MGI Symbol;Acc:MGI:108278]	549	913	1094	1513	1124	1200	1254	1398	1208	1252	8.06053	9.71998	11.0005	17.1143	10.8333	10.4891	9.65785	14.8707	12.3073	13.7811	1134.72	-0.152187	0.227484	-0.669	0.503495	0.849169	Down	NO
ENSMUSG00000005580	Adcy9	adenylate cyclase 9 [Source:MGI Symbol;Acc:MGI:108450]	1299	1375	2068	1453	1746	2656	3308	1726	1367	1077	10.6407	8.16707	11.6015	9.16968	9.38874	12.9526	14.2141	10.2432	7.77022	6.61401	1743.61	-0.0768872	0.22192	-0.346464	0.728994	0.929342	Down	NO
ENSMUSG00000005583	Mef2c	myocyte enhancer factor 2C [Source:MGI Symbol;Acc:MGI:99458]	234	260	450	313	219	280	370	267	285	301	0.457355	0.368479	0.602354	0.471312	0.280985	0.325808	0.379341	0.378077	0.386533	0.441054	295.218	0.149997	0.195585	0.766912	0.443134	0.818373	Up	NO
ENSMUSG00000005609	Ctr9	CTR9 homolog, Paf1/RNA polymerase II complex component [Source:MGI Symbol;Acc:MGI:109345]	1312	1735	1551	1365	1534	1805	2017	1482	1661	1490	9.21149	8.83279	7.45779	7.38339	7.07006	7.54465	7.42836	7.53834	8.09225	7.84278	1577.48	0.0173645	0.0966573	0.17965	0.857427	0.965345	Up	NO
ENSMUSG00000005610	Eif4g2	eukaryotic translation initiation factor 4, gamma 2 [Source:MGI Symbol;Acc:MGI:109207]	11401	16301	16491	13027	15252	17557	20736	11972	14303	12987	67.1779	69.6466	66.5476	59.1364	58.9945	61.5885	64.0913	51.1072	58.4809	57.3694	14722.2	0.103227	0.104869	0.984341	0.324948	0.748087	Up	NO
ENSMUSG00000005611	Irag1	inositol 1,4,5-triphosphate receptor associated 1 [Source:MGI Symbol;Acc:MGI:1338023]	801	1316	1447	995	1029	1151	1190	963	874	1424	4.46831	5.32315	5.52816	4.27623	3.76814	3.82254	3.48216	3.89196	3.38318	5.95536	1108.68	0.157024	0.162453	0.966579	0.333754	0.754544	Up	NO
ENSMUSG00000005615	Pcyt1a	phosphate cytidylyltransferase 1, choline, alpha isoform [Source:MGI Symbol;Acc:MGI:88557]	400	1366	790	1314	1031	815	1532	421	810	1216	2.52372	6.24935	3.41359	6.38711	4.27014	3.0613	5.07027	1.9244	3.54626	5.75179	941.478	0.208515	0.329361	0.63309	0.526675	0.859917	Up	NO
ENSMUSG00000005621	Zfp592	zinc finger protein 592 [Source:MGI Symbol;Acc:MGI:2443541]	1161	1440	1469	1680	1917	1801	1861	1155	1219	1627	10.9326	9.83235	9.47362	12.1879	11.8499	10.0965	9.19242	7.87964	7.96526	11.486	1510.58	0.186707	0.122635	1.52246	0.127893	0.542492	Up	NO
ENSMUSG00000005625	Psmd4	proteasome (prosome, macropain) 26S subunit, non-ATPase, 4 [Source:MGI Symbol;Acc:MGI:1201670]	1233	1916	1838	1456	1730	1858	2206	1482	1945	1216	14.9598	16.8562	15.2725	13.6098	13.7788	13.4207	14.0398	13.027	16.3752	11.0607	1659.89	0.094392	0.144046	0.655288	0.512282	0.853231	Up	NO
ENSMUSG00000005628	Tmod4	tropomodulin 4 [Source:MGI Symbol;Acc:MGI:1355285]	4	4	19	8	11	13	13	7	9	8	0.131091	0.0950585	0.426478	0.202004	0.236668	0.253663	0.223507	0.16621	0.204695	0.196587	9.21264	0.0548045	0.530412	0.103324	0.917706	NA	Up	NO
ENSMUSG00000005640	Insrr	insulin receptor-related receptor [Source:MGI Symbol;Acc:MGI:1346037]	11	3	17	4	12	8	27	13	34	12	0.119748	0.0236836	0.126743	0.0335469	0.0857574	0.0518497	0.154179	0.102531	0.256838	0.0979333	13.7245	-0.811339	0.598251	-1.35619	0.17504	0.607263	Down	NO
ENSMUSG00000005656	Snx6	sorting nexin 6 [Source:MGI Symbol;Acc:MGI:1919433]	1073	1560	1612	1163	1554	1880	2078	1297	1431	1442	20.8661	21.9972	21.4688	17.424	19.8378	21.7653	21.1972	18.2731	19.3101	21.023	1476.35	-0.032156	0.108092	-0.297489	0.766094	0.942385	Down	NO
ENSMUSG00000005667	Mthfd2	methylenetetrahydrofolate dehydrogenase (NAD+ dependent), methenyltetrahydrofolate cyclohydrolase [Source:MGI Symbol;Acc:MGI:1338850]	377	434	1241	431	524	680	1273	507	774	358	6.24049	5.20918	14.0686	5.49644	5.69391	6.7012	11.0534	6.08019	8.89042	4.44272	632.517	-0.0651166	0.350256	-0.185911	0.852514	0.963691	Down	NO
ENSMUSG00000005672	Kit	KIT proto-oncogene receptor tyrosine kinase [Source:MGI Symbol;Acc:MGI:96677]	872	1454	748	1156	1464	2449	1670	982	1072	4307	5.52507	6.68018	3.24582	5.64295	6.08925	9.23796	5.55045	4.5078	4.71324	20.459	1584.06	-0.706927	0.401576	-1.76038	0.0783431	0.443113	Down	NO
ENSMUSG00000005674	Tomm40l	translocase of outer mitochondrial membrane 40-like [Source:MGI Symbol;Acc:MGI:3589112]	231	501	545	312	549	380	627	402	600	386	1.96904	3.09658	3.18156	2.04891	3.07197	1.92838	2.8035	2.48256	3.54893	2.46671	441.739	-0.0105998	0.226528	-0.0467923	0.962679	0.992009	Down	NO
ENSMUSG00000005677	Nr1i3	nuclear receptor subfamily 1, group I, member 3 [Source:MGI Symbol;Acc:MGI:1346307]	0	2	0	4	5	2	0	10	12	3	0	0.0138138	0	0.029355	0.0312668	0.0113413	0	0.0690162	0.0793183	0.021424	3.83996	-1.31616	1.28297	-1.02587	0.304952	NA	Down	NO
ENSMUSG00000005681	Apoa2	apolipoprotein A-II [Source:MGI Symbol;Acc:MGI:88050]	2	0	0	4	7	3	7	4	4	1	0.106687	0	0	0.164399	0.245156	0.0952732	0.195885	0.154593	0.148083	0.0400081	3.07247	-0.720575	1.00147	-0.719516	0.471823	NA	Down	NO
ENSMUSG00000005682	Pan2	PAN2 poly(A) specific ribonuclease subunit [Source:MGI Symbol;Acc:MGI:1918984]	1165	1173	1306	828	979	1708	1994	1295	1314	1321	6.99196	5.10474	5.36807	3.82852	3.85707	6.10277	6.27754	5.63086	5.47233	5.9438	1285.69	-0.287592	0.171017	-1.68166	0.0926356	0.47538	Down	NO
ENSMUSG00000005683	Cs	citrate synthase [Source:MGI Symbol;Acc:MGI:88529]	2560	3807	4064	3307	3919	4620	4878	3386	3761	3384	35.4501	38.2264	38.5419	35.2808	35.625	38.0878	35.4332	33.9701	36.1397	35.1314	3693.81	0.00246512	0.0801142	0.0307701	0.975453	0.99525	Up	NO
ENSMUSG00000005686	Ampd3	adenosine monophosphate deaminase 3 [Source:MGI Symbol;Acc:MGI:1096344]	320	414	276	248	422	516	343	347	473	751	3.31897	3.11355	1.96049	1.98167	2.87321	3.18617	1.86611	2.60744	3.40423	5.83957	408.976	-0.341743	0.272302	-1.25501	0.209474	0.646205	Down	NO
ENSMUSG00000005687	Bcas2	BCAS2 pre-mRNA processing factor [Source:MGI Symbol;Acc:MGI:1915433]	471	637	673	642	706	796	789	570	672	634	4.10254	4.02322	4.01466	4.30818	4.03681	4.12773	3.60495	3.59698	4.06167	4.14008	648.735	0.0377536	0.0855735	0.441184	0.65908	0.910113	Up	NO
ENSMUSG00000005696	Sh2d1a	SH2 domain containing 1A [Source:MGI Symbol;Acc:MGI:1328352]	0	1	0	4	5	5	2	0	3	3	0	0.00785453	0	0.0333655	0.0355385	0.0322268	0.0113595	0	0.0225425	0.024351	2.17304	-0.787459	1.19968	-0.656389	0.511574	NA	Down	NO
ENSMUSG00000005698	Ctcf	CCCTC-binding factor [Source:MGI Symbol;Acc:MGI:109447]	1552	1828	1677	1866	2275	2516	2611	1677	1826	1998	20.4303	17.4487	15.1188	18.9244	19.6592	19.7179	18.0294	15.9937	16.6797	19.7182	1949.1	-0.00866841	0.107666	-0.0805122	0.93583	0.985273	Down	NO
ENSMUSG00000005699	Pard6a	par-6 family cell polarity regulator alpha [Source:MGI Symbol;Acc:MGI:1927223]	64	92	119	69	95	67	97	94	91	71	0.85426	0.890441	1.08783	0.709564	0.832412	0.532422	0.679169	0.909015	0.842865	0.710492	85.2708	0.227096	0.194184	1.16949	0.242208	0.679415	Up	NO
ENSMUSG00000005705	Agrp	agouti related neuropeptide [Source:MGI Symbol;Acc:MGI:892013]	4	1	2	12	8	12	10	9	8	15	0.28456	0.0516126	0.0974274	0.657739	0.373631	0.508276	0.373184	0.463927	0.394975	0.800058	7.93489	-1.00982	0.647671	-1.55916	0.118959	NA	Down	NO
ENSMUSG00000005716	Pvalb	parvalbumin [Source:MGI Symbol;Acc:MGI:97821]	1	3	2	10	6	10	6	4	2	1	0.0486637	0.105881	0.0666456	0.374941	0.19168	0.289745	0.153182	0.14103	0.0675293	0.0364982	4.29748	0.0907934	0.731895	0.124052	0.901274	NA	Up	NO
ENSMUSG00000005718	Tfap4	transcription factor AP4 [Source:MGI Symbol;Acc:MGI:103239]	218	294	260	395	462	380	332	261	294	547	6.65369	6.50664	5.43479	9.28818	9.25658	6.90488	5.31539	5.77137	6.22669	12.5165	340.465	-0.0192883	0.26616	-0.0724688	0.942229	0.987126	Down	NO
ENSMUSG00000005732	Ranbp1	RAN binding protein 1 [Source:MGI Symbol;Acc:MGI:96269]	958	1682	1493	1580	1864	1583	1905	1487	1745	1318	31.8569	40.557	34.0016	40.4783	40.6898	31.339	33.2295	35.8245	40.2659	32.858	1535.62	0.0783983	0.137938	0.568361	0.56979	0.877933	Up	NO
ENSMUSG00000005763	Cd247	CD247 antigen [Source:MGI Symbol;Acc:MGI:88334]	8	35	19	15	33	21	27	22	23	52	0.0794739	0.252106	0.129259	0.1148	0.215198	0.124196	0.140692	0.158331	0.158546	0.387265	24.9444	-0.246537	0.449509	-0.548459	0.583377	0.883485	Down	NO
ENSMUSG00000005774	Rfx5	regulatory factor X, 5 (influences HLA class II expression) [Source:MGI Symbol;Acc:MGI:1858421]	447	546	709	412	598	459	609	591	525	387	1.85927	1.64676	2.01968	1.32026	1.63282	1.13661	1.32875	1.78096	1.51529	1.20679	525.359	0.243405	0.166855	1.45878	0.144627	0.566438	Up	NO
ENSMUSG00000005779	Psmb4	proteasome (prosome, macropain) subunit, beta type 4 [Source:MGI Symbol;Acc:MGI:1098257]	1831	2896	2814	2729	3608	3152	3322	2795	3193	2644	56.5365	64.8398	59.5068	64.9189	73.1323	57.9419	53.8061	62.5251	68.4137	61.2054	2851.8	0.0376326	0.123614	0.304436	0.760795	0.940805	Up	NO
ENSMUSG00000005800	Mmp8	matrix metallopeptidase 8 [Source:MGI Symbol;Acc:MGI:1202395]	2	2	9	3	6	6	0	8	5	5	0.0677077	0.0490973	0.208683	0.078264	0.133346	0.120948	0	0.196221	0.117469	0.126901	4.59701	0.0319492	0.834922	0.038266	0.969476	NA	Up	NO
ENSMUSG00000005802	Slc30a4	solute carrier family 30 (zinc transporter), member 4 [Source:MGI Symbol;Acc:MGI:1345282]	1097	1906	1547	1017	1023	2328	2230	1061	991	1234	11.2191	14.1344	10.8354	8.01308	6.86798	14.1743	11.9632	7.86138	7.03282	9.46138	1402.99	-0.00725683	0.2626	-0.0276345	0.977954	0.995857	Down	NO
ENSMUSG00000005803	Sqor	sulfide quinone oxidoreductase [Source:MGI Symbol;Acc:MGI:1929899]	192	331	342	359	461	569	495	325	389	434	2.83215	3.54035	3.45497	4.07979	4.46394	4.99683	3.83012	3.47321	3.9817	4.79947	377.928	-0.232237	0.147659	-1.5728	0.115766	0.519441	Down	NO
ENSMUSG00000005804	Bloc1s6	biogenesis of lysosomal organelles complex-1, subunit 6, pallidin [Source:MGI Symbol;Acc:MGI:1927580]	279	387	445	393	204	566	563	256	496	579	3.29831	3.31742	3.60287	3.57937	1.58314	3.98354	3.49129	2.1926	4.06885	5.1316	407.912	-0.333401	0.266185	-1.25251	0.210383	0.647755	Down	NO
ENSMUSG00000005813	Metap1	methionyl aminopeptidase 1 [Source:MGI Symbol;Acc:MGI:1922874]	733	1082	1102	916	1033	1277	1400	834	1012	870	6.83104	7.31161	7.03343	6.57667	6.31954	7.08501	6.84388	5.63094	6.54437	6.07842	1004.57	0.0510677	0.106613	0.479003	0.631936	0.902237	Up	NO
ENSMUSG00000005823	Gpr108	G protein-coupled receptor 108 [Source:MGI Symbol;Acc:MGI:1925558]	790	1030	1120	1089	1272	1471	1626	1427	1200	1184	14.8765	14.0641	14.4442	15.7989	15.7239	16.4912	16.0614	19.4683	15.6804	16.7152	1197.74	-0.207894	0.11256	-1.84696	0.0647533	0.404036	Down	NO
ENSMUSG00000005824	Tnfsf14	tumor necrosis factor (ligand) superfamily, member 14 [Source:MGI Symbol;Acc:MGI:1355317]	2	11	5	10	7	21	13	18	14	29	0.0888962	0.354556	0.152212	0.342461	0.204274	0.555753	0.303132	0.57969	0.431848	0.966445	12.641	-1.29095	0.518329	-2.4906	0.0127527	0.200559	Down	NO
ENSMUSG00000005836	Gata6	GATA binding protein 6 [Source:MGI Symbol;Acc:MGI:107516]	1157	1038	1723	1125	1589	1985	2209	1552	1348	1351	10.1434	6.59859	10.3452	7.59855	9.14486	10.3604	10.1587	9.85768	8.20058	8.87962	1473.42	-0.14777	0.167201	-0.883783	0.376814	0.778284	Down	NO
ENSMUSG00000005846	Rsl1d1	ribosomal L1 domain containing 1 [Source:MGI Symbol;Acc:MGI:1913659]	1264	1910	1580	1578	2107	1947	1979	1523	1800	1696	30.55	33.4734	26.1531	29.3831	33.4295	28.0153	25.09	26.6683	30.1884	30.731	1715.95	0.0919325	0.113922	0.806975	0.419681	0.80416	Up	NO
ENSMUSG00000005864	Cnga2	cyclic nucleotide gated channel alpha 2 [Source:MGI Symbol;Acc:MGI:108040]	4	12	9	1	4	5	6	1	4	8	0.0956825	0.208166	0.147452	0.0184397	0.0628241	0.0712051	0.0752966	0.0173308	0.0664045	0.143488	5.31585	0.334546	0.731006	0.457651	0.647203	NA	Up	NO
ENSMUSG00000005871	Apc	APC, WNT signaling pathway regulator [Source:MGI Symbol;Acc:MGI:88039]	484	1350	579	545	584	524	875	398	422	2072	1.27914	2.58708	1.04798	1.10968	1.01318	0.824463	1.21303	0.762059	0.77391	4.10536	778.635	-0.102746	0.4433	-0.231775	0.816713	0.95607	Down	NO
ENSMUSG00000005873	Reep5	receptor accessory protein 5 [Source:MGI Symbol;Acc:MGI:1270152]	1823	1958	3537	1751	2081	4427	4211	4571	2756	2293	42.8987	33.4097	57.0027	31.7447	32.1464	62.0203	51.9798	77.9294	45.003	40.4529	2866.25	-0.551934	0.247293	-2.2319	0.0256217	0.269824	Down	NO
ENSMUSG00000005881	Ergic3	ERGIC and golgi 3 [Source:MGI Symbol;Acc:MGI:1913616]	1426	2202	2640	2302	2433	2773	2955	2681	2844	1950	30.8508	34.5435	39.1159	38.3689	34.5534	35.716	33.5348	42.0219	42.6954	31.6279	2375.98	-0.099438	0.147061	-0.67617	0.498932	0.846753	Down	NO
ENSMUSG00000005882	Uqcc1	ubiquinol-cytochrome c reductase complex assembly factor 1 [Source:MGI Symbol;Acc:MGI:1929472]	394	468	568	712	565	676	876	584	385	706	2.47521	2.13189	2.44381	3.44607	2.33006	2.52831	2.88677	2.65804	1.67834	3.32513	581.945	-0.0660039	0.2001	-0.329854	0.74151	0.933553	Down	NO
ENSMUSG00000005883	Spo11	SPO11 initiator of meiotic double stranded breaks [Source:MGI Symbol;Acc:MGI:1349669]	1	4	7	1	1	5	3	2	3	6	0.0124406	0.0360845	0.0596491	0.00959007	0.00816428	0.0370322	0.0195769	0.0180268	0.0259038	0.055964	3.19185	-0.453877	0.843777	-0.537912	0.590638	NA	Down	NO
ENSMUSG00000005886	Ncoa2	nuclear receptor coactivator 2 [Source:MGI Symbol;Acc:MGI:1276533]	1758	1840	2123	1854	2224	2264	2796	1383	1361	1901	6.74725	5.12068	5.58033	5.48207	5.6033	5.17309	5.62906	3.84558	3.62468	5.46988	1920.45	0.243974	0.154449	1.57964	0.11419	0.516987	Up	NO
ENSMUSG00000005892	Trh	thyrotropin releasing hormone [Source:MGI Symbol;Acc:MGI:98823]	0	0	0	2	2	1	2	0	0	0	0	0	0	0.0914055	0.0778946	0.0353144	0.0622394	0	0	0	0.637047	0.401851	2.1416	0.18764	0.851158	NA	Up	NO
ENSMUSG00000005893	Nr2c2	nuclear receptor subfamily 2, group C, member 2 [Source:MGI Symbol;Acc:MGI:1352466]	1684	1927	1964	1352	1051	2359	2674	834	823	1095	7.86694	6.52751	6.28358	4.86595	3.22306	6.56081	6.55264	2.82268	2.66789	3.835	1545.32	0.391004	0.324946	1.20329	0.228865	0.667677	Up	NO
ENSMUSG00000005897	Nr2c1	nuclear receptor subfamily 2, group C, member 1 [Source:MGI Symbol;Acc:MGI:1352465]	246	408	415	321	388	352	448	255	326	340	3.76816	4.53166	4.35356	3.78814	3.90146	3.20999	3.59968	2.82987	3.4651	3.90446	344.032	0.228716	0.127881	1.7885	0.0736947	0.431115	Up	NO
ENSMUSG00000005899	Smpd4	sphingomyelin phosphodiesterase 4 [Source:MGI Symbol;Acc:MGI:1924876]	686	879	957	910	1039	1121	1253	882	973	1158	3.32248	3.08695	3.17433	3.39552	3.30336	3.23229	3.18332	3.09484	3.27005	4.2047	969.489	-0.0886724	0.102929	-0.861493	0.388967	0.787956	Down	NO
ENSMUSG00000005907	Pex1	peroxisomal biogenesis factor 1 [Source:MGI Symbol;Acc:MGI:1918632]	1622	618	3775	419	546	3566	5162	2224	1837	544	9.50882	2.62704	15.1564	1.89242	2.10121	12.4458	15.874	9.44588	7.47289	2.39091	1917.17	-0.808564	0.74668	-1.08288	0.278863	0.710488	Down	NO
ENSMUSG00000005917	Otx1	orthodenticle homeobox 1 [Source:MGI Symbol;Acc:MGI:97450]	5	2	2	1	10	7	9	3	4	4	0.0488258	0.0141621	0.0133735	0.00752764	0.0641104	0.0407012	0.0461051	0.021225	0.0271084	0.0292882	4.52949	-0.192274	0.74678	-0.257471	0.796816	NA	Down	NO
ENSMUSG00000005936	Kctd20	potassium channel tetramerisation domain containing 20 [Source:MGI Symbol;Acc:MGI:1914239]	1045	1342	1543	1527	1724	1253	1785	997	497	1599	4.13961	3.85477	4.18612	4.66026	4.48314	2.95502	3.70914	2.86135	1.36617	4.74876	1313.7	0.421999	0.269993	1.563	0.118053	0.523498	Up	NO
ENSMUSG00000005947	Itgae	integrin alpha E, epithelial-associated [Source:MGI Symbol;Acc:MGI:1298377]	14	27	16	18	24	37	24	22	16	34	0.245132	0.342805	0.19187	0.242812	0.275861	0.385696	0.220437	0.27908	0.194401	0.446326	22.7506	-0.251227	0.359065	-0.699671	0.484133	0.839487	Down	NO
ENSMUSG00000005949	Ctns	cystinosis, nephropathic [Source:MGI Symbol;Acc:MGI:1932872]	289	342	398	396	382	544	279	378	424	452	4.30865	3.69719	4.06377	4.54848	3.7386	4.82846	2.18193	4.08289	4.38645	5.05209	386.734	-0.0307671	0.216541	-0.142084	0.887013	0.972692	Down	NO
ENSMUSG00000005950	P2rx5	purinergic receptor P2X, ligand-gated ion channel, 5 [Source:MGI Symbol;Acc:MGI:2137026]	0	2	4	4	13	5	2	14	0	6	0	0.0468006	0.088412	0.0994538	0.275416	0.0960597	0.0338598	0.327346	0	0.145168	4.92385	-0.455917	1.11124	-0.410279	0.681602	NA	Down	NO
ENSMUSG00000005951	Shpk	sedoheptulokinase [Source:MGI Symbol;Acc:MGI:1921887]	72	114	150	105	128	194	209	123	124	125	1.23903	1.42252	1.76784	1.39208	1.44598	1.98755	1.88663	1.53351	1.48073	1.61267	129.695	-0.248403	0.169448	-1.46595	0.142661	0.562818	Down	NO
ENSMUSG00000005952	Trpv1	transient receptor potential cation channel, subfamily V, member 1 [Source:MGI Symbol;Acc:MGI:1341787]	0	0	1	0	0	0	0	0	0	0	0	0	0.00945277	0	0	0	0	0	0	0	0.0959149	0.763052	3.16075	0.241415	0.809233	NA	Up	NO
ENSMUSG00000005958	Ephb3	Eph receptor B3 [Source:MGI Symbol;Acc:MGI:104770]	71	112	99	128	182	101	169	118	141	141	0.536275	0.613411	0.512113	0.744845	0.902407	0.45417	0.669587	0.645719	0.739014	0.798432	123.787	-0.0396131	0.235604	-0.168134	0.866478	0.967274	Down	NO
ENSMUSG00000005968	Tuft1	tuftelin 1 [Source:MGI Symbol;Acc:MGI:109572]	182	228	143	184	267	163	238	171	230	160	2.3203	2.10771	1.24856	1.80725	2.23453	1.23716	1.59163	1.57943	2.03472	1.52926	195.995	0.255013	0.222865	1.14425	0.252521	0.686613	Up	NO
ENSMUSG00000005973	Rcn1	reticulocalbin 1 [Source:MGI Symbol;Acc:MGI:104559]	1792	2541	2147	2893	3480	2298	2692	1802	2188	2414	32.7827	33.7065	26.8993	40.7739	41.7914	25.0278	25.8329	23.8832	27.7752	33.1079	2401.11	0.334677	0.14941	2.23999	0.0250913	0.267721	Up	NO
ENSMUSG00000005980	Dnase1	deoxyribonuclease I [Source:MGI Symbol;Acc:MGI:103157]	0	2	2	54	41	0	0	85	68	84	0	0.0158178	0.0149371	0.453794	0.293581	0	0	0.67172	0.514691	0.686916	34.4129	-3.44781	1.97525	-1.74551	0.0808964	0.44706	Down	NO
ENSMUSG00000005981	Trap1	TNF receptor-associated protein 1 [Source:MGI Symbol;Acc:MGI:1915265]	2127	3041	2914	2251	3051	3789	3849	2724	3244	2332	54.4707	56.4695	51.1078	44.4118	51.2908	57.7679	51.7052	50.5399	57.6475	44.7726	2873.91	-0.061754	0.129642	-0.476341	0.633831	0.902237	Down	NO
ENSMUSG00000005982	Naa60	N(alpha)-acetyltransferase 60, NatF catalytic subunit [Source:MGI Symbol;Acc:MGI:1922013]	367	477	541	377	434	1216	674	506	903	1162	3.88848	3.66467	3.92566	3.07738	3.0186	7.67031	3.74597	3.88414	6.63903	9.23013	648.223	-0.851947	0.246761	-3.45252	0.000555368	0.0391435	Down	NO
ENSMUSG00000005983	1700037C18Rik	RIKEN cDNA 1700037C18 gene [Source:MGI Symbol;Acc:MGI:1920511]	44	40	76	43	69	70	71	81	60	45	0.764077	0.503667	0.903855	0.575274	0.786559	0.723679	0.646742	1.01906	0.722998	0.585843	59.0488	-0.100387	0.268976	-0.373218	0.708987	0.923767	Down	NO
ENSMUSG00000005986	Ankrd13d	ankyrin repeat domain 13 family, member D [Source:MGI Symbol;Acc:MGI:1915673]	93	65	153	88	112	144	175	129	124	110	1.9209	0.973507	2.16429	1.40034	1.51859	1.77072	1.89606	1.93038	1.77725	1.70334	116.855	-0.227469	0.232327	-0.97909	0.327536	0.748877	Down	NO
ENSMUSG00000006005	Tpr	translocated promoter region, nuclear basket protein [Source:MGI Symbol;Acc:MGI:1922066]	3409	3948	4080	2729	3214	4592	5227	2538	2821	2499	19.3829	16.2769	15.8874	11.9543	11.9961	15.5439	15.5896	10.4548	11.1301	10.6524	3448.78	0.223012	0.205523	1.08509	0.27788	0.709608	Up	NO
ENSMUSG00000006010	Odr4	odr4 GPCR localization factor homolog [Source:MGI Symbol;Acc:MGI:2385108]	613	471	508	558	798	1281	1412	897	899	770	6.19893	3.45366	3.51822	4.34728	5.29738	7.71208	7.49001	6.57175	6.30841	5.83761	795.364	-0.605268	0.188443	-3.21194	0.00131842	0.0644154	Down	NO
ENSMUSG00000006014	Prg4	proteoglycan 4 (megakaryocyte stimulating factor, articular superficial zone protein) [Source:MGI Symbol;Acc:MGI:1891344]	22	52	52	30	63	20	37	16	15	56	0.249555	0.42771	0.403966	0.262178	0.46912	0.135065	0.220159	0.13149	0.118069	0.476232	35.8105	0.755108	0.436932	1.72821	0.0839513	0.454425	Up	NO
ENSMUSG00000006019	Dhx34	DEAH (Asp-Glu-Ala-His) box polypeptide 34 [Source:MGI Symbol;Acc:MGI:1918973]	487	512	674	570	639	741	899	797	619	591	5.9052	4.50172	5.59717	5.32486	5.08638	5.34922	5.71817	7.00158	5.20836	5.37257	642.962	-0.155087	0.146163	-1.06106	0.288663	0.718992	Down	NO
ENSMUSG00000006021	Kptn	kaptin [Source:MGI Symbol;Acc:MGI:1890380]	236	217	419	227	289	379	315	266	299	230	3.45143	2.30117	4.19665	2.55764	2.77451	3.29983	2.41651	2.81838	3.03432	2.52175	283.779	0.0749289	0.202371	0.370255	0.711192	0.924571	Up	NO
ENSMUSG00000006024	Napa	N-ethylmaleimide sensitive fusion protein attachment protein alpha [Source:MGI Symbol;Acc:MGI:104563]	1593	2046	1873	1866	2164	2334	2605	2267	2461	1980	25.1665	23.4377	20.265	22.7115	22.4422	21.952	21.5876	25.9471	26.9787	23.4509	2094.36	-0.103941	0.11056	-0.940127	0.347153	0.760333	Down	NO
ENSMUSG00000006050	Sra1	steroid receptor RNA activator 1 [Source:MGI Symbol;Acc:MGI:1344414]	380	693	608	660	790	716	877	786	893	693	6.82097	9.01984	7.47426	9.12713	9.30876	7.65142	8.2576	10.2216	11.1229	9.32575	696.617	-0.184926	0.166947	-1.10769	0.267994	0.701413	Down	NO
ENSMUSG00000006056	Calcoco2	calcium binding and coiled-coil domain 2 [Source:MGI Symbol;Acc:MGI:1343177]	2	0	0	0	0	2	0	2	0	0	0.0792047	0	0	0	0	0.047154	0	0.0573849	0	0	0.66025	-0.827846	2.90205	-0.285263	0.775443	NA	Down	NO
ENSMUSG00000006057	Atp5g1	ATP synthase, H+ transporting, mitochondrial F0 complex, subunit C1 (subunit 9) [Source:MGI Symbol;Acc:MGI:107653]	221	270	348	393	456	351	443	509	572	394	1.85208	1.64071	1.99732	2.53738	2.50861	1.75121	1.94742	3.0904	3.32633	2.47542	390.914	-0.275984	0.237045	-1.16427	0.244316	0.681565	Down	NO
ENSMUSG00000006058	Snf8	SNF8, ESCRT-II complex subunit, homolog (S. cerevisiae) [Source:MGI Symbol;Acc:MGI:1343161]	387	615	688	648	779	782	802	781	849	580	7.6767	8.84589	9.34661	9.90297	10.1438	9.235	8.34505	11.224	11.6862	8.62541	678.489	-0.129937	0.163857	-0.792991	0.427783	0.811192	Down	NO
ENSMUSG00000006095	Tbcb	tubulin folding cofactor B [Source:MGI Symbol;Acc:MGI:1913661]	505	719	750	712	879	805	820	847	836	565	19.1246	19.7438	19.4519	20.7734	21.852	18.1494	16.2894	23.2389	21.969	16.0412	735.057	0.0439188	0.160285	0.274004	0.784081	0.94687	Up	NO
ENSMUSG00000006127	Inpp5k	inositol polyphosphate 5-phosphatase K [Source:MGI Symbol;Acc:MGI:1194899]	475	565	609	497	513	852	896	637	620	565	3.99293	3.44388	3.50604	3.21871	2.83085	4.26387	3.95091	3.87944	3.61654	3.56069	610.323	-0.222378	0.130704	-1.70139	0.0888697	0.466896	Down	NO
ENSMUSG00000006134	Crkl	v-crk avian sarcoma virus CT10 oncogene homolog-like [Source:MGI Symbol;Acc:MGI:104686]	1148	1507	1586	1323	1760	1668	1756	1051	1270	1542	14.7295	14.0205	13.9365	13.0778	14.8239	12.7412	11.8185	9.76971	11.3072	14.8327	1440.11	0.196271	0.11859	1.65504	0.0979166	0.486221	Up	NO
ENSMUSG00000006143	Upk3bl	uroplakin 3B-like [Source:MGI Symbol;Acc:MGI:1916915]	3	3	4	0	4	4	0	1	2	0	0.0854866	0.0619999	0.0780702	0	0.0748394	0.0678586	0	0.0206454	0.0395425	0	2.12095	1.15579	1.24541	0.928045	0.353384	NA	Up	NO
ENSMUSG00000006154	Eps8l1	EPS8-like 1 [Source:MGI Symbol;Acc:MGI:1914675]	259	343	400	304	432	797	392	64	307	407	2.12774	2.04323	2.25051	1.92407	2.32973	3.89802	1.68926	0.38092	1.7501	2.5067	357.785	0.113236	0.414647	0.27309	0.784784	0.947333	Up	NO
ENSMUSG00000006169	Clint1	clathrin interactor 1 [Source:MGI Symbol;Acc:MGI:2144243]	2737	3714	4544	3205	4049	4187	4872	3293	3796	3382	23.7393	23.3581	26.9919	21.4165	23.0538	21.6203	22.1662	20.6926	22.8467	21.9915	3712.02	0.0830941	0.0920923	0.902292	0.366902	0.771587	Up	NO
ENSMUSG00000006179	Prss16	protease, serine 16 (thymus) [Source:MGI Symbol;Acc:MGI:1859181]	2	2	10	7	1	7	4	1	7	3	0.0249569	0.0180971	0.0854646	0.0673051	0.0081891	0.0520102	0.0261861	0.00904081	0.0606146	0.0280671	4.28176	0.186018	0.850896	0.218614	0.82695	NA	Up	NO
ENSMUSG00000006191	Cdkal1	CDK5 regulatory subunit associated protein 1-like 1 [Source:MGI Symbol;Acc:MGI:1921765]	267	343	358	260	255	381	389	207	248	287	1.5763	1.46833	1.44747	1.18257	0.988253	1.33911	1.20466	0.885376	1.01597	1.27027	295.567	0.179165	0.181135	0.989124	0.322603	0.747153	Up	NO
ENSMUSG00000006204	Cdcp3	CUB domain containing protein 3 [Source:MGI Symbol;Acc:MGI:1918645]	13	12	3	8	15	5	12	11	4	5	0.112386	0.0752265	0.017764	0.0532822	0.0851284	0.0257319	0.0544165	0.0688986	0.0239971	0.0324033	8.98233	0.68389	0.612968	1.1157	0.264549	NA	Up	NO
ENSMUSG00000006205	Htra1	HtrA serine peptidase 1 [Source:MGI Symbol;Acc:MGI:1929076]	5732	5935	5651	8919	9552	7902	11823	6451	6370	7374	111.811	83.9466	75.4931	134.037	122.314	91.7663	120.976	91.1673	86.223	107.838	7425.07	0.0306942	0.1565	0.196129	0.844509	0.961738	Up	NO
ENSMUSG00000006215	Zbtb17	zinc finger and BTB domain containing 17 [Source:MGI Symbol;Acc:MGI:107410]	332	597	512	554	614	544	590	475	559	408	3.92543	5.11831	4.14593	5.04646	4.76562	3.82925	3.65925	4.06887	4.58633	3.61657	511.217	0.185935	0.143318	1.29737	0.194505	0.628357	Up	NO
ENSMUSG00000006216	Clcnkb	chloride channel, voltage-sensitive Kb [Source:MGI Symbol;Acc:MGI:1930643]	0	0	0	0	0	1	0	1	0	0	0	0	0	0	0	0.0151082	0	0.0183862	0	0	0.192707	-0.96816	3.16075	-0.306307	0.759371	NA	Down	NO
ENSMUSG00000006218	Fam131c	family with sequence similarity 131, member C [Source:MGI Symbol;Acc:MGI:2685539]	4	7	6	7	16	3	0	1	4	13	0.229157	0.290819	0.235416	0.309003	0.601773	0.102321	0	0.041507	0.159037	0.558399	6.15676	1.14528	0.899355	1.27345	0.20286	NA	Up	NO
ENSMUSG00000006219	Fblim1	filamin binding LIM protein 1 [Source:MGI Symbol;Acc:MGI:1921452]	561	818	292	828	919	978	367	760	778	899	7.03417	7.43714	2.50746	7.99849	7.56429	7.30054	2.41383	6.90392	6.76914	8.45081	723.864	0.0125164	0.369156	0.0339054	0.972953	0.99525	Up	NO
ENSMUSG00000006221	Hspb7	heat shock protein family, member 7 (cardiovascular) [Source:MGI Symbol;Acc:MGI:1352494]	11	36	18	33	78	29	35	27	45	30	0.326161	0.774004	0.365515	0.753835	1.51822	0.511909	0.544375	0.580014	0.925877	0.666882	33.258	0.0966931	0.438977	0.220269	0.825661	0.957901	Up	NO
ENSMUSG00000006235	Epor	erythropoietin receptor [Source:MGI Symbol;Acc:MGI:95408]	23	31	63	34	46	68	44	121	45	39	0.841521	0.822431	1.57863	0.958402	1.10482	1.4812	0.844466	3.2074	1.14249	1.06977	50.8839	-0.55464	0.410672	-1.35057	0.176834	0.609318	Down	NO
ENSMUSG00000006241	Ccdc159	coiled-coil domain containing 159 [Source:MGI Symbol;Acc:MGI:1914369]	110	108	258	56	68	214	271	186	160	64	2.56571	1.82659	4.12133	1.00631	1.04119	2.97164	3.31571	3.14312	2.58965	1.11914	144.451	-0.485828	0.426207	-1.13989	0.254333	0.688692	Down	NO
ENSMUSG00000006262	Mob1b	MOB kinase activator 1B [Source:MGI Symbol;Acc:MGI:1915723]	958	1353	1311	996	1085	1835	2148	957	975	1121	4.41186	4.51811	4.13486	3.53381	3.28011	5.03105	5.18898	3.19301	3.11576	3.87035	1236.02	-0.048072	0.192015	-0.250355	0.802313	0.95128	Down	NO
ENSMUSG00000006269	Atp6v1b1	ATPase, H+ transporting, lysosomal V1 subunit B1 [Source:MGI Symbol;Acc:MGI:103285]	12	5	13	37	32	29	21	11	9	32	0.170603	0.0515468	0.126576	0.40526	0.298646	0.245451	0.156606	0.113304	0.0887899	0.34107	19.7205	-0.0457272	0.521809	-0.087632	0.930169	0.982849	Down	NO
ENSMUSG00000006273	Atp6v1b2	ATPase, H+ transporting, lysosomal V1 subunit B2 [Source:MGI Symbol;Acc:MGI:109618]	1717	2123	2635	1871	2387	3023	3235	2643	2582	2341	21.5091	19.2844	22.6066	18.0573	19.6294	22.5453	21.2578	23.9873	22.4446	21.9858	2409.38	-0.186797	0.0987973	-1.89071	0.0586634	0.388187	Down	NO
ENSMUSG00000006276	Eps15l1	epidermal growth factor receptor pathway substrate 15-like 1 [Source:MGI Symbol;Acc:MGI:104582]	1281	1516	1520	1339	1670	1983	2360	1601	1913	1317	12.859	11.0347	10.4497	10.3554	11.0047	11.8508	12.4269	11.6435	13.3253	9.91135	1619.35	-0.124027	0.131175	-0.945515	0.344396	0.759248	Down	NO
ENSMUSG00000006281	Tep1	telomerase associated protein 1 [Source:MGI Symbol;Acc:MGI:109573]	761	847	1022	733	881	1602	1360	847	918	729	5.52679	4.4604	5.08325	4.10128	4.20016	6.92655	5.18106	4.4566	4.62631	3.96921	945.344	-0.128332	0.183439	-0.699586	0.484186	0.839487	Down	NO
ENSMUSG00000006288	Ttc5	tetratricopeptide repeat domain 5 [Source:MGI Symbol;Acc:MGI:2683584]	920	1182	1282	904	1106	1675	1662	1338	1180	1144	11.2403	10.4715	10.727	8.50914	8.87047	12.1835	10.6515	11.8434	10.004	10.4786	1215.86	-0.189204	0.128061	-1.47746	0.139554	0.559401	Down	NO
ENSMUSG00000006289	Osgep	O-sialoglycoprotein endopeptidase [Source:MGI Symbol;Acc:MGI:1913496]	438	546	664	563	648	742	756	644	792	541	4.94243	4.46747	5.13141	4.89442	4.80002	4.98467	4.47486	5.26482	6.20148	4.57669	623.573	-0.1057	0.131053	-0.806544	0.419929	0.80416	Down	NO
ENSMUSG00000006299	Aamp	angio-associated migratory protein [Source:MGI Symbol;Acc:MGI:107809]	1591	2828	2641	2468	3437	3117	3135	2673	3103	2486	22.6114	29.1433	25.7056	27.0227	32.0655	26.373	23.3714	27.5225	30.6015	26.4878	2696.17	-0.00860908	0.141391	-0.0608885	0.951448	0.98921	Down	NO
ENSMUSG00000006301	Tmbim1	transmembrane BAX inhibitor motif containing 1 [Source:MGI Symbol;Acc:MGI:1916910]	710	1319	969	1155	919	1539	938	897	935	1842	3.38776	4.56353	3.1665	4.24584	2.87853	4.37178	2.34773	3.10083	3.09577	6.58918	1112.39	-0.107561	0.266181	-0.40409	0.686146	0.916752	Down	NO
ENSMUSG00000006304	Arpc2	actin related protein 2/3 complex, subunit 2 [Source:MGI Symbol;Acc:MGI:1923959]	1995	3454	2900	3285	3533	4018	3667	3237	3739	3196	57.3112	71.9485	57.0554	72.7042	66.6258	68.7184	55.2585	67.3707	74.5343	68.8322	3249.33	-0.0710899	0.133187	-0.533758	0.593509	0.886069	Down	NO
ENSMUSG00000006307	Kmt2b	lysine (K)-specific methyltransferase 2B [Source:MGI Symbol;Acc:MGI:109565]	1589	2260	1805	1962	2044	3009	3442	2061	2046	1767	10.4453	10.7723	8.12598	9.93625	8.82022	11.7757	11.8686	9.81536	9.33267	8.70806	2144.25	-0.124819	0.141499	-0.882121	0.377711	0.778759	Down	NO
ENSMUSG00000006310	Zbtb32	zinc finger and BTB domain containing 32 [Source:MGI Symbol;Acc:MGI:1891838]	0	4	0	9	3	8	2	13	7	4	0	0.0801217	0	0.191556	0.0544018	0.131578	0.0289836	0.260192	0.13418	0.0828485	4.98061	-1.21685	1.02509	-1.18707	0.2352	NA	Down	NO
ENSMUSG00000006313	Upk1a	uroplakin 1A [Source:MGI Symbol;Acc:MGI:98911]	0	15	10	3	11	11	10	6	22	15	0	0.628421	0.395687	0.133561	0.417208	0.378378	0.303064	0.251145	0.882032	0.64973	9.88314	-0.597659	0.700196	-0.853559	0.39335	NA	Down	NO
ENSMUSG00000006315	Tmem147	transmembrane protein 147 [Source:MGI Symbol;Acc:MGI:1915011]	537	991	1433	860	1044	1350	1565	1161	1206	832	15.0168	20.0946	27.4442	18.528	19.1648	22.4752	22.9566	23.5216	23.4021	17.4427	1064.61	-0.167579	0.195731	-0.85617	0.391904	0.790035	Down	NO
ENSMUSG00000006333	Rps9	ribosomal protein S9 [Source:MGI Symbol;Acc:MGI:1924096]	4863	7445	7804	9468	14509	8212	8618	7411	9463	9581	64.3979	71.4882	70.7761	96.5946	126.127	64.7415	59.8639	71.101	86.9561	95.1188	8603.51	0.129261	0.223066	0.579474	0.56227	0.875674	Up	NO
ENSMUSG00000006335	Tfpt	TCF3 (E2A) fusion partner [Source:MGI Symbol;Acc:MGI:1916964]	114	187	199	182	262	199	223	224	238	125	2.72403	3.24004	3.25658	3.35046	4.10968	2.8309	2.79513	3.8778	3.94627	2.23925	192.026	0.0520555	0.225787	0.230552	0.817663	0.956192	Up	NO
ENSMUSG00000006342	Susd2	sushi domain containing 2 [Source:MGI Symbol;Acc:MGI:1918983]	83	94	76	88	136	113	110	125	130	109	1.10393	0.906555	0.692277	0.901727	1.18742	0.894764	0.76744	1.20449	1.1998	1.08687	105.772	-0.124023	0.224945	-0.551346	0.581396	0.882398	Down	NO
ENSMUSG00000006344	Ggt5	gamma-glutamyltransferase 5 [Source:MGI Symbol;Acc:MGI:1346063]	439	894	667	794	1080	739	743	715	1045	887	3.23026	4.76994	3.36125	4.50112	5.21673	3.2373	2.86782	3.81163	5.33572	4.8931	791.063	0.0560535	0.226141	0.247869	0.804236	0.951443	Up	NO
ENSMUSG00000006345	Ggt1	gamma-glutamyltransferase 1 [Source:MGI Symbol;Acc:MGI:95706]	10	2	1	12	21	9	9	5	7	8	0.114847	0.0166542	0.00786342	0.106173	0.15832	0.0615366	0.0542182	0.0415999	0.0557817	0.068884	8.40759	0.307202	0.693699	0.442847	0.657876	NA	Up	NO
ENSMUSG00000006356	Crip2	cysteine rich protein 2 [Source:MGI Symbol;Acc:MGI:1915587]	341	659	502	693	420	353	436	455	384	473	9.14341	12.8127	9.21848	14.3158	7.39273	5.63501	6.13241	8.83887	7.14478	9.5083	473.66	0.493442	0.22604	2.18299	0.0290364	0.283619	Up	NO
ENSMUSG00000006360	Crip1	cysteine-rich protein 1 (intestinal) [Source:MGI Symbol;Acc:MGI:88501]	68	138	299	224	440	274	289	475	595	245	1.22087	1.79655	3.67647	3.09837	5.18576	2.92869	2.72174	6.1785	7.41274	3.2977	297.439	-0.625957	0.43154	-1.45052	0.146914	0.56996	Down	NO
ENSMUSG00000006362	Cbfa2t3	CBFA2/RUNX1 translocation partner 3 [Source:MGI Symbol;Acc:MGI:1338013]	421	652	559	518	722	776	681	398	550	570	2.94977	3.3125	2.68238	2.79616	3.32081	3.23693	2.5029	2.02032	2.67406	2.99411	573.661	0.141051	0.147521	0.956139	0.339002	0.756091	Up	NO
ENSMUSG00000006369	Fbln1	fibulin 1 [Source:MGI Symbol;Acc:MGI:95487]	2787	2343	2447	4042	4509	2057	2911	2516	2330	3273	48.6026	29.6277	29.2253	54.3058	51.6184	21.3562	26.6291	31.7881	28.1957	42.7914	2939.4	0.461553	0.250016	1.8461	0.0648782	0.404199	Up	NO
ENSMUSG00000006373	Pgrmc1	progesterone receptor membrane component 1 [Source:MGI Symbol;Acc:MGI:1858305]	3304	5123	4969	4344	6398	7697	7218	5579	5598	7671	146.079	164.238	150.459	147.967	185.692	202.598	167.4	178.704	171.745	254.265	5652.22	-0.320796	0.145855	-2.19942	0.0278479	0.27906	Down	NO
ENSMUSG00000006378	Gcat	glycine C-acetyltransferase (2-amino-3-ketobutyrate-coenzyme A ligase) [Source:MGI Symbol;Acc:MGI:1349389]	125	161	264	136	141	184	180	160	246	272	4.22168	3.94279	6.10633	3.53866	3.12603	3.69963	3.18888	3.91494	5.76519	6.88701	185.169	-0.173415	0.198656	-0.872942	0.382695	0.783365	Down	NO
ENSMUSG00000006386	Tek	TEK receptor tyrosine kinase [Source:MGI Symbol;Acc:MGI:98664]	617	727	1359	550	661	984	1273	872	759	634	6.7025	5.72649	10.1105	4.60301	4.71363	6.36375	7.2539	6.86278	5.72134	5.16332	823.876	-0.0476497	0.237936	-0.200263	0.841275	0.96094	Down	NO
ENSMUSG00000006390	Elovl1	elongation of very long chain fatty acids (FEN1/Elo2, SUR4/Elo3, yeast)-like 1 [Source:MGI Symbol;Acc:MGI:1858959]	439	580	696	708	597	1141	895	728	806	765	6.7878	6.50271	7.37014	8.43383	6.05955	10.5031	7.25903	8.15507	8.64776	8.86776	718.537	-0.337531	0.142627	-2.36652	0.0179562	0.232673	Down	NO
ENSMUSG00000006392	Med8	mediator complex subunit 8 [Source:MGI Symbol;Acc:MGI:1915269]	358	565	580	426	547	570	702	510	544	451	5.13951	5.88152	5.70255	4.71167	5.15499	4.8717	5.28649	5.30446	5.41928	4.85404	515.563	0.0116194	0.115484	0.100615	0.919856	0.980235	Up	NO
ENSMUSG00000006395	Hyi	hydroxypyruvate isomerase (putative) [Source:MGI Symbol;Acc:MGI:1915430]	347	366	437	541	584	708	738	628	720	509	9.47446	7.24619	8.17163	10.3478	9.51786	11.5087	10.57	11.2958	12.404	9.47394	546.231	-0.372767	0.164827	-2.26157	0.023724	0.261126	Down	NO
ENSMUSG00000006398	Cdc20	cell division cycle 20 [Source:MGI Symbol;Acc:MGI:1859866]	527	409	574	765	797	490	590	323	392	577	18.8205	10.5912	14.0389	21.0479	18.6844	10.418	11.0526	8.35708	9.71427	15.4484	543.922	0.552743	0.217082	2.54624	0.0108889	0.180673	Up	NO
ENSMUSG00000006403	Adamts4	a disintegrin-like and metallopeptidase (reprolysin type) with thrombospondin type 1 motif, 4 [Source:MGI Symbol;Acc:MGI:1339949]	135	1212	204	273	231	133	217	157	262	172	1.37415	8.94552	1.42211	2.14087	1.54353	0.805967	1.15865	1.1578	1.85057	1.31255	300.707	1.20017	0.479228	2.50439	NA	NA	Up	NO
ENSMUSG00000006411	Nectin4	nectin cell adhesion molecule 4 [Source:MGI Symbol;Acc:MGI:1918990]	20	44	18	31	37	55	33	31	38	48	0.21312	0.339969	0.131358	0.254492	0.258815	0.348913	0.184456	0.239322	0.280982	0.383454	34.8861	-0.281904	0.338277	-0.833353	0.404646	0.796465	Down	NO
ENSMUSG00000006412	Pfdn2	prefoldin 2 [Source:MGI Symbol;Acc:MGI:1276111]	494	882	965	824	1061	1069	1082	932	875	711	14.7112	19.0455	19.6812	18.905	20.7415	18.9525	16.9021	20.1081	18.0815	15.8738	869.951	0.0148058	0.146554	0.101027	0.919529	0.980235	Up	NO
ENSMUSG00000006418	Rnf114	ring finger protein 114 [Source:MGI Symbol;Acc:MGI:1933159]	916	1316	1395	1575	1889	1690	1740	1143	1299	1584	11.2635	11.7337	11.7477	14.9206	15.2479	12.3717	11.2232	10.1825	11.0839	14.6023	1426.99	0.0878558	0.128928	0.681434	0.495597	0.844744	Up	NO
ENSMUSG00000006423	Steep1	STING1 ER exit protein 1 [Source:MGI Symbol;Acc:MGI:1924894]	610	882	800	690	689	883	1067	813	902	820	4.31414	4.52309	3.87486	3.75959	3.19879	3.71784	3.9584	4.16569	4.42664	4.34776	805.046	-0.10629	0.0991564	-1.07194	0.283745	0.715456	Down	NO
ENSMUSG00000006435	Neurl1a	neuralized E3 ubiquitin protein ligase 1A [Source:MGI Symbol;Acc:MGI:1334263]	27	52	32	101	96	76	44	44	58	57	0.208127	0.290655	0.168933	0.599813	0.48578	0.348775	0.177916	0.24573	0.310245	0.329403	57.8881	0.165426	0.349909	0.472768	0.636379	0.902498	Up	NO
ENSMUSG00000006442	Srm	spermidine synthase [Source:MGI Symbol;Acc:MGI:102690]	462	651	527	940	1373	660	631	535	716	834	19.5423	19.9672	15.2667	30.6329	38.1247	16.6205	14.0008	16.3953	21.016	26.4477	726.219	0.305187	0.271075	1.12584	0.260234	0.693682	Up	NO
ENSMUSG00000006445	Epha2	Eph receptor A2 [Source:MGI Symbol;Acc:MGI:95278]	142	506	337	175	174	256	345	186	203	133	2.08861	5.39663	3.3947	1.98306	1.68004	2.24169	2.66182	1.98205	2.0719	1.46659	240.1	0.389523	0.338209	1.15172	0.249434	0.685009	Up	NO
ENSMUSG00000006456	Rbm14	RNA binding motif protein 14 [Source:MGI Symbol;Acc:MGI:1929092]	715	829	744	951	1116	1188	1396	1081	1133	942	8.33503	7.00742	5.93986	8.54101	8.54018	8.24487	8.53646	9.12975	9.16506	8.23266	991.512	-0.216315	0.137575	-1.57234	0.115871	0.519534	Down	NO
ENSMUSG00000006457	Actn3	actinin alpha 3 [Source:MGI Symbol;Acc:MGI:99678]	26	41	22	43	91	38	30	31	33	26	0.643552	0.735876	0.372937	0.819986	1.47863	0.559965	0.38951	0.555917	0.56681	0.482476	37.7096	0.573274	0.360532	1.59008	0.111818	0.511822	Up	NO
ENSMUSG00000006462	A530013C23Rik	RIKEN cDNA A530013C23 gene [Source:MGI Symbol;Acc:MGI:3041178]	3	4	9	2	9	18	24	3	7	12	0.0370078	0.0357809	0.0760414	0.0209307	0.0802526	0.132209	0.155316	0.0295232	0.06598	0.122206	8.32935	-0.931523	0.620172	-1.50204	0.133087	NA	Down	NO
ENSMUSG00000006463	Zdhhc24	zinc finger, DHHC domain containing 24 [Source:MGI Symbol;Acc:MGI:1917855]	265	189	408	336	392	244	297	599	462	264	2.57787	1.33316	2.71818	2.51816	2.50325	1.4131	1.51553	4.22158	3.11862	1.92535	347.811	-0.0286001	0.330269	-0.0865964	0.930992	0.983055	Down	NO
ENSMUSG00000006464	Bbs1	Bardet-Biedl syndrome 1 (human) [Source:MGI Symbol;Acc:MGI:1277215]	197	251	301	239	272	298	340	228	218	243	1.73992	1.60745	1.82067	1.62625	1.57701	1.56691	1.57519	1.45891	1.33605	1.609	254.492	0.116027	0.117374	0.988527	0.322895	0.747359	Up	NO
ENSMUSG00000006471	Ndor1	NADPH dependent diflavin oxidoreductase 1 [Source:MGI Symbol;Acc:MGI:1926047]	601	806	424	429	388	680	648	432	601	825	4.9216	4.78596	2.37793	2.70655	2.08576	3.31517	2.78354	2.56299	3.41515	5.06493	584.454	-0.0861719	0.254882	-0.338086	0.735299	0.931776	Down	NO
ENSMUSG00000006476	Nsmf	NMDA receptor synaptonuclear signaling and neuronal migration factor [Source:MGI Symbol;Acc:MGI:1861755]	580	776	693	661	577	736	862	738	900	568	4.0732	3.95159	3.33306	3.57632	2.66002	3.07717	3.17545	3.75488	4.38585	2.9905	704.33	-0.0227874	0.157624	-0.144568	0.885052	0.972195	Down	NO
ENSMUSG00000006494	Pdk1	pyruvate dehydrogenase kinase, isoenzyme 1 [Source:MGI Symbol;Acc:MGI:1926119]	520	620	959	639	726	946	925	410	398	824	3.77919	3.26731	4.77328	3.57787	3.46365	4.09311	3.52638	2.1588	2.00716	4.48964	680.644	0.202645	0.243642	0.831732	0.40556	0.796956	Up	NO
ENSMUSG00000006498	Ptbp1	polypyrimidine tract binding protein 1 [Source:MGI Symbol;Acc:MGI:97791]	2239	3198	2746	3229	2797	3000	3419	2590	3152	2708	16.7056	17.3017	14.0317	18.5611	13.6994	13.3259	13.3813	14.0004	16.3192	15.1476	2884.52	0.122806	0.123072	0.997834	0.31836	0.744858	Up	NO
ENSMUSG00000006517	Mvd	mevalonate (diphospho) decarboxylase [Source:MGI Symbol;Acc:MGI:2179327]	956	547	2169	265	332	1142	2521	1027	1159	333	40.0053	16.5978	62.1615	8.54344	9.12011	28.4506	55.3381	31.1359	33.6548	10.447	1003.17	-0.501942	0.54923	-0.913902	0.360768	0.768765	Down	NO
ENSMUSG00000006519	Cyba	cytochrome b-245, alpha polypeptide [Source:MGI Symbol;Acc:MGI:1316658]	369	578	514	926	1002	1011	615	1314	1435	1239	23.3765	26.5512	22.3007	45.1952	41.67	38.1304	20.4372	60.3089	63.0826	58.8455	893.603	-0.617419	0.337477	-1.82952	0.0673224	0.41235	Down	NO
ENSMUSG00000006522	Itih3	inter-alpha trypsin inhibitor, heavy chain 3 [Source:MGI Symbol;Acc:MGI:96620]	21	40	39	62	52	66	32	37	37	44	0.343189	0.473993	0.43649	0.780598	0.557849	0.642128	0.274312	0.438068	0.419576	0.539071	42.3294	0.115399	0.311094	0.370946	0.710678	0.924571	Up	NO
ENSMUSG00000006526	Stimate	STIM activating enhancer [Source:MGI Symbol;Acc:MGI:1921500]	279	336	323	384	174	480	448	309	419	546	3.61991	3.16107	2.8701	3.83841	1.48198	3.70766	3.04903	2.90458	3.77234	5.31097	365.919	-0.355446	0.255192	-1.39286	0.163663	0.59641	Down	NO
ENSMUSG00000006527	Sfmbt1	Scm-like with four mbt domains 1 [Source:MGI Symbol;Acc:MGI:1859609]	666	653	734	658	354	1045	643	494	522	668	5.24514	3.72906	3.95896	3.99242	1.83015	4.89965	2.65635	2.81866	2.85271	3.9441	642.197	0.0757134	0.278398	0.271961	0.785652	0.947793	Up	NO
ENSMUSG00000006538	Ihh	Indian hedgehog [Source:MGI Symbol;Acc:MGI:96533]	647	335	632	1144	1816	754	575	645	788	1236	13.7868	5.17615	9.22315	18.7808	25.4026	9.56527	6.42716	9.95752	11.6517	19.7454	856.021	0.215891	0.401316	0.537958	0.590606	0.885353	Up	NO
ENSMUSG00000006542	Prkag3	protein kinase, AMP-activated, gamma 3 non-catalytic subunit [Source:MGI Symbol;Acc:MGI:1891343]	2	5	8	0	4	0	3	5	5	2	0.0375466	0.0680729	0.102868	0	0.0493053	0	0.0295422	0.0680076	0.0651409	0.0281456	3.39336	0.464798	0.921725	0.504269	0.614072	NA	Up	NO
ENSMUSG00000006567	Atp7b	ATPase, Cu++ transporting, beta polypeptide [Source:MGI Symbol;Acc:MGI:103297]	5	18	8	15	12	6	10	8	7	12	0.0531363	0.13872	0.0582317	0.122825	0.0837259	0.0379676	0.0557482	0.0615969	0.0516224	0.0956134	10.0564	0.595316	0.501208	1.18776	0.234927	NA	Up	NO
ENSMUSG00000006574	Slc4a1	solute carrier family 4 (anion exchanger), member 1 [Source:MGI Symbol;Acc:MGI:109393]	1	0	2	0	0	2	2	3	1	3	0.0154664	0	0.0211815	0	0	0.0184157	0.0162282	0.0336169	0.0107312	0.0347877	1.37871	-1.84009	1.33023	-1.38329	0.166577	NA	Down	NO
ENSMUSG00000006575	Rundc3a	RUN domain containing 3A [Source:MGI Symbol;Acc:MGI:1858752]	43	53	86	113	111	225	161	196	110	111	0.654031	0.584525	0.895831	1.32413	1.10828	2.03739	1.28452	2.1598	1.16098	1.26572	116.645	-0.871549	0.282409	-3.08613	0.00202783	0.0793466	Down	NO
ENSMUSG00000006576	Slc4a3	solute carrier family 4 (anion exchanger), member 3 [Source:MGI Symbol;Acc:MGI:109350]	954	1170	1244	925	1021	1773	1477	1438	1599	1461	5.5074	4.89764	4.91837	4.11403	3.86924	6.09359	4.4727	6.01435	6.40546	6.32319	1288.65	-0.368748	0.110703	-3.33097	0.000865432	0.0500115	Down	NO
ENSMUSG00000006585	Cdt1	chromatin licensing and DNA replication factor 1 [Source:MGI Symbol;Acc:MGI:1914427]	153	179	164	293	284	229	225	142	117	422	2.44392	2.07325	1.79408	3.60571	2.97794	2.1777	1.88525	1.64329	1.29684	5.05355	219.065	0.0576808	0.360104	0.160178	0.872741	0.969459	Up	NO
ENSMUSG00000006586	Runx1t1	RUNX1 translocation partner 1 [Source:MGI Symbol;Acc:MGI:104793]	106	95	93	61	68	97	94	55	83	64	0.587876	0.382036	0.353237	0.260639	0.247567	0.32027	0.273462	0.22099	0.319418	0.266101	82.0832	0.303129	0.259513	1.16807	0.24278	0.680227	Up	NO
ENSMUSG00000006587	Snai3	snail family zinc finger 3 [Source:MGI Symbol;Acc:MGI:1353563]	8	35	7	21	18	9	13	17	26	11	0.403472	1.27989	0.241784	0.815932	0.595913	0.270224	0.343909	0.621135	0.90987	0.415912	16.5445	0.424374	0.541389	0.783861	0.433122	0.814104	Up	NO
ENSMUSG00000006589	Aprt	adenine phosphoribosyl transferase [Source:MGI Symbol;Acc:MGI:88061]	349	651	504	716	789	526	566	594	797	706	7.19227	9.72798	7.11332	11.3679	10.6738	6.45345	6.11854	8.86865	11.3973	10.9077	615.205	0.0668654	0.237159	0.281944	0.777987	0.945416	Up	NO
ENSMUSG00000006599	Gtf2h1	general transcription factor II H, polypeptide 1 [Source:MGI Symbol;Acc:MGI:1277216]	597	952	821	703	894	1066	1164	685	821	734	11.7038	13.5329	11.0229	10.6178	11.5051	12.4416	11.9701	9.72915	11.1686	10.7879	825.285	0.0279759	0.121999	0.229313	0.818625	0.956192	Up	NO
ENSMUSG00000006611	Hfe	homeostatic iron regulator [Source:MGI Symbol;Acc:MGI:109191]	362	430	471	508	610	809	613	468	447	682	7.89201	6.79751	7.03237	8.53237	8.72992	10.5001	7.0102	7.3919	6.76224	11.1468	529.241	-0.165862	0.173541	-0.955751	0.339198	0.756177	Down	NO
ENSMUSG00000006638	Abhd1	abhydrolase domain containing 1 [Source:MGI Symbol;Acc:MGI:1931013]	39	46	57	33	38	81	67	32	48	66	2.36834	2.02553	2.37059	1.0743	1.05406	2.92842	2.13426	0.979648	1.40746	2.09084	49.4718	-0.271244	0.280584	-0.96671	0.333689	0.754544	Down	NO
ENSMUSG00000006641	Slc5a6	solute carrier family 5 (sodium-dependent vitamin transporter), member 6 [Source:MGI Symbol;Acc:MGI:2660847]	187	187	196	178	206	247	261	205	184	213	2.58865	1.87705	1.85819	1.89836	1.87197	2.03561	1.89523	2.05597	1.76748	2.21054	204.607	-0.021098	0.146158	-0.14435	0.885224	0.972195	Down	NO
ENSMUSG00000006642	Tcf23	transcription factor 23 [Source:MGI Symbol;Acc:MGI:1934960]	147	267	198	200	244	307	180	177	226	295	2.93224	3.86187	2.70489	3.07356	3.19504	3.64576	1.88342	2.55793	3.12821	4.41158	221.728	-0.0019105	0.229728	-0.00831636	0.993365	0.998734	Down	NO
ENSMUSG00000006649	Nphs1	nephrosis 1, nephrin [Source:MGI Symbol;Acc:MGI:1859637]	6	35	35	599	514	35	41	161	250	987	0.0658461	0.278489	0.263032	5.06402	3.7026	0.228652	0.236	1.27997	1.90364	8.11983	267.921	-1.94537	1.2513	-1.55468	0.120023	0.526137	Down	NO
ENSMUSG00000006651	Aplp1	amyloid beta (A4) precursor-like protein 1 [Source:MGI Symbol;Acc:MGI:88046]	134	107	181	112	117	142	183	327	161	79	2.39586	1.38721	2.21634	1.54277	1.37323	1.51151	1.71632	4.23581	1.9975	1.05895	154.822	-0.281581	0.354308	-0.794733	0.426769	0.810738	Down	NO
ENSMUSG00000006673	Qrich1	glutamine-rich 1 [Source:MGI Symbol;Acc:MGI:1916482]	1087	1550	1548	1193	1534	1684	2009	1055	1293	1299	6.41181	6.62956	6.25351	5.42149	5.93989	5.9137	6.21616	4.50853	5.29241	5.74444	1396.25	0.118909	0.121044	0.98236	0.325922	0.748087	Up	NO
ENSMUSG00000006675	P4htm	prolyl 4-hydroxylase, transmembrane (endoplasmic reticulum) [Source:MGI Symbol;Acc:MGI:1921693]	136	119	138	149	213	169	185	160	152	218	1.90158	1.20649	1.32146	1.60504	1.95504	1.40678	1.35686	1.62078	1.47476	2.28517	162.725	-0.0513428	0.217372	-0.236197	0.813279	0.953749	Down	NO
ENSMUSG00000006676	Usp19	ubiquitin specific peptidase 19 [Source:MGI Symbol;Acc:MGI:1918722]	3307	4263	5145	3508	4217	6047	7345	4912	5417	3327	21.1707	19.7888	22.5574	17.3017	17.7218	23.0466	24.6652	22.782	24.0638	15.9677	4628.23	-0.206844	0.169436	-1.22078	0.222169	0.660763	Down	NO
ENSMUSG00000006678	Pola1	polymerase (DNA directed), alpha 1 [Source:MGI Symbol;Acc:MGI:99660]	481	498	490	408	475	591	619	266	320	345	3.94916	2.96477	2.75523	2.58075	2.56008	2.88877	2.66588	1.58224	1.82311	2.12357	444.5	0.406308	0.207973	1.95366	0.0507414	0.364189	Up	NO
ENSMUSG00000006699	Cdc42	cell division cycle 42 [Source:MGI Symbol;Acc:MGI:106211]	4293	6666	7635	5386	5730	9440	9802	6875	7212	6620	116.711	131.407	142.155	112.809	102.261	152.788	139.784	135.412	136.054	134.927	6788.15	-0.245363	0.120525	-2.03578	0.0417726	0.333258	Down	NO
ENSMUSG00000006705	Pknox1	Pbx/knotted 1 homeobox [Source:MGI Symbol;Acc:MGI:1201409]	368	614	640	573	646	619	643	517	470	607	2.43033	2.94028	2.89468	2.91541	2.80061	2.43374	2.22751	2.47366	2.15387	3.00535	561.488	0.159307	0.126445	1.25989	0.207711	0.644336	Up	NO
ENSMUSG00000006711	D130043K22Rik	RIKEN cDNA D130043K22 gene [Source:MGI Symbol;Acc:MGI:3036268]	16	9	38	11	12	10	24	27	15	8	0.18079	0.0737413	0.29407	0.0957626	0.0890149	0.0672723	0.142256	0.221037	0.117614	0.0677748	16.9461	0.145582	0.522358	0.278701	0.780474	0.946235	Up	NO
ENSMUSG00000006715	Gmnn	geminin [Source:MGI Symbol;Acc:MGI:1927344]	153	196	191	215	237	209	265	136	146	171	6.37329	5.92013	5.4489	6.89982	6.48071	5.18305	5.79041	4.10434	4.22016	5.34018	188.816	0.305254	0.13056	2.33804	0.0193851	0.239613	Up	NO
ENSMUSG00000006717	Acot13	acyl-CoA thioesterase 13 [Source:MGI Symbol;Acc:MGI:1914084]	226	332	517	321	486	511	545	389	428	355	21.3524	22.7447	33.4528	23.3653	30.1423	28.7426	27.0101	26.6269	28.06	25.1452	399.434	-0.0787904	0.169818	-0.463971	0.642669	0.904981	Down	NO
ENSMUSG00000006720	Zfp184	zinc finger protein 184 (Kruppel-like) [Source:MGI Symbol;Acc:MGI:1922244]	47	83	72	39	51	62	73	46	51	53	0.368985	0.47249	0.38712	0.235885	0.262833	0.289779	0.300625	0.261639	0.277833	0.311944	56.9773	0.196085	0.231634	0.846527	0.397259	0.794228	Up	NO
ENSMUSG00000006724	Cyp27b1	cytochrome P450, family 27, subfamily b, polypeptide 1 [Source:MGI Symbol;Acc:MGI:1098274]	10	16	4	8	9	9	17	8	23	13	0.211011	0.244808	0.0578052	0.130049	0.124659	0.113062	0.188168	0.122291	0.336773	0.20565	11.6063	-0.366023	0.517572	-0.707192	0.479447	0.838289	Down	NO
ENSMUSG00000006728	Cdk4	cyclin-dependent kinase 4 [Source:MGI Symbol;Acc:MGI:88357]	1710	2629	2159	2795	3561	2356	2664	2503	3658	3359	21.9884	24.5127	19.0131	27.689	30.0588	18.036	17.969	23.318	32.6397	32.3814	2717.17	-0.017165	0.223483	-0.0768066	0.938777	0.986172	Down	NO
ENSMUSG00000006731	B4galnt1	beta-1,4-N-acetyl-galactosaminyl transferase 1 [Source:MGI Symbol;Acc:MGI:1342057]	107	259	205	293	244	329	199	343	275	397	1.55048	2.72136	2.03441	3.27098	2.321	2.83821	1.51261	3.60088	2.76516	4.31282	262.428	-0.338882	0.296438	-1.14318	0.252963	0.686962	Down	NO
ENSMUSG00000006732	Mettl1	methyltransferase like 1 [Source:MGI Symbol;Acc:MGI:1339986]	183	317	253	317	264	282	445	339	410	343	3.28842	4.13048	3.11358	4.38858	3.11418	3.01685	4.19458	4.41336	5.1124	4.62083	310.08	-0.266858	0.186951	-1.42743	0.153457	0.57989	Down	NO
ENSMUSG00000006736	Tspan31	tetraspanin 31 [Source:MGI Symbol;Acc:MGI:1914375]	1099	1613	1749	1442	1751	2023	2054	2071	2029	1260	27.3345	29.0904	29.7924	27.6316	28.5892	29.9554	26.7982	37.3186	35.0186	23.4948	1681.23	-0.135288	0.163785	-0.826007	0.4088	0.79886	Down	NO
ENSMUSG00000006740	Kif5b	kinesin family member 5B [Source:MGI Symbol;Acc:MGI:1098268]	3694	4654	4377	3124	4454	6359	7481	4057	4264	3306	29.74	27.169	24.1336	19.3768	23.5394	30.4789	31.5933	23.6636	23.8213	19.9542	4457	-0.0887034	0.186395	-0.475888	0.634154	0.902237	Down	NO
ENSMUSG00000006763	Saal1	serum amyloid A-like 1 [Source:MGI Symbol;Acc:MGI:1926185]	336	453	410	436	453	487	462	348	442	429	2.59004	2.53203	2.16449	2.5893	2.29229	2.23493	1.86811	1.94348	2.36426	2.47922	421.909	0.130891	0.119036	1.09959	0.271512	0.704299	Up	NO
ENSMUSG00000006764	Tph2	tryptophan hydroxylase 2 [Source:MGI Symbol;Acc:MGI:2651811]	1	2	1	4	13	3	1	0	3	2	0.0281246	0.0407882	0.0192585	0.0866771	0.240034	0.0502314	0.0147477	0	0.058561	0.0421654	2.90809	0.984449	1.0202	0.964959	0.334565	NA	Up	NO
ENSMUSG00000006777	Krt23	keratin 23 [Source:MGI Symbol;Acc:MGI:2148866]	0	0	0	1	2	2	0	1	0	0	0	0	0	0.0404376	0.0688857	0.0624603	0	0.0380061	0	0	0.570675	-0.129167	2.34075	-0.055182	0.955993	NA	Down	NO
ENSMUSG00000006782	Cnp	2',3'-cyclic nucleotide 3' phosphodiesterase [Source:MGI Symbol;Acc:MGI:88437]	322	503	573	531	700	718	529	426	605	683	4.77291	5.40627	5.8168	6.06387	6.81126	6.33604	4.11315	4.57477	6.22281	7.5899	548.942	-0.0227102	0.192068	-0.11824	0.905877	0.97672	Down	NO
ENSMUSG00000006784	Odad4	outer dynein arm complex subunit 4 [Source:MGI Symbol;Acc:MGI:1921657]	24	26	20	18	29	40	18	19	20	33	0.258592	0.20313	0.147585	0.149416	0.205118	0.256582	0.101734	0.148316	0.149534	0.266568	24.6409	0.0346581	0.369026	0.0939177	0.925175	0.981107	Up	NO
ENSMUSG00000006800	Sulf2	sulfatase 2 [Source:MGI Symbol;Acc:MGI:1919293]	8690	9110	8109	10745	12057	7573	10049	6140	7312	9871	85.3745	64.8977	54.5604	81.3284	77.7588	44.2938	51.7872	43.7027	49.8481	72.7039	8969.71	0.443487	0.182381	2.43165	0.0150301	0.214559	Up	NO
ENSMUSG00000006818	Sod2	superoxide dismutase 2, mitochondrial [Source:MGI Symbol;Acc:MGI:98352]	1960	1815	4719	1146	1661	4654	5560	2172	1905	1638	12.5007	8.39379	20.6125	5.63107	6.95426	17.6714	18.6014	10.0362	8.43098	7.83215	2592.6	-0.231735	0.393344	-0.589141	0.555766	0.87323	Down	NO
ENSMUSG00000006850	Tmco6	transmembrane and coiled-coil domains 6 [Source:MGI Symbol;Acc:MGI:1919233]	165	284	305	218	273	359	421	375	307	309	2.66202	3.32236	3.36999	2.70963	2.89129	3.44816	3.56287	4.38319	3.43692	3.73743	294.443	-0.343815	0.142526	-2.4123	0.0158522	0.219793	Down	NO
ENSMUSG00000006906	Stambp	STAM binding protein [Source:MGI Symbol;Acc:MGI:1917777]	411	420	515	349	536	558	562	479	423	502	2.35661	1.74622	2.02235	1.5417	2.0175	1.90479	1.69034	1.98982	1.68303	2.15793	470.713	0.00486944	0.144474	0.0337046	0.973113	0.99525	Up	NO
ENSMUSG00000006920	Ezh1	enhancer of zeste 1 polycomb repressive complex 2 subunit [Source:MGI Symbol;Acc:MGI:1097695]	1646	1874	2367	1819	2168	2522	2807	2077	1896	2369	12.1203	10.0059	11.9367	10.3192	10.4796	11.0559	10.8422	11.0803	9.68782	13.0779	2121.13	-0.0554097	0.108249	-0.511872	0.60874	0.890946	Down	NO
ENSMUSG00000006930	Hap1	huntingtin-associated protein 1 [Source:MGI Symbol;Acc:MGI:1261831]	162	208	203	262	197	205	281	186	237	193	2.50673	2.33377	2.15124	3.12335	2.00106	1.88847	2.28081	2.08515	2.54474	2.23891	211.232	0.0979907	0.169736	0.577313	0.563728	0.876162	Up	NO
ENSMUSG00000006931	P3h4	prolyl 3-hydroxylase family member 4 (non-enzymatic) [Source:MGI Symbol;Acc:MGI:1913430]	1716	1725	3922	2138	2191	2448	3597	3131	2823	1477	58.6303	42.7363	91.773	56.2782	49.1416	49.7947	64.4669	77.5033	66.9299	37.8332	2469.98	-0.0400522	0.267015	-0.15	0.880765	0.971022	Down	NO
ENSMUSG00000006932	Ctnnb1	catenin (cadherin associated protein), beta 1 [Source:MGI Symbol;Acc:MGI:88276]	7194	5640	8402	6788	7806	9866	11301	6827	6728	9094	51.0148	29.0006	40.8047	37.0847	36.3376	41.6517	42.0372	35.0741	33.1067	48.3469	7847.03	-0.0746481	0.172897	-0.431749	0.665924	0.911854	Down	NO
ENSMUSG00000006941	Eif1b	eukaryotic translation initiation factor 1B [Source:MGI Symbol;Acc:MGI:1916219]	366	519	549	626	848	743	677	683	679	760	22.6108	23.249	23.2278	29.7945	34.39	27.3268	21.9389	30.5694	29.1077	35.1995	634.555	-0.150378	0.184463	-0.815221	0.414946	0.802264	Down	NO
ENSMUSG00000006958	Chrd	chordin [Source:MGI Symbol;Acc:MGI:1313268]	57	97	71	66	100	83	83	58	84	96	0.442124	0.545557	0.377165	0.394401	0.509179	0.383276	0.337704	0.325931	0.452119	0.558246	78.6074	0.126372	0.217566	0.580846	0.561344	0.875231	Up	NO
ENSMUSG00000006998	Psmd2	proteasome (prosome, macropain) 26S subunit, non-ATPase, 2 [Source:MGI Symbol;Acc:MGI:1096584]	2421	3611	3744	3348	3860	4011	4518	2844	3631	2574	30.0713	32.5228	31.849	32.0384	31.4736	29.6604	29.4371	25.5929	31.2959	23.9692	3390.19	0.14186	0.112059	1.26594	0.205533	0.641561	Up	NO
ENSMUSG00000007021	Syngr3	synaptogyrin 3 [Source:MGI Symbol;Acc:MGI:1341881]	7	11	16	15	40	16	13	10	13	12	0.277526	0.316207	0.434418	0.458147	1.04097	0.37762	0.270345	0.287229	0.357635	0.356646	14.8852	0.534499	0.444341	1.2029	0.229013	0.66778	Up	NO
ENSMUSG00000007029	Vars	valyl-tRNA synthetase [Source:MGI Symbol;Acc:MGI:90675]	1239	1524	1405	1981	2202	1799	1839	1437	1591	1675	10.4904	9.3564	8.14704	12.9221	12.2389	9.06815	8.1676	8.81475	9.34751	10.6322	1652.74	0.162965	0.145713	1.1184	0.263397	0.697288	Up	NO
ENSMUSG00000007030	Vwa7	von Willebrand factor A domain containing 7 [Source:MGI Symbol;Acc:MGI:1306798]	5	14	5	5	12	13	11	9	13	9	0.0697736	0.141677	0.0477878	0.0537643	0.109941	0.108011	0.0805278	0.0910031	0.125899	0.0941628	9.36352	-0.256593	0.498003	-0.515244	0.606383	NA	Down	NO
ENSMUSG00000007033	Hspa1l	heat shock protein 1-like [Source:MGI Symbol;Acc:MGI:96231]	5	13	13	71	69	25	26	57	56	103	0.166051	0.313077	0.295702	1.81676	1.50439	0.494327	0.452981	1.37156	1.29063	2.56469	43.5209	-1.05879	0.686112	-1.54318	0.122787	0.531779	Down	NO
ENSMUSG00000007034	Slc44a4	solute carrier family 44, member 4 [Source:MGI Symbol;Acc:MGI:1917379]	5	2	5	2	5	2	10	0	5	0	0.0993894	0.0288283	0.0680716	0.0306308	0.0652514	0.0236684	0.104275	0	0.0689737	0	3.47887	0.61819	1.04154	0.593537	0.552822	NA	Up	NO
ENSMUSG00000007035	Msh5	mutS homolog 5 [Source:MGI Symbol;Acc:MGI:1329021]	31	44	48	27	31	42	52	38	44	31	0.284733	0.293037	0.301934	0.191056	0.186912	0.229662	0.250531	0.252862	0.280433	0.213458	38.2625	-0.0270725	0.246553	-0.109804	0.912565	0.978799	Down	NO
ENSMUSG00000007036	Abhd16a	abhydrolase domain containing 16A [Source:MGI Symbol;Acc:MGI:99476]	725	900	1055	942	1077	1317	1293	1166	1151	962	13.8687	12.4837	13.8215	13.8828	13.5244	14.9986	12.9745	16.1596	15.2784	13.7963	1041.43	-0.149448	0.109556	-1.36413	0.172527	0.604319	Down	NO
ENSMUSG00000007038	Neu1	neuraminidase 1 [Source:MGI Symbol;Acc:MGI:97305]	511	566	740	579	725	771	916	827	781	767	6.85197	5.50318	6.79561	5.98137	6.38167	6.15482	6.4429	8.03401	7.26691	7.71042	708.086	-0.203912	0.117663	-1.73302	0.0830929	0.452153	Down	NO
ENSMUSG00000007039	Ddah2	dimethylarginine dimethylaminohydrolase 2 [Source:MGI Symbol;Acc:MGI:1859016]	540	853	829	1088	1440	669	738	688	936	847	19.0773	21.8512	20.0576	29.6128	33.3954	14.0707	13.6764	17.6093	22.9458	22.4334	857.116	0.413768	0.23357	1.77149	0.0764787	0.439145	Up	NO
ENSMUSG00000007041	Clic1	chloride intracellular channel 1 [Source:MGI Symbol;Acc:MGI:2148924]	1077	2705	1776	2371	2177	2301	2122	2026	2187	1757	42.5939	77.5713	48.1035	72.2421	56.5187	54.1769	44.0218	58.0501	60.0184	52.0944	2020.97	0.113662	0.20312	0.559579	0.575766	0.880337	Up	NO
ENSMUSG00000007050	Lsm2	LSM2 homolog, U6 small nuclear RNA and mRNA degradation associated [Source:MGI Symbol;Acc:MGI:90676]	232	261	278	346	365	308	358	259	306	376	2.93904	2.39751	2.41193	3.37692	3.03537	2.32292	2.37898	2.37711	2.68994	3.57102	305.978	0.0568497	0.171	0.332455	0.739546	0.933061	Up	NO
ENSMUSG00000007080	Pole	polymerase (DNA directed), epsilon [Source:MGI Symbol;Acc:MGI:1196391]	435	331	369	379	285	400	421	172	243	347	2.60388	1.43669	1.51272	1.74782	1.1199	1.42547	1.32192	0.745919	1.00935	1.55722	339.82	0.442735	0.267657	1.65411	0.0981048	0.486883	Up	NO
ENSMUSG00000007097	Atp1a2	ATPase, Na+/K+ transporting, alpha 2 polypeptide [Source:MGI Symbol;Acc:MGI:88106]	305	332	418	484	729	767	794	379	554	527	3.1682	2.50065	2.97366	3.87333	4.97097	4.74322	4.32637	2.85222	3.99324	4.10403	510.399	-0.245561	0.154597	-1.58839	0.112197	0.512495	Down	NO
ENSMUSG00000007107	Atp1a4	ATPase, Na+/K+ transporting, alpha 4 polypeptide [Source:MGI Symbol;Acc:MGI:1351335]	2	0	1	0	3	5	8	2	3	0	0.04469	0	0.0153009	0	0.0440071	0.0665149	0.0937826	0.0323786	0.0465268	0	2.19836	-1.14938	1.2107	-0.949358	0.342439	NA	Down	NO
ENSMUSG00000007122	Casq1	calsequestrin 1 [Source:MGI Symbol;Acc:MGI:1309468]	4	0	2	5	7	7	4	15	21	8	0.11273	0	0.0385964	0.108581	0.129521	0.117465	0.0591413	0.306299	0.410713	0.169053	7.33875	-1.39892	0.80952	-1.72809	0.0839725	NA	Down	NO
ENSMUSG00000007207	Stx1a	syntaxin 1A (brain) [Source:MGI Symbol;Acc:MGI:109355]	361	428	902	452	459	714	906	663	924	412	6.48703	5.57679	11.1006	6.25754	5.41442	7.6384	8.53999	8.63143	11.5216	5.55039	605.428	-0.31716	0.261059	-1.2149	0.224404	0.662706	Down	NO
ENSMUSG00000007216	Zfp775	zinc finger protein 775 [Source:MGI Symbol;Acc:MGI:2683557]	194	240	328	343	372	258	428	234	212	301	3.28954	2.95085	3.809	4.48081	4.14075	2.60447	3.80688	2.87463	2.49444	3.82638	285.218	0.219583	0.179914	1.22049	0.222279	0.660763	Up	NO
ENSMUSG00000007279	Scube2	signal peptide, CUB domain, EGF-like 2 [Source:MGI Symbol;Acc:MGI:1928765]	215	211	215	223	242	305	302	163	223	181	2.83295	2.01598	1.94018	2.26377	2.09324	2.39258	2.08737	1.55604	2.03896	1.788	225.011	0.144851	0.16737	0.865452	0.386791	0.787008	Up	NO
ENSMUSG00000007338	Mrpl49	mitochondrial ribosomal protein L49 [Source:MGI Symbol;Acc:MGI:108180]	418	518	619	564	771	703	832	687	764	650	10.1958	9.16172	10.3404	10.5987	12.3453	10.2086	10.6453	12.1404	12.9313	11.8863	640.656	-0.166157	0.134447	-1.23586	0.216511	0.653923	Down	NO
ENSMUSG00000007379	Dennd2c	DENN/MADD domain containing 2C [Source:MGI Symbol;Acc:MGI:3036254]	143	181	185	150	181	148	178	114	87	142	0.936859	0.859846	0.830064	0.757109	0.778431	0.577255	0.611716	0.541099	0.395513	0.697452	150.21	0.526139	0.177827	2.95871	0.00308934	0.0999072	Up	NO
ENSMUSG00000007411	Mark3	MAP/microtubule affinity regulating kinase 3 [Source:MGI Symbol;Acc:MGI:1341865]	1361	1987	1714	1547	1880	2060	2125	1406	1790	1528	7.3015	7.72955	6.29748	6.39399	6.62085	6.57942	5.98004	5.46476	6.66363	6.14562	1715.56	0.122519	0.107219	1.1427	0.253162	0.687365	Up	NO
ENSMUSG00000007415	Gatad1	GATA zinc finger domain containing 1 [Source:MGI Symbol;Acc:MGI:1914460]	671	924	1363	1476	2047	1394	1464	1494	1528	1441	10.4816	10.4659	14.5815	17.763	20.9905	12.9638	11.996	16.9078	16.5627	16.8755	1354.38	-0.0812716	0.231797	-0.350616	0.725876	0.928783	Down	NO
ENSMUSG00000007440	Pcdha10	protocadherin alpha 10 [Source:MGI Symbol;Acc:MGI:1298408]	17	0	5	24	0	5	5	16	8	4	0.260443	0	0.0524605	0.283274	0	0.045601	0.0401805	0.177594	0.0850533	0.0459462	9.10257	0.60884	1.12135	0.542955	0.587161	NA	Up	NO
ENSMUSG00000007457	2310003L06Rik	RIKEN cDNA 2310003L06 gene [Source:MGI Symbol;Acc:MGI:1921498]	0	0	0	0	0	2	0	0	0	0	0	0	0	0	0	0.0609796	0	0	0	0	0.169528	-0.884287	3.1453	-0.281146	0.778598	NA	Down	NO
ENSMUSG00000007458	M6pr	mannose-6-phosphate receptor, cation dependent [Source:MGI Symbol;Acc:MGI:96904]	2068	3003	2670	2362	2582	3306	3349	2685	2797	2118	33.4428	35.2135	29.5709	29.4279	27.4101	31.8288	28.4091	31.4578	31.3869	25.6783	2657.22	0.0203833	0.126232	0.161474	0.87172	0.969459	Up	NO
ENSMUSG00000007476	Lrrc8a	leucine rich repeat containing 8A VRAC subunit A [Source:MGI Symbol;Acc:MGI:2652847]	622	1124	1132	506	540	1071	1070	690	390	406	8.06763	10.5712	10.0555	5.0563	4.59781	8.2701	7.27998	6.4839	3.51013	3.94793	739.869	0.319843	0.332092	0.963114	0.33549	0.755435	Up	NO
ENSMUSG00000007480	Mc5r	melanocortin 5 receptor [Source:MGI Symbol;Acc:MGI:99420]	1	4	9	6	7	0	7	3	5	6	0.0205444	0.05959	0.126641	0.0749143	0.0744758	0	0.0754421	0.0352227	0.05623	0.0728991	4.66385	0.506455	0.81688	0.619988	0.535266	NA	Up	NO
ENSMUSG00000007564	Ppp2r1a	protein phosphatase 2, regulatory subunit A, alpha [Source:MGI Symbol;Acc:MGI:1926334]	2160	3020	3090	3196	3893	3772	3703	3149	3633	3457	31.9421	32.3831	31.2946	36.4119	37.7916	33.2084	28.7246	33.7376	37.2803	38.3263	3258.42	-0.0424767	0.116766	-0.363775	0.716026	0.925632	Down	NO
ENSMUSG00000007570	Fance	Fanconi anemia, complementation group E [Source:MGI Symbol;Acc:MGI:1920025]	190	251	290	243	346	283	287	296	477	328	1.63141	1.56274	1.70534	1.60747	1.95024	1.44665	1.29266	1.84134	2.84206	2.11141	296.136	-0.163817	0.211758	-0.773605	0.439164	0.817637	Down	NO
ENSMUSG00000007589	Tinf2	Terf1 (TRF1)-interacting nuclear factor 2 [Source:MGI Symbol;Acc:MGI:107246]	324	452	461	573	534	539	539	553	658	600	2.09608	2.12033	2.04252	2.85592	2.26781	2.07596	1.82912	2.59191	2.95388	2.91006	518.374	-0.135875	0.179242	-0.758051	0.448421	0.822417	Down	NO
ENSMUSG00000007591	Tssk4	testis-specific serine kinase 4 [Source:MGI Symbol;Acc:MGI:1918349]	19	17	38	19	20	24	34	24	26	15	0.290501	0.188463	0.397898	0.223805	0.200736	0.218455	0.272679	0.26584	0.275841	0.17193	23.2005	0.054382	0.345672	0.157322	0.874991	0.969686	Up	NO
ENSMUSG00000007594	Hapln4	hyaluronan and proteoglycan link protein 4 [Source:MGI Symbol;Acc:MGI:2679531]	3	2	9	0	2	0	4	0	3	0	0.0571431	0.0276243	0.117414	0	0.025013	0	0.0399718	0	0.0396611	0	2.26904	1.1636	1.44456	0.805507	0.420527	NA	Up	NO
ENSMUSG00000007603	Dus3l	dihydrouridine synthase 3-like (S. cerevisiae) [Source:MGI Symbol;Acc:MGI:2147092]	669	928	861	844	1019	1139	1128	922	1046	1001	11.2856	11.3514	9.94724	10.969	11.2843	11.439	9.98154	11.2683	12.2443	12.6596	941.668	-0.0993	0.0967372	-1.02649	0.304659	0.732393	Down	NO
ENSMUSG00000007610	Gtpbp3	GTP binding protein 3 [Source:MGI Symbol;Acc:MGI:1917609]	403	511	534	606	710	588	702	571	631	488	4.98606	4.58433	4.52477	5.77634	5.7665	4.33108	4.55597	5.11824	5.41734	4.52647	566.695	0.0593035	0.138853	0.427096	0.669309	0.912826	Up	NO
ENSMUSG00000007613	Tgfbr1	transforming growth factor, beta receptor I [Source:MGI Symbol;Acc:MGI:98728]	3088	4490	3717	2683	3210	5294	4302	3541	3784	2841	27.7724	29.2809	22.8945	18.5902	18.9515	28.3456	20.2954	23.0724	23.6152	19.1556	3647.28	-0.0158031	0.182727	-0.0864849	0.931081	0.983088	Down	NO
ENSMUSG00000007617	Homer1	homer scaffolding protein 1 [Source:MGI Symbol;Acc:MGI:1347345]	328	608	495	330	445	571	865	408	485	349	1.35346	1.81919	1.39888	1.04909	1.20541	1.40273	1.87231	1.21973	1.38873	1.07965	473.247	-0.0636054	0.218183	-0.291523	0.770651	0.943881	Down	NO
ENSMUSG00000007646	Rad51c	RAD51 paralog C [Source:MGI Symbol;Acc:MGI:2150020]	88	81	143	61	93	155	150	81	109	91	1.18462	0.79066	1.31837	0.632646	0.821834	1.24222	1.05921	0.789985	1.0182	0.918396	102.623	-0.132104	0.252916	-0.522322	0.601446	0.888699	Down	NO
ENSMUSG00000007653	Gabrb2	gamma-aminobutyric acid (GABA) A receptor, subunit beta 2 [Source:MGI Symbol;Acc:MGI:95620]	70	162	64	133	89	24	86	59	79	63	0.748043	1.25529	0.468393	1.09498	0.62434	0.152688	0.48208	0.456782	0.585816	0.504731	83.9584	0.940469	0.384817	2.44393	0.014528	0.212886	Up	NO
ENSMUSG00000007655	Cav1	caveolin 1, caveolae protein [Source:MGI Symbol;Acc:MGI:102709]	334	324	319	492	331	385	411	302	316	311	3.25334	2.28839	2.12802	3.69212	2.11648	2.2326	2.09998	2.13118	2.13587	2.27107	352.341	0.269688	0.188434	1.43121	0.152371	0.579074	Up	NO
ENSMUSG00000007656	Arpp19	cAMP-regulated phosphoprotein 19 [Source:MGI Symbol;Acc:MGI:1891691]	632	1073	1136	1182	1243	1313	1385	570	648	370	3.92237	4.82874	4.8285	5.65167	5.06413	4.85135	4.50892	2.56294	2.79069	1.72156	927.553	0.603291	0.210994	2.85928	0.00424608	0.11738	Up	NO
ENSMUSG00000007659	Bcl2l1	BCL2-like 1 [Source:MGI Symbol;Acc:MGI:88139]	309	693	391	381	905	468	691	442	564	682	2.13102	3.4655	1.84675	2.02433	4.09713	1.92151	2.49976	2.20843	2.69906	3.52616	540.996	0.0567222	0.276758	0.204952	0.837609	0.960008	Up	NO
ENSMUSG00000007670	Khsrp	KH-type splicing regulatory protein [Source:MGI Symbol;Acc:MGI:1336214]	2631	3613	3455	3550	3731	3991	4856	3264	3113	2849	34.0392	33.8945	30.6132	35.3846	31.6874	30.7402	32.9556	30.5943	27.9474	27.6337	3446.98	0.11017	0.09736	1.13157	0.257816	0.691661	Up	NO
ENSMUSG00000007682	Dio2	deiodinase, iodothyronine, type II [Source:MGI Symbol;Acc:MGI:1338833]	108	113	150	123	128	150	133	141	231	143	1.38225	1.04868	1.31479	1.33796	1.18638	1.14293	0.892906	1.44231	2.26321	1.51368	141.306	-0.171192	0.20896	-0.819256	0.41264	0.801095	Down	NO
ENSMUSG00000007721	Ccdc124	coiled-coil domain containing 124 [Source:MGI Symbol;Acc:MGI:1916403]	374	663	790	546	718	747	853	667	650	369	17.2218	22.1372	24.9136	19.3699	21.7037	20.4783	20.6038	22.2518	20.7694	12.7386	622.314	0.0845883	0.204028	0.414591	0.678442	0.914896	Up	NO
ENSMUSG00000007739	Cct4	chaperonin containing Tcp1, subunit 4 (delta) [Source:MGI Symbol;Acc:MGI:104689]	2027	2961	2762	2900	3618	3127	3328	2613	3474	3101	26.1342	27.682	24.3883	28.8059	30.6215	24.0021	22.5077	24.4077	31.0806	29.9741	2952.44	0.0345385	0.130652	0.264355	0.791506	0.948438	Up	NO
ENSMUSG00000007777	0610009B22Rik	RIKEN cDNA 0610009B22 gene [Source:MGI Symbol;Acc:MGI:1913300]	223	298	512	271	339	403	506	351	362	336	18.3457	17.7765	28.847	17.1761	18.3076	19.7378	21.8359	20.9203	20.6653	20.7231	351.319	-0.0866373	0.176359	-0.491256	0.623246	0.897771	Down	NO
ENSMUSG00000007783	Cpt1c	carnitine palmitoyltransferase 1c [Source:MGI Symbol;Acc:MGI:2446526]	326	320	358	349	424	335	424	309	408	338	3.09358	2.20189	2.32663	2.5515	2.64126	1.89258	2.11057	2.12438	2.68662	2.40463	357.399	0.162481	0.147711	1.09999	0.271336	0.704259	Up	NO
ENSMUSG00000007805	Twist2	twist basic helix-loop-helix transcription factor 2 [Source:MGI Symbol;Acc:MGI:104685]	11	23	13	40	38	19	13	24	10	39	0.234338	0.355291	0.189667	0.656505	0.531408	0.240977	0.145274	0.370411	0.147826	0.622874	23.0551	0.30065	0.530285	0.56696	0.570741	0.878257	Up	NO
ENSMUSG00000007812	Zfp655	zinc finger protein 655 [Source:MGI Symbol;Acc:MGI:1919861]	938	1370	1157	968	1201	1287	1546	766	996	1092	6.90077	7.30832	5.82948	5.48653	5.80016	5.63689	5.96617	4.08277	5.08462	6.0229	1114.22	0.195199	0.148267	1.31654	0.187992	0.62118	Up	NO
ENSMUSG00000007815	Rhoa	ras homolog family member A [Source:MGI Symbol;Acc:MGI:1096342]	4651	7172	7124	5416	6103	8732	8549	6251	5941	5549	45.6662	51.0613	47.9043	40.9689	39.3364	51.0421	44.0307	44.4662	40.4774	40.8462	6420.38	-0.01022	0.128008	-0.0798386	0.936366	0.985343	Down	NO
ENSMUSG00000007817	Zmiz1	zinc finger, MIZ-type containing 1 [Source:MGI Symbol;Acc:MGI:3040693]	4012	5226	7025	4102	4527	9598	10353	5100	5228	4817	20.1454	19.0277	24.1581	15.8686	14.922	28.6921	27.2692	18.5531	18.216	18.1334	5779.18	-0.25248	0.210416	-1.19991	0.230175	0.668622	Down	NO
ENSMUSG00000007827	Ankrd26	ankyrin repeat domain 26 [Source:MGI Symbol;Acc:MGI:1917887]	513	561	568	404	438	659	745	413	409	469	5.39224	4.2758	4.08887	3.27161	3.02223	4.12386	4.10771	3.1451	2.98318	3.69584	511.581	0.103884	0.193306	0.537408	0.590986	0.885434	Up	NO
ENSMUSG00000007833	Aldh16a1	aldehyde dehydrogenase 16 family, member A1 [Source:MGI Symbol;Acc:MGI:1916998]	467	672	680	654	829	765	824	584	702	672	3.76604	3.92953	3.7556	4.06325	4.38859	3.67279	3.48568	3.41203	3.92834	4.06281	673.575	0.0709507	0.0980157	0.723871	0.469145	0.83248	Up	NO
ENSMUSG00000007836	Hnrnpa0	heterogeneous nuclear ribonucleoprotein A0 [Source:MGI Symbol;Acc:MGI:1924384]	2988	4235	4475	10248	10082	4632	5062	4850	5683	7336	91.6071	94.1465	93.9601	242.055	202.907	84.5441	81.407	107.726	120.901	168.615	5914.8	0.224995	0.321636	0.699532	0.48422	0.839487	Up	NO
ENSMUSG00000007837	Prrg2	proline-rich Gla (G-carboxyglutamic acid) polypeptide 2 [Source:MGI Symbol;Acc:MGI:1929596]	181	207	329	270	203	411	497	396	362	199	2.59665	2.15332	3.23246	2.98419	1.91176	3.51029	3.7401	4.11588	3.60369	2.14031	296.85	-0.453585	0.240131	-1.88891	0.0589045	0.388914	Down	NO
ENSMUSG00000007850	Hnrnph1	heterogeneous nuclear ribonucleoprotein H1 [Source:MGI Symbol;Acc:MGI:1891925]	3822	5087	4893	4290	3784	7700	8834	4944	6155	5279	25.0637	24.1891	21.9752	21.674	16.2895	30.0616	30.3881	23.489	28.0083	25.9534	5330.19	-0.374379	0.148575	-2.51979	0.0117424	0.189874	Down	NO
ENSMUSG00000007867	Ift43	intraflagellar transport 43 [Source:MGI Symbol;Acc:MGI:1923661]	267	420	395	383	455	422	441	318	341	310	8.5331	9.73299	8.64557	9.43019	9.54572	8.02922	7.39306	7.36297	7.56229	7.42752	369.725	0.249677	0.102306	2.44049	0.0146675	0.212973	Up	NO
ENSMUSG00000007872	Id3	inhibitor of DNA binding 3 [Source:MGI Symbol;Acc:MGI:96398]	2029	2510	3632	3313	4134	2361	2752	2514	2615	3081	72.6502	65.1675	89.0641	91.3911	97.1689	50.3289	51.6886	65.2157	64.9726	82.7056	2875.51	0.379364	0.182286	2.08115	0.0374203	0.316498	Up	NO
ENSMUSG00000007877	Tcap	titin-cap [Source:MGI Symbol;Acc:MGI:1330233]	5	7	4	11	15	8	12	12	12	11	0.432994	0.439603	0.237258	0.733978	0.852811	0.4125	0.545141	0.752964	0.721144	0.714246	9.55192	-0.28327	0.506356	-0.55943	0.575868	NA	Down	NO
ENSMUSG00000007880	Arid1a	AT rich interactive domain 1A (SWI-like) [Source:MGI Symbol;Acc:MGI:1935147]	3093	3620	3984	3815	4398	5292	3321	3197	3450	3689	16.6838	14.1588	14.7176	15.854	15.573	16.9942	9.39671	12.4937	12.9133	14.9181	3756.97	0.176789	0.160739	1.09985	0.271398	0.704259	Up	NO
ENSMUSG00000007888	Crlf1	cytokine receptor-like factor 1 [Source:MGI Symbol;Acc:MGI:1340030]	0	12	5	10	7	5	0	7	10	8	0	0.342322	0.134708	0.303079	0.180783	0.117094	0	0.1995	0.272986	0.235961	6.40564	0.40778	0.933492	0.436833	0.662232	NA	Up	NO
ENSMUSG00000007891	Ctsd	cathepsin D [Source:MGI Symbol;Acc:MGI:88562]	8301	8392	13294	9374	10728	16980	15394	20694	21317	13613	189.001	138.548	207.296	164.432	160.344	230.164	183.855	341.358	336.793	232.367	13614.5	-0.639287	0.190016	-3.36439	0.000767119	0.0462534	Down	NO
ENSMUSG00000007892	Rplp1	ribosomal protein, large, P1 [Source:MGI Symbol;Acc:MGI:1927099]	4907	7854	9089	16928	23193	9910	9680	14510	17885	13296	807.374	937.026	1024.18	2145.81	2505.05	970.73	835.459	1729.65	2041.98	1640.09	12582.8	-0.0911732	0.372285	-0.244901	0.806533	0.951854	Down	NO
ENSMUSG00000007908	Hmgcll1	3-hydroxymethyl-3-methylglutaryl-Coenzyme A lyase-like 1 [Source:MGI Symbol;Acc:MGI:2446108]	12	18	6	14	18	2	7	10	1	9	0.133014	0.144675	0.0455449	0.119554	0.130977	0.013197	0.0407002	0.0803093	0.00769015	0.0747887	10.0289	1.42558	0.657603	2.16785	0.0301704	NA	Up	NO
ENSMUSG00000007944	Ttc9b	tetratricopeptide repeat domain 9B [Source:MGI Symbol;Acc:MGI:1920282]	0	0	3	4	5	2	0	5	6	5	0	0	0.0822147	0.123299	0.13133	0.0476366	0	0.14493	0.16658	0.149968	2.99185	-0.578415	1.21288	-0.476893	0.633438	NA	Down	NO
ENSMUSG00000007946	Phox2a	paired-like homeobox 2a [Source:MGI Symbol;Acc:MGI:106633]	1	1	0	2	1	2	1	3	0	2	0.0369301	0.026793	0	0.0569074	0.0242358	0.0439722	0.0193651	0.0802692	0	0.055367	1.31841	-0.532931	1.28686	-0.414134	0.678776	NA	Down	NO
ENSMUSG00000007950	Abhd8	abhydrolase domain containing 8 [Source:MGI Symbol;Acc:MGI:1918946]	648	803	1022	940	1336	1039	1023	889	1029	893	10.2569	9.21639	11.0789	11.463	13.882	9.79095	8.49394	10.1947	11.3022	10.597	948.586	0.115108	0.149739	0.768723	0.442058	0.818268	Up	NO
ENSMUSG00000007987	Ift22	intraflagellar transport 22 [Source:MGI Symbol;Acc:MGI:1914536]	135	278	341	312	379	432	392	362	343	328	2.33936	3.4931	4.04688	4.16529	4.31127	4.45671	3.5632	4.54469	4.12441	4.26114	321.135	-0.227467	0.190717	-1.19269	0.232989	0.671353	Down	NO
ENSMUSG00000007989	Fzd3	frizzled class receptor 3 [Source:MGI Symbol;Acc:MGI:108476]	1147	1224	1373	1075	1324	1424	1978	903	990	1062	7.23789	5.60057	5.93364	5.22617	5.48451	5.34964	6.54735	4.12827	4.33498	5.02413	1227.36	0.192753	0.163721	1.17733	0.239065	0.676506	Up	NO
ENSMUSG00000008028	1700008O03Rik	RIKEN cDNA 1700008O03 gene [Source:MGI Symbol;Acc:MGI:1916599]	4	11	4	6	17	7	14	17	11	8	0.0670442	0.133701	0.0459208	0.0774838	0.187059	0.0698601	0.123098	0.206453	0.127947	0.100541	9.68129	-0.320219	0.569703	-0.562081	0.574061	NA	Down	NO
ENSMUSG00000008035	Mid1ip1	Mid1 interacting protein 1 (gastrulation specific G12-like (zebrafish)) [Source:MGI Symbol;Acc:MGI:1915291]	1365	1275	1128	1296	3358	1020	1127	1066	1141	3697	25.9904	17.6033	14.7093	19.0113	41.9723	11.5624	11.2563	14.7051	15.0754	52.7737	1653.18	0.241065	0.447187	0.53907	0.589839	0.885122	Up	NO
ENSMUSG00000008036	Ap2s1	adaptor-related protein complex 2, sigma 1 subunit [Source:MGI Symbol;Acc:MGI:2141861]	561	821	1136	961	1506	1171	1081	1047	922	843	24.5652	26.0677	34.0673	32.4196	43.2897	30.5268	24.8299	33.2152	28.0151	27.6741	984.499	0.106753	0.1855	0.575488	0.564961	0.87648	Up	NO
ENSMUSG00000008090	Fgfrl1	fibroblast growth factor receptor-like 1 [Source:MGI Symbol;Acc:MGI:2150920]	359	564	406	1036	873	483	927	815	480	542	5.86916	6.68597	4.5458	13.0488	9.36911	4.70106	7.94974	9.65321	5.44537	6.64308	639.901	0.0797527	0.296407	0.269065	0.78788	0.948167	Up	NO
ENSMUSG00000008129	Brme1	break repair meiotic recombinase recruitment factor 1 [Source:MGI Symbol;Acc:MGI:1921916]	54	61	78	82	85	70	73	39	61	92	1.46323	1.19854	1.44748	1.71181	1.51194	1.12923	1.0376	0.765614	1.14696	1.86893	68.8921	0.280999	0.251857	1.11571	0.264547	0.69815	Up	NO
ENSMUSG00000008136	Fhl2	four and a half LIM domains 2 [Source:MGI Symbol;Acc:MGI:1338762]	655	1054	1418	559	752	1097	1439	1131	756	745	22.0219	25.6955	32.6506	14.4795	16.5971	21.9577	25.3785	27.5491	17.6376	18.7784	938.765	-0.0806337	0.243002	-0.331823	0.740023	0.9332	Down	NO
ENSMUSG00000008140	Emc10	ER membrane protein complex subunit 10 [Source:MGI Symbol;Acc:MGI:1916933]	937	1345	1482	1755	1994	1585	1648	1691	1665	1398	12.2073	12.7059	13.223	17.6151	17.0533	12.2935	11.2623	15.9609	15.0522	13.6545	1530.8	0.051158	0.173117	0.295511	0.767603	0.942716	Up	NO
ENSMUSG00000008153	Clstn3	calsyntenin 3 [Source:MGI Symbol;Acc:MGI:2178323]	772	1580	879	1268	852	1241	1782	1205	1855	471	7.15874	10.6238	5.58226	9.0587	5.18634	6.85106	8.66799	8.0954	11.9362	3.27438	1169.2	-0.0918967	0.338839	-0.271211	0.786229	0.947793	Down	NO
ENSMUSG00000008167	Fbxw9	F-box and WD-40 domain protein 9 [Source:MGI Symbol;Acc:MGI:1915878]	281	377	395	422	540	380	450	357	403	316	2.77295	2.69761	2.66953	3.2083	3.49809	2.23247	2.32937	2.55233	2.75959	2.33782	387.439	0.244403	0.140157	1.74378	0.0811975	0.448021	Up	NO
ENSMUSG00000008193	Spib	Spi-B transcription factor (Spi-1/PU.1 related) [Source:MGI Symbol;Acc:MGI:892986]	2	3	13	2	6	8	6	8	12	7	0.0499669	0.0543584	0.222452	0.0384982	0.0984067	0.119005	0.0786421	0.144807	0.208048	0.131126	6.50052	-0.548878	0.636802	-0.86193	0.388726	NA	Down	NO
ENSMUSG00000008200	Fnbp4	formin binding protein 4 [Source:MGI Symbol;Acc:MGI:1860513]	1831	2129	2288	1648	1785	2662	3098	1583	1860	2302	17.6093	14.8468	15.07	12.2106	11.2692	15.2415	15.6288	11.0298	12.4128	16.5977	2081.42	-0.0379284	0.166581	-0.227687	0.819889	0.956412	Down	NO
ENSMUSG00000008206	Cers4	ceramide synthase 4 [Source:MGI Symbol;Acc:MGI:1914510]	419	577	660	417	587	759	845	659	687	721	1.77499	1.7724	1.91482	1.36096	1.63239	1.91422	1.87772	2.02255	2.0195	2.28985	620.205	-0.293703	0.102464	-2.8664	0.00415167	0.115927	Down	NO
ENSMUSG00000008226	Scrn3	secernin 3 [Source:MGI Symbol;Acc:MGI:1921866]	435	421	449	304	459	597	602	633	446	373	5.71346	4.00954	4.03885	3.07617	3.95753	4.66821	4.1476	6.02345	4.06488	3.67288	467.976	-0.171039	0.208963	-0.818515	0.413063	0.801478	Down	NO
ENSMUSG00000008301	Phax	phosphorylated adaptor for RNA export [Source:MGI Symbol;Acc:MGI:1891839]	512	763	752	758	932	788	878	649	756	690	16.2996	17.6131	16.3956	18.5911	19.4771	14.9348	14.662	14.9687	16.7006	16.4681	736.912	0.153845	0.102214	1.50513	0.13229	0.549262	Up	NO
ENSMUSG00000008305	Tle1	transducin-like enhancer of split 1 [Source:MGI Symbol;Acc:MGI:104636]	848	1224	793	1339	1424	931	1142	708	870	1064	4.40543	4.6108	2.82142	5.3592	4.85628	2.87944	3.11207	2.66475	3.13628	4.14402	1029.77	0.430701	0.191149	2.25323	0.0242449	0.262829	Up	NO
ENSMUSG00000008307	1700109H08Rik	RIKEN cDNA 1700109H08 gene [Source:MGI Symbol;Acc:MGI:1924286]	72	108	106	56	56	118	124	66	72	69	1.56511	1.7023	1.57805	0.937837	0.799098	1.52707	1.41392	1.03941	1.08604	1.12448	83.0056	0.0138105	0.271766	0.0508177	0.959471	0.990989	Up	NO
ENSMUSG00000008318	Relt	RELT tumor necrosis factor receptor [Source:MGI Symbol;Acc:MGI:2443373]	60	64	71	61	74	89	65	66	59	60	1.10353	0.853524	0.89433	0.864361	0.893445	0.974525	0.627101	0.879451	0.752996	0.827314	66.5582	0.145997	0.204676	0.713305	0.475657	0.835858	Up	NO
ENSMUSG00000008333	Snrpb2	U2 small nuclear ribonucleoprotein B [Source:MGI Symbol;Acc:MGI:104805]	624	1036	872	877	1069	1085	1137	835	1013	962	15.5343	18.7012	14.8671	16.8204	17.4698	16.0807	14.8477	15.0601	17.4993	17.9544	935.238	0.00585217	0.111223	0.0526165	0.958037	0.990584	Up	NO
ENSMUSG00000008348	Ubc	ubiquitin C [Source:MGI Symbol;Acc:MGI:98889]	7213	10792	9996	7260	9249	10471	13363	9035	12347	10601	100.511	109.044	95.3948	77.9399	84.6044	86.8662	97.6768	91.2129	119.388	110.747	9870.47	-0.149357	0.108136	-1.3812	0.167218	0.599698	Down	NO
ENSMUSG00000008373	Prpf31	pre-mRNA processing factor 31 [Source:MGI Symbol;Acc:MGI:1916238]	569	934	814	863	942	885	1095	662	935	734	5.27931	6.28368	5.17239	6.16883	5.73743	4.88849	5.3293	4.44994	6.01977	5.10563	828.658	0.118936	0.124468	0.955551	0.339299	0.756263	Up	NO
ENSMUSG00000008384	Sertad1	SERTA domain containing 1 [Source:MGI Symbol;Acc:MGI:1913438]	148	263	315	279	254	237	282	271	298	214	7.5993	9.79195	11.077	11.0368	8.56141	7.24477	7.59541	10.0812	10.6177	8.23782	252.94	0.112566	0.182594	0.616484	0.537575	0.864075	Up	NO
ENSMUSG00000008393	Carhsp1	calcium regulated heat stable protein 1 [Source:MGI Symbol;Acc:MGI:1196368]	4030	3938	5379	5331	6967	4660	5430	3845	3711	5578	115.772	82.0304	105.828	117.987	131.385	79.6983	81.8253	80.0249	73.9761	120.133	4848.09	0.311334	0.175618	1.7728	0.0762627	0.438424	Up	NO
ENSMUSG00000008398	Elk3	ELK3, member of ETS oncogene family [Source:MGI Symbol;Acc:MGI:101762]	785	1130	1390	1099	1125	1328	1332	1037	978	1046	10.2335	10.6816	12.41	11.0378	9.62744	10.3067	9.1086	9.79415	8.84706	10.2229	1107.84	0.128518	0.108363	1.18599	0.235625	0.674348	Up	NO
ENSMUSG00000008429	Herpud2	HERPUD family member 2 [Source:MGI Symbol;Acc:MGI:1915393]	917	1131	1253	1336	1550	1569	1644	1046	1045	1332	11.177	9.9959	10.4595	12.5456	12.402	11.3853	10.5111	9.23678	8.83847	12.1716	1258.72	0.0850368	0.105432	0.806557	0.419922	0.80416	Up	NO
ENSMUSG00000008435	Rdh13	retinol dehydrogenase 13 (all-trans and 9-cis) [Source:MGI Symbol;Acc:MGI:1918732]	316	497	422	372	384	533	588	312	481	468	3.01681	3.44049	2.75915	2.7361	2.40655	3.02938	2.94462	2.15798	3.18646	3.34961	428.997	-0.0648062	0.153706	-0.421624	0.6733	0.913715	Down	NO
ENSMUSG00000008438	Adam21	a disintegrin and metallopeptidase domain 21 [Source:MGI Symbol;Acc:MGI:1861229]	3	3	4	5	4	3	6	4	3	4	0.0846056	0.061361	0.0772656	0.108655	0.0740681	0.0503694	0.0887729	0.0817306	0.0587219	0.0845846	3.85518	0.114818	0.669564	0.171482	0.863845	NA	Up	NO
ENSMUSG00000008450	Nutf2	nuclear transport factor 2 [Source:MGI Symbol;Acc:MGI:1915301]	345	549	515	358	465	606	666	340	463	85	10.2369	11.812	10.4655	8.18389	9.05742	10.7051	10.3661	7.30905	9.53311	1.89085	427.803	0.317817	0.381696	0.832646	0.405044	0.796751	Up	NO
ENSMUSG00000008461	Fut1	fucosyltransferase 1 [Source:MGI Symbol;Acc:MGI:109375]	0	3	2	0	2	1	1	1	1	6	0	0.0441041	0.0277608	0	0.0266188	0.0120679	0.0106293	0.0146863	0.0140644	0.0911868	1.66175	-0.352108	1.24151	-0.283614	0.776707	NA	Down	NO
ENSMUSG00000008475	Arpc5	actin related protein 2/3 complex, subunit 5 [Source:MGI Symbol;Acc:MGI:1915021]	1158	1826	1714	1509	1855	2166	2246	2053	1799	1261	38.2597	43.7457	38.7834	38.4104	40.2326	42.6047	38.9254	49.1421	41.2447	31.2346	1726.7	-0.0650608	0.158622	-0.410163	0.681686	0.915866	Down	NO
ENSMUSG00000008482	Rnf151	ring finger protein 151 [Source:MGI Symbol;Acc:MGI:1914754]	1	0	0	0	2	2	2	0	3	0	0.0455076	0	0	0	0.0597595	0.0541853	0.0477491	0	0.0947558	0	0.943692	-1.0832	1.84854	-0.585976	0.557891	NA	Down	NO
ENSMUSG00000008489	Elavl2	ELAV like RNA binding protein 1 [Source:MGI Symbol;Acc:MGI:1100887]	59	81	82	113	104	61	39	36	42	73	0.271028	0.269806	0.257974	0.399913	0.313614	0.166823	0.0939771	0.119811	0.133879	0.251402	69.5875	0.960519	0.28671	3.35014	0.000807708	0.0480492	Up	NO
ENSMUSG00000008496	Pou2f2	POU domain, class 2, transcription factor 2 [Source:MGI Symbol;Acc:MGI:101897]	55	79	108	42	89	832	134	21	95	164	0.429984	0.447831	0.578245	0.252968	0.456752	3.87237	0.549518	0.118942	0.515365	0.961209	147.836	-1.11151	0.629179	-1.76661	0.0772937	0.44033	Down	NO
ENSMUSG00000008540	Mgst1	microsomal glutathione S-transferase 1 [Source:MGI Symbol;Acc:MGI:1913850]	3248	4267	4419	4156	5784	6555	9930	5256	4916	4594	54.9044	52.3017	51.1584	54.1245	64.1832	65.9675	88.0504	64.3692	57.6642	58.2197	5122.5	-0.29949	0.132069	-2.26768	0.0233488	0.259344	Down	NO
ENSMUSG00000008575	Nfib	nuclear factor I/B [Source:MGI Symbol;Acc:MGI:103188]	875	1277	1317	985	1084	1924	2333	726	899	1263	2.47009	2.61396	2.5462	2.14224	2.0088	3.23352	3.4547	1.48482	1.76104	2.67298	1219.76	-0.0790545	0.232577	-0.339906	0.733927	0.93153	Down	NO
ENSMUSG00000008601	Rab25	RAB25, member RAS oncogene family [Source:MGI Symbol;Acc:MGI:1858203]	0	3	16	6	5	9	9	10	10	6	0	0.0668245	0.336581	0.141981	0.100819	0.164581	0.145008	0.222541	0.21314	0.138162	7.0758	-0.452356	0.720454	-0.627876	0.530085	NA	Down	NO
ENSMUSG00000008604	Ubqln4	ubiquilin 4 [Source:MGI Symbol;Acc:MGI:2150152]	1291	1703	1643	1843	2435	2007	2035	1647	1903	1980	19.0913	18.2611	16.6398	20.9972	23.638	17.6695	15.7857	17.6455	19.5278	21.9514	1825.18	0.0583662	0.138388	0.421759	0.673201	0.913715	Up	NO
ENSMUSG00000008658	Rbfox1	RNA binding protein, fox-1 homolog (C. elegans) 1 [Source:MGI Symbol;Acc:MGI:1926224]	20	16	16	19	37	18	34	27	21	30	0.280076	0.162468	0.153451	0.204986	0.340128	0.150068	0.24975	0.273931	0.20406	0.314958	23.5542	-0.0986382	0.371928	-0.265208	0.790849	0.948438	Down	NO
ENSMUSG00000008668	Rps18	ribosomal protein S18 [Source:MGI Symbol;Acc:MGI:98146]	1032	2184	2238	3936	5686	2426	2476	2786	3710	3609	19.5366	29.9795	29.0156	57.4053	70.6608	27.3418	24.5873	38.2105	48.7357	51.2206	2958.68	-0.0123892	0.354945	-0.0349046	0.972156	0.99525	Down	NO
ENSMUSG00000008682	Rpl10	ribosomal protein L10 [Source:MGI Symbol;Acc:MGI:105943]	460	702	615	414	518	712	806	581	584	561	7.32494	8.10561	6.70692	5.07894	5.41474	6.74982	6.73244	6.70277	6.45302	6.69726	585.701	-0.0826357	0.140888	-0.586533	0.557518	0.873514	Down	NO
ENSMUSG00000008683	Rps15a	ribosomal protein S15A [Source:MGI Symbol;Acc:MGI:2389091]	2287	3945	3437	6250	8096	4045	4374	4340	4961	5814	15.8202	19.7877	16.2827	33.3083	36.7635	16.6583	15.8714	21.7504	23.8132	30.1514	4694.88	0.080315	0.287409	0.279445	0.779904	0.946129	Up	NO
ENSMUSG00000008690	Ncaph2	non-SMC condensin II complex, subunit H2 [Source:MGI Symbol;Acc:MGI:1289164]	1230	1677	1704	2076	2168	2024	2009	1757	2134	2007	13.2912	13.14	12.6105	17.2828	15.3787	13.0208	11.3876	13.7551	16.0014	16.259	1856.85	-0.00535894	0.147699	-0.0362829	0.971057	0.99525	Down	NO
ENSMUSG00000008730	Hipk1	homeodomain interacting protein kinase 1 [Source:MGI Symbol;Acc:MGI:1314873]	2672	3425	4525	2868	2860	4648	5796	2311	2512	2662	15.421	14.3331	17.8853	12.7521	10.8354	15.9701	17.5467	9.66291	10.06	11.5179	3328.09	0.133161	0.218964	0.60814	0.543095	0.866349	Up	NO
ENSMUSG00000008734	Gprc5b	G protein-coupled receptor, family C, group 5, member B [Source:MGI Symbol;Acc:MGI:1927596]	1198	1834	1453	1674	2355	1455	1965	1835	2315	2271	13.7489	15.262	11.4203	14.8011	17.742	9.94121	11.8294	15.2573	18.4359	19.5396	1820.62	-0.0373937	0.210215	-0.177883	0.858815	0.965801	Down	NO
ENSMUSG00000008763	Man1a2	mannosidase, alpha, class 1A, member 2 [Source:MGI Symbol;Acc:MGI:104676]	1864	2536	2526	2004	2434	2742	3319	1768	1726	2253	15.7627	15.5502	14.6292	13.056	13.5116	13.8044	14.7225	10.8317	10.1281	14.2835	2274.2	0.15896	0.141621	1.12243	0.261679	0.694682	Up	NO
ENSMUSG00000008789	Ceacam5	carcinoembryonic antigen-related cell adhesion molecule 5 [Source:MGI Symbol;Acc:MGI:1920500]	1	1	1	1	4	0	1	0	0	0	0.0250827	0.0181977	0.0171756	0.0193354	0.065876	0	0.0131527	0	0	0	0.891663	2.57404	1.6375	1.57193	0.115967	NA	Up	NO
ENSMUSG00000008822	Acyp1	acylphosphatase 1, erythrocyte (common) type [Source:MGI Symbol;Acc:MGI:1913454]	91	158	208	171	241	242	288	174	232	150	3.27549	4.12376	5.12743	4.74194	5.69445	5.1858	5.43773	4.53748	5.79463	4.04775	188.785	-0.157417	0.18845	-0.835328	0.403533	0.796465	Down	NO
ENSMUSG00000008845	Cd163	CD163 antigen [Source:MGI Symbol;Acc:MGI:2135946]	41	75	71	34	109	24	117	32	126	52	0.483995	0.641983	0.574017	0.309224	0.844673	0.16867	0.724503	0.273682	1.03213	0.460207	66.0817	0.0862059	0.480781	0.179304	0.857699	0.965378	Up	NO
ENSMUSG00000008855	Hdac5	histone deacetylase 5 [Source:MGI Symbol;Acc:MGI:1333784]	1406	2071	1949	2393	2793	2182	2361	1903	1878	2421	7.18606	7.67517	6.82212	9.4227	9.37083	6.63936	6.32984	7.04654	6.66047	9.27658	2109.5	0.135042	0.153309	0.880846	0.378401	0.779496	Up	NO
ENSMUSG00000008859	Rala	v-ral simian leukemia viral oncogene A (ras related) [Source:MGI Symbol;Acc:MGI:1927243]	673	1008	939	1203	1332	1161	1254	1134	1227	1038	18.4924	20.0836	17.6704	25.4666	24.0262	18.9923	18.0745	22.5748	23.3952	21.3828	1081.38	-0.0223713	0.155038	-0.144296	0.885267	0.972195	Down	NO
ENSMUSG00000008892	Vdac3	voltage-dependent anion channel 3 [Source:MGI Symbol;Acc:MGI:106922]	1083	1509	1645	1568	2095	1701	1750	1408	1659	1875	13.7134	13.855	14.2654	15.2964	17.4141	12.8229	11.6237	12.9167	14.5769	17.7994	1607.63	0.0718706	0.141932	0.506374	0.612594	0.893003	Up	NO
ENSMUSG00000008958	Vps72	vacuolar protein sorting 72 [Source:MGI Symbol;Acc:MGI:1202305]	705	1097	1233	1120	1185	1419	1442	1084	1255	1151	12.7047	14.3346	15.2174	15.5497	14.0183	15.2238	13.6311	14.1526	15.6936	15.5503	1145.56	-0.0782142	0.0976242	-0.801177	0.423029	0.807288	Down	NO
ENSMUSG00000008976	Gabpa	GA repeat binding protein, alpha [Source:MGI Symbol;Acc:MGI:95610]	1317	1694	1782	1279	1477	1913	2340	1369	1378	1357	14.9433	13.9372	13.8475	11.1804	11.0013	12.9224	13.9273	11.2537	10.8496	11.5433	1561.71	0.062958	0.142746	0.441049	0.659177	0.910113	Up	NO
ENSMUSG00000008999	Bmp7	bone morphogenetic protein 7 [Source:MGI Symbol;Acc:MGI:103302]	93	178	104	209	195	450	263	240	94	337	1.64206	2.27892	1.25759	2.84302	2.26018	4.73025	2.43586	3.07008	1.1517	4.46091	209.016	-0.665952	0.348226	-1.91241	0.0558231	0.379269	Down	NO
ENSMUSG00000009013	Dynll1	dynein light chain LC8-type 1 [Source:MGI Symbol;Acc:MGI:1861457]	687	1198	1119	1792	2146	1275	1472	1681	1979	1313	8.80224	11.13	9.81904	17.6889	18.0496	9.72552	9.89317	15.604	17.5949	12.6122	1446.47	-0.0682253	0.276056	-0.247143	0.804797	0.951664	Down	NO
ENSMUSG00000009030	Pdcl	phosducin-like [Source:MGI Symbol;Acc:MGI:1914716]	679	980	1160	772	923	1113	1440	1106	1044	785	8.85731	9.2696	10.3632	7.75849	7.9038	8.64358	9.8534	10.4525	9.4501	7.67697	979.751	-0.10506	0.148369	-0.708102	0.478882	0.838034	Down	NO
ENSMUSG00000009035	Tmem184b	transmembrane protein 184b [Source:MGI Symbol;Acc:MGI:2445179]	379	567	471	477	556	1374	615	520	1239	1063	3.11513	3.37927	2.65131	3.02053	2.99995	6.72341	2.65157	3.09651	7.06663	6.55026	708.055	-0.799793	0.282303	-2.8331	0.00460996	0.119364	Down	NO
ENSMUSG00000009073	Nf2	neurofibromin 2 [Source:MGI Symbol;Acc:MGI:97307]	1700	2222	3297	1632	1873	2627	3465	1985	2336	1686	14.7542	13.9834	19.597	10.9123	10.6711	13.5736	15.7747	12.4813	14.0684	10.9702	2229.33	0.0075156	0.200501	0.0374841	0.970099	0.995113	Up	NO
ENSMUSG00000009075	Cabp7	calcium binding protein 7 [Source:MGI Symbol;Acc:MGI:2183437]	3	2	2	18	4	0	0	11	16	13	0.0937165	0.0453047	0.042782	0.433237	0.0820442	0	0	0.248984	0.346859	0.304485	7.19095	-0.0337473	1.18471	-0.0284858	0.977275	NA	Down	NO
ENSMUSG00000009076	Zmat5	zinc finger, matrin type 5 [Source:MGI Symbol;Acc:MGI:1914428]	178	283	302	312	363	359	347	344	323	320	9.4286	10.8697	10.9556	12.7323	12.6222	11.3211	9.64157	13.2013	11.8723	12.7076	307.962	-0.0825071	0.152921	-0.539541	0.589514	0.885122	Down	NO
ENSMUSG00000009079	Ewsr1	Ewing sarcoma breakpoint region 1 [Source:MGI Symbol;Acc:MGI:99960]	4781	6100	6693	4698	4696	7839	9025	5633	6644	4879	48.0752	44.477	46.092	36.3951	30.9979	46.9277	47.6037	41.0369	46.3592	36.7808	5975.27	-0.135307	0.159583	-0.84788	0.396505	0.793736	Down	NO
ENSMUSG00000009090	Ap1b1	adaptor protein complex AP-1, beta 1 subunit [Source:MGI Symbol;Acc:MGI:1096368]	826	1310	1181	1200	1360	1431	1615	1116	1306	1117	9.55439	10.9874	9.35567	10.6938	10.3268	9.85437	9.79911	9.35232	10.4826	9.68644	1223.08	0.0176666	0.0931902	0.189575	0.849642	0.96289	Up	NO
ENSMUSG00000009092	Derl3	Der1-like domain family, member 3 [Source:MGI Symbol;Acc:MGI:1917627]	352	276	386	438	461	304	482	231	120	245	6.90073	3.92341	5.18253	6.61537	5.93274	3.54807	4.95668	3.28092	1.63244	3.60086	327.486	0.73376	0.254404	2.88423	0.00392372	0.113524	Up	NO
ENSMUSG00000009093	Gstt4	glutathione S-transferase, theta 4 [Source:MGI Symbol;Acc:MGI:1923136]	0	1	0	1	0	1	0	4	3	0	0	0.0377925	0	0.0401554	0	0.0310122	0	0.150963	0.108464	0	1.02255	-1.6254	1.85149	-0.877888	0.380005	NA	Down	NO
ENSMUSG00000009097	Tbx1	T-box 1 [Source:MGI Symbol;Acc:MGI:98493]	21	43	39	75	112	80	63	108	75	128	0.224591	0.333458	0.285649	0.617955	0.786295	0.50936	0.353425	0.836801	0.556587	1.02628	73.1273	-0.653401	0.417144	-1.56637	0.117262	0.521697	Down	NO
ENSMUSG00000009108	Gnat2	guanine nucleotide binding protein, alpha transducing 2 [Source:MGI Symbol;Acc:MGI:95779]	13	22	13	19	21	11	23	16	21	6	0.175259	0.215062	0.120029	0.197345	0.18585	0.0882883	0.16265	0.156277	0.196454	0.0606415	16.3684	0.38121	0.430473	0.88556	0.375854	0.778071	Up	NO
ENSMUSG00000009112	Bcl2l13	BCL2-like 13 (apoptosis facilitator) [Source:MGI Symbol;Acc:MGI:2136959]	1345	1820	2115	1712	1812	1885	2372	1370	1453	1374	11.4374	11.2223	12.3174	11.216	10.115	9.54299	10.5807	8.44032	8.57385	8.75954	1697.08	0.263848	0.1109	2.37915	0.0173526	0.22948	Up	NO
ENSMUSG00000009115	Spatc1l	spermatogenesis and centriole associated 1 like [Source:MGI Symbol;Acc:MGI:1923823]	2	0	0	1	0	4	4	2	0	1	0.0732997	0	0	0.0282522	0	0.0872771	0.0769101	0.0531067	0	0.0274877	1.34291	-1.39774	1.51542	-0.922347	0.356348	NA	Down	NO
ENSMUSG00000009145	Dqx1	DEAQ RNA-dependent ATPase [Source:MGI Symbol;Acc:MGI:2136388]	62	105	72	52	60	151	182	179	113	70	1.24307	1.5265	0.988646	0.803224	0.789696	1.80239	1.91411	2.60009	1.57212	1.05218	101.598	-0.816051	0.303611	-2.68781	0.00719215	0.148407	Down	NO
ENSMUSG00000009185	Ccl8	chemokine (C-C motif) ligand 8 [Source:MGI Symbol;Acc:MGI:101878]	5	33	28	21	58	22	12	10	23	297	0.803284	3.84461	3.0811	2.59949	6.11742	2.10441	1.01134	1.16409	2.56435	35.7752	50.6657	-0.908062	0.886268	-1.02459	NA	NA	Down	NO
ENSMUSG00000009207	Lnpk	lunapark, ER junction formation factor [Source:MGI Symbol;Acc:MGI:1918115]	171	261	245	163	192	271	328	168	171	200	0.887682	0.982439	0.871024	0.651893	0.654283	0.837525	0.893157	0.631836	0.615974	0.778359	212.305	0.0678025	0.193394	0.350592	0.725894	0.928783	Up	NO
ENSMUSG00000009210	Prr29	proline rich 29 [Source:MGI Symbol;Acc:MGI:1922823]	0	0	2	1	2	3	0	2	2	1	0	0	0.031511	0.0177368	0.0302147	0.0410946	0	0.0333405	0.0319288	0.0172568	1.25495	-0.644189	1.38791	-0.464144	0.642544	NA	Down	NO
ENSMUSG00000009214	Mymk	myomaker, myoblast fusion factor [Source:MGI Symbol;Acc:MGI:1913389]	0	0	0	1	1	0	0	0	0	0	0	0	0	0.0286228	0.0243673	0	0	0	0	0	0.199842	1.24533	3.14935	0.395425	0.692529	NA	Up	NO
ENSMUSG00000009216	Fam163b	family with sequence similarity 163, member B [Source:MGI Symbol;Acc:MGI:1926106]	0	2	5	12	15	2	1	3	2	2	0	0.0402368	0.0950104	0.256516	0.273222	0.0330349	0.0145484	0.0603036	0.0385001	0.0415954	4.33282	1.44303	0.930446	1.5509	0.120925	NA	Up	NO
ENSMUSG00000009246	Trpm5	transient receptor potential cation channel, subfamily M, member 5 [Source:MGI Symbol;Acc:MGI:1861718]	8	16	6	19	14	11	5	14	21	20	0.0660684	0.0958105	0.0339319	0.120884	0.0758937	0.0540812	0.0216583	0.0837627	0.120339	0.123825	13.5749	0.0512576	0.546264	0.093833	0.925242	0.981107	Up	NO
ENSMUSG00000009248	Ascl2	achaete-scute family bHLH transcription factor 2 [Source:MGI Symbol;Acc:MGI:96920]	1	5	0	6	5	3	7	2	1	14	0.0339378	0.12306	0	0.156889	0.111405	0.0606141	0.124624	0.0491769	0.0235473	0.356246	4.27743	-0.611811	1.00595	-0.608193	0.54306	NA	Down	NO
ENSMUSG00000009281	Rarres2	retinoic acid receptor responder (tazarotene induced) 2 [Source:MGI Symbol;Acc:MGI:1918910]	1985	2548	3104	3680	5200	3076	3629	2965	2761	4336	45.1578	42.0314	48.3611	64.4981	77.6564	41.6605	43.3062	48.8685	43.5855	73.9519	3279.3	0.0916663	0.22716	0.403531	0.686558	0.916752	Up	NO
ENSMUSG00000009291	Pttg1ip	pituitary tumor-transforming 1 interacting protein [Source:MGI Symbol;Acc:MGI:2652132]	2651	3837	4213	3469	4655	4837	4945	4504	4009	4230	34.8974	36.625	37.9819	35.1815	40.2258	37.9075	34.1461	42.955	36.6204	41.7457	4064.23	-0.0945498	0.108277	-0.87322	0.382543	0.783365	Down	NO
ENSMUSG00000009292	Trpm2	transient receptor potential cation channel, subfamily M, member 2 [Source:MGI Symbol;Acc:MGI:1351901]	55	68	81	80	79	367	108	78	80	274	0.252895	0.226717	0.255072	0.283393	0.238454	1.00463	0.26049	0.259839	0.255252	0.944523	121.663	-1.11638	0.430156	-2.59529	0.00945106	0.168642	Down	NO
ENSMUSG00000009293	Ube2g2	ubiquitin-conjugating enzyme E2G 2 [Source:MGI Symbol;Acc:MGI:1343188]	283	891	355	546	465	1013	360	456	975	653	7.63561	17.4316	6.55975	11.3495	8.23591	16.2717	5.09508	8.9136	18.2543	13.2087	590.935	-0.286345	0.367576	-0.779007	0.435976	0.815168	Down	NO
ENSMUSG00000009350	Mpo	myeloperoxidase [Source:MGI Symbol;Acc:MGI:97137]	0	2	0	0	2	0	0	2	0	3	0	0.0247271	0	0	0.0223896	0	0	0.0247059	0	0.0383496	0.911186	0.351506	2.23592	0.157209	0.87508	NA	Up	NO
ENSMUSG00000009376	Met	met proto-oncogene [Source:MGI Symbol;Acc:MGI:96969]	76	304	169	90	98	116	119	91	155	140	0.539354	1.56437	0.821397	0.492079	0.456552	0.490103	0.442999	0.467881	0.763307	0.744869	134.732	0.330246	0.304568	1.08431	0.278228	0.710122	Up	NO
ENSMUSG00000009378	Slc16a12	solute carrier family 16 (monocarboxylic acid transporters), member 12 [Source:MGI Symbol;Acc:MGI:2147716]	17	59	30	48	36	28	36	14	23	29	0.316416	0.796293	0.382424	0.688322	0.439876	0.31027	0.35149	0.188794	0.297072	0.404676	31.5636	0.735994	0.357956	2.0561	0.039773	0.32556	Up	NO
ENSMUSG00000009394	Syn2	synapsin II [Source:MGI Symbol;Acc:MGI:103020]	52	53	34	59	36	70	73	28	50	37	0.455589	0.336705	0.204012	0.39825	0.207053	0.365122	0.335496	0.177733	0.303982	0.243034	48.6984	0.13899	0.320836	0.433212	0.664861	0.911539	Up	NO
ENSMUSG00000009406	Elk1	ELK1, member of ETS oncogene family [Source:MGI Symbol;Acc:MGI:101833]	620	717	920	654	849	648	1179	802	827	568	9.04957	7.58854	9.19658	7.3543	8.13478	5.6309	9.02695	8.48091	8.37618	6.21546	766.623	0.0905555	0.18329	0.494057	0.621266	0.896953	Up	NO
ENSMUSG00000009418	Nav1	neuron navigator 1 [Source:MGI Symbol;Acc:MGI:2183683]	1047	1464	1604	1720	1804	1579	2129	1212	1344	1013	3.41119	3.45861	3.57903	4.31732	3.85831	3.06272	3.63852	2.86084	3.03852	2.47432	1461.91	0.270093	0.116128	2.32582	0.0200284	0.242249	Up	NO
ENSMUSG00000009470	Tnpo1	transportin 1 [Source:MGI Symbol;Acc:MGI:2681523]	1325	1985	1673	3835	4458	1727	5901	2909	2884	1000	9.19892	9.99273	7.95461	20.5123	20.3172	7.13805	21.4901	14.6318	13.8938	5.20486	2667.8	-0.0320809	0.362946	-0.0883905	0.929566	0.982849	Down	NO
ENSMUSG00000009535	Rnmt	RNA (guanine-7-) methyltransferase [Source:MGI Symbol;Acc:MGI:1915147]	670	1089	887	799	885	972	1124	659	786	616	4.35612	5.13399	3.94957	4.0022	3.7772	3.76233	3.83338	3.10414	3.5461	3.00257	835.749	0.265645	0.144428	1.83929	0.0658723	0.406857	Up	NO
ENSMUSG00000009545	Kcnq1	potassium voltage-gated channel, subfamily Q, member 1 [Source:MGI Symbol;Acc:MGI:108083]	87	196	115	113	125	139	149	182	178	131	1.57333	2.57017	1.42431	1.57437	1.48393	1.49653	1.41345	2.38456	2.23371	1.77609	140.435	-0.126219	0.21918	-0.575869	0.564704	0.876452	Down	NO
ENSMUSG00000009549	Srp14	signal recognition particle 14 [Source:MGI Symbol;Acc:MGI:107169]	716	933	1529	1347	1022	1985	1496	2147	1827	1055	24.8356	23.4663	36.322	35.9961	23.2709	40.9909	27.2197	53.9541	43.9747	27.4348	1381.48	-0.463349	0.25602	-1.80981	0.0703247	0.4206	Down	NO
ENSMUSG00000009555	Cdk9	cyclin-dependent kinase 9 (CDC2-related kinase) [Source:MGI Symbol;Acc:MGI:1328368]	789	1129	1212	1157	1342	1406	1471	1270	1239	1037	6.82174	7.07807	7.17667	7.70689	7.6168	7.23719	6.67148	7.95525	7.4335	6.72179	1184.98	-0.0197525	0.109181	-0.180916	0.856434	0.965285	Down	NO
ENSMUSG00000009563	Tor2a	torsin family 2, member A [Source:MGI Symbol;Acc:MGI:1353596]	416	367	366	322	693	529	545	351	444	385	5.30849	3.39583	3.19861	3.16564	5.80515	4.01883	3.64809	3.24501	3.93156	3.68321	436.12	0.138124	0.214321	0.644471	0.51927	0.856081	Up	NO
ENSMUSG00000009566	Fpgs	folylpolyglutamyl synthetase [Source:MGI Symbol;Acc:MGI:95576]	327	388	349	457	413	440	488	323	453	472	3.7867	3.25797	2.76784	4.07715	3.13953	3.03342	2.96431	2.70986	3.64011	4.09772	407.44	0.0218291	0.161378	0.135267	0.892401	0.97401	Up	NO
ENSMUSG00000009569	Mrtfb	myocardin related transcription factor B [Source:MGI Symbol;Acc:MGI:3050795]	1327	1497	1659	1282	1414	1670	1988	1107	984	1294	8.85418	7.24272	7.58099	6.59011	6.19339	6.63376	6.95801	5.35127	4.55592	6.47291	1404.42	0.25176	0.162693	1.54746	0.121753	0.529621	Up	NO
ENSMUSG00000009575	Cbx5	chromobox 5 [Source:MGI Symbol;Acc:MGI:109372]	3085	3678	4159	2676	2984	5288	5638	2677	2352	3257	19.4179	16.7866	17.9283	12.9766	12.3296	19.8155	18.6151	12.2075	10.2728	15.3693	3492.91	0.041058	0.223773	0.183481	0.854421	0.964436	Up	NO
ENSMUSG00000009585	Apobec3	apolipoprotein B mRNA editing enzyme, catalytic polypeptide 3 [Source:MGI Symbol;Acc:MGI:1933111]	268	414	476	375	444	609	577	419	454	544	1.2039	1.34852	1.46441	1.29781	1.3093	1.62869	1.35963	1.36364	1.41519	1.83206	447.214	-0.224062	0.123439	-1.81517	0.0694982	0.419039	Down	NO
ENSMUSG00000009588	St6galnac1	ST6 (alpha-N-acetyl-neuraminyl-2,3-beta-galactosyl-1,3)-N-acetylgalactosaminide alpha-2,6-sialyltransferase 1 [Source:MGI Symbol;Acc:MGI:1341826]	0	0	0	0	0	0	17	1	2	0	0	0	0	0	0	0	0.306088	0.024866	0.0476262	0	1.60332	-3.60947	2.34608	-1.53851	0.123924	NA	Down	NO
ENSMUSG00000009596	Taf7l	TATA-box binding protein associated factor 7 like [Source:MGI Symbol;Acc:MGI:1921719]	0	0	2	1	0	1	0	0	0	1	0	0	0.0450446	0.0253545	0	0.0195814	0	0	0	0.0246684	0.48453	0.680036	2.51624	0.270259	0.786961	NA	Up	NO
ENSMUSG00000009614	Sardh	sarcosine dehydrogenase [Source:MGI Symbol;Acc:MGI:2183102]	464	642	511	892	1034	655	731	481	656	683	5.29623	5.31357	3.99458	7.84407	7.74767	4.45099	4.37681	3.97764	5.19585	5.84464	667.389	0.276309	0.19827	1.3936	0.163438	0.596204	Up	NO
ENSMUSG00000009621	Vav2	vav 2 oncogene [Source:MGI Symbol;Acc:MGI:102718]	558	851	726	775	1039	1111	984	748	952	998	5.5104	6.0937	4.91007	5.89628	6.73545	6.53175	5.09724	5.35158	6.52364	7.38869	858.358	-0.112171	0.143973	-0.779107	0.435917	0.815144	Down	NO
ENSMUSG00000009628	Tex15	testis expressed gene 15 [Source:MGI Symbol;Acc:MGI:1934816]	1245	648	855	917	913	745	1269	315	206	437	7.8793	2.97369	3.70584	4.47111	3.79307	2.80699	4.21281	1.44431	0.904669	2.07342	760.872	1.09658	0.370921	2.95638	0.00311274	0.100109	Up	NO
ENSMUSG00000009630	Ppp2cb	protein phosphatase 2 (formerly 2A), catalytic subunit, beta isoform [Source:MGI Symbol;Acc:MGI:1321161]	804	1357	1221	1573	1759	1397	1542	1139	1168	1325	44.9359	54.9945	46.7363	67.7319	64.5364	46.4836	45.2077	46.1204	45.2985	55.5189	1307.11	0.181095	0.140265	1.29109	0.196673	0.631471	Up	NO
ENSMUSG00000009633	G0s2	G0/G1 switch gene 2 [Source:MGI Symbol;Acc:MGI:1316737]	77	139	108	155	174	152	172	178	205	184	7.25829	9.50079	6.97213	11.2564	10.7669	8.53003	8.50471	12.156	13.4091	13.0031	152.095	-0.300135	0.231323	-1.29747	0.194469	0.628357	Down	NO
ENSMUSG00000009640	Dmap1	DNA methyltransferase 1-associated protein 1 [Source:MGI Symbol;Acc:MGI:1913483]	344	404	502	423	592	579	555	477	463	480	5.9686	5.08274	5.96513	5.65434	6.74277	5.98079	5.05125	5.99604	5.57441	6.24372	474.497	-0.00247973	0.124817	-0.019867	0.984149	0.997269	Down	NO
ENSMUSG00000009646	Pla2g12b	phospholipase A2, group XIIB [Source:MGI Symbol;Acc:MGI:1917086]	1	0	0	0	0	0	0	3	0	0	0.0474816	0	0	0	0	0	0	0.103203	0	0	0.461248	-0.751333	3.12501	-0.240426	0.81	NA	Down	NO
ENSMUSG00000009647	Mcu	mitochondrial calcium uniporter [Source:MGI Symbol;Acc:MGI:3026965]	490	623	966	466	606	947	1124	537	684	513	5.00316	4.61253	6.75504	3.66574	4.06185	5.75659	6.02014	3.97242	4.84629	3.92694	673.654	-0.0583577	0.221036	-0.264019	0.791765	0.948438	Down	NO
ENSMUSG00000009654	Oit3	oncoprotein induced transcript 3 [Source:MGI Symbol;Acc:MGI:1201782]	52	32	86	45	76	127	97	82	54	67	1.43362	0.639723	1.62381	0.955809	1.37547	2.08451	1.40281	1.63788	1.03308	1.38483	69.7175	-0.349189	0.309914	-1.12673	0.259858	0.693682	Down	NO
ENSMUSG00000009670	Tex11	testis expressed gene 11 [Source:MGI Symbol;Acc:MGI:1933237]	0	1	2	4	0	6	2	0	0	10	0	0.0151208	0.0285431	0.0642322	0	0.0744605	0.0218683	0	0	0.156266	2.3956	-1.27804	1.56124	-0.818604	0.413012	NA	Down	NO
ENSMUSG00000009681	Bcr	BCR activator of RhoGEF and GTPase [Source:MGI Symbol;Acc:MGI:88141]	1068	1787	1283	1649	1894	1877	2332	1342	1499	1327	9.59365	11.6396	7.89299	11.412	11.1685	10.0379	10.9883	8.73368	9.34368	8.93659	1569.83	0.0732079	0.12814	0.571312	0.567788	0.877583	Up	NO
ENSMUSG00000009687	Fxyd5	FXYD domain-containing ion transport regulator 5 [Source:MGI Symbol;Acc:MGI:1201785]	106	305	207	209	230	519	271	357	376	252	1.23288	2.57228	1.64887	1.87279	1.75608	3.59376	1.65339	3.00827	3.03465	2.19737	275.34	-0.601102	0.273647	-2.19663	0.0280468	0.279926	Down	NO
ENSMUSG00000009731	Kcnd1	potassium voltage-gated channel, Shal-related family, member 1 [Source:MGI Symbol;Acc:MGI:96671]	41	37	56	83	97	73	82	53	74	76	0.557499	0.364809	0.521501	0.869504	0.865846	0.590954	0.584886	0.522123	0.698238	0.774765	65.8896	-0.0694666	0.263129	-0.264002	0.791778	0.948438	Down	NO
ENSMUSG00000009733	Tfcp2	transcription factor CP2 [Source:MGI Symbol;Acc:MGI:98509]	533	655	672	581	667	799	991	681	719	675	3.7764	3.36507	3.26078	3.17142	3.10226	3.37026	3.68312	3.49566	3.53495	3.58544	685.328	-0.120873	0.0940363	-1.28539	0.198657	0.632679	Down	NO
ENSMUSG00000009739	Pou6f1	POU domain, class 6, transcription factor 1 [Source:MGI Symbol;Acc:MGI:102935]	233	739	659	689	775	655	511	594	619	1151	1.49594	3.44036	2.89764	3.40803	3.26633	2.50359	1.72095	2.76296	2.75773	5.54013	653.173	-0.0552004	0.320619	-0.172168	0.863305	0.966856	Down	NO
ENSMUSG00000009741	Ubp1	upstream binding protein 1 [Source:MGI Symbol;Acc:MGI:104889]	1146	1653	1440	1149	1120	1817	1862	1142	1519	1412	8.98234	9.39464	7.72982	6.93829	5.76269	8.47864	7.65554	6.48489	8.26164	8.29712	1404.5	-0.0606998	0.149365	-0.406387	0.684459	0.916614	Down	NO
ENSMUSG00000009772	Nuak2	NUAK family, SNF1-like kinase, 2 [Source:MGI Symbol;Acc:MGI:1921387]	84	96	209	78	72	314	270	107	134	70	1.06545	0.882933	1.81552	0.762207	0.599495	2.3711	1.79642	0.98326	1.17941	0.665636	135.572	-0.42234	0.401649	-1.05152	0.293022	0.721754	Down	NO
ENSMUSG00000009828	Cilk1	ciliogenesis associated kinase 1 [Source:MGI Symbol;Acc:MGI:1934157]	497	734	661	647	721	755	903	556	579	586	2.49833	2.67542	2.27561	2.50567	2.37919	2.25947	2.38107	2.02488	2.01965	2.2084	652.615	0.147341	0.0987256	1.49243	0.135587	0.553394	Up	NO
ENSMUSG00000009863	Sdhb	succinate dehydrogenase complex, subunit B, iron sulfur (Ip) [Source:MGI Symbol;Acc:MGI:1914930]	1340	1894	2292	1504	2150	2427	2479	1750	2221	1913	42.1848	43.2348	49.4161	36.4776	44.4316	45.487	40.9373	39.9136	48.5181	45.1497	1956.28	-0.0600028	0.114052	-0.526102	0.598818	0.88815	Down	NO
ENSMUSG00000009876	Cox4i2	cytochrome c oxidase subunit 4I2 [Source:MGI Symbol;Acc:MGI:2135755]	56	65	97	73	100	60	87	106	98	75	3.95339	3.32733	4.6898	3.97037	4.63427	2.52171	3.22173	5.42146	4.80073	3.96944	81.2361	0.0481493	0.246758	0.195128	0.845293	0.962026	Up	NO
ENSMUSG00000009894	Snap47	synaptosomal-associated protein, 47 [Source:MGI Symbol;Acc:MGI:1915076]	597	531	760	656	931	773	1199	670	764	750	11.8653	7.65245	10.3447	10.0446	12.1466	9.14639	12.5001	9.64741	10.5366	11.1751	747.086	-0.0613733	0.162048	-0.378736	0.704884	0.921986	Down	NO
ENSMUSG00000009900	Wnt3a	wingless-type MMTV integration site family, member 3A [Source:MGI Symbol;Acc:MGI:98956]	2	0	0	1	8	0	0	0	3	3	0.059468	0	0	0.022921	0.156165	0	0	0	0.0619121	0.0668791	1.73	0.999288	1.87565	0.53277	0.594193	NA	Up	NO
ENSMUSG00000009905	Kdsr	3-ketodihydrosphingosine reductase [Source:MGI Symbol;Acc:MGI:1918000]	605	938	781	779	764	837	1044	559	609	763	5.78055	6.49859	5.11055	5.73428	4.79192	4.76108	5.23246	3.86952	4.03771	5.46546	756.83	0.227293	0.144219	1.57602	0.11502	0.518859	Up	NO
ENSMUSG00000009907	Vps4b	vacuolar protein sorting 4B [Source:MGI Symbol;Acc:MGI:1100499]	1576	2195	2390	1485	1875	2817	3017	2038	2106	1856	12.7219	12.8479	13.2128	9.23526	9.9357	13.5378	12.775	11.9188	11.7966	11.2321	2089.16	-0.125791	0.14354	-0.87635	0.38084	0.782127	Down	NO
ENSMUSG00000009927	Rps25	ribosomal protein S25 [Source:MGI Symbol;Acc:MGI:1922867]	1053	1924	1780	4371	4249	2046	2130	2355	3106	5361	19.5598	25.9146	22.6443	62.5525	51.8114	22.626	20.7543	31.6927	40.0352	74.657	2815.99	-0.152006	0.414042	-0.367127	0.713524	0.924831	Down	NO
ENSMUSG00000009941	Nxf2	nuclear RNA export factor 2 [Source:MGI Symbol;Acc:MGI:1933192]	22	15	9	22	21	20	23	14	9	12	0.584556	0.288992	0.163772	0.450342	0.366288	0.316376	0.320563	0.269504	0.165942	0.239033	16.7923	0.448641	0.414356	1.08274	0.278922	0.710488	Up	NO
ENSMUSG00000009995	Tafazzin	tafazzin, phospholipid-lysophospholipid transacylase [Source:MGI Symbol;Acc:MGI:109626]	672	830	912	736	600	851	1370	1037	1020	881	3.72063	3.33217	3.45815	3.13944	2.18072	2.80507	3.97886	4.15966	3.91878	3.65688	878.061	-0.274163	0.159423	-1.71972	0.0854833	0.457566	Down	NO
ENSMUSG00000010021	Kif19a	kinesin family member 19A [Source:MGI Symbol;Acc:MGI:2447024]	33	28	35	17	46	56	77	33	32	23	0.48176	0.296393	0.34993	0.191203	0.440828	0.486709	0.589654	0.349028	0.324163	0.251728	36.5455	-0.189134	0.35015	-0.540151	0.589093	0.885122	Down	NO
ENSMUSG00000010025	Aldh3a2	aldehyde dehydrogenase family 3, subfamily A2 [Source:MGI Symbol;Acc:MGI:1353452]	1323	1317	2007	1522	1819	1988	2357	1847	1668	1618	15.7105	11.3401	16.3222	13.9242	14.1796	14.0544	14.6818	15.8902	13.7445	14.4044	1717.91	-0.0615755	0.132271	-0.465526	0.641555	0.904981	Down	NO
ENSMUSG00000010044	Zmynd10	zinc finger, MYND domain containing 10 [Source:MGI Symbol;Acc:MGI:2387863]	1	9	8	8	3	9	8	4	9	9	0.0254797	0.166296	0.139615	0.157052	0.0501807	0.136538	0.106939	0.0738417	0.159144	0.17193	6.56602	-0.271493	0.61981	-0.438027	0.661367	NA	Down	NO
ENSMUSG00000010045	Tmem115	transmembrane protein 115 [Source:MGI Symbol;Acc:MGI:1930765]	429	717	724	941	948	896	990	808	899	852	16.0539	19.4556	18.5551	27.1293	23.288	19.9616	19.4334	21.9061	23.3446	23.9029	804.58	-0.100885	0.162152	-0.622167	0.533832	0.862978	Down	NO
ENSMUSG00000010047	Hyal2	hyaluronoglucosaminidase 2 [Source:MGI Symbol;Acc:MGI:1196334]	199	425	329	364	400	488	389	312	354	262	2.09899	3.25048	2.37659	2.95791	2.76961	3.06438	2.15227	2.3842	2.59097	2.07179	344.801	0.102163	0.179466	0.56926	0.56918	0.877583	Up	NO
ENSMUSG00000010048	Ifrd2	interferon-related developmental regulator 2 [Source:MGI Symbol;Acc:MGI:1316708]	315	412	386	408	505	528	478	358	435	553	5.56182	5.2748	4.66762	5.55	5.85329	5.55017	4.42716	4.57953	5.32965	7.32013	432.07	-0.0397435	0.156833	-0.253412	0.799949	0.950339	Down	NO
ENSMUSG00000010051	Hyal1	hyaluronoglucosaminidase 1 [Source:MGI Symbol;Acc:MGI:96298]	218	248	311	249	244	325	339	231	114	205	2.25279	1.85832	2.20104	1.9824	1.65523	1.99947	1.83762	1.72945	0.817476	1.58821	244.852	0.298205	0.241537	1.23461	0.216975	0.654513	Up	NO
ENSMUSG00000010054	Tusc2	tumor suppressor 2, mitochondrial calcium regulator [Source:MGI Symbol;Acc:MGI:1931086]	388	450	537	608	723	639	754	701	714	710	13.4018	11.2705	12.703	16.1793	16.3934	13.1401	13.6613	17.542	17.1132	18.3855	613.195	-0.222868	0.169457	-1.31519	0.188445	0.621985	Down	NO
ENSMUSG00000010057	Nprl2	NPR2 like, GATOR1 complex subunit [Source:MGI Symbol;Acc:MGI:1914482]	212	304	279	216	311	351	385	274	378	228	4.7518	4.9408	4.2828	3.72995	4.57598	4.68377	4.52662	4.44943	5.87919	3.8313	288.279	-0.105744	0.16526	-0.639863	0.522261	0.857745	Down	NO
ENSMUSG00000010064	Slc38a3	solute carrier family 38, member 3 [Source:MGI Symbol;Acc:MGI:1923507]	999	735	1180	487	795	715	743	1145	814	505	7.12543	3.80133	5.76408	2.6761	3.72233	3.03611	2.77988	5.91675	4.02878	2.70038	824.413	0.251415	0.262802	0.956668	0.338735	0.756052	Up	NO
ENSMUSG00000010066	Cacna2d2	calcium channel, voltage-dependent, alpha 2/delta subunit 2 [Source:MGI Symbol;Acc:MGI:1929813]	72	56	81	138	169	128	133	54	86	72	0.518181	0.292241	0.399243	0.765164	0.798432	0.548436	0.502103	0.281562	0.429488	0.388482	96.511	0.288406	0.215883	1.33593	0.181571	0.614177	Up	NO
ENSMUSG00000010067	Rassf1	Ras association (RalGDS/AF-6) domain family member 1 [Source:MGI Symbol;Acc:MGI:1928386]	323	677	596	423	543	544	667	364	496	353	3.00603	4.5686	3.79874	3.03291	3.31737	3.01409	3.25618	2.45429	3.20315	2.46294	487.695	0.26716	0.18129	1.47366	0.140572	0.559828	Up	NO
ENSMUSG00000010080	Epn3	epsin 3 [Source:MGI Symbol;Acc:MGI:1919139]	96	128	122	72	183	83	211	140	223	176	1.52868	1.47794	1.33048	0.883292	1.91293	0.786846	1.76246	1.61512	2.46408	2.1011	140.926	-0.284047	0.305778	-0.92893	0.352925	0.763985	Down	NO
ENSMUSG00000010086	Rnf112	ring finger protein 112 [Source:MGI Symbol;Acc:MGI:106611]	0	0	0	1	0	0	0	0	0	1	0	0	0	0.0106343	0	0	0	0	0	0.0103466	0.207936	0.185982	3.16075	0.058841	0.953079	NA	Up	NO
ENSMUSG00000010095	Slc3a2	solute carrier family 3 (activators of dibasic and neutral amino acid transport), member 2 [Source:MGI Symbol;Acc:MGI:96955]	2491	4763	3589	4235	4806	4451	5588	4012	4824	3879	30.7964	42.6981	30.3879	40.3372	39.0042	32.7604	36.2387	35.935	41.3844	35.9528	4181.03	-0.0270443	0.146994	-0.183982	0.854028	0.96435	Down	NO
ENSMUSG00000010097	Nxf1	nuclear RNA export factor 1 [Source:MGI Symbol;Acc:MGI:1858330]	1916	2970	2450	2066	2281	3424	3985	2652	3356	2612	20.3821	22.9094	17.8494	16.9321	15.9287	21.6847	22.2369	20.439	24.7731	20.8313	2712.75	-0.267617	0.127295	-2.10234	0.0355236	0.30928	Down	NO
ENSMUSG00000010110	Stx5a	syntaxin 5A [Source:MGI Symbol;Acc:MGI:1928483]	1012	1193	1391	1030	1071	1894	2556	1345	1620	843	5.25277	4.49004	4.94466	4.11881	3.64921	5.85267	6.9592	5.0578	5.8348	3.28037	1350.84	-0.297881	0.221433	-1.34524	0.178547	0.61184	Down	NO
ENSMUSG00000010122	Slc47a1	solute carrier family 47, member 1 [Source:MGI Symbol;Acc:MGI:1914723]	230	131	339	102	119	159	611	482	451	180	3.96465	1.63739	4.00203	1.35459	1.34656	1.63171	5.52473	6.01946	5.39459	2.32615	274.568	-0.919292	0.414964	-2.21535	0.0267359	0.273856	Down	NO
ENSMUSG00000010136	Pifo	primary cilia formation [Source:MGI Symbol;Acc:MGI:1923670]	3	0	0	0	2	0	0	0	0	0	0.18096	0	0	0	0.0792109	0	0	0	0	0	0.598976	2.76908	3.08865	0.896533	0.369968	NA	Up	NO
ENSMUSG00000010142	Tnfrsf13b	tumor necrosis factor receptor superfamily, member 13b [Source:MGI Symbol;Acc:MGI:1889411]	13	37	36	28	39	32	51	25	35	39	0.225794	0.465986	0.428226	0.374672	0.444674	0.330897	0.46466	0.314585	0.421838	0.507839	32.3688	-0.0856575	0.296641	-0.288758	0.772767	0.944675	Down	NO
ENSMUSG00000010154	Spire2	spire type actin nucleation factor 2 [Source:MGI Symbol;Acc:MGI:2446256]	21	42	65	76	81	50	57	40	39	71	0.686925	0.996175	1.45613	1.91524	1.7393	0.973687	0.978034	0.947925	0.885231	1.74113	53.0383	0.244622	0.328254	0.745222	0.456138	0.82526	Up	NO
ENSMUSG00000010175	Prox1	prospero homeobox 1 [Source:MGI Symbol;Acc:MGI:97772]	167	240	194	159	316	258	260	189	162	143	1.35059	1.40741	1.07451	0.990674	1.67763	1.2422	1.10299	1.10739	0.90913	0.867025	205.171	0.285655	0.201685	1.41635	0.156674	0.585455	Up	NO
ENSMUSG00000010205	Raver1	ribonucleoprotein, PTB-binding 1 [Source:MGI Symbol;Acc:MGI:1919016]	1365	1519	681	812	776	1004	923	578	561	1099	32.297	26.0609	11.0352	14.8017	12.0529	14.1426	11.4557	9.90806	9.21077	19.4946	951.937	0.511099	0.319275	1.60081	0.109419	0.508286	Up	NO
ENSMUSG00000010277	2610507B11Rik	RIKEN cDNA 2610507B11 gene [Source:MGI Symbol;Acc:MGI:1919753]	4663	6759	6750	5338	6139	7548	8295	4677	5145	5247	34.5467	36.31	34.2489	30.4682	29.8566	33.2919	32.2365	25.1038	26.4503	29.1434	5939.84	0.150004	0.121589	1.23369	0.217317	0.654824	Up	NO
ENSMUSG00000010290	AI597479	expressed sequence AI597479 [Source:MGI Symbol;Acc:MGI:2138299]	611	754	851	734	813	817	1074	625	671	735	14.5069	12.981	13.8378	13.4263	12.6714	11.5484	13.3761	10.7509	11.055	13.0831	756.388	0.140031	0.102824	1.36185	0.173244	0.605014	Up	NO
ENSMUSG00000010307	Tmem86a	transmembrane protein 86A [Source:MGI Symbol;Acc:MGI:1915143]	5195	12026	8315	5418	5143	7359	9879	11616	18745	8895	199.871	335.497	219.093	160.595	129.892	168.558	199.374	323.782	500.442	256.566	9188.66	-0.483731	0.230769	-2.09617	0.0360671	0.311118	Down	NO
ENSMUSG00000010311	Optc	opticin [Source:MGI Symbol;Acc:MGI:2151113]	7	8	11	6	22	16	15	19	11	20	0.109186	0.0904718	0.117505	0.0720964	0.225248	0.148566	0.122725	0.214697	0.119051	0.233865	13.198	-0.453904	0.47281	-0.960013	0.337049	0.75581	Down	NO
ENSMUSG00000010342	Tex14	testis expressed gene 14 [Source:MGI Symbol;Acc:MGI:1933227]	136	129	217	147	161	158	174	75	50	79	1.87099	1.28683	2.04453	1.55803	1.45398	1.29405	1.25565	0.747518	0.477315	0.814793	131.094	0.864251	0.274049	3.15364	0.0016125	0.0703459	Up	NO
ENSMUSG00000010358	Ifi35	interferon-induced protein 35 [Source:MGI Symbol;Acc:MGI:1917360]	324	399	645	518	728	715	859	533	512	451	8.84647	7.89953	12.0611	10.8964	13.0484	11.6225	12.303	10.5435	9.70063	9.23188	550.451	-0.0523599	0.156718	-0.334102	0.738302	0.933007	Down	NO
ENSMUSG00000010362	Rdm1	RAD52 motif 1 [Source:MGI Symbol;Acc:MGI:1913849]	206	233	295	297	478	424	440	485	370	398	6.35595	5.21281	6.23359	7.0599	9.68152	7.78836	7.12128	10.8415	7.92172	9.2063	355.571	-0.356343	0.212519	-1.67675	0.0935907	0.477675	Down	NO
ENSMUSG00000010376	Nedd8	neural precursor cell expressed, developmentally down-regulated gene 8 [Source:MGI Symbol;Acc:MGI:97301]	406	669	860	880	987	976	1137	986	995	713	12.0775	14.4304	17.5207	20.1679	19.2739	17.2849	17.7419	21.25	20.5389	15.9011	839.335	-0.200335	0.183297	-1.09295	0.274415	0.707245	Down	NO
ENSMUSG00000010392	Gosr1	golgi SNAP receptor complex member 1 [Source:MGI Symbol;Acc:MGI:1858260]	1053	1498	1759	1144	1373	1696	2101	1356	1210	1380	19.9342	20.5629	22.8054	16.6849	17.0625	19.1144	20.8635	18.5978	15.8949	19.5856	1426.77	0.00640897	0.136425	0.046978	0.962531	0.991977	Up	NO
ENSMUSG00000010406	Mrpl52	mitochondrial ribosomal protein L52 [Source:MGI Symbol;Acc:MGI:1916086]	246	418	482	971	1166	655	615	876	850	857	8.25055	10.1654	11.0713	25.0896	25.6713	13.0784	10.8197	21.2855	19.782	21.5485	703.188	-0.265336	0.355257	-0.746885	0.455133	0.824778	Down	NO
ENSMUSG00000010453	Kansl3	KAT8 regulatory NSL complex subunit 3 [Source:MGI Symbol;Acc:MGI:1918055]	1805	2497	1967	2136	2416	2753	3044	2107	2218	2375	16.6737	16.7254	12.444	15.2014	14.6505	15.1401	14.75	14.101	14.2174	16.4478	2298.56	-0.0119942	0.110897	-0.108156	0.913872	0.979058	Down	NO
ENSMUSG00000010461	Eya4	EYA transcriptional coactivator and phosphatase 4 [Source:MGI Symbol;Acc:MGI:1337104]	16	15	15	22	14	39	37	18	29	12	0.1053	0.0715821	0.0676124	0.110424	0.0598742	0.152808	0.127737	0.0849616	0.131107	0.0586108	20.983	-0.460625	0.372269	-1.23735	0.215959	0.653053	Down	NO
ENSMUSG00000010476	Ebf3	early B cell factor 3 [Source:MGI Symbol;Acc:MGI:894289]	14	46	16	45	28	31	25	22	24	28	0.0622253	0.148253	0.0487051	0.154093	0.0816979	0.082031	0.058287	0.0708426	0.0740226	0.0933008	27.6911	0.354126	0.395721	0.894889	0.370847	0.77404	Up	NO
ENSMUSG00000010492	Uckl1os	uridine-cytidine kinase 1-like 1, opposite strand [Source:MGI Symbol;Acc:MGI:3801877]	6	6	4	11	5	10	8	22	16	9	0.0733563	0.0531838	0.0334902	0.125417	0.0485739	0.0727815	0.0513039	0.23587	0.164302	0.0998486	9.79104	-0.801575	0.56873	-1.40941	0.158713	NA	Down	NO
ENSMUSG00000010505	Myt1	myelin transcription factor 1 [Source:MGI Symbol;Acc:MGI:1100535]	4	0	6	3	5	3	3	0	2	3	0.0241902	0	0.0248509	0.0139809	0.0198518	0.0108011	0.00951661	0	0.00839204	0.0136025	2.89725	0.94956	0.985152	0.963872	0.33511	NA	Up	NO
ENSMUSG00000010517	Faf1	Fas-associated factor 1 [Source:MGI Symbol;Acc:MGI:109419]	628	866	782	787	1049	902	976	742	788	844	9.85298	9.8521	8.40267	9.51284	10.804	8.42522	8.03247	8.4342	8.57903	9.92748	826.234	0.128497	0.109411	1.17444	0.24022	0.67822	Up	NO
ENSMUSG00000010529	Gm266	predicted gene 266 [Source:MGI Symbol;Acc:MGI:2685112]	2	2	3	2	6	8	7	7	2	15	0.135137	0.0979925	0.138851	0.10412	0.266143	0.321852	0.248121	0.34268	0.0937629	0.75989	5.22785	-1.24027	0.745806	-1.663	0.0963133	NA	Down	NO
ENSMUSG00000010538	Tsacc	TSSK6 activating co-chaperone [Source:MGI Symbol;Acc:MGI:1924177]	24	49	50	35	44	70	87	36	41	50	1.32692	1.96441	1.89325	1.49082	1.59695	2.30408	2.52315	1.442	1.57296	2.0725	46.5267	-0.272529	0.253317	-1.07584	0.281998	0.713601	Down	NO
ENSMUSG00000010554	Mettl16	methyltransferase like 16 [Source:MGI Symbol;Acc:MGI:1914743]	626	869	749	714	856	899	1103	658	834	655	3.35947	3.38157	2.75283	2.95204	3.01559	2.87225	3.10501	2.55831	3.10574	2.63527	783.062	0.0807361	0.120846	0.668093	0.504074	0.849343	Up	NO
ENSMUSG00000010592	Dazl	deleted in azoospermia-like [Source:MGI Symbol;Acc:MGI:1342328]	61	68	58	59	81	65	69	38	44	82	0.743508	0.600987	0.484162	0.554038	0.648105	0.471671	0.441161	0.33556	0.372148	0.749308	62.291	0.330339	0.261384	1.26381	0.2063	0.642262	Up	NO
ENSMUSG00000010601	Apol7a	apolipoprotein L 7a [Source:MGI Symbol;Acc:MGI:1923011]	0	0	1	0	2	3	1	2	1	0	0	0	0.00874407	0	0.0167687	0.0228069	0.00669601	0.0185035	0.00886	0	0.928258	-1.11912	1.65182	-0.677506	0.498085	NA	Down	NO
ENSMUSG00000010607	Pigyl	phosphatidylinositol glycan anchor biosynthesis, class Y-like [Source:MGI Symbol;Acc:MGI:1913518]	208	340	453	527	536	456	474	414	436	412	12.4562	14.764	18.579	24.3142	21.0711	16.2575	14.8899	17.962	18.118	18.4972	417.437	0.0367587	0.193874	0.189601	0.849622	0.96289	Up	NO
ENSMUSG00000010608	Rbm25	RNA binding motif protein 25 [Source:MGI Symbol;Acc:MGI:1914289]	3334	4592	4244	2631	2338	5387	6240	3143	3973	3529	12.7228	12.7064	11.0916	7.7351	5.85685	12.2386	12.4909	8.68948	10.5206	10.0962	3856.43	-0.184392	0.228725	-0.806176	0.420142	0.804325	Down	NO
ENSMUSG00000010609	Psen2	presenilin 2 [Source:MGI Symbol;Acc:MGI:109284]	959	1368	1069	1055	1327	1725	1274	1522	1625	1707	10.7785	11.1488	8.22846	9.13521	9.79065	11.5423	7.51103	12.3932	12.6735	14.3834	1352.23	-0.266323	0.163768	-1.62622	0.103903	0.499356	Down	NO
ENSMUSG00000010651	Acaa1b	acetyl-Coenzyme A acyltransferase 1B [Source:MGI Symbol;Acc:MGI:3605455]	130	149	123	190	242	185	152	186	236	309	4.70401	3.90943	3.04812	5.29669	5.74834	3.98532	2.88508	4.87607	5.92571	8.38246	189.804	-0.186186	0.295446	-0.630187	0.528572	0.861111	Down	NO
ENSMUSG00000010660	Plcd1	phospholipase C, delta 1 [Source:MGI Symbol;Acc:MGI:97614]	384	879	582	713	581	737	721	467	583	618	8.69484	14.4319	9.02519	12.4379	8.63593	9.93493	8.56362	7.6609	9.16018	10.4908	616.896	0.18826	0.190452	0.988492	0.322912	0.747359	Up	NO
ENSMUSG00000010663	Fads1	fatty acid desaturase 1 [Source:MGI Symbol;Acc:MGI:1923517]	3587	3927	7504	2159	2797	6731	8326	6986	4783	4291	34.5297	27.411	49.4716	16.0118	17.6748	38.5751	42.0425	48.7216	31.9496	30.9676	4974.1	-0.540851	0.285814	-1.89232	0.0584482	0.387517	Down	NO
ENSMUSG00000010721	Lmbr1	limb region 1 [Source:MGI Symbol;Acc:MGI:1861746]	181	268	288	307	287	472	270	261	207	308	1.19999	1.28836	1.30765	1.56806	1.24906	1.86297	0.938971	1.25363	0.952296	1.53086	279.898	-0.0109126	0.213473	-0.0511192	0.959231	0.990989	Down	NO
ENSMUSG00000010751	Tnfrsf22	tumor necrosis factor receptor superfamily, member 22 [Source:MGI Symbol;Acc:MGI:1930270]	82	110	124	115	140	128	139	88	135	127	0.856001	0.83264	0.886511	0.924884	0.959378	0.795494	0.761145	0.66554	0.977909	0.993923	116.932	0.0644586	0.16564	0.389147	0.697167	0.919714	Up	NO
ENSMUSG00000010755	Cars	cysteinyl-tRNA synthetase [Source:MGI Symbol;Acc:MGI:1351477]	397	700	573	524	589	656	767	541	684	468	3.76298	4.81106	3.71961	3.82648	3.66486	3.70178	3.81353	3.71509	4.49884	3.32564	579.591	0.018672	0.143824	0.129826	0.896704	0.974493	Up	NO
ENSMUSG00000010760	Phlda2	pleckstrin homology like domain, family A, member 2 [Source:MGI Symbol;Acc:MGI:1202307]	0	0	2	0	1	1	0	6	0	2	0	0	0.0751545	0	0.0360134	0.0326706	0	0.238554	0	0.0822733	1.22053	-1.28766	1.82654	-0.704971	0.480828	NA	Down	NO
ENSMUSG00000010796	Asz1	ankyrin repeat, SAM and basic leucine zipper domain containing 1 [Source:MGI Symbol;Acc:MGI:1921318]	9	21	12	24	25	11	17	3	9	23	0.175065	0.296193	0.159858	0.359645	0.31921	0.127381	0.173457	0.042274	0.121479	0.335399	15.2006	0.676397	0.518674	1.30409	0.192203	0.626496	Up	NO
ENSMUSG00000010797	Wnt2	wingless-type MMTV integration site family, member 2 [Source:MGI Symbol;Acc:MGI:98954]	3	5	5	18	18	15	15	17	10	14	0.109218	0.13201	0.124672	0.504899	0.43022	0.325134	0.286485	0.448429	0.252649	0.382154	11.6623	-0.600247	0.522383	-1.14906	0.250533	0.68535	Down	NO
ENSMUSG00000010803	Gabra1	gamma-aminobutyric acid (GABA) A receptor, subunit alpha 1 [Source:MGI Symbol;Acc:MGI:95613]	15	26	7	32	15	6	15	14	12	19	0.145587	0.182983	0.0465332	0.239289	0.0955745	0.0346731	0.0763712	0.0984476	0.0808186	0.138254	16.4768	0.73371	0.53028	1.38363	0.166473	0.599698	Up	NO
ENSMUSG00000010825	Grid2ip	glutamate receptor, ionotropic, delta 2 (Grid2) interacting protein 1 [Source:MGI Symbol;Acc:MGI:2176213]	2	5	6	1	3	4	4	7	5	5	0.0198755	0.0360347	0.0408366	0.00766068	0.0195717	0.0236655	0.0208545	0.0504002	0.0344827	0.0372514	4.15025	-0.460485	0.674138	-0.683073	0.494561	NA	Down	NO
ENSMUSG00000010830	Kdelr3	KDEL (Lys-Asp-Glu-Leu) endoplasmic reticulum protein retention receptor 3 [Source:MGI Symbol;Acc:MGI:2145953]	150	226	193	302	384	246	207	178	234	202	8.72819	9.53547	7.69115	13.5384	14.6678	8.52184	6.3182	7.50383	9.44824	8.81195	229.761	0.351912	0.212776	1.65391	0.0981467	0.486955	Up	NO
ENSMUSG00000010911	Apip	APAF1 interacting protein [Source:MGI Symbol;Acc:MGI:1926788]	117	197	178	195	301	228	234	196	277	203	5.25496	6.41579	5.47527	6.74753	8.87464	6.09653	5.51302	6.37779	8.63309	6.83543	208.526	-0.0644107	0.208087	-0.309537	0.756913	0.939675	Down	NO
ENSMUSG00000010914	Pdhx	pyruvate dehydrogenase complex, component X [Source:MGI Symbol;Acc:MGI:1351627]	475	628	1074	518	599	814	1189	554	679	599	9.10764	8.73121	14.1032	7.6519	7.53947	9.29186	11.9587	7.6958	9.03413	8.61047	691.096	-0.0245314	0.219326	-0.111849	0.910943	0.978027	Down	NO
ENSMUSG00000010936	Vac14	Vac14 homolog (S. cerevisiae) [Source:MGI Symbol;Acc:MGI:2157980]	618	619	1526	786	918	1110	2577	818	1244	723	4.40295	3.19778	7.44582	4.31425	4.29339	4.70809	9.63078	4.22222	6.15007	3.86173	1039.59	-0.282469	0.307846	-0.917569	0.358845	0.767437	Down	NO
ENSMUSG00000011008	Mcoln2	mucolipin 2 [Source:MGI Symbol;Acc:MGI:1915529]	16	19	19	9	23	31	6	33	18	40	0.264842	0.228046	0.215389	0.114779	0.249926	0.305499	0.0521004	0.395753	0.206759	0.496397	21.5571	-0.393522	0.500343	-0.786504	0.431573	0.813306	Down	NO
ENSMUSG00000011096	Akt1s1	AKT1 substrate 1 (proline-rich) [Source:MGI Symbol;Acc:MGI:1914855]	843	1014	1329	1454	1404	1266	1382	1175	1118	1010	9.27413	8.08883	10.0132	12.3236	10.1394	8.29174	7.97526	9.36516	8.53476	8.33019	1185.65	0.188272	0.135645	1.38798	0.165144	0.597765	Up	NO
ENSMUSG00000011114	Tbrg1	transforming growth factor beta regulated gene 1 [Source:MGI Symbol;Acc:MGI:1100877]	1207	1584	1868	1810	2126	1773	2072	1515	1835	1654	16.1214	15.341	17.0874	18.6252	18.6406	14.0984	14.517	14.6602	17.0073	16.5623	1719.63	0.126962	0.107471	1.18135	0.237462	0.675311	Up	NO
ENSMUSG00000011118	Panx3	pannexin 3 [Source:MGI Symbol;Acc:MGI:1918881]	2	2	10	7	1	4	2	3	6	0	0.0403517	0.0292605	0.138184	0.108823	0.0132406	0.0480464	0.0211697	0.0438531	0.0840065	0	3.68725	0.702641	0.96912	0.72503	0.468434	NA	Up	NO
ENSMUSG00000011148	Adssl1	adenylosuccinate synthetase like 1 [Source:MGI Symbol;Acc:MGI:87947]	58	64	54	69	80	188	125	93	75	97	1.44917	1.1595	0.924039	1.32822	1.31214	2.7965	1.63829	1.68347	1.30034	1.81698	87.289	-0.605504	0.231238	-2.61853	0.00883099	0.164478	Down	NO
ENSMUSG00000011154	Cfap161	cilia and flagella associated protein 161 [Source:MGI Symbol;Acc:MGI:1922806]	15	23	16	9	9	11	19	7	22	14	0.268715	0.298776	0.196308	0.124221	0.105836	0.11732	0.178552	0.090848	0.273482	0.188034	14.4821	0.120029	0.434325	0.276358	0.782273	0.94655	Up	NO
ENSMUSG00000011158	Brf1	BRF1, RNA polymerase III transcription initiation factor 90 kDa subunit [Source:MGI Symbol;Acc:MGI:1919558]	845	1303	1182	1062	1172	1383	1743	1108	1297	1022	7.12143	7.96265	6.82229	6.89545	6.48396	6.93904	7.70547	6.76523	7.58498	6.45728	1187.13	-0.0423087	0.114256	-0.370298	0.71116	0.924571	Down	NO
ENSMUSG00000011171	Vipr2	vasoactive intestinal peptide receptor 2 [Source:MGI Symbol;Acc:MGI:107166]	3	24	10	12	12	10	15	27	24	11	0.0476654	0.276522	0.10882	0.1469	0.125176	0.0946004	0.125029	0.31083	0.264631	0.131044	14.622	-0.3406	0.53127	-0.641106	0.521454	0.857615	Down	NO
ENSMUSG00000011179	Odc1	ornithine decarboxylase, structural 1 [Source:MGI Symbol;Acc:MGI:97402]	1216	1724	1570	1929	2502	1730	2316	1577	1973	1844	14.4671	14.8726	12.7923	17.681	19.5405	12.2535	14.4536	13.5928	16.2884	16.4473	1808.97	0.0786363	0.153391	0.512651	0.608195	0.890815	Up	NO
ENSMUSG00000011254	Thg1l	tRNA-histidine guanylyltransferase 1-like (S. cerevisiae) [Source:MGI Symbol;Acc:MGI:1913878]	159	272	314	302	283	226	366	245	277	192	3.45627	4.2873	4.67459	5.05762	4.03831	2.92473	4.17335	3.85842	4.17826	3.12897	258.788	0.199868	0.184847	1.08126	0.27958	0.710514	Up	NO
ENSMUSG00000011256	Adam19	a disintegrin and metallopeptidase domain 19 (meltrin beta) [Source:MGI Symbol;Acc:MGI:105377]	520	1079	864	947	954	580	785	467	730	601	5.73607	8.63048	6.5272	8.048	6.90814	3.80895	4.54226	3.73215	5.58776	4.9702	747.218	0.635829	0.174368	3.64647	0.000265862	0.0267169	Up	NO
ENSMUSG00000011257	Pabpc4	poly(A) binding protein, cytoplasmic 4 [Source:MGI Symbol;Acc:MGI:2385206]	1086	1380	1326	1394	1560	1513	1816	868	1102	1016	10.1265	9.33064	8.46789	10.0143	9.54896	8.39914	8.88253	5.86383	7.13042	7.10251	1284.24	0.322744	0.110699	2.91552	0.00355101	0.108526	Up	NO
ENSMUSG00000011263	Exoc3l2	exocyst complex component 3-like 2 [Source:MGI Symbol;Acc:MGI:1921713]	230	291	556	216	201	500	913	800	627	377	3.09873	2.84283	5.13019	2.24201	1.77768	4.01045	6.45236	7.80869	5.86176	3.80791	455.221	-0.989345	0.293559	-3.37017	0.000751215	0.0460754	Down	NO
ENSMUSG00000011267	Zfp296	zinc finger protein 296 [Source:MGI Symbol;Acc:MGI:1926956]	47	60	54	81	142	79	60	69	53	86	1.77909	1.64685	1.3999	2.36218	3.5285	1.7803	1.19136	1.89226	1.39214	2.44053	72.3487	0.230644	0.311606	0.740178	0.459192	0.827458	Up	NO
ENSMUSG00000011305	Plin5	perilipin 5 [Source:MGI Symbol;Acc:MGI:1914218]	508	129	1683	67	26	847	1641	324	795	59	13.2956	2.44814	30.1669	1.35098	0.446706	13.1976	22.5291	6.14358	14.4383	1.15767	570.746	-0.804443	1.10016	-0.731208	0.464652	0.829981	Down	NO
ENSMUSG00000011306	Sugp1	SURP and G patch domain containing 1 [Source:MGI Symbol;Acc:MGI:1917866]	588	884	869	647	886	974	1129	810	809	778	7.13201	7.7748	7.21865	6.04597	7.05456	7.03331	7.18323	7.11789	6.80905	7.0746	821.297	-0.0342716	0.104857	-0.326841	0.743788	0.934383	Down	NO
ENSMUSG00000011350	Gm5893	predicted gene 5893 [Source:MGI Symbol;Acc:MGI:3645761]	0	0	0	0	0	1	5	5	3	0	0	0	0	0	0	0.0150062	0.0661121	0.0913102	0.0524837	0	1.3034	-3.73562	1.94236	-1.92324	0.0544503	NA	Down	NO
ENSMUSG00000011382	Dhdh	dihydrodiol dehydrogenase (dimeric) [Source:MGI Symbol;Acc:MGI:1919005]	883	1136	1525	795	1088	1964	2246	1411	1384	1432	9.42131	8.78883	11.1435	6.53498	7.62046	12.4755	12.5705	10.9071	10.2469	11.4546	1342.48	-0.451394	0.16459	-2.74253	0.00609677	0.137561	Down	NO
ENSMUSG00000011427	Zfp790	zinc finger protein 790 [Source:MGI Symbol;Acc:MGI:1923431]	371	473	501	355	419	578	602	347	426	314	4.42157	4.08758	4.08924	3.25956	3.27807	4.10106	3.76349	2.99615	3.52303	2.80556	430.723	0.117947	0.170016	0.69374	0.487845	0.841872	Up	NO
ENSMUSG00000011463	Cpb1	carboxypeptidase B1 (tissue) [Source:MGI Symbol;Acc:MGI:1923953]	0	1	1	9	1	1	0	0	1	5	0	0.0165355	0.0156068	0.158053	0.0149573	0.0135689	0	0	0.0158137	0.0854342	1.94089	0.428052	1.53508	0.278847	0.780362	NA	Up	NO
ENSMUSG00000011589	Fsd1	fibronectin type 3 and SPRY domain-containing protein [Source:MGI Symbol;Acc:MGI:1934858]	22	35	25	46	46	18	19	12	16	22	0.513001	0.59178	0.399243	0.82638	0.704123	0.249887	0.232406	0.202729	0.258888	0.384591	26.2765	1.15524	0.323764	3.56815	0.000359508	0.031193	Up	YES
ENSMUSG00000011632	Pinlyp	phospholipase A2 inhibitor and LY6/PLAUR domain containing [Source:MGI Symbol;Acc:MGI:3615324]	8	19	13	20	22	11	6	13	14	13	0.779184	1.34177	0.867113	1.50066	1.40653	0.637812	0.306546	0.917306	0.946172	0.949212	13.9701	0.674071	0.448675	1.50236	0.133004	0.550379	Up	NO
ENSMUSG00000011658	Fuz	fuzzy planar cell polarity protein [Source:MGI Symbol;Acc:MGI:1917550]	360	359	545	394	413	599	549	624	649	441	2.28699	1.65371	2.37116	1.92835	1.72232	2.26545	1.82947	2.87196	2.86095	2.10034	488.015	-0.291518	0.171848	-1.69637	0.0898156	0.469065	Down	NO
ENSMUSG00000011751	Sptbn4	spectrin beta, non-erythrocytic 4 [Source:MGI Symbol;Acc:MGI:1890574]	11	9	14	21	16	12	27	7	13	16	0.0745103	0.0442046	0.0649444	0.10959	0.0711444	0.0483913	0.0959341	0.03435	0.0611057	0.0812506	14.2482	0.13101	0.420272	0.311726	0.755249	0.939216	Up	NO
ENSMUSG00000011752	Pgam1	phosphoglycerate mutase 1 [Source:MGI Symbol;Acc:MGI:97552]	2827	4175	6272	2730	3374	5713	6419	3654	4469	2413	82.7764	88.6421	125.773	61.5844	64.8527	99.589	98.5915	77.5142	90.802	52.9696	4078.36	-0.0389017	0.257435	-0.151113	0.879887	0.970746	Down	NO
ENSMUSG00000011831	Evi5	ecotropic viral integration site 5 [Source:MGI Symbol;Acc:MGI:104736]	1810	2197	2331	1835	2205	2513	3183	1587	1751	2010	14.1881	12.4876	12.5138	11.0818	11.3464	11.7275	13.088	9.01271	9.52437	11.8122	2102.58	0.132322	0.139243	0.950292	0.341964	0.757191	Up	NO
ENSMUSG00000011832	Evi5l	ecotropic viral integration site 5 like [Source:MGI Symbol;Acc:MGI:2442167]	439	649	710	553	444	717	513	531	593	528	2.18921	2.34677	2.42485	2.12459	1.45348	2.12867	1.34194	1.91845	2.05202	1.97399	564.623	0.121843	0.166425	0.732117	0.464097	0.829515	Up	NO
ENSMUSG00000011837	Snapc2	small nuclear RNA activating complex, polypeptide 2 [Source:MGI Symbol;Acc:MGI:1914861]	354	470	330	601	349	545	261	455	545	617	8.50087	8.1839	5.4272	11.1189	5.50157	7.79153	3.28769	7.91595	9.08155	11.1079	456.72	-0.00487686	0.307956	-0.0158362	0.987365	0.998001	Down	NO
ENSMUSG00000011877	Git1	GIT ArfGAP 1 [Source:MGI Symbol;Acc:MGI:1927140]	1248	1696	1492	2110	2447	2117	1957	1475	1718	1947	16.97	16.7222	13.8943	22.1042	21.8425	17.1377	13.9588	14.5308	16.2104	19.8481	1796.74	0.118395	0.155482	0.761471	0.446376	0.820724	Up	NO
ENSMUSG00000011884	Gltp	glycolipid transfer protein [Source:MGI Symbol;Acc:MGI:1929253]	492	677	567	809	910	1111	829	934	1026	763	12.4829	12.4549	9.85226	15.8134	15.1563	16.7815	11.0331	17.1684	18.0635	14.5132	799.594	-0.281848	0.195005	-1.44534	0.148363	0.571445	Down	NO
ENSMUSG00000011958	Bnip2	BCL2/adenovirus E1B interacting protein 2 [Source:MGI Symbol;Acc:MGI:109327]	1060	1745	1560	1204	1288	1872	2150	1520	1678	1374	14.9406	17.8345	15.0588	13.0742	11.9174	15.7085	15.8962	15.5217	16.4119	14.519	1514.47	-0.144133	0.12819	-1.12437	0.260855	0.694457	Down	NO
ENSMUSG00000011960	Ccnt1	cyclin T1 [Source:MGI Symbol;Acc:MGI:1328363]	1065	1503	1590	1224	1312	1775	2049	1165	1289	1334	6.75888	6.91651	6.91074	5.98458	5.46589	6.70641	6.82117	5.35652	5.67652	6.34701	1400.82	0.0186552	0.123033	0.151628	0.87948	0.970746	Up	NO
ENSMUSG00000012017	Scarf2	scavenger receptor class F, member 2 [Source:MGI Symbol;Acc:MGI:1858430]	385	553	783	628	630	693	535	360	482	1609	3.6146	3.76467	5.03458	4.54241	3.88277	3.87346	2.63478	2.44869	3.14015	11.3251	659.608	-0.129109	0.376725	-0.342715	0.731813	0.930499	Down	NO
ENSMUSG00000012042	4930579F01Rik	RIKEN cDNA 4930579F01 gene [Source:MGI Symbol;Acc:MGI:1914991]	0	1	2	1	6	0	0	2	3	1	0	0.0186536	0.0352118	0.0198199	0.101273	0	0	0.0372562	0.0535357	0.0192836	1.57535	0.921309	1.42463	0.6467	0.517826	NA	Up	NO
ENSMUSG00000012076	Brms1l	breast cancer metastasis-suppressor 1-like [Source:MGI Symbol;Acc:MGI:1196337]	808	1153	1196	781	897	1456	1598	1028	986	976	12.2059	12.6296	12.3735	9.08945	8.89516	13.0944	12.6627	11.2508	10.3357	11.0534	1063.46	-0.126793	0.1564	-0.810694	0.417541	0.803118	Down	NO
ENSMUSG00000012114	Med15	mediator complex subunit 15 [Source:MGI Symbol;Acc:MGI:2137379]	814	993	962	949	1086	1212	1447	936	1013	1053	3.66041	3.23786	2.96267	3.28775	3.20581	3.2447	3.41323	3.04939	3.16096	3.54995	1029.4	-0.0390697	0.0905253	-0.431589	0.66604	0.911858	Down	NO
ENSMUSG00000012117	Dhdds	dehydrodolichyl diphosphate synthase [Source:MGI Symbol;Acc:MGI:1914672]	397	672	608	494	687	683	782	530	570	582	2.11779	2.59934	2.22125	2.03024	2.40575	2.1691	2.18822	2.04833	2.10994	2.32757	588.554	0.039574	0.113212	0.349558	0.72667	0.928898	Up	NO
ENSMUSG00000012123	Crybg2	crystallin beta-gamma domain containing 2 [Source:MGI Symbol;Acc:MGI:1334463]	9	12	13	8	5	10	16	5	10	29	0.070069	0.0677438	0.0693131	0.0479823	0.0255536	0.0463494	0.0653397	0.0282	0.0540226	0.169261	11.5693	-0.420032	0.540471	-0.77716	0.437065	0.816175	Down	NO
ENSMUSG00000012126	Ubxn11	UBX domain protein 11 [Source:MGI Symbol;Acc:MGI:1914836]	86	74	78	90	83	106	124	69	106	105	1.00396	0.626403	0.623611	0.80945	0.636057	0.736699	0.759332	0.583579	0.858673	0.918962	91.2433	-0.0997684	0.210173	-0.474696	0.635004	0.902498	Down	NO
ENSMUSG00000012187	Mogat1	monoacylglycerol O-acyltransferase 1 [Source:MGI Symbol;Acc:MGI:1915643]	0	0	0	0	1	0	2	0	0	0	0	0	0	0	0.0188906	0	0.0302031	0	0	0	0.245961	-0.22513	3.13307	-0.0718561	0.942716	NA	Down	NO
ENSMUSG00000012211	Tex22	testis expressed gene 22 [Source:MGI Symbol;Acc:MGI:1922921]	0	2	2	3	0	3	0	2	1	0	0	0.0427815	0.0403993	0.0681962	0	0.0526861	0	0.0427449	0.0204675	0	1.2848	0.358856	1.57144	0.228361	0.819366	NA	Up	NO
ENSMUSG00000012282	Wnt8a	wingless-type MMTV integration site family, member 8A [Source:MGI Symbol;Acc:MGI:107924]	0	1	0	0	0	2	0	0	0	0	0	0.0341128	0	0	0	0.0559853	0	0	0	0	0.271632	-0.354315	3.15121	-0.112438	0.910476	NA	Down	NO
ENSMUSG00000012296	Tjap1	tight junction associated protein 1 [Source:MGI Symbol;Acc:MGI:1921344]	685	822	860	813	956	1008	1054	719	693	756	5.1305	4.4642	4.41133	4.69123	4.70034	4.49465	4.14096	3.90149	3.60169	4.24501	825.249	0.166717	0.0945075	1.76406	0.0777224	0.441915	Up	NO
ENSMUSG00000012350	Ehf	ets homologous factor [Source:MGI Symbol;Acc:MGI:1270840]	49	71	49	67	90	92	77	64	64	116	0.41334	0.434283	0.283078	0.435428	0.498375	0.462027	0.340719	0.391134	0.374626	0.733597	72.9151	-0.176128	0.271826	-0.647943	0.517022	0.854918	Down	NO
ENSMUSG00000012396	Nanog	Nanog homeobox [Source:MGI Symbol;Acc:MGI:1919200]	5	7	1	9	5	0	4	1	5	3	0.170677	0.173282	0.0233745	0.236718	0.112053	0	0.0716335	0.0247316	0.118445	0.0767789	4.13608	1.28226	0.908666	1.41115	0.158201	NA	Up	NO
ENSMUSG00000012405	Rpl15	ribosomal protein L15 [Source:MGI Symbol;Acc:MGI:1913730]	1032	1885	1671	1274	1580	1980	1198	1335	1424	1668	21.0353	27.8601	23.3264	20.0063	21.1411	24.0271	12.8091	19.7144	20.1411	25.489	1491.47	0.124401	0.18377	0.676938	0.498445	0.846753	Up	NO
ENSMUSG00000012422	Tmem167	transmembrane protein 167 [Source:MGI Symbol;Acc:MGI:1913324]	869	1279	1141	1185	1196	1387	1660	1055	1164	1127	6.38971	6.81921	5.74578	6.71285	5.77291	6.07161	6.40266	5.62012	5.93907	6.2126	1185.13	0.0229306	0.0937735	0.244532	0.806819	0.951854	Up	NO
ENSMUSG00000012428	Steap4	STEAP family member 4 [Source:MGI Symbol;Acc:MGI:1923560]	326	441	892	453	501	524	834	458	429	381	8.48355	8.32149	15.8974	9.08207	8.55853	8.11816	11.3846	8.6349	7.74677	7.43314	509.067	0.1813	0.2405	0.753847	0.450941	0.823162	Up	NO
ENSMUSG00000012429	Mplkip	M-phase specific PLK1 intereacting protein [Source:MGI Symbol;Acc:MGI:1913558]	264	382	410	374	398	342	389	363	487	271	2.8633	3.0042	3.04543	3.12509	2.83366	2.20829	2.21311	2.85234	3.66519	2.20353	365.218	0.154475	0.177897	0.86834	0.385208	0.785745	Up	NO
ENSMUSG00000012443	Kif11	kinesin family member 11 [Source:MGI Symbol;Acc:MGI:1098231]	807	655	867	679	631	735	973	330	420	599	8.33842	4.90743	6.13524	5.40514	4.27998	4.52131	5.27369	2.47034	3.01136	4.64008	666.718	0.528071	0.255046	2.0705	0.0384058	0.319561	Up	NO
ENSMUSG00000012483	Rpa3	replication protein A3 [Source:MGI Symbol;Acc:MGI:1915490]	139	298	263	284	271	283	340	261	300	286	8.44108	13.122	10.938	13.287	10.8032	10.2314	10.8306	11.483	12.6418	13.0208	267.157	-0.0656062	0.165992	-0.395236	0.692669	0.918013	Down	NO
ENSMUSG00000012519	Mlkl	mixed lineage kinase domain-like [Source:MGI Symbol;Acc:MGI:1921818]	157	155	283	189	229	249	241	202	193	212	3.75916	2.69107	4.64066	3.48643	3.59939	3.54941	3.02691	3.50409	3.20665	3.80554	207.991	0.058514	0.172263	0.339679	0.734099	0.93153	Up	NO
ENSMUSG00000012535	Tnpo3	transportin 3 [Source:MGI Symbol;Acc:MGI:1196412]	1288	1420	1443	1521	1727	1523	2008	1329	1609	1342	5.91601	4.72938	4.53922	5.38232	5.20723	4.16466	4.83802	4.42252	5.12829	4.62119	1505.01	0.118393	0.116924	1.01257	0.311266	0.739282	Up	NO
ENSMUSG00000012609	Ttll5	tubulin tyrosine ligase-like family, member 5 [Source:MGI Symbol;Acc:MGI:2443657]	425	397	819	402	503	568	673	484	537	341	1.70238	1.15309	2.24675	1.24057	1.32263	1.35451	1.41408	1.40458	1.49261	1.02403	506.834	0.145769	0.222181	0.656081	0.511772	0.853023	Up	NO
ENSMUSG00000012640	Zfp715	zinc finger protein 715 [Source:MGI Symbol;Acc:MGI:1917180]	515	519	575	508	622	713	1104	615	719	497	6.37465	4.65821	4.87437	4.8444	5.05407	5.25418	7.16819	5.51514	6.17564	4.61205	623.839	-0.191856	0.171036	-1.12173	0.261976	0.695072	Down	NO
ENSMUSG00000012705	Retn	resistin [Source:MGI Symbol;Acc:MGI:1888506]	0	0	4	2	22	0	0	0	25	0	0	0	0.130692	0.0735068	0.688963	0	0	0	0.827604	0	5.12911	-0.276631	2.21395	-0.124949	NA	NA	Down	NO
ENSMUSG00000012777	Acp4	acid phosphatase 4 [Source:MGI Symbol;Acc:MGI:3644563]	1	1	0	2	4	1	1	6	3	3	0.0417577	0.0302955	0	0.0643465	0.10967	0.0248602	0.0218966	0.181524	0.0869478	0.0939233	2.23644	-0.669395	1.0943	-0.611714	0.540727	NA	Down	NO
ENSMUSG00000012819	Cdh23	cadherin 23 (otocadherin) [Source:MGI Symbol;Acc:MGI:1890219]	37	20	13	45	37	22	31	18	16	17	0.141201	0.0553439	0.0339768	0.132305	0.0926917	0.0499838	0.0620571	0.049767	0.0423699	0.0486386	26.1035	0.77854	0.407614	1.90999	0.056134	0.380073	Up	NO
ENSMUSG00000012848	Rps5	ribosomal protein S5 [Source:MGI Symbol;Acc:MGI:1097682]	6424	9586	9647	13069	17841	9980	10407	8023	11840	15316	194.051	209.966	199.574	304.144	353.778	179.476	164.902	175.581	248.179	346.851	11077.8	0.135523	0.260198	0.520846	0.602474	0.889292	Up	NO
ENSMUSG00000012889	Podnl1	podocan-like 1 [Source:MGI Symbol;Acc:MGI:2685352]	85	1000	54	175	56	228	226	166	470	144	1.39995	11.9425	0.609106	2.22055	0.605455	2.2356	1.95251	1.98077	5.3715	1.77806	258.521	0.111005	0.817344	0.135812	0.89197	0.97401	Up	NO
ENSMUSG00000013033	Adgrl1	adhesion G protein-coupled receptor L1 [Source:MGI Symbol;Acc:MGI:1929461]	3057	4557	3930	3844	4625	5040	5406	3513	4904	4826	16.9782	18.3518	14.9483	16.4478	16.862	16.6645	15.7494	14.1353	18.8995	20.0942	4298.13	-0.0603705	0.115628	-0.522111	0.601593	0.888699	Down	NO
ENSMUSG00000013076	Amotl1	angiomotin-like 1 [Source:MGI Symbol;Acc:MGI:1922973]	2178	3023	3043	2711	2952	2831	3184	1711	2352	2202	15.8122	15.9139	15.13	15.1632	14.0687	12.236	12.1255	8.99946	11.8488	11.9851	2588.28	0.382594	0.107082	3.5729	0.000353054	0.031193	Up	NO
ENSMUSG00000013083	2200002J24Rik	RIKEN cDNA 2200002J24 gene [Source:MGI Symbol;Acc:MGI:1916397]	12	9	45	22	17	41	27	22	14	23	0.595308	0.323749	1.5289	0.84082	0.553605	1.21089	0.702609	0.790698	0.481948	0.855419	22.4455	-0.0897209	0.46984	-0.190961	0.848557	0.962589	Down	NO
ENSMUSG00000013089	Etv5	ets variant 5 [Source:MGI Symbol;Acc:MGI:1096867]	198	286	274	246	243	318	280	208	190	299	2.28964	2.39811	2.16997	2.19161	1.84463	2.18924	1.69844	1.74259	1.52461	2.59215	251.515	0.130575	0.17093	0.763911	0.44492	0.819403	Up	NO
ENSMUSG00000013150	Gfod2	glucose-fructose oxidoreductase domain containing 2 [Source:MGI Symbol;Acc:MGI:1917825]	143	195	239	270	338	310	280	240	267	148	2.27445	2.24894	2.6034	3.30851	3.52906	2.93541	2.33609	2.76557	2.94684	1.76478	237.824	0.0751391	0.202901	0.370324	0.711141	0.924571	Up	NO
ENSMUSG00000013155	Enkd1	enkurin domain containing 1 [Source:MGI Symbol;Acc:MGI:2142593]	89	106	135	200	183	128	160	100	194	171	1.21322	1.04774	1.26033	2.10041	1.63756	1.03878	1.14408	0.987595	1.83506	1.74755	144.817	0.0586945	0.269556	0.217745	0.827628	0.958261	Up	NO
ENSMUSG00000013158	4933405L10Rik	RIKEN cDNA 4933405L10 gene [Source:MGI Symbol;Acc:MGI:1918296]	0	0	0	1	1	0	2	1	1	3	0	0	0	0.0254873	0.021698	0	0.0346916	0.0239547	0.0229404	0.074367	0.863894	-1.70044	1.69428	-1.00364	0.315554	NA	Down	NO
ENSMUSG00000013160	Atp6v0d1	ATPase, H+ transporting, lysosomal V0 subunit D1 [Source:MGI Symbol;Acc:MGI:1201778]	813	1181	1281	1351	1727	1424	1625	1451	1595	1397	31.3674	33.04	33.8484	40.1578	43.7403	32.7087	32.8876	40.5589	42.7024	40.4084	1361.44	-0.0893737	0.153556	-0.582028	0.560548	0.874756	Down	NO
ENSMUSG00000013236	Ptprs	protein tyrosine phosphatase, receptor type, S [Source:MGI Symbol;Acc:MGI:97815]	4427	4134	7708	3163	3165	8423	9093	4094	3312	2749	16.3784	11.0901	19.5302	9.01548	7.68667	18.5522	17.6466	10.9734	8.5027	7.62475	4858.98	0.00399619	0.342729	0.0116599	0.990697	0.998284	Up	NO
ENSMUSG00000013275	Slc41a1	solute carrier family 41, member 1 [Source:MGI Symbol;Acc:MGI:2444823]	1542	2343	2465	1697	2370	2588	2830	1875	2019	2205	23.7173	26.1309	25.9657	20.109	23.9293	23.698	22.8327	20.8936	21.5487	25.4259	2151.09	0.0350161	0.108927	0.321466	0.747858	0.935851	Up	NO
ENSMUSG00000013338	Fer1l4	fer-1-like 4 (C. elegans) [Source:MGI Symbol;Acc:MGI:1921812]	2	66	17	13	5	21	42	330	89	0	0.0178294	0.426669	0.1038	0.0892948	0.0292636	0.111464	0.196421	2.13153	0.550607	0	59.9248	-1.99572	1.27248	-1.56838	0.116793	0.519999	Down	NO
ENSMUSG00000013367	Iglon5	IgLON family member 5 [Source:MGI Symbol;Acc:MGI:2686277]	22	37	26	52	56	33	20	25	57	45	0.604511	0.737188	0.489274	1.1008	1.0101	0.539835	0.28827	0.497672	1.08681	0.926996	37.2984	0.238481	0.414444	0.575426	0.565003	0.87648	Up	NO
ENSMUSG00000013415	Igf2bp1	insulin-like growth factor 2 mRNA binding protein 1 [Source:MGI Symbol;Acc:MGI:1890357]	3	6	2	4	0	5	7	3	0	0	0.0235817	0.0341998	0.0107651	0.0242254	0	0.0233987	0.028865	0.0170853	0	0	2.92438	0.603474	1.21192	0.497947	0.618522	NA	Up	NO
ENSMUSG00000013418	B4galnt2	beta-1,4-N-acetyl-galactosaminyl transferase 2 [Source:MGI Symbol;Acc:MGI:1342058]	1	0	4	9	6	2	3	8	16	7	0.0476746	0	0.130616	0.330607	0.187784	0.0567656	0.075022	0.276327	0.529353	0.25022	5.598	-0.803618	0.946462	-0.849075	0.395839	NA	Down	NO
ENSMUSG00000013419	Zfp651	zinc finger protein 651 [Source:MGI Symbol;Acc:MGI:2670992]	791	1211	1077	1559	1167	1169	1176	875	1066	1284	7.10852	7.89132	6.62858	10.7938	6.88455	6.25437	5.54372	5.69696	6.64758	8.65079	1129.82	0.230659	0.181558	1.27044	0.203928	0.639729	Up	NO
ENSMUSG00000013465	Nelfb	negative elongation factor complex member B [Source:MGI Symbol;Acc:MGI:1931035]	692	1110	1132	953	1050	1289	1314	1133	1294	1251	9.00116	10.4693	10.0842	9.55019	8.96568	9.98185	8.96558	10.6771	11.6797	12.1994	1103.54	-0.178416	0.0952446	-1.87324	0.0610348	0.394943	Down	NO
ENSMUSG00000013483	Card14	caspase recruitment domain family, member 14 [Source:MGI Symbol;Acc:MGI:2386258]	0	5	8	4	8	6	5	9	9	14	0	0.0439708	0.0664461	0.0373723	0.0636884	0.0433235	0.0318061	0.07908	0.0757403	0.127291	6.62488	-0.629552	0.676356	-0.9308	0.351957	NA	Down	NO
ENSMUSG00000013495	Tmem175	transmembrane protein 175 [Source:MGI Symbol;Acc:MGI:1919642]	489	527	689	801	845	780	927	860	929	1066	4.43432	3.46522	4.27898	5.59601	5.0301	4.21094	4.4095	5.65001	5.84572	7.24709	781.204	-0.283989	0.194941	-1.4568	0.145173	0.56714	Down	NO
ENSMUSG00000013523	Bcas1	brain enriched myelin associated protein 1 [Source:MGI Symbol;Acc:MGI:1924210]	3	8	15	13	13	16	9	5	8	4	0.036049	0.0697077	0.123458	0.120362	0.102555	0.114469	0.0567339	0.0435301	0.0667156	0.0360401	9.04735	0.515246	0.521492	0.988023	0.323141	NA	Up	NO
ENSMUSG00000013539	Tango2	transport and golgi organization 2 [Source:MGI Symbol;Acc:MGI:101825]	184	230	293	245	279	335	355	245	274	305	1.06793	0.967958	1.16465	1.09552	1.063	1.15754	1.0808	1.0302	1.10352	1.32713	269.045	-0.117278	0.116227	-1.00904	0.312953	0.74091	Down	NO
ENSMUSG00000013584	Aldh1a2	aldehyde dehydrogenase family 1, subfamily A2 [Source:MGI Symbol;Acc:MGI:107928]	1049	2271	1227	1291	1765	1134	1236	1506	1999	1197	38.0415	59.7176	30.474	36.0692	42.0174	24.4828	23.5121	39.5676	50.3036	32.5435	1468.58	0.286453	0.237142	1.20794	0.22707	0.665837	Up	NO
ENSMUSG00000013593	Ndufs2	NADH:ubiquinone oxidoreductase core subunit S2 [Source:MGI Symbol;Acc:MGI:2385112]	2442	3232	4648	3586	4391	4059	5125	3485	4097	3774	67.5297	64.8071	88.0272	76.3988	79.7102	66.8242	74.3419	69.8206	78.6174	78.2418	3803.53	0.00217882	0.122646	0.017765	0.985826	0.997702	Up	NO
ENSMUSG00000013611	Snx31	sorting nexin 31 [Source:MGI Symbol;Acc:MGI:1913946]	17	6	15	7	3	7	15	15	11	11	0.333903	0.0854504	0.201786	0.105933	0.0386799	0.08186	0.154551	0.213456	0.149924	0.161987	10.9765	-0.168388	0.537912	-0.31304	0.754251	0.938578	Down	NO
ENSMUSG00000013622	Atraid	all-trans retinoic acid induced differentiation factor [Source:MGI Symbol;Acc:MGI:1918918]	466	580	743	590	760	949	893	616	555	519	9.92219	8.95472	10.8346	9.67834	10.6228	12.0297	9.97389	9.50243	8.20009	8.28471	651.049	0.0343279	0.135642	0.253077	0.800209	0.950408	Up	NO
ENSMUSG00000013629	Cad	carbamoyl-phosphate synthetase 2, aspartate transcarbamylase, and dihydroorotase [Source:MGI Symbol;Acc:MGI:1916969]	1050	1243	1018	1263	1341	1264	1455	786	1050	907	7.68138	6.59361	5.10035	7.11837	6.43992	5.50508	5.58347	4.16585	5.33019	4.97445	1127.65	0.334801	0.136795	2.44747	0.0143862	0.212216	Up	NO
ENSMUSG00000013646	Sh3bp5l	SH3 binding domain protein 5 like [Source:MGI Symbol;Acc:MGI:1933124]	524	767	839	880	1051	703	589	907	854	706	3.73552	3.96476	4.09622	4.83314	4.91841	2.9836	2.20255	4.68445	4.22456	3.77322	781.348	0.265368	0.217585	1.2196	0.222615	0.660763	Up	NO
ENSMUSG00000013653	1810065E05Rik	RIKEN cDNA 1810065E05 gene [Source:MGI Symbol;Acc:MGI:1917114]	0	3	0	0	0	0	3	0	1	0	0	0.192896	0	0	0	0	0.139512	0	0.0615129	0	0.634352	-0.337032	2.98978	-0.112728	0.910246	NA	Down	NO
ENSMUSG00000013662	Atad1	ATPase family, AAA domain containing 1 [Source:MGI Symbol;Acc:MGI:1915229]	1491	2205	2085	1763	2118	2512	2595	1765	1850	1857	14.701	15.7645	14.0792	13.3921	13.7088	14.7454	13.4214	12.608	12.6574	13.7268	1988.74	0.0611722	0.093246	0.656031	0.511804	0.853023	Up	NO
ENSMUSG00000013663	Pten	phosphatase and tensin homolog [Source:MGI Symbol;Acc:MGI:109583]	4233	4939	5503	3954	4627	6679	7556	3681	3122	4207	26.8186	22.6897	23.8775	19.2997	19.2437	25.1921	25.1114	16.896	13.7254	19.9824	4743.15	0.138227	0.197804	0.698809	0.484672	0.839912	Up	NO
ENSMUSG00000013698	Pea15a	proliferation and apoptosis adaptor protein 15A [Source:MGI Symbol;Acc:MGI:104799]	929	1220	1308	1244	1536	2027	1861	1848	1813	1478	15.8179	15.0624	15.2525	16.3185	17.1682	20.5472	16.6215	22.7964	21.4207	18.8666	1496.53	-0.36579	0.128252	-2.85211	0.00434304	0.117764	Down	NO
ENSMUSG00000013701	Timm23	translocase of inner mitochondrial membrane 23 [Source:MGI Symbol;Acc:MGI:1858317]	192	239	250	460	557	312	350	377	482	240	3.68054	3.32209	3.2821	6.79354	7.00919	3.56067	3.51941	5.23581	6.41154	3.44914	341.731	0.0112462	0.303624	0.0370401	0.970453	0.995113	Up	NO
ENSMUSG00000013707	Tnfaip8l2	tumor necrosis factor, alpha-induced protein 8-like 2 [Source:MGI Symbol;Acc:MGI:1917019]	38	55	49	52	78	180	65	112	133	169	2.78066	2.91829	2.45561	2.93155	3.74684	7.84159	2.49499	5.93764	6.75337	9.27131	90.9951	-1.12835	0.329911	-3.42015	0.000625868	0.0422367	Down	YES
ENSMUSG00000013736	Trnt1	tRNA nucleotidyl transferase, CCA-adding, 1 [Source:MGI Symbol;Acc:MGI:1917297]	512	847	664	663	586	796	896	619	618	842	7.66254	9.19155	6.80571	7.64441	5.75708	7.09222	7.034	6.7116	6.41794	9.4472	695.183	-0.018879	0.155393	-0.121492	0.903301	0.976395	Down	NO
ENSMUSG00000013766	Ly6g6e	lymphocyte antigen 6 complex, locus G6E [Source:MGI Symbol;Acc:MGI:1917524]	20	23	14	41	57	13	22	11	18	40	0.617558	0.514965	0.296048	0.975325	1.15537	0.238972	0.356333	0.246081	0.38568	0.925961	25.9375	0.643745	0.501128	1.28459	0.198935	0.632834	Up	NO
ENSMUSG00000013787	Ehmt2	euchromatic histone lysine N-methyltransferase 2 [Source:MGI Symbol;Acc:MGI:2148922]	2794	3525	3655	4146	5880	4509	4645	3460	3968	3623	21.9433	20.0742	19.6592	25.0861	30.3149	21.0825	19.1361	19.6872	21.6248	21.3321	3955.93	0.139985	0.13121	1.06688	0.286025	0.717102	Up	NO
ENSMUSG00000013822	Elof1	ELF1 homolog, elongation factor 1 [Source:MGI Symbol;Acc:MGI:1913376]	405	577	565	749	938	661	731	750	766	743	8.50427	8.78538	8.12517	12.1169	12.9297	8.26323	8.05176	11.4097	11.1613	11.6966	680.173	-0.0440813	0.203405	-0.216717	0.828429	0.958261	Down	NO
ENSMUSG00000013833	Med16	mediator complex subunit 16 [Source:MGI Symbol;Acc:MGI:2158394]	813	828	1026	965	1308	1054	1174	919	995	1185	10.6137	7.83809	9.17333	9.70581	11.2095	8.19189	8.03964	8.6921	9.01372	11.598	1016.53	0.0658565	0.148387	0.443818	0.657175	0.9101	Up	NO
ENSMUSG00000013846	St3gal1	ST3 beta-galactoside alpha-2,3-sialyltransferase 1 [Source:MGI Symbol;Acc:MGI:98304]	343	1105	864	621	762	698	1654	575	1246	529	3.19507	7.46364	5.51191	4.45661	4.65954	3.87086	8.08188	3.88048	8.05393	3.69428	804.728	-0.160234	0.326886	-0.490183	0.624004	0.898063	Down	NO
ENSMUSG00000013858	Tmem259	transmembrane protein 259 [Source:MGI Symbol;Acc:MGI:2177957]	1485	2311	2362	2457	2810	2901	2915	2848	2932	2653	12.7096	14.3419	13.8448	16.2008	15.7875	14.7815	13.0868	17.6594	17.413	17.0228	2526.13	-0.162715	0.135862	-1.19765	0.231052	0.669268	Down	NO
ENSMUSG00000013878	Rnf170	ring finger protein 170 [Source:MGI Symbol;Acc:MGI:1924983]	124	106	158	81	110	170	200	79	95	156	0.935471	0.579852	0.816337	0.470785	0.544761	0.763531	0.791465	0.431789	0.497323	0.882314	125.355	-0.0523614	0.278111	-0.188275	0.850661	0.96289	Down	NO
ENSMUSG00000013921	Clip3	CAP-GLY domain containing linker protein 3 [Source:MGI Symbol;Acc:MGI:1923936]	321	368	340	649	811	398	343	233	362	572	4.25837	3.53989	3.08901	6.63301	7.06255	3.14331	2.38684	2.23937	3.33235	5.68883	438.098	0.471234	0.307383	1.53305	0.125263	0.537917	Up	NO
ENSMUSG00000013928	1700020L13Rik	RIKEN cDNA 1700020L13 gene [Source:MGI Symbol;Acc:MGI:1922879]	3	2	4	4	2	4	5	5	5	4	0.0763207	0.0368952	0.0696994	0.0784042	0.0334075	0.0605828	0.0667268	0.0921591	0.0882744	0.0763017	3.77457	-0.427637	0.688766	-0.620874	0.534682	NA	Down	NO
ENSMUSG00000013973	Dedd	death effector domain-containing [Source:MGI Symbol;Acc:MGI:1333874]	496	706	690	454	515	752	929	416	497	482	3.68802	3.80644	3.51368	2.60072	2.51374	3.32886	3.62342	2.24097	2.56432	2.68687	580.554	0.125105	0.200513	0.623928	0.532675	0.862978	Up	NO
ENSMUSG00000013974	Mcemp1	mast cell expressed membrane protein 1 [Source:MGI Symbol;Acc:MGI:1916439]	0	0	0	2	2	3	6	3	5	7	0	0	0	0.0846755	0.0721594	0.0981429	0.17297	0.119437	0.19067	0.288406	2.6415	-2.7181	1.13628	-2.3921	0.0167524	NA	Down	NO
ENSMUSG00000013997	Nit1	nitrilase 1 [Source:MGI Symbol;Acc:MGI:1350916]	439	545	792	673	596	799	1075	852	731	547	3.79962	3.42038	4.69465	4.48764	3.38629	4.11707	4.88063	5.34253	4.39033	3.54937	688.928	-0.211368	0.180059	-1.17388	0.240442	0.678422	Down	NO
ENSMUSG00000014030	Pax5	paired box 5 [Source:MGI Symbol;Acc:MGI:97489]	5	7	14	1	7	13	10	4	3	10	0.0418087	0.0424469	0.0801784	0.0064458	0.0384288	0.0647205	0.0438638	0.0242328	0.0174108	0.0626943	7.11332	-0.0900916	0.680349	-0.13242	0.894652	NA	Down	NO
ENSMUSG00000014039	Prdm15	PR domain containing 15 [Source:MGI Symbol;Acc:MGI:1930121]	359	529	443	368	414	539	704	345	445	358	1.37804	1.4724	1.16459	1.08829	1.04321	1.23175	1.41753	0.959444	1.18531	1.03024	440.755	0.0428574	0.171541	0.249838	0.802713	0.95128	Up	NO
ENSMUSG00000014074	Rnf168	ring finger protein 168 [Source:MGI Symbol;Acc:MGI:1917488]	548	749	816	677	856	1059	1151	682	761	718	5.64451	5.5941	5.75624	5.37232	5.78791	6.49394	6.21889	5.08935	5.4392	5.54446	781.547	-0.0599238	0.0969299	-0.618218	0.536431	0.863527	Down	NO
ENSMUSG00000014075	Dynlt2b	dynein light chain Tctex-type 2B [Source:MGI Symbol;Acc:MGI:1913311]	118	137	161	118	151	216	198	170	190	166	3.05235	2.56965	2.85221	2.35159	2.56407	3.32637	2.68663	3.18591	3.41044	3.21921	159.753	-0.276902	0.137768	-2.00991	0.0444409	0.34344	Down	NO
ENSMUSG00000014077	Chp1	calcineurin-like EF hand protein 1 [Source:MGI Symbol;Acc:MGI:1927185]	716	851	952	735	959	1012	1310	969	940	456	9.26928	7.9885	8.44057	7.33073	8.14992	7.79973	8.89601	9.08842	8.44431	4.42573	874.177	0.0494808	0.221183	0.223709	0.822984	0.957698	Up	NO
ENSMUSG00000014158	Trpv4	transient receptor potential cation channel, subfamily V, member 4 [Source:MGI Symbol;Acc:MGI:1926945]	85	114	115	97	169	132	130	133	143	191	1.01376	0.985885	0.939331	0.891284	1.32314	0.937254	0.813301	1.14922	1.18347	1.70781	129.477	-0.163836	0.22636	-0.723783	0.469199	0.83248	Down	NO
ENSMUSG00000014164	Klhl3	kelch-like 3 [Source:MGI Symbol;Acc:MGI:2445185]	275	264	338	221	282	313	339	358	298	234	3.08362	2.14652	2.59566	1.90919	2.07578	2.08949	1.99398	2.90833	2.31872	1.96713	291.35	0.0187113	0.174237	0.10739	0.914479	0.979058	Up	NO
ENSMUSG00000014177	Tvp23b	trans-golgi network vesicle protein 23B [Source:MGI Symbol;Acc:MGI:1914760]	545	778	850	653	938	1027	1179	885	858	814	16.2418	16.812	17.3484	14.9926	18.3503	18.2211	18.4307	19.1079	17.7431	18.1865	833.15	-0.162724	0.105472	-1.54281	0.122876	0.532035	Down	NO
ENSMUSG00000014195	Dnajc7	DnaJ heat shock protein family (Hsp40) member C7 [Source:MGI Symbol;Acc:MGI:1928373]	2474	3655	3152	2711	2908	4119	4642	3030	3489	2937	12.4189	13.3037	10.836	10.4843	9.58249	12.3095	12.223	11.0194	12.1531	11.0528	3249.92	-0.0926462	0.122024	-0.759249	0.447704	0.821807	Down	NO
ENSMUSG00000014198	Zfp385c	zinc finger protein 385C [Source:MGI Symbol;Acc:MGI:3608347]	9	0	3	4	3	12	0	3	7	4	0.194358	0	0.0443726	0.0665467	0.0425256	0.154274	0	0.0469328	0.104888	0.0647622	4.67132	-0.173369	1.07772	-0.160867	0.872198	NA	Down	NO
ENSMUSG00000014226	Cacybp	calcyclin binding protein [Source:MGI Symbol;Acc:MGI:1270839]	995	1186	1266	1136	1496	1475	1890	1249	1536	1043	26.0665	22.5293	22.7141	22.928	25.7272	23.0048	25.9724	23.7058	27.9226	20.4848	1302.04	-0.049694	0.13213	-0.3761	0.706843	0.922693	Down	NO
ENSMUSG00000014232	Cluap1	clusterin associated protein 1 [Source:MGI Symbol;Acc:MGI:1924029]	259	321	406	230	351	405	501	359	349	372	7.69623	6.91649	8.2624	5.26542	6.84679	7.16473	7.8092	7.72867	7.19626	8.28722	348.218	-0.165899	0.139075	-1.19288	0.232918	0.671352	Down	NO
ENSMUSG00000014243	Zswim7	zinc finger SWIM-type containing 7 [Source:MGI Symbol;Acc:MGI:1916997]	80	127	152	126	199	182	196	113	121	121	8.97303	10.3289	11.676	10.8879	14.6522	12.1531	11.5317	9.18248	9.41753	10.1747	137.387	0.0829533	0.159282	0.520794	0.60251	0.889292	Up	NO
ENSMUSG00000014245	Pigl	phosphatidylinositol glycan anchor biosynthesis, class L [Source:MGI Symbol;Acc:MGI:2681271]	194	259	243	205	242	270	434	234	298	232	6.48532	6.27818	5.56339	5.27973	5.31066	5.37354	7.61047	5.66734	6.91275	5.81441	255.174	-0.157805	0.15996	-0.986525	0.323876	0.748087	Down	NO
ENSMUSG00000014294	Ndufa2	NADH:ubiquinone oxidoreductase subunit A2 [Source:MGI Symbol;Acc:MGI:1343103]	289	613	866	1135	1613	1010	1077	1131	1273	848	41.482	63.8008	85.13	125.512	151.984	86.3079	81.0905	117.614	126.793	91.2529	958.925	-0.237821	0.317244	-0.749646	0.453468	0.824259	Down	NO
ENSMUSG00000014301	Pam16	presequence translocase-asssociated motor 16 [Source:MGI Symbol;Acc:MGI:1913699]	50	54	75	142	172	66	81	164	187	124	1.47454	1.15475	1.5148	3.22629	3.32981	1.15878	1.25304	3.504	3.82679	2.74158	111.354	-0.259811	0.441738	-0.588157	0.556427	0.87323	Down	NO
ENSMUSG00000014303	Glis2	GLIS family zinc finger 2 [Source:MGI Symbol;Acc:MGI:1932535]	266	349	288	402	468	354	371	266	383	456	2.5993	2.47289	1.92739	3.02642	3.00209	2.05942	1.9017	1.88317	2.59704	3.34063	357.571	0.120711	0.207046	0.583017	0.559882	0.874562	Up	NO
ENSMUSG00000014313	Cox6c	cytochrome c oxidase subunit 6C [Source:MGI Symbol;Acc:MGI:104614]	1104	2248	2128	2050	2227	2650	2692	3165	2836	1396	17.1443	25.3133	22.632	24.5262	22.7024	24.4998	21.9289	35.6086	30.5605	16.2526	2206.01	-0.236031	0.240505	-0.981399	0.326396	0.748087	Down	NO
ENSMUSG00000014329	Bicc1	BicC family RNA binding protein 1 [Source:MGI Symbol;Acc:MGI:1933388]	1472	2340	1781	2007	2207	2032	1799	970	1559	1961	14.5486	16.77	12.0554	15.2823	14.3192	11.9565	9.32689	6.94574	10.6921	14.5305	1799.51	0.426302	0.19136	2.22775	0.0258972	0.271164	Up	NO
ENSMUSG00000014349	Ube2z	ubiquitin-conjugating enzyme E2Z [Source:MGI Symbol;Acc:MGI:1343160]	1421	2170	2167	2599	3288	2568	2542	2379	2616	2378	29.189	32.3212	30.485	41.13	44.3362	31.4041	27.39	35.4039	37.2878	36.6205	2377.44	0.0346375	0.167624	0.206639	0.836292	0.959866	Up	NO
ENSMUSG00000014353	Tmem87b	transmembrane protein 87B [Source:MGI Symbol;Acc:MGI:1919727]	1366	748	850	683	641	909	2453	646	1431	638	10.7016	4.24915	4.56057	4.12235	3.29653	4.23963	10.0806	3.66659	7.77931	3.7472	1018.73	-0.200376	0.394779	-0.507565	0.611758	0.892834	Down	NO
ENSMUSG00000014355	Anapc1	anaphase promoting complex subunit 1 [Source:MGI Symbol;Acc:MGI:103097]	3140	3719	3487	3249	3685	4109	4796	2418	2867	3224	12.8114	11.0026	9.74362	10.2128	9.86974	9.98088	10.2645	7.1475	8.11704	9.86165	3422.23	0.215656	0.138289	1.55946	0.118887	0.524854	Up	NO
ENSMUSG00000014361	Mertk	MER proto-oncogene tyrosine kinase [Source:MGI Symbol;Acc:MGI:96965]	761	872	1118	713	838	1222	1219	1102	979	1182	10.2326	8.502	10.2955	7.38616	7.39687	9.78227	8.59799	10.7353	9.13458	11.9154	987.525	-0.235645	0.117626	-2.00334	0.0451408	0.345978	Down	NO
ENSMUSG00000014402	Tsg101	tumor susceptibility gene 101 [Source:MGI Symbol;Acc:MGI:106581]	687	1025	900	740	846	1046	1093	926	908	836	11.8997	12.8738	10.6764	9.87506	9.61951	10.7864	9.93098	11.6205	10.9137	10.8561	890.017	-0.0172556	0.105863	-0.162999	0.870519	0.969017	Down	NO
ENSMUSG00000014418	Hps5	HPS5, biogenesis of lysosomal organelles complex 2 subunit 2 [Source:MGI Symbol;Acc:MGI:2180307]	640	666	875	627	610	1014	1044	872	870	594	3.85658	2.91004	3.61104	2.91083	2.41298	3.6377	3.3	3.80689	3.63786	2.68347	769.84	-0.171419	0.173228	-0.98956	0.322389	0.74695	Down	NO
ENSMUSG00000014426	Map3k4	mitogen-activated protein kinase kinase kinase 4 [Source:MGI Symbol;Acc:MGI:1346875]	1154	1345	1501	1601	1916	1453	1719	932	933	1249	8.21315	6.94111	7.31622	8.77854	8.95161	6.15652	6.41757	4.80564	4.60775	6.6643	1363.38	0.458751	0.1173	3.91092	9.19e-05	0.0139622	Up	NO
ENSMUSG00000014444	Piezo1	piezo-type mechanosensitive ion channel component 1 [Source:MGI Symbol;Acc:MGI:3603204]	1031	2066	1505	1668	1728	1781	1712	909	1345	1349	6.26142	9.09803	6.25969	7.80437	6.88906	6.43939	5.45393	3.99954	5.66814	6.14207	1485.83	0.366214	0.166742	2.1963	0.0280708	0.279926	Up	NO
ENSMUSG00000014453	Blk	B lymphoid kinase [Source:MGI Symbol;Acc:MGI:88169]	23	29	21	4	15	24	16	32	36	60	0.640561	0.585642	0.400548	0.0858244	0.274242	0.397931	0.233742	0.645677	0.695723	1.25276	26.3279	-0.733863	0.378291	-1.93994	0.0523864	0.36859	Down	NO
ENSMUSG00000014470	Rnf166	ring finger protein 166 [Source:MGI Symbol;Acc:MGI:1915968]	572	853	738	902	1098	1062	1068	954	1065	1066	18.5844	20.0958	16.4215	22.5781	23.4184	20.5421	18.2019	22.4561	24.0108	25.9656	923.262	-0.16757	0.152318	-1.10013	0.271275	0.704259	Down	NO
ENSMUSG00000014496	Ankrd28	ankyrin repeat domain 28 [Source:MGI Symbol;Acc:MGI:2145661]	1155	1526	1716	1351	1289	1556	1779	868	972	1498	6.79339	6.50821	6.91232	6.12191	4.97691	5.44854	5.48873	3.69876	3.96712	6.60548	1352.99	0.284055	0.181636	1.56387	0.117847	0.522991	Up	NO
ENSMUSG00000014498	Ankrd52	ankyrin repeat domain 52 [Source:MGI Symbol;Acc:MGI:2444029]	1719	2574	2455	2379	2296	3231	3654	2215	2814	1913	15.9079	17.2722	15.5593	16.9613	13.948	17.8008	17.7377	14.8506	18.0703	13.2721	2467.02	-0.0698673	0.136602	-0.511467	0.609024	0.891177	Down	NO
ENSMUSG00000014503	Pkd2l2	polycystic kidney disease 2-like 2 [Source:MGI Symbol;Acc:MGI:1858231]	128	158	229	384	482	259	241	383	379	516	1.72338	1.54252	2.11159	3.98318	4.26011	2.07605	1.70208	3.73596	3.54091	5.20846	313.185	-0.326167	0.385014	-0.847156	0.396908	0.79404	Down	NO
ENSMUSG00000014504	Srp19	signal recognition particle 19 [Source:MGI Symbol;Acc:MGI:1913634]	321	673	565	598	633	741	843	670	791	525	4.29445	6.52861	5.1767	6.16355	5.55915	5.90184	5.91591	6.49396	7.34316	5.26563	620.93	-0.191873	0.170373	-1.1262	0.260082	0.693682	Down	NO
ENSMUSG00000014543	Klra17	killer cell lectin-like receptor, subfamily A, member 17 [Source:MGI Symbol;Acc:MGI:2180674]	0	0	0	3	0	213	2	0	0	6	0	0	0	0.115374	0	6.32905	0.0523643	0	0	0.224502	19.1355	-4.40146	2.61436	-1.68357	0.0922645	0.474583	Down	NO
ENSMUSG00000014547	Wdfy2	WD repeat and FYVE domain containing 2 [Source:MGI Symbol;Acc:MGI:2442811]	1011	1513	1310	1192	1348	1852	2019	1070	1214	1485	8.66091	9.39839	7.68574	7.86712	7.5806	9.44538	9.07276	6.64091	7.21664	9.53733	1369.39	-0.050293	0.138749	-0.362474	0.716998	0.925758	Down	NO
ENSMUSG00000014550	Rbsn	rabenosyn, RAB effector [Source:MGI Symbol;Acc:MGI:1925537]	819	1143	1076	1075	1239	1285	1467	841	980	1037	6.40952	6.4862	5.76709	6.48153	6.36525	5.98703	6.02231	4.76837	5.32196	6.08428	1076.6	0.131577	0.0896608	1.4675	0.14224	0.562102	Up	NO
ENSMUSG00000014551	Mrps25	mitochondrial ribosomal protein S25 [Source:MGI Symbol;Acc:MGI:1928140]	362	553	772	728	1439	700	778	1337	1498	1543	4.08597	4.52598	5.96767	6.33059	10.6622	4.70381	4.60634	10.9332	11.7328	13.0569	960.197	-0.474831	0.368585	-1.28825	0.197658	0.631485	Down	NO
ENSMUSG00000014554	Dguok	deoxyguanosine kinase [Source:MGI Symbol;Acc:MGI:1351602]	383	509	555	403	522	645	830	639	665	620	5.02403	4.84143	4.98597	4.07274	4.49497	5.03709	5.71114	6.07277	6.05312	6.09725	565.29	-0.341017	0.0974346	-3.49996	0.000465333	0.0352207	Down	NO
ENSMUSG00000014592	Camta1	calmodulin binding transcription activator 1 [Source:MGI Symbol;Acc:MGI:2140230]	795	796	1013	1130	1056	857	1287	629	675	866	2.88533	2.0948	2.51791	3.15961	2.5159	1.85172	2.45018	1.6539	1.69995	2.35632	900.114	0.363968	0.156515	2.32545	0.0200478	0.242249	Up	NO
ENSMUSG00000014599	Csf1	colony stimulating factor 1 (macrophage) [Source:MGI Symbol;Acc:MGI:1339753]	212	354	309	399	511	391	452	405	526	554	2.18831	2.64959	2.18441	3.17302	3.46255	2.40279	2.44739	3.02872	3.76758	4.28717	404.811	-0.241828	0.225541	-1.07221	0.283624	0.715375	Down	NO
ENSMUSG00000014601	Strip1	striatin interacting protein 1 [Source:MGI Symbol;Acc:MGI:2443884]	745	1074	1049	1058	1144	1068	1148	745	984	1003	7.49684	7.83662	7.22935	8.20229	7.55701	6.39822	6.05975	5.43138	6.87102	7.56678	989.966	0.217016	0.10398	2.0871	0.0368791	0.314462	Up	NO
ENSMUSG00000014602	Kif1a	kinesin family member 1A [Source:MGI Symbol;Acc:MGI:108391]	148	364	136	267	173	164	210	378	332	239	0.997888	1.7796	0.628001	1.38694	0.765716	0.658307	0.742725	1.84647	1.55332	1.2081	243.02	-0.0581811	0.338856	-0.171698	0.863675	0.96687	Down	NO
ENSMUSG00000014606	Slc25a11	solute carrier family 25 (mitochondrial carrier oxoglutarate carrier), member 11 [Source:MGI Symbol;Acc:MGI:1915113]	886	1035	1391	1184	1443	1533	1588	1505	1487	1503	20.7187	17.5498	22.277	21.3308	22.1511	21.3421	19.4791	25.4974	24.1292	26.3497	1335.11	-0.192224	0.12677	-1.51632	0.129438	0.543736	Down	NO
ENSMUSG00000014609	Chrne	cholinergic receptor, nicotinic, epsilon polypeptide [Source:MGI Symbol;Acc:MGI:87894]	0	0	0	2	0	1	4	0	1	0	0	0	0	0.0445441	0	0.0172096	0.0606615	0	0.0200567	0	0.702065	-0.873989	2.23327	-0.391349	0.69554	NA	Down	NO
ENSMUSG00000014633	Cmc2	COX assembly mitochondrial protein 2 [Source:MGI Symbol;Acc:MGI:1913781]	75	116	212	188	192	268	273	242	173	115	1.42737	1.60081	2.76323	2.75653	2.39874	3.03655	2.72542	3.33677	2.28469	1.64084	178.916	-0.297762	0.266946	-1.11544	0.264661	0.69815	Down	NO
ENSMUSG00000014668	Chfr	checkpoint with forkhead and ring finger domains [Source:MGI Symbol;Acc:MGI:2444898]	386	562	516	476	395	567	777	491	553	509	3.25679	3.43827	2.98163	3.09411	2.18777	2.84807	3.43886	3.00133	3.23766	3.21964	514.293	-0.116247	0.142578	-0.815325	0.414886	0.802264	Down	NO
ENSMUSG00000014686	Ceacam16	carcinoembryonic antigen-related cell adhesion molecule 16 [Source:MGI Symbol;Acc:MGI:2685615]	2	3	2	2	1	19	2	11	2	7	0.0773393	0.0841365	0.0529586	0.059588	0.0253773	0.437459	0.0405743	0.30821	0.0536608	0.202958	4.93827	-1.86199	0.892427	-2.08643	0.0369398	NA	Down	NO
ENSMUSG00000014704	Hoxa2	homeobox A2 [Source:MGI Symbol;Acc:MGI:96174]	5	8	11	15	13	19	13	6	16	12	0.231255	0.268306	0.348476	0.534547	0.394737	0.523226	0.315428	0.201057	0.513547	0.41612	11.4237	-0.186791	0.447586	-0.417329	0.676437	0.914548	Down	NO
ENSMUSG00000014725	Adam28	a disintegrin and metallopeptidase domain 28 [Source:MGI Symbol;Acc:MGI:105988]	2	0	1	0	0	0	0	3	0	2	0.0164191	0	0.00562156	0	0	0	0	0.0178438	0	0.0123081	0.897492	-0.239525	2.11879	-0.113048	0.909993	NA	Down	NO
ENSMUSG00000014747	Ankrd53	ankyrin repeat domain 53 [Source:MGI Symbol;Acc:MGI:1922555]	5	0	1	8	6	3	2	9	7	15	0.164454	0	0.0225223	0.202733	0.129553	0.0587442	0.0345109	0.214492	0.159769	0.369898	5.78923	-0.587704	0.948846	-0.619389	0.53566	NA	Down	NO
ENSMUSG00000014748	Tex261	testis expressed gene 261 [Source:MGI Symbol;Acc:MGI:1096575]	1258	1654	1765	1888	2166	2166	2300	1939	2138	2003	18.0317	17.1907	17.3262	20.849	20.3806	18.4833	17.2932	20.1356	21.2651	21.5241	1897.87	-0.106066	0.113773	-0.932257	0.351204	0.762928	Down	NO
ENSMUSG00000014763	Fam120b	family with sequence similarity 120, member B [Source:MGI Symbol;Acc:MGI:1914794]	772	1083	1096	1009	1234	1348	1495	1050	1181	1101	4.87865	4.96265	4.74346	4.91249	5.11918	5.07153	4.95582	4.80733	5.17889	5.21625	1114.89	-0.0670073	0.0722735	-0.927134	0.353857	0.765047	Down	NO
ENSMUSG00000014767	Tbp	TATA box binding protein [Source:MGI Symbol;Acc:MGI:101838]	347	472	417	540	577	549	617	570	656	624	1.67577	1.65283	1.37918	2.00912	1.8292	1.57842	1.56301	1.9943	2.19833	2.25921	530.728	-0.189125	0.166674	-1.1347	0.256502	0.690435	Down	NO
ENSMUSG00000014769	Psmb1	proteasome (prosome, macropain) subunit, beta type 1 [Source:MGI Symbol;Acc:MGI:104884]	1428	2358	2303	2056	2196	2699	2781	1941	2322	1941	18.9775	22.7226	20.9608	21.0505	19.1578	21.354	19.3867	18.6882	21.413	19.3386	2159.45	0.00589158	0.100101	0.0588563	0.953067	0.989313	Up	NO
ENSMUSG00000014771	Pdcd2	programmed cell death 2 [Source:MGI Symbol;Acc:MGI:104643]	177	280	233	292	351	267	286	250	275	316	3.85062	4.4169	3.47148	4.89403	5.01263	3.45808	3.26373	3.94029	4.1514	5.15386	269.886	0.0929307	0.179375	0.51808	0.604403	0.890191	Up	NO
ENSMUSG00000014773	Dll1	delta like canonical Notch ligand 1 [Source:MGI Symbol;Acc:MGI:104659]	93	113	132	92	137	141	120	92	117	171	1.26333	1.11305	1.22804	0.962834	1.22168	1.1403	0.85508	0.905426	1.10287	1.74148	119.552	-0.00370233	0.208861	-0.0177263	0.985857	0.997702	Down	NO
ENSMUSG00000014776	Nol3	nucleolar protein 3 (apoptosis repressor with CARD domain) [Source:MGI Symbol;Acc:MGI:1925938]	7	19	21	16	32	23	22	16	48	27	0.180969	0.356142	0.371794	0.318653	0.543036	0.353976	0.298328	0.299662	0.861049	0.523282	22.4607	-0.38089	0.442686	-0.860406	0.389565	0.788394	Down	NO
ENSMUSG00000014778	Fhod1	formin homology 2 domain containing 1 [Source:MGI Symbol;Acc:MGI:2679008]	433	595	671	651	591	996	944	793	827	681	5.67177	5.65132	6.01942	6.56959	5.08182	7.76704	6.48624	7.52549	7.51691	6.68752	702.24	-0.346601	0.121073	-2.86273	0.0042001	0.116548	Down	NO
ENSMUSG00000014782	Plekhg4	pleckstrin homology domain containing, family G (with RhoGef domain) member 4 [Source:MGI Symbol;Acc:MGI:2142544]	424	3478	75	1752	646	1748	3689	112	1275	209	4.02401	23.9345	0.487482	12.8101	4.02464	9.87644	18.3651	0.770089	8.39666	1.48706	1256.78	0.538834	1.01977	0.528391	0.597228	0.887757	Up	NO
[truncated: 26,939 more rows]
