# Supplementary material for: NADase CD38 is a key determinant of ovarian aging
Source: Nat Aging. 2023 Dec 21;4(1):110–28. doi: 10.1038/s43587-023-00532-9 (PMC10798903; doi:10.1038/s43587-023-00532-9)
Supplement: Supplementary file 3 — Supplementary Table 1. RNA-seq data of different tissues. Supplementary Table 2. Basic clinical characteristics of young and middle-aged participants. RNA-seq expression data between Cd38-knockout and WT mice in 8-month-old ovaries. Supplementary Table 3. RNA-seq expression data between Cd38-knockout and WT in 8-month-old ovaries. Supplementary Table 4. RNA-seq expression data of Cd38-knockout and WT in 12-month-old ovaries. Supplementary Table 5. Specific markers used to annotate cell clusters. Supplementary Table 6. Single-oocyte sequencing data showing the Cd38-knockout and WT at 2 months and 12 months old. Supplementary Table 7. The overlap genes between age-related downregulated (aged versus young) and upregulated after deletion of CD38. Supplementary Table 8. Mitochondrial-related gene list. Supplementary Table 9. Reagents, antibodies and chemicals. Supplementary Table 10. Real time RT–PCR primer sequences. Supplementary Table 11. Pathway genelists include SASP, inflammation, DNA repair and cell cycle. Statistical Source Data for Supplementary Fig. 2 [file 43587_2023_532_MOESM3_ESM.zip › Supplementary Tables/Supplementary_Table_4. RNA-Seq expression data of CD38 Knock-out and WT at age of 12-month-old ovaries.xlsx.xls]

## Sheet: KO VS WT-12M
Gene	Gene name	Description	Cd38-/--12M1-Count	Cd38-/--12M2-Count	Cd38-/--12M3-Count	WT-12M1-Count	WT-12M2-Count	WT-12M3-Count	baseMean	log2FoldChange	lfcSE	stat	pvalue	padj	Up/Down	Significance
ENSMUSG00000109644	0610005C13Rik	RIKEN cDNA 0610005C13 gene [Source:MGI Symbol;Acc:MGI:1918911]	7	9	4	5	14	17	8.67347	-0.713961	0.761463	-0.937618	0.348441	0.849891	Down	NO	The P values were calculated by the Wald test and the padj was corrected for multiple testing using the Benjamini and Hochberg method.
ENSMUSG00000007777	0610009B22Rik	RIKEN cDNA 0610009B22 gene [Source:MGI Symbol;Acc:MGI:1913300]	373	398	351	288	287	484	355.799	0.184069	0.257495	0.714846	0.474704	0.894899	Up	NO
ENSMUSG00000086714	0610009E02Rik	RIKEN cDNA 0610009E02 gene [Source:MGI Symbol;Acc:MGI:3698435]	20	13	14	15	10	16	14.5877	0.225569	0.602127	0.37462	0.707943	0.951165	Up	NO
ENSMUSG00000043644	0610009L18Rik	RIKEN cDNA 0610009L18 gene [Source:MGI Symbol;Acc:MGI:1914088]	79	157	101	104	108	157	116.371	-0.0304645	0.395608	-0.0770068	0.938618	0.992569	Down	NO
ENSMUSG00000020831	0610010K14Rik	RIKEN cDNA 0610010K14 gene [Source:MGI Symbol;Acc:MGI:1915609]	146	154	238	204	199	253	200.316	-0.193227	0.396022	-0.487921	0.625606	0.938197	Down	NO
ENSMUSG00000107002	0610012G03Rik	RIKEN cDNA 0610012G03 gene [Source:MGI Symbol;Acc:MGI:1913301]	925	1014	1449	1035	955	1643	1162.03	0.0300833	0.355961	0.084513	0.932649	0.991868	Up	NO
ENSMUSG00000058706	0610030E20Rik	RIKEN cDNA 0610030E20 gene [Source:MGI Symbol;Acc:MGI:1915614]	473	483	39	647	648	1033	525.184	-1.23203	0.659673	-1.86763	0.0618132	0.550366	Down	NO
ENSMUSG00000097882	0610038B21Rik	RIKEN cDNA 0610038B21 gene [Source:MGI Symbol;Acc:MGI:1917595]	29	28	31	26	18	26	26.6251	0.373165	0.504472	0.739714	0.459473	0.888974	Up	NO
ENSMUSG00000058812	0610039K10Rik	RIKEN cDNA 0610039K10 gene [Source:MGI Symbol;Acc:MGI:1915636]	14	17	23	14	25	29	19.921	-0.187552	0.551146	-0.340294	0.733635	0.957271	Down	NO
ENSMUSG00000089889	0610040B10Rik	RIKEN cDNA 0610040B10 gene [Source:MGI Symbol;Acc:MGI:1914922]	32	53	50	43	31	66	45.5101	0.0688346	0.474197	0.14516	0.884584	0.981657	Up	NO
ENSMUSG00000090066	1110002E22Rik	RIKEN cDNA 1110002E22 gene [Source:MGI Symbol;Acc:MGI:1915066]	341	200	340	384	148	425	307.068	-0.0824347	0.486119	-0.169577	0.865343	0.978185	Down	NO
ENSMUSG00000071456	1110002L01Rik	RIKEN cDNA 1110002L01 gene [Source:MGI Symbol;Acc:MGI:1915821]	82	46	12	38	87	83	54.0946	-0.556002	0.585035	-0.950374	0.341922	0.847377	Down	NO
ENSMUSG00000030663	1110004F10Rik	RIKEN cDNA 1110004F10 gene [Source:MGI Symbol;Acc:MGI:1929274]	1422	1327	1020	1204	1351	2185	1366.92	-0.238971	0.20301	-1.17714	0.239138	0.796249	Down	NO
ENSMUSG00000107121	1110006O24Rik	RIKEN cDNA 1110006O24 gene [Source:MGI Symbol;Acc:MGI:1913373]	43	60	85	51	79	97	68.3534	-0.114144	0.444629	-0.256718	0.797396	0.969672	Down	NO
ENSMUSG00000097616	1110019D14Rik	RIKEN cDNA 1110019D14 gene [Source:MGI Symbol;Acc:MGI:1923561]	107	104	98	106	54	140	100.443	0.108611	0.41753	0.260129	0.794765	0.969672	Up	NO
ENSMUSG00000097047	1110020A21Rik	RIKEN cDNA 1110020A21 gene [Source:MGI Symbol;Acc:MGI:1915781]	4	11	21	8	15	16	12.6186	0.0841929	0.809431	0.104015	0.917157	0.989256	Up	NO
ENSMUSG00000037971	1110032A03Rik	RIKEN cDNA 1110032A03 gene [Source:MGI Symbol;Acc:MGI:1915971]	212	270	310	294	202	396	280.303	-0.0732867	0.388468	-0.188656	0.850363	0.978185	Down	NO
ENSMUSG00000046999	1110032F04Rik	RIKEN cDNA 1110032F04 gene [Source:MGI Symbol;Acc:MGI:1915975]	1045	2037	1048	310	1352	3219	1362.49	0.0719277	0.573179	0.125489	0.900136	0.986309	Up	NO
ENSMUSG00000092203	1110038B12Rik	RIKEN cDNA 1110038B12 gene [Source:MGI Symbol;Acc:MGI:1916013]	419	362	310	211	302	427	327.194	0.319129	0.208552	1.53021	0.125965	0.691124	Up	NO
ENSMUSG00000063236	1110038F14Rik	RIKEN cDNA 1110038F14 gene [Source:MGI Symbol;Acc:MGI:2152337]	439	448	350	350	362	605	413.455	0.00284493	0.236986	0.0120046	0.990422	0.998474	Up	NO
ENSMUSG00000085457	1110046J04Rik	RIKEN cDNA 1110046J04 gene [Source:MGI Symbol;Acc:MGI:1916058]	125	140	106	124	93	143	121.356	0.081717	0.350645	0.233048	0.815724	0.972387	Up	NO
ENSMUSG00000040591	1110051M20Rik	RIKEN cDNA 1110051M20 gene [Source:MGI Symbol;Acc:MGI:1915079]	900	1063	1008	771	932	1093	954.675	0.170395	0.274539	0.620657	0.534825	0.917117	Up	NO
ENSMUSG00000035171	1110059E24Rik	RIKEN cDNA 1110059E24 gene [Source:MGI Symbol;Acc:MGI:1913456]	497	428	371	254	354	618	401.603	0.214828	0.229571	0.935781	0.349386	0.850183	Up	NO
ENSMUSG00000032551	1110059G10Rik	RIKEN cDNA 1110059G10 gene [Source:MGI Symbol;Acc:MGI:1913452]	322	291	361	285	318	572	347.07	-0.130291	0.286662	-0.454512	0.649461	0.94274	Down	NO
ENSMUSG00000078570	1110065P20Rik	RIKEN cDNA 1110065P20 gene [Source:MGI Symbol;Acc:MGI:1916170]	350	412	427	242	321	478	364.544	0.330515	0.282875	1.16842	0.242639	0.797024	Up	NO
ENSMUSG00000043687	1190005I06Rik	RIKEN cDNA 1190005I06 gene [Source:MGI Symbol;Acc:MGI:1916168]	26	19	34	17	19	30	23.9183	0.386599	0.517502	0.747049	0.455034	0.887699	Up	NO
ENSMUSG00000063320	1190007I07Rik	RIKEN cDNA 1190007I07 gene [Source:MGI Symbol;Acc:MGI:3698433]	144	169	197	169	192	271	187.791	-0.192939	0.32665	-0.59066	0.554748	0.922279	Down	NO
ENSMUSG00000097290	1300002E11Rik	RIKEN cDNA 1300002E11 gene [Source:MGI Symbol;Acc:MGI:1919001]	156	156	139	200	198	266	183.16	-0.497879	0.283262	-1.75766	0.0788051	0.597374	Down	NO
ENSMUSG00000098912	1500004A13Rik	RIKEN cDNA 1500004A13 gene [Source:MGI Symbol;Acc:MGI:2442808]	317	125	138	181	254	402	221.562	-0.45441	0.358426	-1.26779	0.204873	0.773856	Down	NO
ENSMUSG00000087651	1500009L16Rik	RIKEN cDNA 1500009L16 gene [Source:MGI Symbol;Acc:MGI:1917034]	164	217	228	200	129	249	198.736	0.156962	0.399459	0.392937	0.694366	0.950082	Up	NO
ENSMUSG00000072694	1500011B03Rik	RIKEN cDNA 1500011B03 gene [Source:MGI Symbol;Acc:MGI:1913486]	551	549	421	378	479	745	502.029	0.0320075	0.210782	0.151851	0.879305	0.9802	Up	NO
ENSMUSG00000098702	1500015A07Rik	RIKEN cDNA 1500015A07 gene [Source:MGI Symbol;Acc:MGI:1916232]	120	111	100	93	99	125	106.658	0.122337	0.295237	0.414369	0.678604	0.946311	Up	NO
ENSMUSG00000101585	1600010M07Rik	RIKEN cDNA 1600010M07 gene [Source:MGI Symbol;Acc:MGI:1917031]	8	3	10	11	9	16	9.35963	-0.678786	0.779368	-0.870944	0.383785	0.859773	Down	NO
ENSMUSG00000050088	1600012H06Rik	RIKEN cDNA 1600012H06 gene [Source:MGI Symbol;Acc:MGI:1915162]	1454	923	461	176	229	322	567.469	1.99862	0.353311	5.65684	1.54e-08	2.72e-05		YES
ENSMUSG00000054676	1600014C10Rik	RIKEN cDNA 1600014C10 gene [Source:MGI Symbol;Acc:MGI:1919494]	619	805	842	734	570	1179	780.957	-0.009396	0.34818	-0.026986	0.978471	0.99671	Down	NO
ENSMUSG00000097048	1600020E01Rik	RIKEN cDNA 1600020E01 gene [Source:MGI Symbol;Acc:MGI:1919262]	368	279	404	482	513	675	447.252	-0.586417	0.307311	-1.90822	0.0563625	0.536486	Down	NO
ENSMUSG00000085984	1700001G11Rik	RIKEN cDNA 1700001G11 gene [Source:MGI Symbol;Acc:MGI:1916553]	15	20	12	9	6	22	13.3872	0.497618	0.657249	0.757123	0.448976	0.887065	Up	NO
ENSMUSG00000103746	1700001G17Rik	RIKEN cDNA 1700001G17 gene [Source:MGI Symbol;Acc:MGI:1914753]	2	15	21	12	16	25	15.0966	-0.256046	0.847701	-0.302047	0.762616	0.963096	Down	NO
ENSMUSG00000095040	1700001J03Rik	RIKEN cDNA 1700001J03 gene [Source:MGI Symbol;Acc:MGI:1916532]	2	13	25	39	41	47	28.1289	-1.50932	0.792294	-1.905	0.0567801	0.536995	Down	NO
ENSMUSG00000056508	1700001K19Rik	RIKEN cDNA 1700001K19 gene [Source:MGI Symbol;Acc:MGI:1913573]	2	10	9	7	11	12	8.47285	-0.362004	0.863213	-0.419368	0.674947	0.946311	Down	NO
ENSMUSG00000021534	1700001L19Rik	RIKEN cDNA 1700001L19 gene [Source:MGI Symbol;Acc:MGI:1916565]	3	6	24	19	5	19	13.3427	-0.235156	0.994994	-0.23634	0.813169	0.972111	Down	NO
ENSMUSG00000030030	1700003E16Rik	RIKEN cDNA 1700003E16 gene [Source:MGI Symbol;Acc:MGI:1919087]	24	13	9	7	12	18	12.9841	0.399316	0.628283	0.635566	0.525059	0.91411	Up	NO
ENSMUSG00000038523	1700003F12Rik	RIKEN cDNA 1700003F12 gene [Source:MGI Symbol;Acc:MGI:1922730]	7	4	8	19	8	24	11.5162	-1.35209	0.764703	-1.76812	0.0770407	0.595223	Down	NO
ENSMUSG00000026831	1700007K13Rik	RIKEN cDNA 1700007K13 gene [Source:MGI Symbol;Acc:MGI:1916577]	37	106	102	78	96	93	86.8411	-0.0184033	0.527116	-0.0349132	0.972149	0.996296	Down	NO
ENSMUSG00000097318	1700007L15Rik	RIKEN cDNA 1700007L15 gene [Source:MGI Symbol;Acc:MGI:1916581]	35	43	56	47	27	78	47.0433	-0.040059	0.505142	-0.0793023	0.936792	0.992258	Down	NO
ENSMUSG00000101225	1700008J07Rik	RIKEN cDNA 1700008J07 gene [Source:MGI Symbol;Acc:MGI:1916610]	153	176	147	144	165	234	166.246	-0.0957106	0.273839	-0.349514	0.726703	0.955667	Down	NO
ENSMUSG00000008028	1700008O03Rik	RIKEN cDNA 1700008O03 gene [Source:MGI Symbol;Acc:MGI:1916599]	15	9	18	19	25	16	17.3204	-0.487462	0.637112	-0.765112	0.444205	0.884516	Down	NO
ENSMUSG00000023873	1700010I14Rik	RIKEN cDNA 1700010I14 gene [Source:MGI Symbol;Acc:MGI:1914181]	48	55	61	49	67	105	62.0454	-0.284191	0.36525	-0.778071	0.436527	0.880988	Down	NO
ENSMUSG00000110424	1700012D14Rik	RIKEN cDNA 1700012D14 gene [Source:MGI Symbol;Acc:MGI:1922729]	71	31	16	57	75	54	49.6057	-0.731234	0.549654	-1.33035	0.183402	0.76074	Down	NO
ENSMUSG00000032300	1700017B05Rik	RIKEN cDNA 1700017B05 gene [Source:MGI Symbol;Acc:MGI:1921461]	2008	1259	807	722	1214	1533	1193.35	0.295256	0.299646	0.985349	0.324453	0.840451	Up	NO
ENSMUSG00000037910	1700018B24Rik	RIKEN cDNA 1700018B24 gene [Source:MGI Symbol;Acc:MGI:1913582]	10	11	15	3	4	18	9.63104	0.807932	0.817736	0.988011	0.323147	0.839814	Up	NO
ENSMUSG00000035085	1700020L24Rik	RIKEN cDNA 1700020L24 gene [Source:MGI Symbol;Acc:MGI:1913580]	21	47	21	24	31	64	32.8417	-0.25251	0.525825	-0.480217	0.631073	0.938533	Down	NO
ENSMUSG00000028451	1700022I11Rik	RIKEN cDNA 1700022I11 gene [Source:MGI Symbol;Acc:MGI:1914567]	188	186	78	74	97	228	132.199	0.322465	0.403062	0.80004	0.423688	0.875131	Up	NO
ENSMUSG00000097523	1700022N22Rik	RIKEN cDNA 1700022N22 gene [Source:MGI Symbol;Acc:MGI:1916681]	9	12	12	24	8	16	14.1032	-0.556781	0.747123	-0.745233	0.456131	0.887699	Down	NO
ENSMUSG00000032666	1700025G04Rik	RIKEN cDNA 1700025G04 gene [Source:MGI Symbol;Acc:MGI:1916649]	577	410	305	205	455	609	401.833	0.148895	0.305694	0.487072	0.626207	0.938493	Up	NO
ENSMUSG00000097321	1700028E10Rik	RIKEN cDNA 1700028E10 gene [Source:MGI Symbol;Acc:MGI:1916713]	41	45	22	49	61	21	40.9679	-0.37077	0.614525	-0.603343	0.54628	0.919387	Down	NO
ENSMUSG00000038782	1700028J19Rik	RIKEN cDNA 1700028J19 gene [Source:MGI Symbol;Acc:MGI:1917254]	11	11	9	7	9	22	10.7621	-0.12734	0.664488	-0.191636	0.848027	0.978185	Down	NO
ENSMUSG00000033053	1700028P14Rik	RIKEN cDNA 1700028P14 gene [Source:MGI Symbol;Acc:MGI:1914733]	0	46	150	19	8	52	48.6744	1.6857	1.85079	0.910798	0.362402	0.853999	Up	NO
ENSMUSG00000044916	1700029I15Rik	RIKEN cDNA 1700029I15 gene [Source:MGI Symbol;Acc:MGI:1916742]	34	44	65	56	71	92	59.6535	-0.477347	0.445291	-1.07199	0.283726	0.8178	Down	NO
ENSMUSG00000071103	1700029J07Rik	RIKEN cDNA 1700029J07 gene [Source:MGI Symbol;Acc:MGI:1916729]	88	80	110	235	159	216	150.409	-1.10886	0.420861	-2.63475	0.00841992	0.230887		YES
ENSMUSG00000091071	1700030C10Rik	RIKEN cDNA 1700030C10 gene [Source:MGI Symbol;Acc:MGI:1916763]	35	32	51	20	26	68	36.9532	0.277784	0.508437	0.546348	0.584827	0.928725	Up	NO
ENSMUSG00000099759	1700030C10Rik	RIKEN cDNA 1700030C10 gene [Source:MGI Symbol;Acc:MGI:1916763]	35	32	51	20	26	68	36.9532	0.277784	0.508437	0.546348	0.584827	0.928725	Up	NO
ENSMUSG00000031847	1700030J22Rik	RIKEN cDNA 1700030J22 gene [Source:MGI Symbol;Acc:MGI:1916778]	30	16	12	12	24	24	18.6992	0.00586613	0.552175	0.0106237	0.991524	0.998571	Up	NO
ENSMUSG00000052794	1700030K09Rik	RIKEN cDNA 1700030K09 gene [Source:MGI Symbol;Acc:MGI:1919504]	208	376	398	335	391	513	368.468	-0.206417	0.391977	-0.526605	0.598468	0.932134	Down	NO
ENSMUSG00000100969	1700030N03Rik	RIKEN cDNA 1700030N03 gene [Source:MGI Symbol;Acc:MGI:1917261]	17	8	18	8	28	20	15.9797	-0.260519	0.674067	-0.386488	0.699135	0.950634	Down	NO
ENSMUSG00000055833	1700034H15Rik	RIKEN cDNA 1700034H15 gene [Source:MGI Symbol;Acc:MGI:1921515]	12	7	11	24	26	39	19.1189	-1.481	0.544267	-2.72108	0.0065068	0.202285	Down	NO
ENSMUSG00000005983	1700037C18Rik	RIKEN cDNA 1700037C18 gene [Source:MGI Symbol;Acc:MGI:1920511]	67	131	101	90	80	113	97.4862	0.163432	0.425505	0.384091	0.700911	0.950634	Up	NO
ENSMUSG00000027327	1700037H04Rik	RIKEN cDNA 1700037H04 gene [Source:MGI Symbol;Acc:MGI:1914576]	429	391	353	234	466	480	380.055	0.096121	0.264413	0.363525	0.716212	0.952995	Up	NO
ENSMUSG00000043773	1700048O20Rik	RIKEN cDNA 1700048O20 gene [Source:MGI Symbol;Acc:MGI:1920637]	79	103	55	103	147	85	96.0541	-0.514879	0.450572	-1.14272	0.253154	0.800219	Down	NO
ENSMUSG00000070997	1700055D18Rik	RIKEN cDNA 1700055D18 gene [Source:MGI Symbol;Acc:MGI:1920655]	18	23	49	41	54	23	36.585	-0.354541	0.67998	-0.5214	0.602088	0.932402	Down	NO
ENSMUSG00000044854	1700056E22Rik	RIKEN cDNA 1700056E22 gene [Source:MGI Symbol;Acc:MGI:1920613]	31	63	54	19	26	41	38.8428	0.946877	0.49228	1.92345	0.0544235	0.531598	Up	NO
ENSMUSG00000038323	1700066M21Rik	RIKEN cDNA 1700066M21 gene [Source:MGI Symbol;Acc:MGI:1920717]	279	170	115	147	239	294	196.741	-0.211497	0.315678	-0.669978	0.502872	0.906675	Down	NO
ENSMUSG00000046408	1700067K01Rik	RIKEN cDNA 1700067K01 gene [Source:MGI Symbol;Acc:MGI:1920703]	32	17	24	25	31	43	27.7155	-0.3564	0.453316	-0.786206	0.431747	0.879308	Down	NO
ENSMUSG00000097080	1700086O06Rik	RIKEN cDNA 1700086O06 gene [Source:MGI Symbol;Acc:MGI:1920766]	88	117	128	101	109	180	118.374	-0.0913523	0.357196	-0.255748	0.798145	0.969672	Down	NO
ENSMUSG00000033029	1700088E04Rik	RIKEN cDNA 1700088E04 gene [Source:MGI Symbol;Acc:MGI:1920774]	41	57	42	57	44	71	51.6916	-0.23329	0.41726	-0.5591	0.576094	0.926167	Down	NO
ENSMUSG00000118506	1700094D03Rik	RIKEN cDNA 1700094D03 gene [Source:MGI Symbol;Acc:MGI:1920795]	52	32	87	153	161	219	115.334	-1.52244	0.469563	-3.24226	0.00118586	0.0902275		YES
ENSMUSG00000101856	1700096K18Rik	RIKEN cDNA 1700096K18 gene [Source:MGI Symbol;Acc:MGI:1920821]	84	122	135	97	116	167	118.776	-0.0206538	0.3732	-0.0553424	0.955866	0.994445	Down	NO
ENSMUSG00000101009	1700108F19Rik	RIKEN cDNA 1700108F19 gene [Source:MGI Symbol;Acc:MGI:1920814]	39	22	22	19	31	48	28.4319	-0.130709	0.44749	-0.292094	0.770215	0.96366	Down	NO
ENSMUSG00000008307	1700109H08Rik	RIKEN cDNA 1700109H08 gene [Source:MGI Symbol;Acc:MGI:1924286]	17	15	19	22	35	33	23.0903	-0.734681	0.49941	-1.4711	0.141264	0.709581	Down	NO
ENSMUSG00000096935	1700113A16Rik	RIKEN cDNA 1700113A16 gene [Source:MGI Symbol;Acc:MGI:1923892]	34	70	104	72	60	62	69.9011	0.175048	0.575083	0.304387	0.760833	0.962572	Up	NO
ENSMUSG00000100599	1700120C14Rik	RIKEN cDNA 1700120C14 gene [Source:MGI Symbol;Acc:MGI:1920850]	14	23	34	26	16	35	24.9439	0.0126317	0.615208	0.0205324	0.983619	0.997576	Up	NO
ENSMUSG00000040822	1700123O20Rik	RIKEN cDNA 1700123O20 gene [Source:MGI Symbol;Acc:MGI:1920893]	367	253	409	381	166	303	321.353	0.26493	0.48193	0.549728	0.582506	0.928343	Up	NO
ENSMUSG00000071653	1810009A15Rik	RIKEN cDNA 1810009A15 gene [Source:MGI Symbol;Acc:MGI:1913526]	171	146	217	147	106	174	161.469	0.392741	0.392446	1.00075	0.316948	0.836254	Up	NO
ENSMUSG00000078607	1810010H24Rik	RIKEN cDNA 1810010H24 gene [Source:MGI Symbol;Acc:MGI:1916316]	47	98	58	62	64	97	70.0043	-0.0318987	0.42883	-0.0743853	0.940704	0.992831	Down	NO
ENSMUSG00000022507	1810013L24Rik	RIKEN cDNA 1810013L24 gene [Source:MGI Symbol;Acc:MGI:1916303]	1053	645	470	615	600	1095	712.126	-0.0368762	0.294683	-0.125139	0.900414	0.986318	Down	NO
ENSMUSG00000097412	1810014B01Rik	RIKEN cDNA 1810014B01 gene [Source:MGI Symbol;Acc:MGI:1913513]	372	279	182	119	304	410	259.552	0.133658	0.35219	0.379506	0.704312	0.950634	Up	NO
ENSMUSG00000087331	1810021B22Rik	RIKEN cDNA 1810021B22 gene [Source:MGI Symbol;Acc:MGI:1916370]	26	40	51	36	38	48	40.1733	0.05076	0.491592	0.103257	0.917759	0.989684	Up	NO
ENSMUSG00000044145	1810024B03Rik	RIKEN cDNA 1810024B03 gene [Source:MGI Symbol;Acc:MGI:1925560]	32	69	87	76	47	27	60.793	0.280681	0.683747	0.410504	0.681436	0.946829	Up	NO
ENSMUSG00000044148	1810030O07Rik	RIKEN cDNA 1810030O07 gene [Source:MGI Symbol;Acc:MGI:1916405]	1028	849	583	564	855	1207	808.776	-0.000139096	0.22521	-0.000617626	0.999507	0.999655	Down	NO
ENSMUSG00000097101	1810034E14Rik	RIKEN cDNA 1810034E14 gene [Source:MGI Symbol;Acc:MGI:1913753]	81	125	112	97	80	138	105.072	0.114599	0.389479	0.294236	0.768578	0.96366	Up	NO
ENSMUSG00000054091	1810037I17Rik	RIKEN cDNA 1810037I17 gene [Source:MGI Symbol;Acc:MGI:1914954]	1060	1870	2699	1902	948	2613	1872.61	0.183356	0.512935	0.357465	0.720744	0.953356	Up	NO
ENSMUSG00000100680	1810044D09Rik	RIKEN cDNA 1810044D09 gene [Source:MGI Symbol;Acc:MGI:1917048]	18	51	45	53	48	44	44.6192	-0.29783	0.584781	-0.509302	0.610541	0.934439	Down	NO
ENSMUSG00000100277	1810053B23Rik	RIKEN cDNA 1810053B23 gene [Source:MGI Symbol;Acc:MGI:1917107]	7	5	1	8	35	11	10.8166	-2.07425	0.943996	-2.1973	0.0279987	0.414597	Down	NO
ENSMUSG00000035372	1810055G02Rik	RIKEN cDNA 1810055G02 gene [Source:MGI Symbol;Acc:MGI:1919306]	229	97	122	103	198	211	152.612	-0.124438	0.363561	-0.342274	0.732145	0.957118	Down	NO
ENSMUSG00000073155	1810058I24Rik	RIKEN cDNA 1810058I24 gene [Source:MGI Symbol;Acc:MGI:1914955]	1788	1636	1983	1470	2178	2767	1921.72	-0.123126	0.257036	-0.479023	0.631922	0.938533	Down	NO
ENSMUSG00000027713	1810062G17Rik	RIKEN cDNA 1810062G17 gene [Source:MGI Symbol;Acc:MGI:1919532]	27	38	23	19	28	39	28.0752	0.146594	0.453876	0.322982	0.746709	0.960172	Up	NO
ENSMUSG00000084925	1810062O18Rik	RIKEN cDNA 1810062O18 gene [Source:MGI Symbol;Acc:MGI:1922852]	16	31	22	25	53	31	29.6144	-0.590042	0.563453	-1.04719	0.295012	0.821942	Down	NO
ENSMUSG00000090925	1810064F22Rik	RIKEN cDNA 1810064F22 gene [Source:MGI Symbol;Acc:MGI:1917112]	50	17	15	29	45	36	30.8853	-0.45044	0.557847	-0.807461	0.419401	0.874896	Down	NO
ENSMUSG00000087165	2010001A14Rik	RIKEN cDNA 2010001A14 gene [Source:MGI Symbol;Acc:MGI:1923766]	46	66	80	31	55	94	60.1388	0.303987	0.449928	0.675635	0.499272	0.905245	Up	NO
ENSMUSG00000042041	2010003K11Rik	RIKEN cDNA 2010003K11 gene [Source:MGI Symbol;Acc:MGI:1917111]	41	228	296	395	18	271	223.496	-0.243804	1.31872	-0.184879	0.853324	0.978185	Down	NO
ENSMUSG00000091575	2010016I18Rik	RIKEN cDNA 2010016I18 gene [Source:MGI Symbol;Acc:MGI:1916456]	5	11	3	11	34	8	12.0811	-1.48886	0.901788	-1.65101	0.0987375	0.642657	Down	NO
ENSMUSG00000074829	2010315B03Rik	RIKEN cDNA 2010315B03 gene [Source:MGI Symbol;Acc:MGI:1919321]	325	339	250	369	344	513	349.705	-0.366636	0.268346	-1.36628	0.171851	0.747066	Down	NO
ENSMUSG00000030587	2200002D01Rik	RIKEN cDNA 2200002D01 gene [Source:MGI Symbol;Acc:MGI:1919525]	75	101	239	162	86	142	140.759	0.173234	0.603453	0.287071	0.774058	0.964868	Up	NO
ENSMUSG00000013083	2200002J24Rik	RIKEN cDNA 2200002J24 gene [Source:MGI Symbol;Acc:MGI:1916397]	19	41	36	36	15	37	31.352	0.193649	0.617756	0.313472	0.753922	0.960946	Up	NO
ENSMUSG00000021550	2210016F16Rik	RIKEN cDNA 2210016F16 gene [Source:MGI Symbol;Acc:MGI:1917403]	958	968	1066	807	862	1563	1009.35	0.0243988	0.26887	0.0907458	0.927695	0.991064	Up	NO
ENSMUSG00000029559	2210016L21Rik	RIKEN cDNA 2210016L21 gene [Source:MGI Symbol;Acc:MGI:1919607]	728	811	889	691	821	1190	839.764	-0.033891	0.275356	-0.123081	0.902043	0.986419	Down	NO
ENSMUSG00000039563	2210406O10Rik	RIKEN cDNA 2210406O10 gene [Source:MGI Symbol;Acc:MGI:1923960]	16	43	42	33	36	47	36.3851	-0.0714494	0.557546	-0.12815	0.89803	0.98554	Down	NO
ENSMUSG00000087380	2210408F21Rik	RIKEN cDNA 2210408F21 gene [Source:MGI Symbol;Acc:MGI:1920902]	37	46	57	64	38	89	54.8468	-0.34032	0.478358	-0.711434	0.476815	0.895535	Down	NO
ENSMUSG00000071252	2210408I21Rik	RIKEN cDNA 2210408I21 gene [Source:MGI Symbol;Acc:MGI:1919621]	111	121	95	72	85	135	100.336	0.270852	0.28842	0.939088	0.347685	0.849684	Up	NO
ENSMUSG00000081766	2210409E12Rik	RIKEN cDNA 2210409E12 gene [Source:MGI Symbol;Acc:MGI:1919631]	13	27	26	26	19	23	23.0061	0.0100842	0.609968	0.0165323	0.98681	0.997854	Up	NO
ENSMUSG00000078894	2210418O10Rik	RIKEN cDNA 2210418O10 gene [Source:MGI Symbol;Acc:MGI:1924208]	131	85	47	16	30	156	68.8407	0.656981	0.644304	1.01968	0.307882	0.829716	Up	NO
ENSMUSG00000032403	2300009A05Rik	RIKEN cDNA 2300009A05 gene [Source:MGI Symbol;Acc:MGI:1916728]	263	241	225	175	194	299	227.331	0.220865	0.239675	0.921517	0.356781	0.852509	Up	NO
ENSMUSG00000097354	2310001H17Rik	RIKEN cDNA 2310001H17 gene [Source:MGI Symbol;Acc:MGI:1923682]	18	27	22	33	31	40	28.4188	-0.566188	0.484768	-1.16796	0.242824	0.797024	Down	NO
ENSMUSG00000079283	2310009B15Rik	RIKEN cDNA 2310009B15 gene [Source:MGI Symbol;Acc:MGI:1916799]	188	260	201	137	233	286	211.665	0.113932	0.303457	0.375446	0.707329	0.951165	Up	NO
ENSMUSG00000097162	2310010J17Rik	RIKEN cDNA 2310010J17 gene [Source:MGI Symbol;Acc:MGI:1925579]	61	104	200	105	54	91	107.933	0.625977	0.606967	1.03132	0.302391	0.82758	Up	NO
ENSMUSG00000020133	2310011J03Rik	RIKEN cDNA 2310011J03 gene [Source:MGI Symbol;Acc:MGI:1913624]	818	665	755	676	561	1040	738.349	0.0615908	0.284451	0.216525	0.828578	0.97456	Up	NO
ENSMUSG00000049643	2310022A10Rik	RIKEN cDNA 2310022A10 gene [Source:MGI Symbol;Acc:MGI:1913617]	469	440	331	325	512	685	441.089	-0.189997	0.216863	-0.876115	0.380967	0.857811	Down	NO
ENSMUSG00000031983	2310022B05Rik	RIKEN cDNA 2310022B05 gene [Source:MGI Symbol;Acc:MGI:1916801]	2272	1513	1266	853	1616	2284	1545.87	0.205329	0.263977	0.777826	0.436672	0.880988	Up	NO
ENSMUSG00000032062	2310030G06Rik	RIKEN cDNA 2310030G06 gene [Source:MGI Symbol;Acc:MGI:1914202]	53	106	143	106	75	119	102.883	0.11435	0.524465	0.218032	0.827404	0.973857	Up	NO
ENSMUSG00000020441	2310033P09Rik	RIKEN cDNA 2310033P09 gene [Source:MGI Symbol;Acc:MGI:1915112]	464	568	786	550	570	1012	648.03	-0.0712846	0.363818	-0.195935	0.844661	0.977871	Down	NO
ENSMUSG00000062619	2310039H08Rik	RIKEN cDNA 2310039H08 gene [Source:MGI Symbol;Acc:MGI:1914351]	317	451	453	256	339	384	366.602	0.425476	0.332283	1.28046	0.200382	0.768442	Up	NO
ENSMUSG00000101655	2310040G24Rik	RIKEN cDNA 2310040G24 gene [Source:MGI Symbol;Acc:MGI:1916897]	19	55	66	25	39	87	46.9265	0.165028	0.607455	0.271672	0.785874	0.967195	Up	NO
ENSMUSG00000097768	2310043M15Rik	RIKEN cDNA 2310043M15 gene [Source:MGI Symbol;Acc:MGI:1919180]	9	3	1	25	9	20	11.2782	-2.16461	0.918373	-2.35701	0.0184228	0.339465	Down	NO
ENSMUSG00000040177	2310057M21Rik	RIKEN cDNA 2310057M21 gene [Source:MGI Symbol;Acc:MGI:1915527]	197	193	117	114	157	242	162.557	0.0833769	0.273667	0.304665	0.760621	0.962572	Up	NO
ENSMUSG00000050705	2310061I04Rik	RIKEN cDNA 2310061I04 gene [Source:MGI Symbol;Acc:MGI:1916912]	309	361	372	450	410	700	425.379	-0.47615	0.306112	-1.55548	0.119833	0.682025	Down	NO
ENSMUSG00000100084	2310068J16Rik	RIKEN cDNA 2310068J16 gene [Source:MGI Symbol;Acc:MGI:1917531]	35	30	35	16	27	45	30.0934	0.340634	0.442173	0.770364	0.441084	0.883722	Up	NO
ENSMUSG00000100291	2310069B03Rik	RIKEN cDNA 2310069B03 gene [Source:MGI Symbol;Acc:MGI:1916902]	7	17	25	13	5	12	13.8357	0.803511	0.814809	0.986133	0.324068	0.840451	Up	NO
ENSMUSG00000045411	2410002F23Rik	RIKEN cDNA 2410002F23 gene [Source:MGI Symbol;Acc:MGI:1914226]	842	893	1931	1057	1377	1614	1294.85	0.00784992	0.449513	0.0174631	0.986067	0.99779	Up	NO
ENSMUSG00000036873	2410004B18Rik	RIKEN cDNA 2410004B18 gene [Source:MGI Symbol;Acc:MGI:1913671]	279	221	246	184	243	351	246.415	0.0485416	0.240536	0.201806	0.840068	0.976516	Up	NO
ENSMUSG00000086841	2410006H16Rik	RIKEN cDNA 2410006H16 gene [Source:MGI Symbol;Acc:MGI:1916471]	554	947	679	194	393	404	526.019	1.27101	0.353194	3.59863	0.000319902	0.0438542		YES
ENSMUSG00000073164	2410018L13Rik	RIKEN cDNA 2410018L13 gene [Source:MGI Symbol;Acc:MGI:1916982]	28	42	39	32	44	66	40.6451	-0.238216	0.424719	-0.560879	0.57488	0.926167	Down	NO
ENSMUSG00000100017	2410022M11Rik	RIKEN cDNA 2410022M11 gene [Source:MGI Symbol;Acc:MGI:1917005]	173	205	276	137	137	224	191.973	0.527524	0.370466	1.42395	0.154462	0.727161	Up	NO
ENSMUSG00000096917	2500002B13Rik	RIKEN cDNA 2500002B13 gene [Source:MGI Symbol;Acc:MGI:1925603]	28	26	18	14	32	33	24.0743	-0.0339911	0.480329	-0.0707663	0.943584	0.992831	Down	NO
ENSMUSG00000073236	2500004C02Rik	RIKEN cDNA 2500004C02 gene [Source:MGI Symbol;Acc:MGI:1919576]	106	143	97	166	189	248	154.562	-0.723292	0.30571	-2.36594	0.0179842	0.33816	Down	NO
ENSMUSG00000071632	2510002D24Rik	RIKEN cDNA 2510002D24 gene [Source:MGI Symbol;Acc:MGI:1919557]	254	409	513	405	373	575	422.759	-0.0766345	0.410417	-0.186723	0.851877	0.978185	Down	NO
ENSMUSG00000043391	2510009E07Rik	RIKEN cDNA 2510009E07 gene [Source:MGI Symbol;Acc:MGI:1919440]	1471	1046	638	495	1014	1245	931.447	0.285541	0.309654	0.922129	0.356461	0.852351	Up	NO
ENSMUSG00000044496	2510039O18Rik	RIKEN cDNA 2510039O18 gene [Source:MGI Symbol;Acc:MGI:1924284]	1836	1732	1509	989	1661	2424	1621.65	0.13947	0.220228	0.633296	0.52654	0.914215	Up	NO
ENSMUSG00000031242	2610002M06Rik	RIKEN cDNA 2610002M06 gene [Source:MGI Symbol;Acc:MGI:1914278]	781	524	360	257	434	655	474.313	0.408219	0.287002	1.42236	0.154923	0.727329	Up	NO
ENSMUSG00000071793	2610005L07Rik	RIKEN cDNA 2610005L07 gene [Source:MGI Symbol;Acc:MGI:1914283]	205	107	70	99	205	195	139.095	-0.35014	0.396004	-0.884182	0.376598	0.857214	Down	NO
ENSMUSG00000060301	2610008E11Rik	RIKEN cDNA 2610008E11 gene [Source:MGI Symbol;Acc:MGI:1919378]	1336	769	518	837	1036	1465	946.169	-0.310891	0.303229	-1.02527	0.305237	0.82758	Down	NO
ENSMUSG00000087013	2610027K06Rik	RIKEN cDNA 2610027K06 gene [Source:MGI Symbol;Acc:MGI:1917159]	11	11	9	12	24	8	12.6927	-0.515201	0.736924	-0.699124	0.484474	0.897706	Down	NO
ENSMUSG00000085562	2610028E06Rik	RIKEN cDNA 2610028E06 gene [Source:MGI Symbol;Acc:MGI:1919645]	17	37	33	67	89	53	50.6085	-1.23021	0.554095	-2.22021	0.0264042	0.40126	Down	NO
ENSMUSG00000087259	2610035D17Rik	RIKEN cDNA 2610035D17 gene [Source:MGI Symbol;Acc:MGI:1919636]	231	173	97	66	116	184	136.115	0.561488	0.345545	1.62494	0.104176	0.652723	Up	NO
ENSMUSG00000071302	2610044O15Rik8	RIKEN cDNA 2610044O15 gene [Source:MGI Symbol;Acc:MGI:1919389]	276	162	156	227	249	352	228.94	-0.43116	0.276385	-1.56	0.11876	0.680059	Down	NO
ENSMUSG00000079671	2610203C22Rik	RIKEN cDNA 2610203C22 gene [Source:MGI Symbol;Acc:MGI:1919731]	24	7	4	11	17	29	13.9693	-0.65136	0.731527	-0.890412	0.373245	0.857115	Down	NO
ENSMUSG00000085236	2610206C17Rik	RIKEN cDNA 2610206C17 gene [Source:MGI Symbol;Acc:MGI:1919745]	1	8	4	16	14	9	9.1322	-1.59001	0.954533	-1.66575	0.0957635	0.636369	Down	NO
ENSMUSG00000100164	2610306M01Rik	RIKEN cDNA 2610306M01 gene [Source:MGI Symbol;Acc:MGI:1914420]	128	158	179	99	121	151	139.157	0.435709	0.344303	1.26548	0.205699	0.774555	Up	NO
ENSMUSG00000010277	2610507B11Rik	RIKEN cDNA 2610507B11 gene [Source:MGI Symbol;Acc:MGI:1919753]	5001	3245	2860	3128	3861	5327	3761.85	-0.0894984	0.219598	-0.407557	0.683599	0.947941	Down	NO
ENSMUSG00000097180	2700038G22Rik	RIKEN cDNA 2700038G22 gene [Source:MGI Symbol;Acc:MGI:1914444]	51	33	55	60	96	100	64.1765	-0.783347	0.391559	-2.00059	0.0454371	0.50486	Down	NO
ENSMUSG00000041789	2700046A07Rik	RIKEN cDNA 2700046A07 gene [Source:MGI Symbol;Acc:MGI:1919803]	53	65	41	31	45	73	49.2491	0.221035	0.372776	0.592942	0.55322	0.92158	Up	NO
ENSMUSG00000097787	2700046G09Rik	RIKEN cDNA 2700046G09 gene [Source:MGI Symbol;Acc:MGI:1914438]	71	155	180	144	126	209	148.145	-0.0994409	0.478559	-0.207792	0.835391	0.975981	Down	NO
ENSMUSG00000034601	2700049A03Rik	RIKEN cDNA 2700049A03 gene [Source:MGI Symbol;Acc:MGI:1924217]	362	383	282	190	427	509	342.539	0.00314788	0.293965	0.0107084	0.991456	0.998571	Up	NO
ENSMUSG00000117042	2700054A10Rik	RIKEN cDNA 2700054A10 gene [Source:MGI Symbol;Acc:MGI:1919828]	58	55	52	70	114	114	75.078	-0.770502	0.329426	-2.33892	0.0193393	0.346212	Down	NO
ENSMUSG00000024273	2700062C07Rik	RIKEN cDNA 2700062C07 gene [Source:MGI Symbol;Acc:MGI:1915296]	284	236	319	313	318	466	317.954	-0.293118	0.30322	-0.966685	0.333702	0.847117	Down	NO
ENSMUSG00000062198	2700097O09Rik	RIKEN cDNA 2700097O09 gene [Source:MGI Symbol;Acc:MGI:1919908]	250	227	237	225	376	464	285.478	-0.456895	0.251884	-1.81391	0.069692	0.576009	Down	NO
ENSMUSG00000098090	2700099C18Rik	RIKEN cDNA 2700099C18 gene [Source:MGI Symbol;Acc:MGI:1924272]	86	59	100	56	113	139	88.8248	-0.175852	0.389312	-0.451701	0.651485	0.943947	Down	NO
ENSMUSG00000087497	2810001G20Rik	RIKEN cDNA 2810001G20 gene [Source:MGI Symbol;Acc:MGI:1913706]	143	166	143	154	116	226	155.573	-0.047575	0.33658	-0.141348	0.887595	0.982401	Down	NO
ENSMUSG00000031984	2810004N23Rik	RIKEN cDNA 2810004N23 gene [Source:MGI Symbol;Acc:MGI:1913773]	702	552	460	296	468	672	503.455	0.365575	0.216092	1.69175	0.0906931	0.6213	Up	NO
ENSMUSG00000099881	2810013P06Rik	RIKEN cDNA 2810013P06 gene [Source:MGI Symbol;Acc:MGI:1914456]	360	499	474	391	323	672	445.457	0.0742496	0.343651	0.216061	0.82894	0.974697	Up	NO
ENSMUSG00000020491	2810021J22Rik	RIKEN cDNA 2810021J22 gene [Source:MGI Symbol;Acc:MGI:1917194]	277	174	119	152	227	299	197.625	-0.188932	0.301137	-0.627396	0.5304	0.915789	Down	NO
ENSMUSG00000049881	2810025M15Rik	RIKEN cDNA 2810025M15 gene [Source:MGI Symbol;Acc:MGI:1917203]	450	533	596	291	436	635	480.233	0.371097	0.300872	1.23341	0.217424	0.782928	Up	NO
ENSMUSG00000096995	2810029C07Rik	RIKEN cDNA 2810029C07 gene [Source:MGI Symbol;Acc:MGI:1919920]	26	27	48	25	37	30	32.7198	0.231334	0.539383	0.428886	0.668006	0.946311	Up	NO
ENSMUSG00000092574	2810047C21Rik1	RIKEN cDNA 2810047C21 gene 1 [Source:MGI Symbol;Acc:MGI:1919966]	47	54	32	35	92	86	54.872	-0.572052	0.419894	-1.36237	0.173081	0.749934	Down	NO
ENSMUSG00000086629	2810403D21Rik	RIKEN cDNA 2810403D21 gene [Source:MGI Symbol;Acc:MGI:1917214]	23	46	33	39	56	63	42.587	-0.522432	0.45667	-1.144	0.252623	0.800219	Down	NO
ENSMUSG00000018570	2810408A11Rik	RIKEN cDNA 2810408A11 gene [Source:MGI Symbol;Acc:MGI:1917669]	58	108	103	80	102	133	96.4489	-0.0953881	0.411545	-0.231781	0.816708	0.972759	Down	NO
ENSMUSG00000087213	2810408I11Rik	RIKEN cDNA 2810408I11 gene [Source:MGI Symbol;Acc:MGI:1917191]	10	35	51	23	14	40	29.3223	0.5233	0.723223	0.723567	0.469331	0.893659	Up	NO
ENSMUSG00000100594	2810414N06Rik	RIKEN cDNA 2810414N06 gene [Source:MGI Symbol;Acc:MGI:1919065]	55	71	59	40	65	69	58.8649	0.190733	0.367661	0.518774	0.603918	0.932486	Up	NO
ENSMUSG00000100876	2810454H06Rik	RIKEN cDNA 2810454H06 gene [Source:MGI Symbol;Acc:MGI:1920063]	31	68	58	50	38	74	53.0811	0.077619	0.496751	0.156253	0.875833	0.97959	Up	NO
ENSMUSG00000026227	2810459M11Rik	RIKEN cDNA 2810459M11 gene [Source:MGI Symbol;Acc:MGI:1920042]	0	6	26	17	5	28	13.9132	-0.367382	1.22806	-0.299156	0.764821	0.963646	Down	NO
ENSMUSG00000043833	2900005J15Rik	RIKEN cDNA 2900005J15 gene [Source:MGI Symbol;Acc:MGI:1914511]	46	45	66	148	182	203	113.044	-1.67191	0.374633	-4.4628	8.09e-06	0.00455319	Down	NO
ENSMUSG00000102014	2900009J06Rik	RIKEN cDNA 2900009J06 gene [Source:MGI Symbol;Acc:MGI:1920137]	14	13	34	7	7	11	14.8181	1.44859	0.734143	1.97317	0.0484767	0.510205	Up	NO
ENSMUSG00000051339	2900026A02Rik	RIKEN cDNA 2900026A02 gene [Source:MGI Symbol;Acc:MGI:1920194]	825	439	293	307	389	532	442.424	0.370967	0.333079	1.11375	0.265386	0.805991	Up	NO
ENSMUSG00000097277	2900076A07Rik	RIKEN cDNA 2900076A07 gene [Source:MGI Symbol;Acc:MGI:1920242]	95	97	82	110	135	174	112.532	-0.530736	0.278677	-1.90448	0.0568473	0.536995	Down	NO
ENSMUSG00000099632	2900093K20Rik	RIKEN cDNA 2900093K20 gene [Source:MGI Symbol;Acc:MGI:1915287]	40	66	56	80	38	57	58.2473	-0.119739	0.544867	-0.219759	0.826059	0.973786	Down	NO
ENSMUSG00000084885	3010001F23Rik	RIKEN cDNA 3010001F23 gene [Source:MGI Symbol;Acc:MGI:1922943]	18	20	10	14	23	34	18.7057	-0.453413	0.528641	-0.857694	0.391061	0.863463	Down	NO
ENSMUSG00000085355	3010003L21Rik	RIKEN cDNA 3010003L21 gene [Source:MGI Symbol;Acc:MGI:1924094]	75	79	64	38	64	103	67.402	0.235392	0.336036	0.700497	0.483617	0.897641	Up	NO
ENSMUSG00000026388	3110009E18Rik	RIKEN cDNA 3110009E18 gene [Source:MGI Symbol;Acc:MGI:1920353]	54	66	73	52	86	88	68.9087	-0.113642	0.381766	-0.297674	0.765952	0.96366	Down	NO
ENSMUSG00000025102	3110040N11Rik	RIKEN cDNA 3110040N11 gene [Source:MGI Symbol;Acc:MGI:1914540]	195	244	160	130	137	242	179.534	0.342562	0.292879	1.16964	0.242146	0.797024	Up	NO
ENSMUSG00000097503	3110045C21Rik	RIKEN cDNA 3110045C21 gene [Source:MGI Symbol;Acc:MGI:1914553]	24	81	182	155	26	129	106.041	-0.0142744	0.839259	-0.0170083	0.98643	0.99779	Down	NO
ENSMUSG00000085642	3110053B16Rik	RIKEN cDNA 3110053B16 gene [Source:MGI Symbol;Acc:MGI:1920435]	240	162	147	131	193	234	178.052	0.0479205	0.256105	0.187113	0.851572	0.978185	Up	NO
ENSMUSG00000085622	3110056K07Rik	RIKEN cDNA 3110056K07 gene [Source:MGI Symbol;Acc:MGI:1920454]	169	143	110	206	141	225	164.342	-0.430484	0.35209	-1.22266	0.22146	0.785207	Down	NO
ENSMUSG00000074635	3110070M22Rik	RIKEN cDNA 3110070M22 gene [Source:MGI Symbol;Acc:MGI:1914554]	4	5	21	17	27	4	14.1551	-0.646164	1.02634	-0.629581	0.528969	0.915007	Down	NO
ENSMUSG00000053553	3110082I17Rik	RIKEN cDNA 3110082I17 gene [Source:MGI Symbol;Acc:MGI:1920462]	172	185	125	84	130	209	144.35	0.320195	0.283661	1.12879	0.258985	0.802727	Up	NO
ENSMUSG00000097303	3110083C13Rik	RIKEN cDNA 3110083C13 gene [Source:MGI Symbol;Acc:MGI:1920458]	22	36	14	11	35	14	21.7458	0.296003	0.673373	0.439582	0.66024	0.945661	Up	NO
ENSMUSG00000063364	3300002I08Rik	RIKEN cDNA 3300002I08 gene [Source:MGI Symbol;Acc:MGI:1916527]	36	26	22	17	25	17	23.6509	0.520428	0.513952	1.0126	0.311251	0.832691	Up	NO
ENSMUSG00000031125	3830403N18Rik	RIKEN cDNA 3830403N18 gene [Source:MGI Symbol;Acc:MGI:1917941]	7	4	4	9	8	32	9.46742	-1.52276	0.799845	-1.90381	0.0569345	0.536995	Down	NO
ENSMUSG00000033111	3830406C13Rik	RIKEN cDNA 3830406C13 gene [Source:MGI Symbol;Acc:MGI:1917937]	440	443	464	380	448	647	460.661	-0.0232415	0.25054	-0.0927657	0.92609	0.991064	Down	NO
ENSMUSG00000071181	3830408C21Rik	RIKEN cDNA 3830408C21 gene [Source:MGI Symbol;Acc:MGI:1917940]	25	47	49	50	76	83	54.1966	-0.65737	0.46072	-1.42683	0.153628	0.726867	Down	NO
ENSMUSG00000075027	4631405J19Rik	RIKEN cDNA 4631405J19 gene [Source:MGI Symbol;Acc:MGI:3045383]	7	15	30	54	11	13	24.579	-0.682594	0.939331	-0.726681	0.467422	0.892604	Down	NO
ENSMUSG00000042579	4632404H12Rik	RIKEN cDNA 4632404H12 gene [Source:MGI Symbol;Acc:MGI:1921284]	209	180	122	196	258	309	205.417	-0.523219	0.257479	-2.03208	0.0421453	0.49099	Down	NO
ENSMUSG00000074024	4632427E13Rik	RIKEN cDNA 4632427E13 gene [Source:MGI Symbol;Acc:MGI:1915436]	45	28	10	38	35	57	33.8251	-0.640758	0.532776	-1.20268	0.229101	0.791131	Down	NO
ENSMUSG00000097203	4732419C18Rik	RIKEN cDNA 4732419C18 gene [Source:MGI Symbol;Acc:MGI:3045379]	6	29	21	40	18	49	27.2965	-0.824691	0.721341	-1.14327	0.252925	0.800219	Down	NO
ENSMUSG00000053714	4732471J01Rik	RIKEN cDNA 4732471J01 gene [Source:MGI Symbol;Acc:MGI:3603586]	11	2	5	21	22	21	13.5494	-1.8529	0.741263	-2.49965	0.0124315	0.289015	Down	NO
ENSMUSG00000097350	4732491K20Rik	RIKEN cDNA 4732491K20 gene [Source:MGI Symbol;Acc:MGI:3026975]	38	54	59	25	57	60	47.9149	0.246884	0.453876	0.543946	0.586479	0.928991	Up	NO
ENSMUSG00000109089	4833411C07Rik	RIKEN cDNA 4833411C07 gene [Source:MGI Symbol;Acc:MGI:1918874]	9	11	1	16	5	11	8.95009	-0.709198	0.979363	-0.724142	0.468978	0.893351	Down	NO
ENSMUSG00000086015	4833417C18Rik	RIKEN cDNA 4833417C18 gene [Source:MGI Symbol;Acc:MGI:1921156]	11	13	14	25	17	31	18.3894	-0.867108	0.576395	-1.50436	0.132488	0.697825	Down	NO
ENSMUSG00000085287	4833418N02Rik	RIKEN cDNA 4833418N02 gene [Source:MGI Symbol;Acc:MGI:1921847]	52	39	39	34	48	49	42.6865	0.0498426	0.377865	0.131906	0.895059	0.984232	Up	NO
ENSMUSG00000117401	4833419F23Rik	RIKEN cDNA 4833419F23 gene [Source:MGI Symbol;Acc:MGI:1921165]	23	6	18	18	20	35	19.1264	-0.532604	0.616637	-0.863725	0.387739	0.861241	Down	NO
ENSMUSG00000062822	4833420G17Rik	RIKEN cDNA 4833420G17 gene [Source:MGI Symbol;Acc:MGI:1914642]	659	650	1027	1183	1380	1783	1098.42	-0.776218	0.351745	-2.20676	0.0273308	0.410014	Down	NO
ENSMUSG00000074782	4833422C13Rik	RIKEN cDNA 4833422C13 gene [Source:MGI Symbol;Acc:MGI:3603826]	99	56	95	48	55	101	73.5076	0.425891	0.383886	1.10942	0.267248	0.807637	Up	NO
ENSMUSG00000118087	4833438C02Rik	RIKEN cDNA 4833438C02 gene [Source:MGI Symbol;Acc:MGI:2147599]	179	175	170	256	204	276	210.166	-0.458426	0.333978	-1.37262	0.16987	0.746002	Down	NO
ENSMUSG00000025871	4833439L19Rik	RIKEN cDNA 4833439L19 gene [Source:MGI Symbol;Acc:MGI:1921162]	1640	2021	1696	1090	1376	2631	1678.54	0.234828	0.271213	0.865841	0.386577	0.860699	Up	NO
ENSMUSG00000097626	4921504A21Rik	RIKEN cDNA 4921504A21 gene [Source:MGI Symbol;Acc:MGI:1918082]	24	30	18	26	46	40	29.9228	-0.570802	0.464078	-1.22997	0.218708	0.783495	Down	NO
ENSMUSG00000029828	4921507P07Rik	RIKEN cDNA 4921507P07 gene [Source:MGI Symbol;Acc:MGI:1918071]	7	19	9	13	23	51	18.5264	-1.09519	0.655235	-1.67145	0.0946335	0.633112	Down	NO
ENSMUSG00000036934	4921524J17Rik	RIKEN cDNA 4921524J17 gene [Source:MGI Symbol;Acc:MGI:1913964]	547	590	408	338	380	655	470.345	0.276412	0.240578	1.14895	0.250576	0.800219	Up	NO
ENSMUSG00000085704	4921531C22Rik	RIKEN cDNA 4921531C22 gene [Source:MGI Symbol;Acc:MGI:1913980]	52	56	63	47	52	74	56.6736	0.0885524	0.370897	0.238752	0.811298	0.971641	Up	NO
ENSMUSG00000087354	4930404I05Rik	RIKEN cDNA 4930404I05 gene [Source:MGI Symbol;Acc:MGI:1914644]	36	43	45	107	89	46	64.654	-1.02825	0.570211	-1.80328	0.0713436	0.581107	Down	NO
ENSMUSG00000020234	4930404N11Rik	RIKEN cDNA 4930404N11 gene [Source:MGI Symbol;Acc:MGI:1921072]	20	6	3	8	16	32	12.5593	-0.850372	0.787984	-1.07917	0.28051	0.816365	Down	NO
ENSMUSG00000086638	4930405A21Rik	RIKEN cDNA 4930405A21 gene [Source:MGI Symbol;Acc:MGI:1922096]	10	14	13	9	10	7	10.7682	0.543174	0.71276	0.762072	0.446017	0.885486	Up	NO
ENSMUSG00000100281	4930422M22Rik	RIKEN cDNA 4930422M22 gene [Source:MGI Symbol;Acc:MGI:1921024]	20	7	9	29	11	35	18.0422	-1.05576	0.691029	-1.52781	0.12656	0.691124	Down	NO
ENSMUSG00000043168	4930426D05Rik	RIKEN cDNA 4930426D05 gene [Source:MGI Symbol;Acc:MGI:1921894]	435	401	322	610	1023	1108	623.46	-1.15827	0.22946	-5.04779	4.47e-07	0.000546709	Down	NO
ENSMUSG00000026736	4930426L09Rik	RIKEN cDNA 4930426L09 gene [Source:MGI Symbol;Acc:MGI:1921879]	18	24	11	6	18	29	16.4189	0.175317	0.625919	0.280096	0.779404	0.966429	Up	NO
ENSMUSG00000086918	4930429F24Rik	RIKEN cDNA 4930429F24 gene [Source:MGI Symbol;Acc:MGI:1921883]	13	7	12	10	12	29	12.9249	-0.505474	0.645247	-0.783381	0.433403	0.879721	Down	NO
ENSMUSG00000046567	4930430F08Rik	RIKEN cDNA 4930430F08 gene [Source:MGI Symbol;Acc:MGI:1921197]	207	219	233	207	211	340	231.765	-0.0930931	0.289771	-0.321264	0.74801	0.960273	Down	NO
ENSMUSG00000075042	4930431P03Rik	RIKEN cDNA 4930431P03 gene [Source:MGI Symbol;Acc:MGI:1921145]	3	0	20	6	11	15	9.21178	-0.185976	1.24149	-0.1498	0.880922	0.980299	Down	NO
ENSMUSG00000102224	4930447F24Rik	RIKEN cDNA 4930447F24 gene [Source:MGI Symbol;Acc:MGI:1924123]	5	3	6	81	14	4	22.9401	-3.09765	1.12175	-2.76143	0.00575491	0.190162		YES
ENSMUSG00000059920	4930453N24Rik	RIKEN cDNA 4930453N24 gene [Source:MGI Symbol;Acc:MGI:1914859]	243	526	461	389	481	247	406.818	0.148495	0.514943	0.288372	0.773062	0.964326	Up	NO
ENSMUSG00000085761	4930455G09Rik	RIKEN cDNA 4930455G09 gene [Source:MGI Symbol;Acc:MGI:1926167]	13	7	11	11	12	32	13.2974	-0.661211	0.643331	-1.02779	0.304048	0.82758	Down	NO
ENSMUSG00000060029	4930473A02Rik	RIKEN cDNA 4930473A02 gene [Source:MGI Symbol;Acc:MGI:2447823]	8	8	15	5	17	15	11.0618	-0.080646	0.747653	-0.107866	0.914102	0.988295	Down	NO
ENSMUSG00000117328	4930474M22Rik	RIKEN cDNA 4930474M22 gene [Source:MGI Symbol;Acc:MGI:1922167]	43	35	13	68	92	87	54.733	-1.44266	0.457162	-3.15568	0.00160125	0.101446	Down	NO
ENSMUSG00000086938	4930481A15Rik	RIKEN cDNA 4930481A15 gene [Source:MGI Symbol;Acc:MGI:1922181]	110	165	112	112	170	213	142.743	-0.240119	0.321535	-0.74679	0.45519	0.887699	Down	NO
ENSMUSG00000050345	4930486L24Rik	RIKEN cDNA 4930486L24 gene [Source:MGI Symbol;Acc:MGI:1922258]	116	153	205	426	68	110	200.018	-0.506599	0.759687	-0.666853	0.504866	0.90732	Down	NO
ENSMUSG00000044906	4930503L19Rik	RIKEN cDNA 4930503L19 gene [Source:MGI Symbol;Acc:MGI:1922045]	372	301	332	364	410	659	392.772	-0.406	0.237763	-1.70759	0.0877132	0.614228	Down	NO
ENSMUSG00000087478	4930506C21Rik	RIKEN cDNA 4930506C21 gene [Source:MGI Symbol;Acc:MGI:1922310]	15	13	9	11	15	10	12.1384	0.0440557	0.653075	0.0674589	0.946216	0.9931	Up	NO
ENSMUSG00000086607	4930511M06Rik	RIKEN cDNA 4930511M06 gene [Source:MGI Symbol;Acc:MGI:1922334]	59	36	41	24	76	69	48.2952	-0.198779	0.451628	-0.440138	0.659837	0.945661	Down	NO
ENSMUSG00000107622	4930512J16Rik	RIKEN cDNA 4930512J16 gene [Source:MGI Symbol;Acc:MGI:1922381]	3	1	3	10	8	30	8.1807	-2.5886	0.941207	-2.7503	0.00595409	0.194169		YES
ENSMUSG00000074136	4930513N10Rik	RIKEN cDNA 4930513N10 gene [Source:MGI Symbol;Acc:MGI:2443064]	31	24	16	24	32	33	25.969	-0.288354	0.461797	-0.624418	0.532353	0.916493	Down	NO
ENSMUSG00000092183	4930515G01Rik	RIKEN cDNA 4930515G01 gene [Source:MGI Symbol;Acc:MGI:1914892]	15	23	14	12	18	14	15.9823	0.294295	0.595746	0.493994	0.62131	0.937611	Up	NO
ENSMUSG00000074039	4930520O04Rik	RIKEN cDNA 4930520O04 gene [Source:MGI Symbol;Acc:MGI:1922366]	40	31	20	115	80	74	61.8386	-1.64514	0.503213	-3.26926	0.00107828	0.0861649	Down	NO
ENSMUSG00000072762	4930522L14Rik	RIKEN cDNA 4930522L14 gene [Source:MGI Symbol;Acc:MGI:1925270]	111	122	101	204	93	199	139.412	-0.560594	0.445158	-1.25932	0.207916	0.776565	Down	NO
ENSMUSG00000090394	4930523C07Rik	RIKEN cDNA 4930523C07 gene [Source:MGI Symbol;Acc:MGI:1914897]	463	276	322	211	338	430	327.57	0.21163	0.261573	0.809067	0.418476	0.874896	Up	NO
ENSMUSG00000097276	4930525G20Rik	RIKEN cDNA 4930525G20 gene [Source:MGI Symbol;Acc:MGI:2443505]	22	23	37	31	29	51	31.765	-0.302467	0.499272	-0.605815	0.544638	0.919387	Down	NO
ENSMUSG00000097032	4930539J05Rik	RIKEN cDNA 4930539J05 gene [Source:MGI Symbol;Acc:MGI:1922477]	16	16	23	18	24	29	20.752	-0.255215	0.526448	-0.484786	0.627828	0.938533	Down	NO
ENSMUSG00000005131	4930550C14Rik	RIKEN cDNA 4930550C14 gene [Source:MGI Symbol;Acc:MGI:1922561]	53	66	68	63	64	52	62.4069	0.0851485	0.450839	0.188867	0.850197	0.978185	Up	NO
ENSMUSG00000096971	4930556M19Rik	RIKEN cDNA 4930556M19 gene [Source:MGI Symbol;Acc:MGI:1922509]	134	155	160	204	164	226	174.611	-0.351815	0.360176	-0.976787	0.328675	0.844462	Down	NO
ENSMUSG00000022518	4930562C15Rik	RIKEN cDNA 4930562C15 gene [Source:MGI Symbol;Acc:MGI:1926059]	28	20	36	45	18	14	28.8873	0.0161336	0.730342	0.0220905	0.982376	0.997576	Up	NO
ENSMUSG00000053574	4930563E22Rik	RIKEN cDNA 4930563E22 gene [Source:MGI Symbol;Acc:MGI:1922554]	70	24	17	27	33	51	34.6525	0.0210139	0.544661	0.0385815	0.969224	0.996025	Up	NO
ENSMUSG00000084834	4930565N06Rik	RIKEN cDNA 4930565N06 gene [Source:MGI Symbol;Acc:MGI:1915556]	14	10	0	9	10	10	8.46702	-0.342425	1.03718	-0.33015	0.741287	0.959806	Down	NO
ENSMUSG00000087440	4930577N17Rik	RIKEN cDNA 4930577N17 gene [Source:MGI Symbol;Acc:MGI:1914996]	69	67	60	60	60	98	67.3281	-0.0619584	0.32482	-0.190747	0.848724	0.978185	Down	NO
ENSMUSG00000097587	4930578M01Rik	RIKEN cDNA 4930578M01 gene [Source:MGI Symbol;Acc:MGI:1923201]	15	10	11	19	23	7	14.7436	-0.523825	0.750109	-0.698332	0.48497	0.897811	Down	NO
ENSMUSG00000027811	4930579G24Rik	RIKEN cDNA 4930579G24 gene [Source:MGI Symbol;Acc:MGI:1923189]	75	55	43	20	73	92	55.4837	0.0602714	0.4617	0.130542	0.896137	0.984414	Up	NO
ENSMUSG00000051074	4930579K19Rik	RIKEN cDNA 4930579K19 gene [Source:MGI Symbol;Acc:MGI:1923131]	15	31	26	15	12	26	20.7526	0.584015	0.587853	0.993472	0.32048	0.837101	Up	NO
ENSMUSG00000070315	4930581F22Rik	RIKEN cDNA 4930581F22 gene [Source:MGI Symbol;Acc:MGI:1926184]	242	175	328	353	683	603	388.006	-1.01807	0.389138	-2.61622	0.0088909	0.238886	Down	NO
ENSMUSG00000031938	4931406C07Rik	RIKEN cDNA 4931406C07 gene [Source:MGI Symbol;Acc:MGI:1918234]	967	1104	714	848	837	1436	954.78	-0.0784279	0.258382	-0.303535	0.761482	0.962664	Down	NO
ENSMUSG00000022179	4931414P19Rik	RIKEN cDNA 4931414P19 gene [Source:MGI Symbol;Acc:MGI:1921609]	221	227	101	107	200	239	173.759	0.0930979	0.347896	0.267603	0.789005	0.967476	Up	NO
ENSMUSG00000014837	4931428F04Rik	RIKEN cDNA 4931428F04 gene [Source:MGI Symbol;Acc:MGI:1921606]	216	229	160	200	384	282	240.539	-0.468556	0.334854	-1.39929	0.161728	0.733749	Down	NO
ENSMUSG00000086727	4931428L18Rik	RIKEN cDNA 4931428L18 gene [Source:MGI Symbol;Acc:MGI:1918238]	18	11	28	2	10	18	14.0851	1.19679	0.777575	1.53914	0.123771	0.68751	Up	NO
ENSMUSG00000074580	4931440P22Rik	RIKEN cDNA 4931440P22 gene [Source:MGI Symbol;Acc:MGI:1918254]	44	63	66	41	50	58	53.7941	0.317756	0.418429	0.759403	0.447611	0.886833	Up	NO
ENSMUSG00000037270	4932438A13Rik	RIKEN cDNA 4932438A13 gene [Source:MGI Symbol;Acc:MGI:2444631]	1826	994	640	1052	1408	1742	1218.48	-0.261406	0.328656	-0.79538	0.426393	0.876612	Down	NO
ENSMUSG00000097216	4932441J04Rik	RIKEN cDNA 4932441J04 gene [Source:MGI Symbol;Acc:MGI:2441691]	34	19	20	20	30	44	26.4099	-0.268303	0.452271	-0.593236	0.553023	0.92158	Down	NO
ENSMUSG00000086796	4932702P03Rik	RIKEN cDNA 4932702P03 gene [Source:MGI Symbol;Acc:MGI:1921673]	13	11	9	7	9	11	9.76893	0.362414	0.664168	0.545666	0.585295	0.928771	Up	NO
ENSMUSG00000097908	4933404O12Rik	RIKEN cDNA 4933404O12 gene [Source:MGI Symbol;Acc:MGI:1914002]	132	12	42	32	83	105	61.9605	-0.173359	0.701661	-0.247069	0.804855	0.970122	Down	NO
ENSMUSG00000097494	4933406C10Rik	RIKEN cDNA 4933406C10 gene [Source:MGI Symbol;Acc:MGI:1921326]	15	17	12	16	26	22	17.6985	-0.48149	0.545581	-0.882528	0.377492	0.857214	Down	NO
ENSMUSG00000087396	4933407K13Rik	RIKEN cDNA 4933407K13 gene [Source:MGI Symbol;Acc:MGI:1921646]	66	67	76	142	137	155	107.294	-1.00718	0.365234	-2.75764	0.00582194	0.191282	Down	NO
ENSMUSG00000112627	4933412E12Rik	RIKEN cDNA 4933412E12 gene [Source:MGI Symbol;Acc:MGI:1918336]	89	95	96	145	125	192	122.215	-0.649555	0.334491	-1.94192	0.0521469	0.523217	Down	NO
ENSMUSG00000021874	4933413J09Rik	RIKEN cDNA 4933413J09 gene [Source:MGI Symbol;Acc:MGI:1918356]	29	63	48	53	56	93	55.8132	-0.393274	0.454449	-0.865388	0.386826	0.860763	Down	NO
ENSMUSG00000071763	4933416I08Rik	RIKEN cDNA 4933416I08 gene [Source:MGI Symbol;Acc:MGI:1918409]	53	66	151	105	96	113	100.227	-0.106253	0.549058	-0.193519	0.846553	0.978009	Down	NO
ENSMUSG00000085037	4933421O10Rik	RIKEN cDNA 4933421O10 gene [Source:MGI Symbol;Acc:MGI:1918323]	251	224	186	143	218	277	209.463	0.147427	0.230816	0.638721	0.523004	0.91411	Up	NO
ENSMUSG00000055403	4933427D06Rik	RIKEN cDNA 4933427D06 gene [Source:MGI Symbol;Acc:MGI:3026922]	13	10	32	4	28	4	15.7496	0.720002	0.971308	0.741271	0.458529	0.888502	Up	NO
ENSMUSG00000020807	4933427D14Rik	RIKEN cDNA 4933427D14 gene [Source:MGI Symbol;Acc:MGI:1921727]	239	9	6	2	326	351	131.568	-1.3617	1.82449	-0.746346	0.455458	0.887699	Down	NO
ENSMUSG00000086968	4933431E20Rik	RIKEN cDNA 4933431E20 gene [Source:MGI Symbol;Acc:MGI:3584041]	305	196	11	21	419	365	194.595	-0.554811	1.3186	-0.420758	0.673932	0.946311	Down	NO
ENSMUSG00000118504	4933434E20Rik	RIKEN cDNA 4933434E20 gene [Source:MGI Symbol;Acc:MGI:1914027]	389	398	448	350	383	655	426.326	-0.0373488	0.278717	-0.134003	0.8934	0.983641	Down	NO
ENSMUSG00000027942	4933434E20Rik	RIKEN cDNA 4933434E20 gene [Source:MGI Symbol;Acc:MGI:1914027]	389	398	448	350	383	655	426.326	-0.0373488	0.278717	-0.134003	0.8934	0.983641	Down	NO
ENSMUSG00000072893	4933439C10Rik	RIKEN cDNA 4933439C10 gene [Source:MGI Symbol;Acc:MGI:1921726]	297	207	309	391	448	660	373.963	-0.776705	0.29592	-2.62471	0.00867225	0.235335	Down	NO
ENSMUSG00000085184	4933439K11Rik	RIKEN cDNA 4933439K11 gene [Source:MGI Symbol;Acc:MGI:1918569]	7	5	16	28	4	13	13.2927	-0.730588	0.970358	-0.752905	0.451507	0.887571	Down	NO
ENSMUSG00000051940	5031410I06Rik	RIKEN cDNA 5031410I06 gene [Source:MGI Symbol;Acc:MGI:3036277]	49	19	16	36	111	66	47.1274	-1.33027	0.561909	-2.36741	0.0179133	0.33816	Down	NO
ENSMUSG00000073147	5031425E22Rik	RIKEN cDNA 5031425E22 gene [Source:MGI Symbol;Acc:MGI:1923227]	328	317	498	493	442	611	449.689	-0.347418	0.377731	-0.91975	0.357703	0.853115	Down	NO
ENSMUSG00000036046	5031439G07Rik	RIKEN cDNA 5031439G07 gene [Source:MGI Symbol;Acc:MGI:2444899]	1489	1022	531	962	981	2106	1106.22	-0.334247	0.34618	-0.965528	0.33428	0.847117	Down	NO
ENSMUSG00000096932	5033403F01Rik	RIKEN cDNA 5033403F01 gene [Source:MGI Symbol;Acc:MGI:1923208]	9	12	15	6	9	12	10.4382	0.559629	0.693859	0.806546	0.419928	0.874896	Up	NO
ENSMUSG00000113769	5033406O09Rik	RIKEN cDNA 5033406O09 gene [Source:MGI Symbol;Acc:MGI:1923205]	40	51	79	50	25	64	52.3159	0.40556	0.546433	0.742196	0.457969	0.888502	Up	NO
ENSMUSG00000097251	5033417F24Rik	RIKEN cDNA 5033417F24 gene [Source:MGI Symbol;Acc:MGI:1923245]	26	10	10	27	21	19	18.9428	-0.619732	0.643411	-0.963198	0.335448	0.847117	Down	NO
ENSMUSG00000038152	5033430I15Rik	RIKEN cDNA 5033430I15 gene [Source:MGI Symbol;Acc:MGI:1923250]	45	63	72	20	16	53	44.3431	1.22569	0.511692	2.39537	0.0166037	0.323326	Up	NO
ENSMUSG00000087455	5330411J11Rik	RIKEN cDNA 5330411J11 gene [Source:MGI Symbol;Acc:MGI:1923926]	27	32	26	39	45	77	39.2477	-0.801852	0.394623	-2.03194	0.0421592	0.49099	Down	NO
ENSMUSG00000085776	5430402O13Rik	RIKEN cDNA 5430402O13 gene [Source:MGI Symbol;Acc:MGI:1918631]	21	24	27	16	14	19	20.358	0.63412	0.537619	1.1795	0.2382	0.796249	Up	NO
ENSMUSG00000072763	5430403G16Rik	RIKEN cDNA 5430403G16 gene [Source:MGI Symbol;Acc:MGI:1924450]	135	181	179	316	151	278	211.365	-0.573041	0.462809	-1.23818	0.21565	0.781331	Down	NO
ENSMUSG00000085741	5430405H02Rik	RIKEN cDNA 5430405H02 gene [Source:MGI Symbol;Acc:MGI:1921737]	245	269	268	160	266	574	278.399	-0.135737	0.347153	-0.391	0.695797	0.95029	Down	NO
ENSMUSG00000097772	5430416N02Rik	RIKEN cDNA 5430416N02 gene [Source:MGI Symbol;Acc:MGI:1918676]	126	82	104	80	92	129	99.8667	0.134095	0.308057	0.435295	0.663348	0.945681	Up	NO
ENSMUSG00000087174	5530601H04Rik	RIKEN cDNA 5530601H04 gene [Source:MGI Symbol;Acc:MGI:1918695]	314	264	173	151	380	493	276.113	-0.311342	0.335725	-0.927373	0.353733	0.851714	Down	NO
ENSMUSG00000087424	5730405O15Rik	RIKEN cDNA 5730405O15 gene [Source:MGI Symbol;Acc:MGI:1917739]	31	40	25	51	74	74	48.0165	-0.986769	0.395533	-2.49478	0.0126035	0.290292	Down	NO
ENSMUSG00000073755	5730409E04Rik	RIKEN cDNA 5730409E04Rik gene [Source:MGI Symbol;Acc:MGI:3609248]	493	386	507	67	362	485	365.378	0.844834	0.505892	1.66999	0.0949213	0.633392	Up	NO
ENSMUSG00000097766	5730420D15Rik	RIKEN cDNA 5730420D15 gene [Source:MGI Symbol;Acc:MGI:1917773]	11	6	12	17	27	21	15.5377	-1.10501	0.629504	-1.75537	0.0791969	0.597374	Down	NO
ENSMUSG00000057181	5730455P16Rik	RIKEN cDNA 5730455P16 gene [Source:MGI Symbol;Acc:MGI:1917841]	534	531	470	411	485	669	505.552	0.059951	0.221295	0.27091	0.78646	0.967427	Up	NO
ENSMUSG00000029089	5730480H06Rik	RIKEN cDNA 5730480H06 gene [Source:MGI Symbol;Acc:MGI:1917842]	217	245	217	212	256	329	241.649	-0.142203	0.264774	-0.537071	0.591218	0.92964	Down	NO
ENSMUSG00000073197	5730507C01Rik	RIKEN cDNA 5730507C01 gene [Source:MGI Symbol;Acc:MGI:1917882]	31	19	17	18	21	19	20.5715	0.21781	0.524144	0.415553	0.677737	0.946311	Up	NO
ENSMUSG00000110148	5830408C22Rik	RIKEN cDNA 5830408C22 gene [Source:MGI Symbol;Acc:MGI:1921994]	27	18	30	38	33	45	31.7597	-0.568036	0.48238	-1.17757	0.238968	0.796249	Down	NO
ENSMUSG00000097471	5830432E09Rik	RIKEN cDNA 5830432E09 gene [Source:MGI Symbol;Acc:MGI:1915015]	15	9	1	7	9	11	8.15013	-0.124048	0.905928	-0.136929	0.891087	0.983459	Down	NO
ENSMUSG00000084803	5830444B04Rik	RIKEN cDNA 5830444B04 gene [Source:MGI Symbol;Acc:MGI:3603170]	64	64	28	37	57	67	50.6937	0.0158905	0.405272	0.0392094	0.968723	0.995861	Up	NO
ENSMUSG00000052658	5830454E08Rik	RIKEN cDNA 5830454E08 gene [Source:MGI Symbol;Acc:MGI:1923350]	16	31	21	32	11	18	22.5541	0.113426	0.700161	0.162	0.871306	0.979188	Up	NO
ENSMUSG00000106951	5930430L01Rik	RIKEN cDNA 5930430L01 gene [Source:MGI Symbol;Acc:MGI:2443110]	53	84	122	91	74	113	90.9018	0.0116358	0.486359	0.0239243	0.980913	0.997395	Up	NO
ENSMUSG00000097760	6030442K20Rik	RIKEN cDNA 6030442K20 gene [Source:MGI Symbol;Acc:MGI:1925126]	14	11	13	7	25	15	13.7851	-0.212659	0.668489	-0.31812	0.750394	0.960273	Down	NO
ENSMUSG00000097207	6030443J06Rik	RIKEN cDNA 6030443J06 gene [Source:MGI Symbol;Acc:MGI:2444595]	11	10	3	10	9	14	9.14656	-0.432967	0.751254	-0.576326	0.564395	0.92364	Down	NO
ENSMUSG00000022195	6030458C11Rik	RIKEN cDNA 6030458C11 gene [Source:MGI Symbol;Acc:MGI:1925127]	290	400	265	378	484	674	401.598	-0.582246	0.274741	-2.11926	0.0340686	0.450588	Down	NO
ENSMUSG00000095953	6030469F06Rik	RIKEN cDNA 6030469F06 gene [Source:MGI Symbol;Acc:MGI:3588235]	4	19	12	15	3	19	12.1231	0.0347368	0.916662	0.0378949	0.969771	0.996083	Up	NO
ENSMUSG00000097577	6230400D17Rik	RIKEN cDNA 6230400D17 gene [Source:MGI Symbol;Acc:MGI:1923383]	46	66	50	59	73	91	63.0136	-0.368939	0.365647	-1.009	0.312973	0.833262	Down	NO
ENSMUSG00000018451	6330403K07Rik	RIKEN cDNA 6330403K07 gene [Source:MGI Symbol;Acc:MGI:1918001]	150	136	88	81	122	161	118.137	0.125902	0.280641	0.448622	0.653704	0.945191	Up	NO
ENSMUSG00000117322	6330415G19Rik	RIKEN cDNA 6330415G19 gene [Source:MGI Symbol;Acc:MGI:2443182]	36	28	30	31	25	18	28.7452	0.303639	0.552301	0.54977	0.582477	0.928343	Up	NO
ENSMUSG00000085227	6330418K02Rik	RIKEN cDNA 6330418K02 gene [Source:MGI Symbol;Acc:MGI:3697416]	17	12	11	29	12	44	20.0596	-1.0163	0.617779	-1.64509	0.0999513	0.644189	Down	NO
ENSMUSG00000045327	6330549D23Rik	RIKEN cDNA 6330549D23 gene [Source:MGI Symbol;Acc:MGI:2442586]	29	30	12	8	47	16	22.884	0.0319241	0.731672	0.0436318	0.965198	0.995157	Up	NO
ENSMUSG00000031824	6430548M08Rik	RIKEN cDNA 6430548M08 gene [Source:MGI Symbol;Acc:MGI:2443793]	810	1993	2031	1813	440	2304	1588.01	0.203635	0.620467	0.328196	0.742763	0.959947	Up	NO
ENSMUSG00000074646	6430550D23Rik	RIKEN cDNA 6430550D23 gene [Source:MGI Symbol;Acc:MGI:2443361]	23	14	21	37	32	42	28.0178	-0.894607	0.491908	-1.81865	0.0689652	0.57358	Down	NO
ENSMUSG00000037977	6430571L13Rik	RIKEN cDNA 6430571L13 gene [Source:MGI Symbol;Acc:MGI:2445137]	23	34	84	50	12	49	44.1205	0.453515	0.758602	0.597831	0.549953	0.921339	Up	NO
ENSMUSG00000102545	6430573P05Rik	RIKEN cDNA 6430573P05 gene [Source:MGI Symbol;Acc:MGI:2686494]	4	10	10	11	13	16	10.6258	-0.617412	0.731585	-0.843937	0.398704	0.865636	Down	NO
ENSMUSG00000097583	6430590A07Rik	RIKEN cDNA 6430590A07 gene [Source:MGI Symbol;Acc:MGI:3648839]	12	13	11	16	16	14	13.8283	-0.3351	0.620924	-0.539679	0.589418	0.92964	Down	NO
ENSMUSG00000079499	6530402F18Rik	RIKEN cDNA 6530402F18 gene [Source:MGI Symbol;Acc:MGI:1923470]	159	81	68	136	109	119	111.281	-0.298079	0.424858	-0.701597	0.482931	0.89709	Down	NO
ENSMUSG00000097934	6720483E21Rik	RIKEN cDNA 6720483E21 gene [Source:MGI Symbol;Acc:MGI:1924991]	12	4	17	22	17	28	16.5935	-0.932881	0.699402	-1.33383	0.182261	0.759117	Down	NO
ENSMUSG00000072066	6720489N17Rik	RIKEN cDNA 6720489N17 gene [Source:MGI Symbol;Acc:MGI:2443901]	82	61	53	51	106	65	68.5351	-0.152111	0.41644	-0.365265	0.714914	0.952995	Down	NO
ENSMUSG00000032680	6820408C15Rik	RIKEN cDNA 6820408C15 gene [Source:MGI Symbol;Acc:MGI:3045333]	13	15	20	12	9	27	15.5566	0.176707	0.629339	0.280782	0.778878	0.966393	Up	NO
ENSMUSG00000071796	6820431F20Rik	RIKEN cDNA 6820431F20 gene [Source:MGI Symbol;Acc:MGI:3694236]	374	268	22	18	346	446	215.544	-0.128706	1.25632	-0.102447	0.918402	0.989709	Down	NO
ENSMUSG00000074123	7420426K07Rik	RIKEN cDNA 7420426K07 gene [Source:MGI Symbol;Acc:MGI:3588253]	18	6	23	1	4	18	11.0581	1.3783	0.9575	1.43948	0.150014	0.721793	Up	NO
ENSMUSG00000047466	8030462N17Rik	RIKEN cDNA 8030462N17 gene [Source:MGI Symbol;Acc:MGI:2444951]	882	685	534	423	489	724	603.487	0.430046	0.215092	1.99936	0.0455691	0.50486	Up	NO
ENSMUSG00000115970	8430426J06Rik	RIKEN cDNA 8430426J06 gene [Source:MGI Symbol;Acc:MGI:1925352]	13	10	2	12	11	34	12.3289	-1.07926	0.765372	-1.41011	0.158508	0.731067	Down	NO
ENSMUSG00000034587	8430429K09Rik	RIKEN cDNA 8430429K09 gene [Source:MGI Symbol;Acc:MGI:1918773]	102	115	36	72	28	16	63.295	0.900066	0.736331	1.22237	0.221569	0.78537	Up	NO
ENSMUSG00000116953	9030025P20Rik	RIKEN cDNA 9030025P20 gene [Source:MGI Symbol;Acc:MGI:3583895]	124	111	113	130	138	263	140.341	-0.484325	0.2848	-1.70058	0.0890218	0.615489	Down	NO
ENSMUSG00000045008	9030612E09Rik	RIKEN cDNA 9030612E09 gene [Source:MGI Symbol;Acc:MGI:1921780]	43	47	45	55	51	77	52.2839	-0.358086	0.376512	-0.95106	0.341574	0.847377	Down	NO
ENSMUSG00000073158	9030624G23Rik	RIKEN cDNA 9030624G23 gene [Source:MGI Symbol;Acc:MGI:1914058]	18	21	17	1	15	5	12.7076	1.51951	0.855262	1.77666	0.0756249	0.591636	Up	NO
ENSMUSG00000054951	9130008F23Rik	RIKEN cDNA 9130008F23 gene [Source:MGI Symbol;Acc:MGI:1918833]	48	33	46	31	57	68	45.5002	-0.175166	0.39478	-0.443704	0.657256	0.945661	Down	NO
ENSMUSG00000030823	9130019O22Rik	RIKEN cDNA 9130019O22 gene [Source:MGI Symbol;Acc:MGI:1926171]	174	90	55	85	106	123	101.174	0.0221881	0.401006	0.0553311	0.955875	0.994445	Up	NO
ENSMUSG00000062944	9130023H24Rik	RIKEN cDNA 9130023H24 gene [Source:MGI Symbol;Acc:MGI:2442738]	194	167	94	99	124	170	136.158	0.269865	0.3014	0.89537	0.370589	0.856059	Up	NO
ENSMUSG00000097386	9130213A22Rik	RIKEN cDNA 9130213A22 gene [Source:MGI Symbol;Acc:MGI:3642718]	34	17	14	17	25	22	20.8604	0.032906	0.540031	0.0609335	0.951412	0.993381	Up	NO
ENSMUSG00000090330	9130221H12Rik	RIKEN cDNA 9130221H12 gene [Source:MGI Symbol;Acc:MGI:1924374]	236	233	203	213	252	312	237.183	-0.138635	0.249716	-0.55517	0.578778	0.927235	Down	NO
ENSMUSG00000101892	9130401M01Rik	RIKEN cDNA 9130401M01 gene [Source:MGI Symbol;Acc:MGI:1923008]	520	549	524	372	528	759	526.123	0.0700177	0.236681	0.295831	0.767359	0.96366	Up	NO
ENSMUSG00000097403	9230116N13Rik	RIKEN cDNA 9230116N13 gene [Source:MGI Symbol;Acc:MGI:2443255]	35	26	15	19	43	48	29.1329	-0.445137	0.475027	-0.937076	0.348719	0.84999	Down	NO
ENSMUSG00000107879	9330102E08Rik	RIKEN cDNA 9330102E08 gene [Source:MGI Symbol;Acc:MGI:3026973]	78	35	46	62	152	113	77.7458	-0.985197	0.436676	-2.25613	0.0240627	0.383797	Down	NO
ENSMUSG00000097842	9330104G04Rik	RIKEN cDNA 9330104G04 gene [Source:MGI Symbol;Acc:MGI:2445112]	73	69	69	16	67	108	62.6514	0.379006	0.503983	0.752021	0.452038	0.887571	Up	NO
ENSMUSG00000097098	9330111N05Rik	RIKEN cDNA 9330111N05 gene [Source:MGI Symbol;Acc:MGI:2443112]	13	8	9	4	13	11	9.26015	0.201853	0.72806	0.277247	0.78159	0.966429	Up	NO
ENSMUSG00000097781	9330136K24Rik	RIKEN cDNA 9330136K24 gene [Source:MGI Symbol;Acc:MGI:2442883]	23	15	8	22	31	28	20.5555	-0.809439	0.549912	-1.47194	0.141036	0.709581	Down	NO
ENSMUSG00000097061	9330151L19Rik	RIKEN cDNA 9330151L19 gene [Source:MGI Symbol;Acc:MGI:3041168]	213	275	249	406	445	652	363.556	-0.922764	0.2886	-3.19738	0.0013868	0.0975791	Down	NO
ENSMUSG00000097177	9330159M07Rik	RIKEN cDNA 9330159M07 gene [Source:MGI Symbol;Acc:MGI:2442519]	40	36	11	11	40	37	27.2243	0.0694211	0.609755	0.113851	0.909356	0.987441	Up	NO
ENSMUSG00000059939	9430015G10Rik	RIKEN cDNA 9430015G10 gene [Source:MGI Symbol;Acc:MGI:2444364]	476	374	383	461	808	770	529.431	-0.648994	0.260686	-2.48956	0.01279	0.291802	Down	NO
ENSMUSG00000097073	9430037G07Rik	RIKEN cDNA 9430037G07 gene [Source:MGI Symbol;Acc:MGI:2444544]	13	10	11	6	14	6	10.0113	0.418597	0.746038	0.561093	0.574734	0.926167	Up	NO
ENSMUSG00000040139	9430038I01Rik	RIKEN cDNA 9430038I01 gene [Source:MGI Symbol;Acc:MGI:1924502]	124	162	153	125	105	168	139.227	0.22696	0.353859	0.641386	0.521272	0.91411	Up	NO
ENSMUSG00000097360	9430065F17Rik	RIKEN cDNA 9430065F17 gene [Source:MGI Symbol;Acc:MGI:1924606]	4	15	15	7	14	5	10.456	0.457778	0.890603	0.514009	0.607245	0.93357	Up	NO
ENSMUSG00000112765	9430078K24Rik	RIKEN cDNA 9430078K24 gene [Source:MGI Symbol;Acc:MGI:1924540]	9	7	23	12	9	27	14.2225	-0.0794085	0.763987	-0.10394	0.917217	0.989256	Down	NO
ENSMUSG00000097462	9530026P05Rik	RIKEN cDNA 9530026P05 gene [Source:MGI Symbol;Acc:MGI:1924659]	70	65	54	73	65	106	70.5625	-0.300079	0.332917	-0.901364	0.367395	0.855831	Down	NO
ENSMUSG00000108030	9530062K07Rik	RIKEN cDNA 9530062K07 gene [Source:MGI Symbol;Acc:MGI:1925989]	11	9	7	14	9	16	10.8719	-0.49791	0.675346	-0.737267	0.46096	0.889801	Down	NO
ENSMUSG00000036275	9530068E07Rik	RIKEN cDNA 9530068E07 gene [Source:MGI Symbol;Acc:MGI:2654705]	5820	5279	4926	3429	3318	6345	4722.21	0.401325	0.235198	1.70633	0.0879468	0.614228	Up	NO
ENSMUSG00000036411	9530077C05Rik	RIKEN cDNA 9530077C05 gene [Source:MGI Symbol;Acc:MGI:1915533]	118	143	100	119	162	225	139.442	-0.381898	0.279237	-1.36765	0.171422	0.746737	Down	NO
ENSMUSG00000097006	9530082P21Rik	RIKEN cDNA 9530082P21 gene [Source:MGI Symbol;Acc:MGI:3603340]	279	248	246	472	451	571	373.898	-0.907829	0.28209	-3.21822	0.00128988	0.0928131	Down	NO
ENSMUSG00000117916	9630028I04Rik	RIKEN cDNA 9630028I04 gene [Source:MGI Symbol;Acc:MGI:2442601]	57	49	54	147	91	86	84.1901	-1.07659	0.496381	-2.16887	0.0300922	0.427882	Down	NO
ENSMUSG00000044551	9930012K11Rik	RIKEN cDNA 9930012K11 gene [Source:MGI Symbol;Acc:MGI:2145726]	81	61	93	100	46	80	78.8859	0.0548578	0.506931	0.108216	0.913825	0.988295	Up	NO
ENSMUSG00000046138	9930021J03Rik	RIKEN cDNA 9930021J03 gene [Source:MGI Symbol;Acc:MGI:2444398]	1001	736	515	736	1178	1377	883.038	-0.483365	0.247012	-1.95685	0.0503654	0.516278	Down	NO
ENSMUSG00000044730	9930104L06Rik	RIKEN cDNA 9930104L06 gene [Source:MGI Symbol;Acc:MGI:3041172]	359	141	20	291	240	417	230.747	-0.938579	0.696756	-1.34707	0.177958	0.75622	Down	NO
ENSMUSG00000069893	9930111J21Rik1	RIKEN cDNA 9930111J21 gene 1 [Source:MGI Symbol;Acc:MGI:3041173]	72	15	14	35	53	53	38.1012	-0.520115	0.628998	-0.826895	0.408297	0.870607	Down	NO
ENSMUSG00000069892	9930111J21Rik2	RIKEN cDNA 9930111J21 gene 2 [Source:MGI Symbol;Acc:MGI:3711310]	116	55	38	120	125	97	91.4275	-0.7918	0.475253	-1.66606	0.0957016	0.636369	Down	NO
ENSMUSG00000027596	a	nonagouti [Source:MGI Symbol;Acc:MGI:87853]	234	353	260	123	233	340	248.696	0.454093	0.334971	1.35562	0.175221	0.752867	Up	NO
ENSMUSG00000110357	A030001D20Rik	RIKEN cDNA A030001D20 gene [Source:MGI Symbol;Acc:MGI:3696869]	52	26	37	20	30	70	36.5159	0.111572	0.474119	0.235326	0.813956	0.972124	Up	NO
ENSMUSG00000079144	A130010J15Rik	RIKEN cDNA A130010J15 gene [Source:MGI Symbol;Acc:MGI:2441776]	92	56	55	33	45	32	51.7167	0.881985	0.428232	2.0596	0.0394372	0.478804	Up	NO
ENSMUSG00000109394	A230057D06Rik	RIKEN cDNA A230057D06 gene [Source:MGI Symbol;Acc:MGI:2442922]	19	18	15	28	53	51	29.4617	-1.25835	0.453548	-2.77446	0.0055293	0.187345	Down	NO
ENSMUSG00000084771	A230072E10Rik	RIKEN cDNA A230072E10 gene [Source:MGI Symbol;Acc:MGI:3603753]	14	24	19	10	16	18	16.6855	0.492409	0.578335	0.851425	0.394533	0.863833	Up	NO
ENSMUSG00000100600	A230077H06Rik	RIKEN cDNA A230077H06 gene [Source:MGI Symbol;Acc:MGI:2443592]	5	1	2	13	14	15	8.16947	-2.39093	0.892379	-2.67928	0.00737816	0.21528	Down	NO
ENSMUSG00000055818	A230083G16Rik	RIKEN cDNA A230083G16 gene [Source:MGI Symbol;Acc:MGI:3045289]	14	10	14	10	15	13	12.5978	0.0673678	0.626978	0.107448	0.914433	0.98835	Up	NO
ENSMUSG00000087026	A230103J11Rik	RIKEN cDNA A230103J11 gene [Source:MGI Symbol;Acc:MGI:2444082]	11	8	7	10	8	5	8.38206	0.120843	0.804785	0.150156	0.880642	0.980299	Up	NO
ENSMUSG00000097292	A230107N01Rik	RIKEN cDNA A230107N01 gene [Source:MGI Symbol;Acc:MGI:2445042]	14	4	7	10	13	16	10.2347	-0.595829	0.717308	-0.830646	0.406174	0.870161	Down	NO
ENSMUSG00000030111	A2m	alpha-2-macroglobulin [Source:MGI Symbol;Acc:MGI:2449119]	30	107	354	94	4	111	125.883	1.42327	1.41642	1.00484	0.314975	0.834371	Up	NO
ENSMUSG00000097915	A330009N23Rik	RIKEN cDNA A330009N23 gene [Source:MGI Symbol;Acc:MGI:2443491]	45	46	33	55	25	88	47.0642	-0.350531	0.493564	-0.710205	0.477577	0.895566	Down	NO
ENSMUSG00000096929	A330023F24Rik	RIKEN cDNA A330023F24 gene [Source:MGI Symbol;Acc:MGI:2443958]	67	10	33	134	122	144	83.8978	-1.89328	0.581094	-3.25812	0.00112152	0.0874239	Down	NO
ENSMUSG00000087466	A330041J22Rik	RIKEN cDNA A330041J22 gene [Source:MGI Symbol;Acc:MGI:2442269]	17	39	29	25	14	31	26.081	0.373227	0.595908	0.626316	0.531108	0.916216	Up	NO
ENSMUSG00000109321	A330076H08Rik	RIKEN cDNA A330076H08 gene [Source:MGI Symbol;Acc:MGI:2443193]	6	7	5	11	10	21	9.51501	-1.11054	0.709607	-1.56501	0.11758	0.677938	Down	NO
ENSMUSG00000028794	A3galt2	alpha 1,3-galactosyltransferase 2 (isoglobotriaosylceramide synthase) [Source:MGI Symbol;Acc:MGI:2685279]	4	7	11	23	25	13	14.5695	-1.45571	0.77836	-1.87022	0.0614527	0.549927	Down	NO
ENSMUSG00000047613	A430005L14Rik	RIKEN cDNA A430005L14 gene [Source:MGI Symbol;Acc:MGI:2140680]	306	256	263	216	301	452	287.792	-0.111987	0.228558	-0.489971	0.624155	0.938149	Down	NO
ENSMUSG00000085315	A430018G15Rik	RIKEN cDNA A430018G15 gene [Source:MGI Symbol;Acc:MGI:3040796]	56	47	59	55	59	95	60.2887	-0.25808	0.354548	-0.727913	0.466667	0.892604	Down	NO
ENSMUSG00000056014	A430033K04Rik	RIKEN cDNA A430033K04 gene [Source:MGI Symbol;Acc:MGI:3583896]	314	160	176	166	216	318	215.191	-0.0320627	0.292207	-0.109726	0.912627	0.988259	Down	NO
ENSMUSG00000087305	A430035B10Rik	RIKEN cDNA A430035B10 gene [Source:MGI Symbol;Acc:MGI:2443789]	25	22	5	21	15	3	15.6842	0.190876	0.930534	0.205125	0.837475	0.976396	Up	NO
ENSMUSG00000090564	A430057M04Rik	RIKEN cDNA A430057M04 gene [Source:MGI Symbol;Acc:MGI:2442125]	56	62	93	113	102	136	94.034	-0.646509	0.424829	-1.52181	0.128056	0.692095	Down	NO
ENSMUSG00000047878	A4galt	alpha 1,4-galactosyltransferase [Source:MGI Symbol;Acc:MGI:3512453]	735	402	312	230	450	561	423.515	0.303841	0.322917	0.940926	0.346743	0.849013	Up	NO
ENSMUSG00000006462	A530013C23Rik	RIKEN cDNA A530013C23 gene [Source:MGI Symbol;Acc:MGI:3041178]	6	23	13	9	33	26	17.6978	-0.530577	0.730938	-0.725885	0.467909	0.892604	Down	NO
ENSMUSG00000072109	A530040E14Rik	RIKEN cDNA A530040E14 gene [Source:MGI Symbol;Acc:MGI:3612703]	76	39	58	21	46	52	47.0039	0.65433	0.425186	1.53892	0.123823	0.68751	Up	NO
ENSMUSG00000043939	A530064D06Rik	RIKEN cDNA A530064D06 gene [Source:MGI Symbol;Acc:MGI:2443476]	22	0	4	9	21	52	15.3933	-1.53483	1.06753	-1.43774	0.150508	0.721888	Down	NO
ENSMUSG00000085112	A530072M11Rik	RIKEN cDNA gene A530072M11 [Source:MGI Symbol;Acc:MGI:4440477]	14	19	15	30	29	41	24.2555	-0.982692	0.492789	-1.99414	0.0461366	0.50486	Down	NO
ENSMUSG00000052760	A630001G21Rik	RIKEN cDNA A630001G21 gene [Source:MGI Symbol;Acc:MGI:2443131]	39	19	50	58	51	59	46.5317	-0.588289	0.525591	-1.11929	0.263016	0.804787	Down	NO
ENSMUSG00000101013	A630072M18Rik	RIKEN cDNA A630072M18 gene [Source:MGI Symbol;Acc:MGI:2444702]	44	66	50	9	56	51	44.3117	0.65668	0.580892	1.13047	0.258279	0.802727	Up	NO
ENSMUSG00000116673	A630089N07Rik	RIKEN cDNA A630089N07 gene [Source:MGI Symbol;Acc:MGI:2444323]	34	44	9	22	26	44	28.2577	-0.0107559	0.588372	-0.0182808	0.985415	0.997576	Down	NO
ENSMUSG00000085139	A730046J19Rik	RIKEN cDNA A730046J19 gene [Source:MGI Symbol;Acc:MGI:2442684]	15	21	18	13	7	10	14.3782	0.87154	0.666283	1.30806	0.190852	0.766272	Up	NO
ENSMUSG00000048636	A730049H05Rik	RIKEN cDNA A730049H05 gene [Source:MGI Symbol;Acc:MGI:1921766]	334	217	160	384	333	446	306.469	-0.71723	0.326419	-2.19727	0.0280013	0.414597	Down	NO
ENSMUSG00000097756	A730056A06Rik	RIKEN cDNA A730056A06 gene [Source:MGI Symbol;Acc:MGI:2442718]	21	6	3	6	14	6	8.91215	0.126859	0.918854	0.138062	0.890191	0.983459	Up	NO
ENSMUSG00000112639	A730063M14Rik	RIKEN cDNA A730063M14 gene [Source:MGI Symbol;Acc:MGI:2443898]	34	61	110	89	41	90	73.428	-0.00063599	0.61978	-0.00102615	0.999181	0.99963	Down	NO
ENSMUSG00000108379	A730082K24Rik	RIKEN cDNA A730082K24 gene [Source:MGI Symbol;Acc:MGI:2142163]	9	13	17	4	18	14	12.2686	0.292259	0.742935	0.393384	0.694036	0.950082	Up	NO
ENSMUSG00000057715	A830018L16Rik	RIKEN cDNA A830018L16 gene [Source:MGI Symbol;Acc:MGI:2444149]	15	15	10	6	3	5	9.02431	1.53253	0.775089	1.97723	0.0480151	0.510044	Up	NO
ENSMUSG00000111329	A830035O19Rik	RIKEN cDNA A830035O19 gene [Source:MGI Symbol;Acc:MGI:3704334]	141	126	113	91	191	208	139.039	-0.252182	0.297564	-0.84749	0.396722	0.864676	Down	NO
ENSMUSG00000087143	A830082K12Rik	RIKEN cDNA A830082K12 gene [Source:MGI Symbol;Acc:MGI:2443527]	45	26	13	10	25	39	24.195	0.295645	0.573452	0.515553	0.606167	0.93357	Up	NO
ENSMUSG00000112280	A830082N09Rik	RIKEN cDNA A830082N09 gene [Source:MGI Symbol;Acc:MGI:3041184]	74	41	37	33	46	72	47.9021	0.096661	0.380883	0.253781	0.799664	0.969745	Up	NO
ENSMUSG00000087132	A930001C03Rik	RIKEN cDNA A930001C03 gene [Source:MGI Symbol;Acc:MGI:2441838]	3	23	84	35	10	47	35.5527	0.487052	1.00983	0.482312	0.629584	0.938533	Up	NO
ENSMUSG00000105076	A930003O13Rik	RIKEN cDNA A930003O13 gene [Source:MGI Symbol;Acc:MGI:3612704]	5	10	8	9	14	12	9.63681	-0.518434	0.73332	-0.706968	0.479586	0.895984	Down	NO
ENSMUSG00000054057	A930004D18Rik	RIKEN cDNA A930004D18 gene [Source:MGI Symbol;Acc:MGI:1925190]	171	170	144	78	143	140	138.19	0.516104	0.29367	1.75743	0.0788452	0.597374	Up	NO
ENSMUSG00000054426	A930005H10Rik	RIKEN cDNA A930005H10 gene [Source:MGI Symbol;Acc:MGI:1915411]	61	58	43	57	99	79	64.8663	-0.488982	0.371689	-1.31557	0.188319	0.765889	Down	NO
ENSMUSG00000084866	A930006K02Rik	RIKEN cDNA A930006K02 gene [Source:MGI Symbol;Acc:MGI:1925683]	25	34	34	31	23	45	31.7808	0.0147271	0.482394	0.0305291	0.975645	0.996683	Up	NO
ENSMUSG00000118559	A930007A09Rik	RIKEN cDNA A930007A09 gene [Source:NCBI gene;Acc:432999]	74	60	40	33	59	61	52.5502	0.253317	0.366514	0.691153	0.489469	0.899898	Up	NO
ENSMUSG00000097855	A930007I19Rik	RIKEN cDNA A930007I19 gene [Source:MGI Symbol;Acc:MGI:1925029]	18	27	20	27	29	51	27.6606	-0.596602	0.467363	-1.27653	0.201769	0.770356	Down	NO
ENSMUSG00000056735	A930024E05Rik	RIKEN cDNA A930024E05 gene [Source:MGI Symbol;Acc:MGI:1924414]	54	20	13	33	43	62	35.1444	-0.642107	0.529491	-1.21269	0.225249	0.788143	Down	NO
ENSMUSG00000090622	A930033H14Rik	RIKEN cDNA A930033H14 gene [Source:MGI Symbol;Acc:MGI:2444562]	133	216	201	200	170	270	198.016	-0.121704	0.382429	-0.318239	0.750303	0.960273	Down	NO
ENSMUSG00000109408	A930037H05Rik	RIKEN cDNA A930037H05 gene [Source:MGI Symbol;Acc:MGI:1925689]	62	52	21	34	57	78	47.6318	-0.246933	0.436906	-0.565187	0.571947	0.925364	Down	NO
ENSMUSG00000117896	AA387883	expressed sequence AA387883 [Source:MGI Symbol;Acc:MGI:3035466]	66	38	17	13	46	35	33.6427	0.408376	0.586548	0.696237	0.48628	0.898297	Up	NO
ENSMUSG00000083307	AA414768	expressed sequence AA414768 [Source:MGI Symbol;Acc:MGI:3035137]	120	77	80	96	116	173	106.03	-0.392072	0.285062	-1.37539	0.169009	0.745102	Down	NO
ENSMUSG00000093483	AA465934	expressed sequence AA465934 [Source:MGI Symbol;Acc:MGI:2671018]	30	29	74	24	50	47	42.6112	0.312927	0.583348	0.536434	0.591659	0.92964	Up	NO
ENSMUSG00000033213	AA467197	expressed sequence AA467197 [Source:MGI Symbol;Acc:MGI:3034182]	27	4	6	3	9	12	9.23824	0.688758	0.908841	0.757842	0.448546	0.887065	Up	NO
ENSMUSG00000073497	AA792892	expressed sequence AA792892 [Source:MGI Symbol;Acc:MGI:2140789]	21	10	18	6	13	27	14.8029	0.285518	0.645624	0.442235	0.658319	0.945661	Up	NO
ENSMUSG00000042510	AA986860	expressed sequence AA986860 [Source:MGI Symbol;Acc:MGI:2138143]	40	62	45	93	64	80	65.2108	-0.67945	0.464869	-1.4616	0.143852	0.712776	Down	NO
ENSMUSG00000036678	Aaas	achalasia, adrenocortical insufficiency, alacrimia [Source:MGI Symbol;Acc:MGI:2443767]	445	433	446	310	442	514	424.346	0.161081	0.248283	0.64878	0.51648	0.911956	Up	NO
ENSMUSG00000029482	Aacs	acetoacetyl-CoA synthetase [Source:MGI Symbol;Acc:MGI:1926144]	410	440	408	315	305	829	428.331	-0.0212003	0.329798	-0.0642827	0.948745	0.9931	Down	NO
ENSMUSG00000037257	Aagab	alpha- and gamma-adaptin binding protein [Source:MGI Symbol;Acc:MGI:1914189]	1226	1606	1682	1072	1029	1768	1385.39	0.347246	0.317812	1.09261	0.274564	0.81503	Up	NO
ENSMUSG00000057230	Aak1	AP2 associated kinase 1 [Source:MGI Symbol;Acc:MGI:1098687]	1768	381	30	908	1028	1803	900.391	-0.839231	1.20028	-0.699198	0.484428	0.897706	Down	NO
ENSMUSG00000035642	Aamdc	adipogenesis associated Mth938 domain containing [Source:MGI Symbol;Acc:MGI:1913523]	203	247	221	144	155	302	206.133	0.303474	0.300841	1.00875	0.313094	0.833262	Up	NO
ENSMUSG00000006299	Aamp	angio-associated migratory protein [Source:MGI Symbol;Acc:MGI:107809]	2978	3297	3447	2328	2832	4473	3152.85	0.147639	0.257505	0.573344	0.566412	0.923708	Up	NO
ENSMUSG00000027628	Aar2	AAR2 splicing factor homolog [Source:MGI Symbol;Acc:MGI:1915545]	614	341	216	181	340	516	343.094	0.270205	0.361397	0.747668	0.45466	0.887699	Up	NO
ENSMUSG00000068522	Aard	alanine and arginine rich domain containing protein [Source:MGI Symbol;Acc:MGI:2181621]	292	222	218	65	177	141	181.589	1.028	0.354443	2.90031	0.00372789	0.156828		YES
ENSMUSG00000031960	Aars	alanyl-tRNA synthetase [Source:MGI Symbol;Acc:MGI:2384560]	3557	2515	2813	1974	3505	5593	3142.3	-0.161187	0.26052	-0.618713	0.536106	0.917117	Down	NO
ENSMUSG00000023938	Aars2	alanyl-tRNA synthetase 2, mitochondrial [Source:MGI Symbol;Acc:MGI:2681839]	416	424	436	318	565	642	453.541	-0.133687	0.267912	-0.498996	0.617782	0.936865	Down	NO
ENSMUSG00000075528	Aarsd1	alanyl-tRNA synthetase domain containing 1 [Source:MGI Symbol;Acc:MGI:1916934]	526	510	616	341	541	662	522.467	0.227286	0.279732	0.812514	0.416497	0.874341	Up	NO
ENSMUSG00000055923	Aasdh	aminoadipate-semialdehyde dehydrogenase [Source:MGI Symbol;Acc:MGI:2442517]	181	157	159	248	313	313	225.685	-0.765832	0.285171	-2.68552	0.00724168	0.21365	Down	NO
ENSMUSG00000025894	Aasdhppt	aminoadipate-semialdehyde dehydrogenase-phosphopantetheinyl transferase [Source:MGI Symbol;Acc:MGI:1914868]	329	226	461	410	429	703	417.568	-0.46588	0.381579	-1.22093	0.222114	0.785701	Down	NO
ENSMUSG00000029695	Aass	aminoadipate-semialdehyde synthase [Source:MGI Symbol;Acc:MGI:1353573]	43	100	58	16	71	80	58.8435	0.479676	0.568075	0.844389	0.398452	0.865599	Up	NO
ENSMUSG00000018697	Aatf	apoptosis antagonizing transcription factor [Source:MGI Symbol;Acc:MGI:1929608]	485	538	539	355	471	729	505.633	0.145137	0.258786	0.560839	0.574907	0.926167	Up	NO
ENSMUSG00000025375	Aatk	apoptosis-associated tyrosine kinase [Source:MGI Symbol;Acc:MGI:1197518]	101	747	1108	695	124	1281	679.394	0.151524	1.17284	0.129194	0.897204	0.985109	Up	NO
ENSMUSG00000057191	AB124611	cDNA sequence AB124611 [Source:MGI Symbol;Acc:MGI:3043001]	179	69	68	111	152	279	132.281	-0.691289	0.398518	-1.73465	0.0828027	0.605233	Down	NO
ENSMUSG00000057880	Abat	4-aminobutyrate aminotransferase [Source:MGI Symbol;Acc:MGI:2443582]	1423	811	541	413	853	1028	796.282	0.349743	0.338922	1.03193	0.302106	0.82758	Up	NO
ENSMUSG00000015243	Abca1	ATP-binding cassette, sub-family A (ABC1), member 1 [Source:MGI Symbol;Acc:MGI:99607]	5063	1825	1380	1515	2291	3928	2466.83	0.160035	0.419965	0.381067	0.703153	0.950634	Up	NO
ENSMUSG00000026944	Abca2	ATP-binding cassette, sub-family A (ABC1), member 2 [Source:MGI Symbol;Acc:MGI:99606]	1398	1933	2828	2345	1270	3431	2201.98	-0.0552815	0.466874	-0.118408	0.905745	0.987441	Down	NO
ENSMUSG00000024130	Abca3	ATP-binding cassette, sub-family A (ABC1), member 3 [Source:MGI Symbol;Acc:MGI:1351617]	936	809	702	574	867	1043	797.285	0.0662738	0.199293	0.332544	0.739478	0.959522	Up	NO
ENSMUSG00000028125	Abca4	ATP-binding cassette, sub-family A (ABC1), member 4 [Source:MGI Symbol;Acc:MGI:109424]	187	169	147	45	204	186	149.005	0.366532	0.449081	0.816182	0.414396	0.873158	Up	NO
ENSMUSG00000018800	Abca5	ATP-binding cassette, sub-family A (ABC1), member 5 [Source:MGI Symbol;Acc:MGI:2386607]	303	189	98	96	169	201	166.555	0.389258	0.375363	1.03702	0.299728	0.825773	Up	NO
ENSMUSG00000044749	Abca6	ATP-binding cassette, sub-family A (ABC1), member 6 [Source:MGI Symbol;Acc:MGI:1923434]	149	73	21	60	84	90	75.1388	0.0196185	0.564814	0.0347345	0.972291	0.996351	Up	NO
ENSMUSG00000035722	Abca7	ATP-binding cassette, sub-family A (ABC1), member 7 [Source:MGI Symbol;Acc:MGI:1351646]	773	867	950	1038	868	1610	1000.31	-0.332186	0.315402	-1.05321	0.292243	0.82131	Down	NO
ENSMUSG00000041828	Abca8a	ATP-binding cassette, sub-family A (ABC1), member 8a [Source:MGI Symbol;Acc:MGI:2386846]	773	519	339	776	1012	1146	734.055	-0.826671	0.286654	-2.88387	0.00392826	0.160298	Down	NO
ENSMUSG00000020620	Abca8b	ATP-binding cassette, sub-family A (ABC1), member 8b [Source:MGI Symbol;Acc:MGI:1351668]	224	203	142	172	273	288	210.11	-0.30008	0.263262	-1.13985	0.254347	0.800532	Down	NO
ENSMUSG00000041797	Abca9	ATP-binding cassette, sub-family A (ABC1), member 9 [Source:MGI Symbol;Acc:MGI:2386796]	802	427	189	229	513	590	426.702	0.140278	0.443433	0.316346	0.75174	0.96035	Up	NO
ENSMUSG00000031974	Abcb10	ATP-binding cassette, sub-family B (MDR/TAP), member 10 [Source:MGI Symbol;Acc:MGI:1860508]	498	414	350	329	365	570	407.959	0.0805905	0.214098	0.376418	0.706606	0.951165	Up	NO
ENSMUSG00000040584	Abcb1a	ATP-binding cassette, sub-family B (MDR/TAP), member 1A [Source:MGI Symbol;Acc:MGI:97570]	1279	935	947	579	392	845	815.705	0.861951	0.315402	2.73287	0.0062786	0.198889	Up	NO
ENSMUSG00000028970	Abcb1b	ATP-binding cassette, sub-family B (MDR/TAP), member 1B [Source:MGI Symbol;Acc:MGI:97568]	6298	8139	8782	11367	887	9150	7698.53	0.108383	0.735202	0.14742	0.882801	0.980945	Up	NO
ENSMUSG00000042476	Abcb4	ATP-binding cassette, sub-family B (MDR/TAP), member 4 [Source:MGI Symbol;Acc:MGI:97569]	31	29	14	8	37	29	23.2637	0.101747	0.60624	0.167832	0.866715	0.978185	Up	NO
ENSMUSG00000026198	Abcb6	ATP-binding cassette, sub-family B (MDR/TAP), member 6 [Source:MGI Symbol;Acc:MGI:1921354]	394	238	273	107	333	406	275.258	0.25555	0.380633	0.671381	0.501978	0.906196	Up	NO
ENSMUSG00000031333	Abcb7	ATP-binding cassette, sub-family B (MDR/TAP), member 7 [Source:MGI Symbol;Acc:MGI:109533]	753	531	506	376	390	719	526.439	0.365033	0.239124	1.52654	0.126874	0.691185	Up	NO
ENSMUSG00000028973	Abcb8	ATP-binding cassette, sub-family B (MDR/TAP), member 8 [Source:MGI Symbol;Acc:MGI:1351667]	968	1077	1243	945	734	1560	1072.8	0.146048	0.337099	0.433251	0.664833	0.945873	Up	NO
ENSMUSG00000029408	Abcb9	ATP-binding cassette, sub-family B (MDR/TAP), member 9 [Source:MGI Symbol;Acc:MGI:1861729]	72	73	53	53	82	109	70.7494	-0.197394	0.310825	-0.635065	0.525386	0.91411	Down	NO
ENSMUSG00000023088	Abcc1	ATP-binding cassette, sub-family C (CFTR/MRP), member 1 [Source:MGI Symbol;Acc:MGI:102676]	993	538	411	489	719	967	650.915	-0.1079	0.298523	-0.361444	0.717767	0.9533	Down	NO
ENSMUSG00000032842	Abcc10	ATP-binding cassette, sub-family C (CFTR/MRP), member 10 [Source:MGI Symbol;Acc:MGI:2386976]	409	452	447	571	708	898	568.186	-0.63855	0.259401	-2.46163	0.0138307	0.301231	Down	NO
ENSMUSG00000025194	Abcc2	ATP-binding cassette, sub-family C (CFTR/MRP), member 2 [Source:MGI Symbol;Acc:MGI:1352447]	26	14	10	2	76	16	22.8031	-0.876173	0.993164	-0.882204	0.377667	0.857214	Down	NO
ENSMUSG00000020865	Abcc3	ATP-binding cassette, sub-family C (CFTR/MRP), member 3 [Source:MGI Symbol;Acc:MGI:1923658]	242	117	91	103	164	270	153.055	-0.164624	0.367083	-0.448467	0.653816	0.945267	Down	NO
ENSMUSG00000032849	Abcc4	ATP-binding cassette, sub-family C (CFTR/MRP), member 4 [Source:MGI Symbol;Acc:MGI:2443111]	501	372	307	259	203	415	332.913	0.493127	0.293858	1.67811	0.0933256	0.628165	Up	NO
ENSMUSG00000022822	Abcc5	ATP-binding cassette, sub-family C (CFTR/MRP), member 5 [Source:MGI Symbol;Acc:MGI:1351644]	2317	1499	1150	2639	3165	3874	2358.27	-0.935908	0.257246	-3.63818	0.00027457	0.0400472	Down	NO
ENSMUSG00000030834	Abcc6	ATP-binding cassette, sub-family C (CFTR/MRP), member 6 [Source:MGI Symbol;Acc:MGI:1351634]	0	6	6	7	16	15	8.09336	-1.46916	1.03441	-1.42029	0.155525	0.727804	Down	NO
ENSMUSG00000040136	Abcc8	ATP-binding cassette, sub-family C (CFTR/MRP), member 8 [Source:MGI Symbol;Acc:MGI:1352629]	0	12	14	11	8	14	10.1226	-0.176284	1.09997	-0.160262	0.872675	0.979228	Down	NO
ENSMUSG00000030249	Abcc9	ATP-binding cassette, sub-family C (CFTR/MRP), member 9 [Source:MGI Symbol;Acc:MGI:1352630]	1101	716	406	387	599	958	652.285	0.27992	0.325304	0.860487	0.38952	0.862495	Up	NO
ENSMUSG00000031378	Abcd1	ATP-binding cassette, sub-family D (ALD), member 1 [Source:MGI Symbol;Acc:MGI:1349215]	585	573	543	579	473	830	587.859	-0.0706062	0.28367	-0.248903	0.803436	0.970122	Down	NO
ENSMUSG00000055782	Abcd2	ATP-binding cassette, sub-family D (ALD), member 2 [Source:MGI Symbol;Acc:MGI:1349467]	476	449	213	107	293	432	307.296	0.604484	0.40014	1.51068	0.130869	0.69488	Up	NO
ENSMUSG00000028127	Abcd3	ATP-binding cassette, sub-family D (ALD), member 3 [Source:MGI Symbol;Acc:MGI:1349216]	1671	1328	814	804	1130	1744	1186.97	0.140462	0.254181	0.552608	0.580532	0.92803	Up	NO
ENSMUSG00000021240	Abcd4	ATP-binding cassette, sub-family D (ALD), member 4 [Source:MGI Symbol;Acc:MGI:1349217]	325	302	297	314	361	460	337.218	-0.222214	0.24576	-0.904192	0.365894	0.855653	Down	NO
ENSMUSG00000058355	Abce1	ATP-binding cassette, sub-family E (OABP), member 1 [Source:MGI Symbol;Acc:MGI:1195458]	2392	1859	1768	1316	1981	2994	1963.81	0.05805	0.199681	0.290714	0.77127	0.963905	Up	NO
ENSMUSG00000038762	Abcf1	ATP-binding cassette, sub-family F (GCN20), member 1 [Source:MGI Symbol;Acc:MGI:1351658]	1950	1997	1727	1700	1797	3184	1992.13	-0.122252	0.227341	-0.537749	0.59075	0.92964	Down	NO
ENSMUSG00000028953	Abcf2	ATP-binding cassette, sub-family F (GCN20), member 2 [Source:MGI Symbol;Acc:MGI:1351657]	1334	853	682	537	975	1301	897.25	0.12546	0.267453	0.469092	0.639004	0.939646	Up	NO
ENSMUSG00000003234	Abcf3	ATP-binding cassette, sub-family F (GCN20), member 3 [Source:MGI Symbol;Acc:MGI:1351656]	765	683	713	731	753	1156	782.646	-0.199827	0.239902	-0.832952	0.404872	0.869566	Down	NO
ENSMUSG00000024030	Abcg1	ATP binding cassette subfamily G member 1 [Source:MGI Symbol;Acc:MGI:107704]	1238	283	229	386	441	1445	594.59	-0.27038	0.584632	-0.46248	0.643737	0.941192	Down	NO
ENSMUSG00000029802	Abcg2	ATP binding cassette subfamily G member 2 (Junior blood group) [Source:MGI Symbol;Acc:MGI:1347061]	697	468	397	226	403	587	440.31	0.476838	0.262473	1.81671	0.0692611	0.574538	Up	NO
ENSMUSG00000029299	Abcg3	ATP binding cassette subfamily G member 3 [Source:MGI Symbol;Acc:MGI:1351624]	53	27	33	30	91	60	47.0834	-0.614614	0.491911	-1.24944	0.211503	0.779119	Down	NO
ENSMUSG00000032131	Abcg4	ATP binding cassette subfamily G member 4 [Source:MGI Symbol;Acc:MGI:1890594]	307	202	133	176	283	285	222.207	-0.180746	0.315351	-0.573156	0.566539	0.923726	Down	NO
ENSMUSG00000006638	Abhd1	abhydrolase domain containing 1 [Source:MGI Symbol;Acc:MGI:1931013]	51	35	48	93	79	111	68.8778	-1.03073	0.388089	-2.65591	0.00790947	0.220274		YES
ENSMUSG00000033157	Abhd10	abhydrolase domain containing 10 [Source:MGI Symbol;Acc:MGI:2442422]	406	441	464	447	464	746	484.309	-0.225441	0.27715	-0.813428	0.415973	0.873913	Down	NO
ENSMUSG00000040532	Abhd11	abhydrolase domain containing 11 [Source:MGI Symbol;Acc:MGI:1916008]	354	442	549	564	448	686	509.783	-0.251559	0.378013	-0.665478	0.505745	0.907817	Down	NO
ENSMUSG00000085042	Abhd11os	abhydrolase domain containing 11, opposite strand [Source:MGI Symbol;Acc:MGI:1917062]	12	8	7	15	16	14	11.9814	-0.737162	0.656415	-1.12301	0.261432	0.804091	Down	NO
ENSMUSG00000032046	Abhd12	abhydrolase domain containing 12 [Source:MGI Symbol;Acc:MGI:1923442]	1843	1013	734	1082	964	2074	1214.88	-0.139112	0.335675	-0.414423	0.678565	0.946311	Down	NO
ENSMUSG00000040396	Abhd13	abhydrolase domain containing 13 [Source:MGI Symbol;Acc:MGI:1916154]	741	523	283	405	421	740	493.588	0.0339768	0.3216	0.105649	0.915861	0.988747	Up	NO
ENSMUSG00000042210	Abhd14a	abhydrolase domain containing 14A [Source:MGI Symbol;Acc:MGI:1915894]	494	570	555	383	553	647	525.519	0.13945	0.268001	0.520332	0.602832	0.932454	Up	NO
ENSMUSG00000042073	Abhd14b	abhydrolase domain containing 14b [Source:MGI Symbol;Acc:MGI:1923741]	388	1153	1195	1034	443	1226	926.324	0.130664	0.571552	0.228613	0.819169	0.973041	Up	NO
ENSMUSG00000000686	Abhd15	abhydrolase domain containing 15 [Source:MGI Symbol;Acc:MGI:1914727]	27	27	11	20	27	18	21.4821	-0.0210885	0.581049	-0.0362939	0.971048	0.996296	Down	NO
ENSMUSG00000007036	Abhd16a	abhydrolase domain containing 16A [Source:MGI Symbol;Acc:MGI:99476]	921	1067	998	932	950	1486	1040.38	-0.0723209	0.265948	-0.271936	0.785671	0.967195	Down	NO
ENSMUSG00000003346	Abhd17a	abhydrolase domain containing 17A [Source:MGI Symbol;Acc:MGI:106388]	1452	1642	1991	1333	1583	2140	1675.71	0.126378	0.302621	0.417613	0.67623	0.946311	Up	NO
ENSMUSG00000047368	Abhd17b	abhydrolase domain containing 17B [Source:MGI Symbol;Acc:MGI:1917816]	658	523	439	273	380	762	479.139	0.344834	0.262632	1.31299	0.189185	0.766272	Up	NO
ENSMUSG00000038459	Abhd17c	abhydrolase domain containing 17C [Source:MGI Symbol;Acc:MGI:1917428]	890	763	480	334	510	820	602.286	0.470967	0.257172	1.83133	0.067052	0.566256	Up	NO
ENSMUSG00000037818	Abhd18	abhydrolase domain containing 18 [Source:MGI Symbol;Acc:MGI:1915468]	93	87	47	116	109	95	91.5698	-0.537668	0.422279	-1.27325	0.202928	0.772076	Down	NO
ENSMUSG00000039202	Abhd2	abhydrolase domain containing 2 [Source:MGI Symbol;Acc:MGI:1914344]	4748	1946	1385	1649	1368	2728	2181.72	0.500617	0.409634	1.22211	0.221668	0.785419	Up	NO
ENSMUSG00000002475	Abhd3	abhydrolase domain containing 3 [Source:MGI Symbol;Acc:MGI:2147183]	399	259	187	229	235	402	272.914	0.0217482	0.289066	0.0752361	0.940027	0.992781	Up	NO
ENSMUSG00000040997	Abhd4	abhydrolase domain containing 4 [Source:MGI Symbol;Acc:MGI:1915938]	1919	1864	1483	2494	974	1957	1814.11	-0.0878473	0.455541	-0.192842	0.847083	0.978021	Down	NO
ENSMUSG00000032540	Abhd5	abhydrolase domain containing 5 [Source:MGI Symbol;Acc:MGI:1914719]	524	457	418	458	330	668	466.223	0.0107769	0.302346	0.0356444	0.971566	0.996296	Up	NO
ENSMUSG00000025277	Abhd6	abhydrolase domain containing 6 [Source:MGI Symbol;Acc:MGI:1913332]	344	584	675	566	235	649	518.197	0.232967	0.506828	0.459656	0.645763	0.941412	Up	NO
ENSMUSG00000007950	Abhd8	abhydrolase domain containing 8 [Source:MGI Symbol;Acc:MGI:1918946]	1109	1124	1148	682	1056	1433	1062.59	0.226149	0.239145	0.945659	0.344323	0.847599	Up	NO
ENSMUSG00000058835	Abi1	abl-interactor 1 [Source:MGI Symbol;Acc:MGI:104913]	1727	596	386	1063	759	1145	913.95	-0.214059	0.491883	-0.435182	0.66343	0.945681	Down	NO
ENSMUSG00000026782	Abi2	abl-interactor 2 [Source:MGI Symbol;Acc:MGI:106913]	102	38	92	546	752	1330	436.867	-3.35306	0.39821	-8.42035	3.75e-17	5.03e-13		YES
ENSMUSG00000018381	Abi3	ABI gene family, member 3 [Source:MGI Symbol;Acc:MGI:1913860]	408	240	327	383	375	707	390.65	-0.484402	0.296034	-1.63631	0.101776	0.647803	Down	NO
ENSMUSG00000035258	Abi3bp	ABI gene family, member 3 (NESH) binding protein [Source:MGI Symbol;Acc:MGI:2444583]	272	231	110	250	353	287	245.557	-0.55207	0.373316	-1.47883	0.139187	0.706091	Down	NO
ENSMUSG00000038827	Abitram	actin binding transcription modulator [Source:MGI Symbol;Acc:MGI:2677850]	466	267	216	194	414	514	324.219	-0.145553	0.32363	-0.44975	0.652891	0.944516	Down	NO
ENSMUSG00000026842	Abl1	c-abl oncogene 1, non-receptor tyrosine kinase [Source:MGI Symbol;Acc:MGI:87859]	3549	1729	2729	2691	4026	1472	2755.79	-0.0928963	0.502599	-0.184832	0.853361	0.978185	Down	NO
ENSMUSG00000026596	Abl2	v-abl Abelson murine leukemia viral oncogene 2 (arg, Abelson-related gene) [Source:MGI Symbol;Acc:MGI:87860]	1159	651	544	426	781	1029	723.304	0.162642	0.293679	0.553807	0.579711	0.927923	Up	NO
ENSMUSG00000025085	Ablim1	actin-binding LIM protein 1 [Source:MGI Symbol;Acc:MGI:1194500]	3198	3227	92	350	272	340	1180.59	2.66337	1.14442	2.32727	0.0199509	0.350711		YES
ENSMUSG00000029095	Ablim2	actin-binding LIM protein 2 [Source:MGI Symbol;Acc:MGI:2385758]	123	254	167	148	107	238	170.871	0.261429	0.427434	0.611623	0.540787	0.918608	Up	NO
ENSMUSG00000032735	Ablim3	actin binding LIM protein family, member 3 [Source:MGI Symbol;Acc:MGI:2442582]	53	50	58	36	53	75	52.6898	0.103361	0.361213	0.286151	0.774762	0.964995	Up	NO
ENSMUSG00000017631	Abr	active BCR-related gene [Source:MGI Symbol;Acc:MGI:107771]	1811	1108	1173	1132	1178	2068	1357.72	-0.0139063	0.24765	-0.0561528	0.95522	0.994445	Down	NO
ENSMUSG00000078453	Abracl	ABRA C-terminal like [Source:MGI Symbol;Acc:MGI:1920362]	551	532	504	192	413	633	450.735	0.538716	0.302813	1.77904	0.0752331	0.590211	Up	NO
ENSMUSG00000035234	Abraxas1	BRCA1 A complex subunit [Source:MGI Symbol;Acc:MGI:1917931]	193	209	265	175	261	272	227.616	0.0228604	0.335881	0.0680609	0.945737	0.9931	Up	NO
ENSMUSG00000030965	Abraxas2	BRISC complex subunit [Source:MGI Symbol;Acc:MGI:1926116]	775	561	346	393	480	810	532.382	0.0766132	0.278652	0.274942	0.783361	0.966708	Up	NO
ENSMUSG00000036376	Abt1	activator of basal transcription 1 [Source:MGI Symbol;Acc:MGI:1353636]	344	316	321	252	298	431	319.679	0.0995107	0.23578	0.42205	0.672989	0.946311	Up	NO
ENSMUSG00000030083	Abtb1	ankyrin repeat and BTB (POZ) domain containing 1 [Source:MGI Symbol;Acc:MGI:1933148]	741	525	477	754	855	1292	743.916	-0.662361	0.214276	-3.09116	0.00199377	0.114563	Down	NO
ENSMUSG00000032724	Abtb2	ankyrin repeat and BTB (POZ) domain containing 2 [Source:MGI Symbol;Acc:MGI:2139365]	224	191	139	150	187	218	180.421	0.0458736	0.262164	0.17498	0.861095	0.978185	Up	NO
ENSMUSG00000036138	Acaa1a	acetyl-Coenzyme A acyltransferase 1A [Source:MGI Symbol;Acc:MGI:2148491]	1772	1747	1387	1649	1835	2407	1762.6	-0.201441	0.219777	-0.916569	0.359368	0.853641	Down	NO
ENSMUSG00000010651	Acaa1b	acetyl-Coenzyme A acyltransferase 1B [Source:MGI Symbol;Acc:MGI:3605455]	284	320	326	275	286	424	315.028	0.0169667	0.286871	0.0591441	0.952837	0.993682	Up	NO
ENSMUSG00000036880	Acaa2	acetyl-Coenzyme A acyltransferase 2 (mitochondrial 3-oxoacyl-Coenzyme A thiolase) [Source:MGI Symbol;Acc:MGI:1098623]	4382	4856	4348	2973	3226	5582	4128.23	0.327337	0.240112	1.36327	0.172798	0.749443	Up	NO
ENSMUSG00000020532	Acaca	acetyl-Coenzyme A carboxylase alpha [Source:MGI Symbol;Acc:MGI:108451]	1032	1095	1076	1098	1061	1708	1156.71	-0.17643	0.26338	-0.669868	0.502942	0.906675	Down	NO
ENSMUSG00000042010	Acacb	acetyl-Coenzyme A carboxylase beta [Source:MGI Symbol;Acc:MGI:2140940]	732	424	354	359	755	807	541.981	-0.271986	0.309282	-0.879412	0.379178	0.857214	Down	NO
ENSMUSG00000029456	Acad10	acyl-Coenzyme A dehydrogenase family, member 10 [Source:MGI Symbol;Acc:MGI:1919235]	230	287	175	243	234	347	247.658	-0.190011	0.299917	-0.633544	0.526378	0.914215	Down	NO
ENSMUSG00000090150	Acad11	acyl-Coenzyme A dehydrogenase family, member 11 [Source:MGI Symbol;Acc:MGI:2143169]	544	477	249	267	305	633	389.252	0.183552	0.316352	0.580216	0.561769	0.92364	Up	NO
ENSMUSG00000042647	Acad12	acyl-Coenzyme A dehydrogenase family, member 12 [Source:MGI Symbol;Acc:MGI:2443320]	238	331	170	156	183	262	217.899	0.380195	0.316487	1.2013	0.229635	0.791646	Up	NO
ENSMUSG00000031969	Acad8	acyl-Coenzyme A dehydrogenase family, member 8 [Source:MGI Symbol;Acc:MGI:1914198]	1052	1027	752	820	974	1683	1006.42	-0.185543	0.215465	-0.861126	0.389169	0.862462	Down	NO
ENSMUSG00000027710	Acad9	acyl-Coenzyme A dehydrogenase family, member 9 [Source:MGI Symbol;Acc:MGI:1914272]	618	546	394	542	572	816	565.321	-0.254227	0.233468	-1.08892	0.276191	0.815346	Down	NO
ENSMUSG00000026003	Acadl	acyl-Coenzyme A dehydrogenase, long-chain [Source:MGI Symbol;Acc:MGI:87866]	3437	3529	3325	2712	2405	4432	3243.18	0.207517	0.263801	0.786641	0.431492	0.879308	Up	NO
ENSMUSG00000062908	Acadm	acyl-Coenzyme A dehydrogenase, medium chain [Source:MGI Symbol;Acc:MGI:87867]	2112	2452	2008	1732	1626	2935	2097.13	0.166304	0.26199	0.634774	0.525576	0.91411	Up	NO
ENSMUSG00000029545	Acads	acyl-Coenzyme A dehydrogenase, short chain [Source:MGI Symbol;Acc:MGI:87868]	1244	1421	771	469	797	1242	946.704	0.587698	0.288408	2.03773	0.0415767	0.487982	Up	NO
ENSMUSG00000030861	Acadsb	acyl-Coenzyme A dehydrogenase, short/branched chain [Source:MGI Symbol;Acc:MGI:1914135]	1128	629	300	1407	403	570	767.36	-0.435018	0.635545	-0.684481	0.493672	0.903276	Down	NO
ENSMUSG00000018574	Acadvl	acyl-Coenzyme A dehydrogenase, very long chain [Source:MGI Symbol;Acc:MGI:895149]	2098	1843	1641	1439	1522	2588	1798.73	0.105629	0.208128	0.507521	0.61179	0.934985	Up	NO
ENSMUSG00000030607	Acan	aggrecan [Source:MGI Symbol;Acc:MGI:99602]	71	51	35	22	44	67	45.4452	0.359536	0.403536	0.890964	0.372948	0.857115	Up	NO
ENSMUSG00000001588	Acap1	ArfGAP with coiled-coil, ankyrin repeat and PH domains 1 [Source:MGI Symbol;Acc:MGI:2388270]	50	46	47	86	92	144	74.8282	-1.07485	0.32122	-3.34614	0.000819459	0.0762803		YES
ENSMUSG00000049076	Acap2	ArfGAP with coiled-coil, ankyrin repeat and PH domains 2 [Source:MGI Symbol;Acc:MGI:1925868]	1576	1537	1489	1279	1317	2176	1526.07	0.0499496	0.234141	0.213331	0.831069	0.974935	Up	NO
ENSMUSG00000029033	Acap3	ArfGAP with coiled-coil, ankyrin repeat and PH domains 3 [Source:MGI Symbol;Acc:MGI:2153589]	288	237	148	285	243	441	263.843	-0.477389	0.304083	-1.56993	0.116432	0.675976	Down	NO
ENSMUSG00000032047	Acat1	acetyl-Coenzyme A acetyltransferase 1 [Source:MGI Symbol;Acc:MGI:87870]	2893	3281	2038	1536	2313	3259	2461.86	0.318461	0.237335	1.34182	0.179654	0.75622	Up	NO
ENSMUSG00000023832	Acat2	acetyl-Coenzyme A acetyltransferase 2 [Source:MGI Symbol;Acc:MGI:87871]	611	1451	1278	809	382	2305	1090.79	0.196214	0.566982	0.346067	0.729292	0.95622	Up	NO
ENSMUSG00000062480	Acat3	acetyl-Coenzyme A acetyltransferase 3 [Source:MGI Symbol;Acc:MGI:109182]	78	124	62	57	34	170	82.0737	0.218538	0.52733	0.414424	0.678563	0.946311	Up	NO
ENSMUSG00000026499	Acbd3	acyl-Coenzyme A binding domain containing 3 [Source:MGI Symbol;Acc:MGI:2181074]	1217	822	571	544	842	1196	821.07	0.0981637	0.262506	0.373948	0.708443	0.951247	Up	NO
ENSMUSG00000056938	Acbd4	acyl-Coenzyme A binding domain containing 4 [Source:MGI Symbol;Acc:MGI:1914381]	245	232	192	325	416	445	303.099	-0.773429	0.254355	-3.04075	0.0023599	0.12593	Down	NO
ENSMUSG00000026781	Acbd5	acyl-Coenzyme A binding domain containing 5 [Source:MGI Symbol;Acc:MGI:1921409]	1081	1442	590	389	349	1495	829.867	0.696965	0.473073	1.47327	0.140678	0.708379	Up	NO
ENSMUSG00000033701	Acbd6	acyl-Coenzyme A binding domain containing 6 [Source:MGI Symbol;Acc:MGI:1919732]	801	1399	1156	466	1111	1080	987.124	0.491821	0.381874	1.28792	0.197776	0.767849	Up	NO
ENSMUSG00000040272	Accs	1-aminocyclopropane-1-carboxylate synthase (non-functional) [Source:MGI Symbol;Acc:MGI:1919717]	328	274	201	313	389	525	326.048	-0.54446	0.225575	-2.41366	0.0157934	0.315809	Down	NO
ENSMUSG00000075023	Accsl	1-aminocyclopropane-1-carboxylate synthase (non-functional)-like [Source:MGI Symbol;Acc:MGI:3584519]	116	115	81	17	71	141	83.6221	0.692631	0.5186	1.33558	0.181687	0.757919	Up	NO
ENSMUSG00000038000	Acd	adrenocortical dysplasia [Source:MGI Symbol;Acc:MGI:87873]	480	382	322	329	513	574	419.245	-0.184952	0.224534	-0.823716	0.410101	0.870936	Down	NO
ENSMUSG00000020681	Ace	angiotensin I converting enzyme (peptidyl-dipeptidase A) 1 [Source:MGI Symbol;Acc:MGI:87874]	612	218	87	323	234	416	298.939	-0.155614	0.561252	-0.277263	0.781578	0.966429	Down	NO
ENSMUSG00000015405	Ace2	angiotensin I converting enzyme (peptidyl-dipeptidase A) 2 [Source:MGI Symbol;Acc:MGI:1917258]	139	152	112	39	48	138	99.9333	1.04037	0.391709	2.65597	0.00790803	0.220274		YES
ENSMUSG00000038007	Acer2	alkaline ceramidase 2 [Source:MGI Symbol;Acc:MGI:1920932]	175	188	95	402	221	437	250.658	-1.21504	0.414043	-2.93457	0.00334016	0.1507		YES
ENSMUSG00000030760	Acer3	alkaline ceramidase 3 [Source:MGI Symbol;Acc:MGI:1913440]	481	304	180	101	201	223	236.364	0.93797	0.350798	2.67382	0.00749931	0.21637	Up	NO
ENSMUSG00000023328	Ache	acetylcholinesterase [Source:MGI Symbol;Acc:MGI:87876]	9	15	9	18	29	29	17.6611	-1.11719	0.56959	-1.96139	0.0498335	0.515074	Down	NO
ENSMUSG00000022185	Acin1	apoptotic chromatin condensation inducer 1 [Source:MGI Symbol;Acc:MGI:1891824]	2831	2593	2690	3450	4633	5318	3504.75	-0.641575	0.229477	-2.79581	0.00517703	0.184585	Down	NO
ENSMUSG00000037872	Ackr1	atypical chemokine receptor 1 (Duffy blood group) [Source:MGI Symbol;Acc:MGI:1097689]	11	0	9	12	13	38	12.5196	-1.47183	0.959797	-1.53348	0.125157	0.690978	Down	NO
ENSMUSG00000044534	Ackr2	atypical chemokine receptor 2 [Source:MGI Symbol;Acc:MGI:1891697]	31	44	2	3	23	7	17.4928	1.22516	1.03185	1.18734	0.235092	0.796249	Up	NO
ENSMUSG00000044337	Ackr3	atypical chemokine receptor 3 [Source:MGI Symbol;Acc:MGI:109562]	331	301	158	131	177	221	212.533	0.631439	0.299577	2.10777	0.0350511	0.457246	Up	NO
ENSMUSG00000079355	Ackr4	atypical chemokine receptor 4 [Source:MGI Symbol;Acc:MGI:2181676]	21	41	66	71	9	41	44.6785	0.0720529	0.824783	0.0873598	0.930385	0.991101	Up	NO
ENSMUSG00000020917	Acly	ATP citrate lyase [Source:MGI Symbol;Acc:MGI:103251]	5553	8653	5185	4425	2980	7190	5565.72	0.509828	0.36738	1.38774	0.165217	0.739091	Up	NO
ENSMUSG00000028405	Aco1	aconitase 1 [Source:MGI Symbol;Acc:MGI:87879]	2731	2246	1052	942	2176	2825	1867.55	0.128386	0.36069	0.355946	0.721881	0.953385	Up	NO
ENSMUSG00000022477	Aco2	aconitase 2, mitochondrial [Source:MGI Symbol;Acc:MGI:87880]	4687	4608	3799	2745	4370	6212	4233.27	0.101875	0.204932	0.497118	0.619106	0.93736	Up	NO
ENSMUSG00000022126	Acod1	aconitate decarboxylase 1 [Source:MGI Symbol;Acc:MGI:103206]	33	2	6	5	5	1	8.26193	1.67603	1.18489	1.4145	0.157215	0.728986	Up	NO
ENSMUSG00000072949	Acot1	acyl-CoA thioesterase 1 [Source:MGI Symbol;Acc:MGI:1349396]	375	204	66	63	119	147	151.381	1.00165	0.507511	1.97365	0.0484216	0.510205		YES
ENSMUSG00000047565	Acot10	acyl-CoA thioesterase 10 [Source:MGI Symbol;Acc:MGI:1928940]	33	21	22	25	19	25	24.0805	0.152179	0.506184	0.300639	0.76369	0.963355	Up	NO
ENSMUSG00000034853	Acot11	acyl-CoA thioesterase 11 [Source:MGI Symbol;Acc:MGI:1913736]	81	56	92	89	107	192	98.4595	-0.612549	0.361643	-1.6938	0.0903041	0.619506	Down	NO
ENSMUSG00000006717	Acot13	acyl-CoA thioesterase 13 [Source:MGI Symbol;Acc:MGI:1914084]	521	589	742	599	608	872	651.814	-0.0596999	0.328626	-0.181665	0.855846	0.978185	Down	NO
ENSMUSG00000021226	Acot2	acyl-CoA thioesterase 2 [Source:MGI Symbol;Acc:MGI:2159605]	530	439	550	342	358	559	456.352	0.373595	0.273608	1.36544	0.172115	0.747757	Up	NO
ENSMUSG00000021228	Acot3	acyl-CoA thioesterase 3 [Source:MGI Symbol;Acc:MGI:2159619]	19	6	10	17	7	21	13.0081	-0.34332	0.733216	-0.468238	0.639614	0.939798	Down	NO
ENSMUSG00000052392	Acot4	acyl-CoA thioesterase 4 [Source:MGI Symbol;Acc:MGI:2159621]	39	16	23	35	3	30	24.4417	0.147583	0.831854	0.177415	0.859183	0.978185	Up	NO
ENSMUSG00000043487	Acot6	acyl-CoA thioesterase 6 [Source:MGI Symbol;Acc:MGI:1921287]	270	174	134	131	151	214	172.603	0.269739	0.284384	0.948503	0.342873	0.847377	Up	NO
ENSMUSG00000028937	Acot7	acyl-CoA thioesterase 7 [Source:MGI Symbol;Acc:MGI:1917275]	1127	914	982	718	1427	1516	1075.61	-0.162619	0.261219	-0.622539	0.533588	0.917111	Down	NO
ENSMUSG00000017307	Acot8	acyl-CoA thioesterase 8 [Source:MGI Symbol;Acc:MGI:2158201]	239	214	226	219	226	391	245.146	-0.190499	0.262224	-0.726475	0.467548	0.892604	Down	NO
ENSMUSG00000025287	Acot9	acyl-CoA thioesterase 9 [Source:MGI Symbol;Acc:MGI:1928939]	474	487	265	219	314	476	356.758	0.381106	0.274171	1.39003	0.164519	0.738217	Up	NO
ENSMUSG00000020777	Acox1	acyl-Coenzyme A oxidase 1, palmitoyl [Source:MGI Symbol;Acc:MGI:1330812]	1638	2126	1880	2420	1298	2997	2053.76	-0.184888	0.391866	-0.471813	0.63706	0.939487	Down	NO
ENSMUSG00000029098	Acox3	acyl-Coenzyme A oxidase 3, pristanoyl [Source:MGI Symbol;Acc:MGI:1933156]	925	1009	987	793	724	1692	985.37	0.0174742	0.301859	0.0578885	0.953837	0.994096	Up	NO
ENSMUSG00000044573	Acp1	acid phosphatase 1, soluble [Source:MGI Symbol;Acc:MGI:87881]	1112	1140	1310	801	998	1676	1142.31	0.184974	0.270817	0.683024	0.494592	0.903352	Up	NO
ENSMUSG00000002103	Acp2	acid phosphatase 2, lysosomal [Source:MGI Symbol;Acc:MGI:87882]	1146	510	399	835	1042	1268	829.64	-0.611821	0.353841	-1.72909	0.0837938	0.606884	Down	NO
ENSMUSG00000001348	Acp5	acid phosphatase 5, tartrate resistant [Source:MGI Symbol;Acc:MGI:87883]	887	307	415	667	634	1543	689.667	-0.725827	0.398764	-1.82019	0.0687296	0.573119	Down	NO
ENSMUSG00000028093	Acp6	acid phosphatase 6, lysophosphatidic [Source:MGI Symbol;Acc:MGI:1931010]	653	661	588	552	852	1069	705.274	-0.268369	0.21927	-1.22392	0.220982	0.785207	Down	NO
ENSMUSG00000032561	Acpp	acid phosphatase, prostate [Source:MGI Symbol;Acc:MGI:1928480]	26	21	19	12	15	21	18.5175	0.546881	0.502193	1.08899	0.27616	0.815346	Up	NO
ENSMUSG00000022622	Acr	acrosin prepropeptide [Source:MGI Symbol;Acc:MGI:87884]	4	2	11	21	7	16	10.6825	-1.32418	0.946325	-1.39929	0.161726	0.733749	Down	NO
ENSMUSG00000072770	Acrbp	proacrosin binding protein [Source:MGI Symbol;Acc:MGI:1859515]	85	88	134	207	173	246	155.669	-0.945441	0.406832	-2.32391	0.0201305	0.350711	Down	NO
ENSMUSG00000032281	Acsbg1	acyl-CoA synthetase bubblegum family member 1 [Source:MGI Symbol;Acc:MGI:2385656]	23463	22698	17965	14599	24158	27335	21048.3	0.0488218	0.210638	0.23178	0.816709	0.972759	Up	NO
ENSMUSG00000024209	Acsbg3	acyl-CoA synthetase bubblegum family member 3 [Source:MGI Symbol;Acc:MGI:1925875]	14	22	9	6	21	19	14.4475	0.0897809	0.667866	0.13443	0.893063	0.983641	Up	NO
ENSMUSG00000076435	Acsf2	acyl-CoA synthetase family member 2 [Source:MGI Symbol;Acc:MGI:2388287]	1650	1372	1117	885	1351	1928	1326.18	0.0997497	0.194772	0.512135	0.608557	0.934009	Up	NO
ENSMUSG00000015016	Acsf3	acyl-CoA synthetase family member 3 [Source:MGI Symbol;Acc:MGI:2182591]	361	397	314	279	400	470	361.602	-0.011158	0.240709	-0.0463548	0.963027	0.994741	Down	NO
ENSMUSG00000018796	Acsl1	acyl-CoA synthetase long-chain family member 1 [Source:MGI Symbol;Acc:MGI:102797]	367	524	406	441	81	420	379.337	0.473181	0.603339	0.78427	0.432882	0.879599	Up	NO
ENSMUSG00000032883	Acsl3	acyl-CoA synthetase long-chain family member 3 [Source:MGI Symbol;Acc:MGI:1921455]	541	455	260	296	444	747	429.688	-0.132438	0.286972	-0.461502	0.644439	0.941192	Down	NO
ENSMUSG00000031278	Acsl4	acyl-CoA synthetase long-chain family member 4 [Source:MGI Symbol;Acc:MGI:1354713]	3084	6323	6916	3998	1460	7687	4873.45	0.509356	0.55885	0.911435	0.362066	0.853999	Up	NO
ENSMUSG00000024981	Acsl5	acyl-CoA synthetase long-chain family member 5 [Source:MGI Symbol;Acc:MGI:1919129]	1286	1002	756	677	721	1275	916.08	0.271529	0.23049	1.17805	0.238777	0.796249	Up	NO
ENSMUSG00000020333	Acsl6	acyl-CoA synthetase long-chain family member 6 [Source:MGI Symbol;Acc:MGI:894291]	19	11	4	9	24	8	12.1978	-0.32812	0.817069	-0.401582	0.687991	0.949135	Down	NO
ENSMUSG00000030935	Acsm3	acyl-CoA synthetase medium-chain family member 3 [Source:MGI Symbol;Acc:MGI:99538]	7	54	31	22	23	12	26.1844	0.706205	0.81642	0.865002	0.387038	0.860763	Up	NO
ENSMUSG00000027452	Acss1	acyl-CoA synthetase short-chain family member 1 [Source:MGI Symbol;Acc:MGI:1915988]	862	634	461	929	344	836	678.044	-0.156599	0.464712	-0.33698	0.736132	0.958032	Down	NO
ENSMUSG00000027605	Acss2	acyl-CoA synthetase short-chain family member 2 [Source:MGI Symbol;Acc:MGI:1890410]	408	1338	908	866	376	1392	875.618	0.159363	0.559281	0.284942	0.775688	0.965179	Up	NO
ENSMUSG00000035948	Acss3	acyl-CoA synthetase short-chain family member 3 [Source:MGI Symbol;Acc:MGI:2685720]	103	96	62	194	160	194	134.456	-1.07797	0.361353	-2.98316	0.00285286	0.13916	Down	NO
ENSMUSG00000035783	Acta2	actin, alpha 2, smooth muscle, aorta [Source:MGI Symbol;Acc:MGI:87909]	10017	11281	9331	3958	13022	19326	10415	-0.0248021	0.394685	-0.0628403	0.949894	0.9931	Down	NO
ENSMUSG00000029580	Actb	actin, beta [Source:MGI Symbol;Acc:MGI:87904]	21159	32069	34808	25701	25568	36313	29312.3	0.117723	0.354332	0.33224	0.739708	0.959522	Up	NO
ENSMUSG00000074978	Actg-ps1	actin, gamma, pseudogene 1 [Source:MGI Symbol;Acc:MGI:87907]	81	34	17	15	50	27	35.2759	0.503796	0.641508	0.785331	0.43226	0.879527	Up	NO
ENSMUSG00000062825	Actg1	actin, gamma, cytoplasmic 1 [Source:MGI Symbol;Acc:MGI:87906]	7871	11410	6783	3350	6888	14531	7933.83	0.300654	0.382295	0.786446	0.431606	0.879308	Up	NO
ENSMUSG00000059430	Actg2	actin, gamma 2, smooth muscle, enteric [Source:MGI Symbol;Acc:MGI:104589]	1067	1260	1097	416	1543	1770	1130.22	0.0750638	0.407155	0.184362	0.85373	0.978185	Up	NO
ENSMUSG00000027671	Actl6a	actin-like 6A [Source:MGI Symbol;Acc:MGI:1861453]	857	806	864	501	839	1336	830.669	0.0842344	0.26419	0.31884	0.749848	0.960273	Up	NO
ENSMUSG00000015143	Actn1	actinin, alpha 1 [Source:MGI Symbol;Acc:MGI:2137706]	4094	2329	2087	3204	2621	5093	3112.31	-0.314928	0.303596	-1.03733	0.299584	0.825773	Down	NO
ENSMUSG00000052374	Actn2	actinin alpha 2 [Source:MGI Symbol;Acc:MGI:109192]	2	20	17	20	7	18	14.6231	-0.123186	0.928675	-0.132647	0.894472	0.984217	Down	NO
ENSMUSG00000006457	Actn3	actinin alpha 3 [Source:MGI Symbol;Acc:MGI:99678]	55	29	22	24	34	50	33.7218	0.0411424	0.444075	0.0926473	0.926184	0.991064	Up	NO
ENSMUSG00000054808	Actn4	actinin alpha 4 [Source:MGI Symbol;Acc:MGI:1890773]	5317	2555	2952	2680	2883	5530	3473.38	0.053962	0.298602	0.180716	0.856591	0.978185	Up	NO
ENSMUSG00000021076	Actr10	ARP10 actin-related protein 10 [Source:MGI Symbol;Acc:MGI:1891654]	1557	1523	1160	862	1192	1830	1304.27	0.241567	0.19916	1.21293	0.225157	0.788123	Up	NO
ENSMUSG00000025228	Actr1a	ARP1 actin-related protein 1A, centractin alpha [Source:MGI Symbol;Acc:MGI:1858964]	1697	1316	1191	823	1069	1880	1272.48	0.279635	0.210808	1.32649	0.184676	0.762178	Up	NO
ENSMUSG00000037351	Actr1b	ARP1 actin-related protein 1B, centractin beta [Source:MGI Symbol;Acc:MGI:1917446]	2269	2286	2986	2272	2287	4007	2634.73	-0.0493942	0.30809	-0.160324	0.872626	0.979228	Down	NO
ENSMUSG00000020152	Actr2	ARP2 actin-related protein 2 [Source:MGI Symbol;Acc:MGI:1913963]	2877	2686	3059	2452	1643	4319	2773.56	0.159923	0.344015	0.464871	0.642024	0.940704	Up	NO
ENSMUSG00000026341	Actr3	ARP3 actin-related protein 3 [Source:MGI Symbol;Acc:MGI:1921367]	3861	1846	1694	1515	2486	3925	2391.78	-0.00209837	0.316718	-0.00662537	0.994714	0.998704	Down	NO
ENSMUSG00000082319	Actr3-ps	actin related protein 3, pseudogene [Source:MGI Symbol;Acc:MGI:3648640]	310	188	70	39	155	166	143.023	0.749782	0.540365	1.38755	0.165275	0.739091	Up	NO
ENSMUSG00000056367	Actr3b	ARP3 actin-related protein 3B [Source:MGI Symbol;Acc:MGI:2661120]	1348	1272	478	597	780	1514	935.96	0.203358	0.371204	0.547833	0.583807	0.92853	Up	NO
ENSMUSG00000037761	Actr5	ARP5 actin-related protein 5 [Source:MGI Symbol;Acc:MGI:1924748]	242	181	249	291	247	278	250.624	-0.260889	0.367851	-0.709224	0.478185	0.895984	Down	NO
ENSMUSG00000019948	Actr6	ARP6 actin-related protein 6 [Source:MGI Symbol;Acc:MGI:1914269]	202	187	90	114	147	196	149.982	0.121925	0.324326	0.375933	0.706966	0.951165	Up	NO
ENSMUSG00000015971	Actr8	ARP8 actin-related protein 8 [Source:MGI Symbol;Acc:MGI:1860775]	775	685	585	462	757	965	678.734	0.0124602	0.207423	0.0600713	0.952099	0.993381	Up	NO
ENSMUSG00000026836	Acvr1	activin A receptor, type 1 [Source:MGI Symbol;Acc:MGI:87911]	1153	771	544	446	765	982	739.003	0.250055	0.270473	0.92451	0.355221	0.851997	Up	NO
ENSMUSG00000000532	Acvr1b	activin A receptor, type 1B [Source:MGI Symbol;Acc:MGI:1338944]	673	421	416	567	523	865	559.538	-0.320148	0.268285	-1.19331	0.232747	0.795184	Down	NO
ENSMUSG00000026834	Acvr1c	activin A receptor, type IC [Source:MGI Symbol;Acc:MGI:2661081]	46	18	15	20	45	42	29.2044	-0.398432	0.538583	-0.739779	0.459434	0.888974	Down	NO
ENSMUSG00000052155	Acvr2a	activin receptor IIA [Source:MGI Symbol;Acc:MGI:102806]	622	564	571	518	519	1028	614.286	-0.106449	0.255628	-0.416422	0.677101	0.946311	Down	NO
ENSMUSG00000061393	Acvr2b	activin receptor IIB [Source:MGI Symbol;Acc:MGI:87912]	96	62	42	48	80	105	68.2765	-0.143205	0.355843	-0.402438	0.687362	0.949135	Down	NO
ENSMUSG00000000530	Acvrl1	activin A receptor, type II-like 1 [Source:MGI Symbol;Acc:MGI:1338946]	554	350	242	362	673	910	481.304	-0.67106	0.303005	-2.21468	0.0267819	0.402919	Down	NO
ENSMUSG00000023262	Acy1	aminoacylase 1 [Source:MGI Symbol;Acc:MGI:87913]	159	235	190	208	161	291	205.505	-0.0877623	0.359554	-0.244087	0.807164	0.970565	Down	NO
ENSMUSG00000024866	Acy3	aspartoacylase (aminoacylase) 3 [Source:MGI Symbol;Acc:MGI:1918920]	174	124	125	81	173	224	142.479	-0.0443241	0.30621	-0.144751	0.884908	0.981669	Down	NO
ENSMUSG00000008822	Acyp1	acylphosphatase 1, erythrocyte (common) type [Source:MGI Symbol;Acc:MGI:1913454]	138	210	107	122	115	163	140.719	0.240958	0.36448	0.661101	0.508548	0.910077	Up	NO
ENSMUSG00000060923	Acyp2	acylphosphatase 2, muscle type [Source:MGI Symbol;Acc:MGI:1922822]	136	142	121	104	100	180	127.263	0.15764	0.291545	0.540707	0.58871	0.92964	Up	NO
ENSMUSG00000017697	Ada	adenosine deaminase [Source:MGI Symbol;Acc:MGI:87916]	285	311	353	272	285	417	317.304	0.0671027	0.30167	0.222437	0.823974	0.973505	Up	NO
ENSMUSG00000027259	Adal	adenosine deaminase-like [Source:MGI Symbol;Acc:MGI:1923144]	308	243	179	146	140	202	198.586	0.619991	0.279368	2.21926	0.0264688	0.40126	Up	NO
ENSMUSG00000054693	Adam10	a disintegrin and metallopeptidase domain 10 [Source:MGI Symbol;Acc:MGI:109548]	3172	2266	123	584	1843	2087	1532.95	0.352944	0.771296	0.457598	0.647241	0.941925	Up	NO
ENSMUSG00000020926	Adam11	a disintegrin and metallopeptidase domain 11 [Source:MGI Symbol;Acc:MGI:1098667]	67	53	65	41	128	110	74.0377	-0.459972	0.427317	-1.07642	0.28174	0.816516	Down	NO
ENSMUSG00000054555	Adam12	a disintegrin and metallopeptidase domain 12 (meltrin alpha) [Source:MGI Symbol;Acc:MGI:105378]	612	214	187	194	323	434	306.224	0.134586	0.415323	0.324051	0.7459	0.960172	Up	NO
ENSMUSG00000028041	Adam15	a disintegrin and metallopeptidase domain 15 (metargidin) [Source:MGI Symbol;Acc:MGI:1333882]	1071	932	952	874	1208	1796	1095.65	-0.270382	0.206773	-1.30763	0.190999	0.766272	Down	NO
ENSMUSG00000052593	Adam17	a disintegrin and metallopeptidase domain 17 [Source:MGI Symbol;Acc:MGI:1096335]	1553	1505	1188	992	1366	2238	1410.67	0.0126796	0.205949	0.0615667	0.950908	0.993322	Up	NO
ENSMUSG00000011256	Adam19	a disintegrin and metallopeptidase domain 19 (meltrin beta) [Source:MGI Symbol;Acc:MGI:105377]	599	214	145	108	389	342	277.39	0.238148	0.523124	0.455242	0.648935	0.942635	Up	NO
ENSMUSG00000072647	Adam1a	a disintegrin and metallopeptidase domain 1a [Source:MGI Symbol;Acc:MGI:2429504]	158	139	179	289	250	396	231.595	-0.892464	0.327227	-2.72736	0.00638436	0.200641	Down	NO
ENSMUSG00000022039	Adam2	a disintegrin and metallopeptidase domain 2 [Source:MGI Symbol;Acc:MGI:1340894]	12	3	15	18	9	25	13.4937	-0.69511	0.789834	-0.88007	0.378821	0.857214	Down	NO
ENSMUSG00000040537	Adam22	a disintegrin and metallopeptidase domain 22 [Source:MGI Symbol;Acc:MGI:1340046]	58	26	33	36	76	75	48.2295	-0.601732	0.429778	-1.4001	0.161483	0.733749	Down	NO
ENSMUSG00000025964	Adam23	a disintegrin and metallopeptidase domain 23 [Source:MGI Symbol;Acc:MGI:1345162]	168	91	40	18	90	42	70.7962	1.00121	0.624479	1.60327	0.108875	0.662077	Up	NO
ENSMUSG00000031553	Adam3	a disintegrin and metallopeptidase domain 3 (cyritestin) [Source:MGI Symbol;Acc:MGI:102518]	5	6	2	7	41	6	11.0789	-2.06793	1.0181	-2.03116	0.0422383	0.49099	Down	NO
ENSMUSG00000027318	Adam33	a disintegrin and metallopeptidase domain 33 [Source:MGI Symbol;Acc:MGI:1341813]	75	86	151	314	368	446	235.965	-1.72939	0.420722	-4.11052	3.95e-05	0.0108234		YES
ENSMUSG00000072972	Adam4	a disintegrin and metallopeptidase domain 4 [Source:MGI Symbol;Acc:MGI:104731]	3	6	5	16	14	23	10.904	-1.82495	0.731358	-2.49529	0.0125854	0.290292	Down	NO
ENSMUSG00000031554	Adam5	a disintegrin and metallopeptidase domain 5 [Source:MGI Symbol;Acc:MGI:104730]	30	66	24	17	44	58	37.8203	0.17563	0.551617	0.318391	0.750188	0.960273	Up	NO
ENSMUSG00000025473	Adam8	a disintegrin and metallopeptidase domain 8 [Source:MGI Symbol;Acc:MGI:107825]	602	98	152	255	361	735	332.982	-0.599754	0.564999	-1.06151	0.288457	0.819151	Down	NO
ENSMUSG00000031555	Adam9	a disintegrin and metallopeptidase domain 9 (meltrin gamma) [Source:MGI Symbol;Acc:MGI:105376]	1378	860	576	502	636	1028	788.92	0.445808	0.28763	1.54994	0.121156	0.683156	Up	NO
ENSMUSG00000022057	Adamdec1	ADAM-like, decysin 1 [Source:MGI Symbol;Acc:MGI:1917650]	19	6	15	13	15	12	13.3753	0.0100718	0.694924	0.0144933	0.988436	0.998419	Up	NO
ENSMUSG00000022893	Adamts1	a disintegrin-like and metallopeptidase (reprolysin type) with thrombospondin type 1 motif, 1 [Source:MGI Symbol;Acc:MGI:109249]	878	883	453	218	738	821	627.588	0.457136	0.402692	1.1352	0.256292	0.802309	Up	NO
ENSMUSG00000024299	Adamts10	a disintegrin-like and metallopeptidase (reprolysin type) with thrombospondin type 1 motif, 10 [Source:MGI Symbol;Acc:MGI:2449112]	2303	2680	2618	3452	4763	5678	3493.51	-0.765194	0.259191	-2.95224	0.00315483	0.146263	Down	NO
ENSMUSG00000047497	Adamts12	a disintegrin-like and metallopeptidase (reprolysin type) with thrombospondin type 1 motif, 12 [Source:MGI Symbol;Acc:MGI:2146046]	735	184	113	63	169	214	224.639	1.25102	0.593229	2.10884	0.0349584	0.457161		YES
ENSMUSG00000059901	Adamts14	a disintegrin-like and metallopeptidase (reprolysin type) with thrombospondin type 1 motif, 14 [Source:MGI Symbol;Acc:MGI:2179942]	71	40	65	48	60	91	60.5878	-0.0668298	0.377633	-0.17697	0.859532	0.978185	Down	NO
ENSMUSG00000033453	Adamts15	a disintegrin-like and metallopeptidase (reprolysin type) with thrombospondin type 1 motif, 15 [Source:MGI Symbol;Acc:MGI:2449569]	94	18	31	35	35	53	42.128	0.212882	0.587203	0.362535	0.716952	0.953075	Up	NO
ENSMUSG00000049538	Adamts16	a disintegrin-like and metallopeptidase (reprolysin type) with thrombospondin type 1 motif, 16 [Source:MGI Symbol;Acc:MGI:2429637]	53	33	28	15	58	20	33.7596	0.305025	0.617529	0.493944	0.621345	0.937611	Up	NO
ENSMUSG00000058145	Adamts17	a disintegrin-like and metallopeptidase (reprolysin type) with thrombospondin type 1 motif, 17 [Source:MGI Symbol;Acc:MGI:3588195]	56	63	40	10	38	63	42.2231	0.725826	0.514613	1.41043	0.158412	0.731067	Up	NO
ENSMUSG00000053441	Adamts19	a disintegrin-like and metallopeptidase (reprolysin type) with thrombospondin type 1 motif, 19 [Source:MGI Symbol;Acc:MGI:2442875]	886	730	596	617	730	908	727.315	0.0246435	0.216939	0.113597	0.909557	0.987441	Up	NO
ENSMUSG00000036545	Adamts2	a disintegrin-like and metallopeptidase (reprolysin type) with thrombospondin type 1 motif, 2 [Source:MGI Symbol;Acc:MGI:1347356]	4128	4813	3101	1418	2945	5283	3418.19	0.512125	0.327656	1.563	0.118054	0.678406	Up	NO
ENSMUSG00000022449	Adamts20	a disintegrin-like and metallopeptidase (reprolysin type) with thrombospondin type 1 motif, 20 [Source:MGI Symbol;Acc:MGI:2660628]	6	2	15	26	6	14	12.4529	-1.00838	0.997188	-1.01123	0.311908	0.832879	Down	NO
ENSMUSG00000043635	Adamts3	a disintegrin-like and metallopeptidase (reprolysin type) with thrombospondin type 1 motif, 3 [Source:MGI Symbol;Acc:MGI:3045353]	18	22	0	13	19	22	14.8136	-0.428485	0.975363	-0.439309	0.660438	0.945661	Down	NO
ENSMUSG00000006403	Adamts4	a disintegrin-like and metallopeptidase (reprolysin type) with thrombospondin type 1 motif, 4 [Source:MGI Symbol;Acc:MGI:1339949]	141	41	26	8	62	63	51.4102	0.73566	0.724111	1.01595	0.309654	0.830956	Up	NO
ENSMUSG00000022894	Adamts5	a disintegrin-like and metallopeptidase (reprolysin type) with thrombospondin type 1 motif, 5 (aggrecanase-2) [Source:MGI Symbol;Acc:MGI:1346321]	795	780	451	202	401	632	517.184	0.858982	0.308926	2.78054	0.0054268	0.186008	Up	NO
ENSMUSG00000046169	Adamts6	a disintegrin-like and metallopeptidase (reprolysin type) with thrombospondin type 1 motif, 6 [Source:MGI Symbol;Acc:MGI:1347348]	365	383	157	251	223	598	308.758	-0.127796	0.392116	-0.325914	0.74449	0.960172	Down	NO
ENSMUSG00000032363	Adamts7	a disintegrin-like and metallopeptidase (reprolysin type) with thrombospondin type 1 motif, 7 [Source:MGI Symbol;Acc:MGI:1347346]	411	294	164	189	453	467	310.568	-0.275646	0.359753	-0.76621	0.443551	0.884227	Down	NO
ENSMUSG00000030022	Adamts9	a disintegrin-like and metallopeptidase (reprolysin type) with thrombospondin type 1 motif, 9 [Source:MGI Symbol;Acc:MGI:1916320]	1319	568	550	337	353	775	614.051	0.820432	0.358512	2.28844	0.0221119	0.366657	Up	NO
ENSMUSG00000066113	Adamtsl1	ADAMTS-like 1 [Source:MGI Symbol;Acc:MGI:1924989]	136	90	51	72	127	128	96.1333	-0.201786	0.373007	-0.540971	0.588528	0.92964	Down	NO
ENSMUSG00000036040	Adamtsl2	ADAMTS-like 2 [Source:MGI Symbol;Acc:MGI:1925044]	283	306	318	226	291	606	322.178	-0.124347	0.307049	-0.404975	0.685496	0.948551	Down	NO
ENSMUSG00000015850	Adamtsl4	ADAMTS-like 4 [Source:MGI Symbol;Acc:MGI:2389008]	123	251	475	334	108	688	324.011	-0.162186	0.66815	-0.242738	0.808208	0.97079	Down	NO
ENSMUSG00000043822	Adamtsl5	ADAMTS-like 5 [Source:MGI Symbol;Acc:MGI:1913798]	53	27	39	85	75	94	61.6614	-1.07504	0.414556	-2.59324	0.0095077	0.247091		YES
ENSMUSG00000056413	Adap1	ArfGAP with dual PH domains 1 [Source:MGI Symbol;Acc:MGI:2442201]	95	38	65	69	50	94	66.998	-0.0607415	0.444906	-0.136527	0.891405	0.983481	Down	NO
ENSMUSG00000020709	Adap2	ArfGAP with dual PH domains 2 [Source:MGI Symbol;Acc:MGI:2663075]	159	97	47	88	92	122	96.891	0.000387744	0.41421	0.000936103	0.999253	0.99963	Up	NO
ENSMUSG00000027951	Adar	adenosine deaminase, RNA-specific [Source:MGI Symbol;Acc:MGI:1889575]	1237	928	866	1354	1033	1143	1102.6	-0.252251	0.351158	-0.71834	0.472548	0.894123	Down	NO
ENSMUSG00000020262	Adarb1	adenosine deaminase, RNA-specific, B1 [Source:MGI Symbol;Acc:MGI:891999]	566	315	19	309	240	416	293.33	-0.173952	0.772104	-0.225296	0.821749	0.973333	Down	NO
ENSMUSG00000031949	Adat1	adenosine deaminase, tRNA-specific 1 [Source:MGI Symbol;Acc:MGI:1353631]	175	114	87	128	217	201	148.353	-0.50158	0.320453	-1.56522	0.117531	0.6779	Down	NO
ENSMUSG00000019808	Adat2	adenosine deaminase, tRNA-specific 2 [Source:MGI Symbol;Acc:MGI:1914007]	83	51	29	26	29	52	42.658	0.669009	0.440484	1.5188	0.128812	0.693188	Up	NO
ENSMUSG00000113640	Adat3	adenosine deaminase, tRNA-specific 3 [Source:MGI Symbol;Acc:MGI:1924344]	48	18	57	0	10	17	24.6779	2.48534	0.861405	2.88522	0.00391143	0.160298		YES
ENSMUSG00000021044	Adck1	aarF domain containing kinase 1 [Source:MGI Symbol;Acc:MGI:1919363]	380	406	370	381	373	629	413.255	-0.158473	0.261295	-0.606493	0.544187	0.919387	Down	NO
ENSMUSG00000046947	Adck2	aarF domain containing kinase 2 [Source:MGI Symbol;Acc:MGI:1889336]	594	489	392	329	339	625	444.69	0.284771	0.235133	1.21111	0.225854	0.789136	Up	NO
ENSMUSG00000022550	Adck5	aarF domain containing kinase 5 [Source:MGI Symbol;Acc:MGI:2679274]	2246	2249	2555	2284	3352	4257	2747.19	-0.364877	0.255449	-1.42837	0.153184	0.725827	Down	NO
ENSMUSG00000020431	Adcy1	adenylate cyclase 1 [Source:MGI Symbol;Acc:MGI:99677]	20	2	9	5	12	9	9.07056	0.279382	0.906992	0.308032	0.758058	0.961909	Up	NO
ENSMUSG00000021536	Adcy2	adenylate cyclase 2 [Source:MGI Symbol;Acc:MGI:99676]	185	147	86	83	198	183	140.067	-0.0792524	0.362184	-0.218818	0.826792	0.973857	Down	NO
ENSMUSG00000020654	Adcy3	adenylate cyclase 3 [Source:MGI Symbol;Acc:MGI:99675]	762	539	277	204	490	582	446.936	0.397605	0.372368	1.06777	0.285622	0.819151	Up	NO
ENSMUSG00000022220	Adcy4	adenylate cyclase 4 [Source:MGI Symbol;Acc:MGI:99674]	204	204	246	289	195	299	241.961	-0.218229	0.38405	-0.568231	0.569878	0.924834	Down	NO
ENSMUSG00000022840	Adcy5	adenylate cyclase 5 [Source:MGI Symbol;Acc:MGI:99673]	810	596	536	324	884	1171	673.604	-0.134137	0.333866	-0.401768	0.687855	0.949135	Down	NO
ENSMUSG00000022994	Adcy6	adenylate cyclase 6 [Source:MGI Symbol;Acc:MGI:87917]	1869	1127	844	1077	1500	1665	1298.66	-0.118083	0.280873	-0.420413	0.674184	0.946311	Down	NO
ENSMUSG00000031659	Adcy7	adenylate cyclase 7 [Source:MGI Symbol;Acc:MGI:102891]	768	327	174	402	188	907	423.55	-0.173514	0.553928	-0.313242	0.754097	0.960946	Down	NO
ENSMUSG00000005580	Adcy9	adenylate cyclase 9 [Source:MGI Symbol;Acc:MGI:108450]	766	487	110	177	367	474	367.359	0.467892	0.539021	0.868039	0.385373	0.859773	Up	NO
ENSMUSG00000024256	Adcyap1	adenylate cyclase activating polypeptide 1 [Source:MGI Symbol;Acc:MGI:105094]	8	26	8	5	10	3	10.1853	1.22779	0.90796	1.35225	0.176296	0.754689	Up	NO
ENSMUSG00000029778	Adcyap1r1	adenylate cyclase activating polypeptide 1 receptor 1 [Source:MGI Symbol;Acc:MGI:108449]	67	87	63	91	117	3	76.1166	-0.106779	0.928587	-0.11499	0.908453	0.987441	Down	NO
ENSMUSG00000029106	Add1	adducin 1 (alpha) [Source:MGI Symbol;Acc:MGI:87918]	2101	1314	227	943	1331	5091	1583.7	-0.844703	0.651273	-1.297	0.19463	0.767188	Down	NO
ENSMUSG00000030000	Add2	adducin 2 (beta) [Source:MGI Symbol;Acc:MGI:87919]	34	77	35	26	29	50	40.9881	0.599562	0.49849	1.20276	0.22907	0.791131	Up	NO
ENSMUSG00000025026	Add3	adducin 3 (gamma) [Source:MGI Symbol;Acc:MGI:1351615]	1053	409	601	491	875	1145	721.656	-0.189287	0.348025	-0.543887	0.586519	0.928991	Down	NO
ENSMUSG00000025475	Adgra1	adhesion G protein-coupled receptor A1 [Source:MGI Symbol;Acc:MGI:1277167]	19	16	9	21	8	16	14.9609	-0.0799475	0.691581	-0.115601	0.907969	0.987441	Down	NO
ENSMUSG00000031486	Adgra2	adhesion G protein-coupled receptor A2 [Source:MGI Symbol;Acc:MGI:1925810]	623	605	115	150	242	531	348.017	0.668237	0.542284	1.23226	0.21785	0.782928	Up	NO
ENSMUSG00000029090	Adgra3	adhesion G protein-coupled receptor A3 [Source:MGI Symbol;Acc:MGI:1917943]	2493	1939	1546	1233	2396	2621	1954.75	0.0262298	0.244705	0.107189	0.914639	0.98835	Up	NO
ENSMUSG00000034730	Adgrb1	adhesion G protein-coupled receptor B1 [Source:MGI Symbol;Acc:MGI:1933736]	11	9	11	3	20	14	10.8125	-0.107703	0.77493	-0.138985	0.889462	0.983194	Down	NO
ENSMUSG00000028782	Adgrb2	adhesion G protein-coupled receptor B2 [Source:MGI Symbol;Acc:MGI:2451244]	134	96	89	73	134	97	102.067	0.104107	0.358658	0.290268	0.771611	0.964079	Up	NO
ENSMUSG00000044017	Adgrd1	adhesion G protein-coupled receptor D1 [Source:MGI Symbol;Acc:MGI:3041203]	6	4	2	10	19	16	9.09657	-1.86844	0.787076	-2.3739	0.0176014	0.334806		YES
ENSMUSG00000004730	Adgre1	adhesion G protein-coupled receptor E1 [Source:MGI Symbol;Acc:MGI:106912]	322	93	86	64	116	94	122.557	0.84053	0.506206	1.66045	0.0968238	0.637124	Up	NO
ENSMUSG00000032915	Adgre4	adhesion G protein-coupled receptor E4 [Source:MGI Symbol;Acc:MGI:1196464]	10	27	12	21	22	9	17.602	-0.133178	0.758098	-0.175674	0.86055	0.978185	Down	NO
ENSMUSG00000002885	Adgre5	adhesion G protein-coupled receptor E5 [Source:MGI Symbol;Acc:MGI:1347095]	897	676	682	1128	659	1673	926.097	-0.549523	0.349903	-1.5705	0.116299	0.67545	Down	NO
ENSMUSG00000057899	Adgrf2	adhesion G protein-coupled receptor F2 [Source:MGI Symbol;Acc:MGI:2182728]	5	2	2	19	11	11	8.69828	-2.27848	0.918115	-2.4817	0.0130759	0.294522	Down	NO
ENSMUSG00000023918	Adgrf4	adhesion G protein-coupled receptor F4 [Source:MGI Symbol;Acc:MGI:1925499]	15	7	8	7	14	19	10.934	-0.309415	0.665038	-0.465259	0.641746	0.940586	Down	NO
ENSMUSG00000056492	Adgrf5	adhesion G protein-coupled receptor F5 [Source:MGI Symbol;Acc:MGI:2182928]	1439	1008	605	1003	534	1871	1019.56	-0.08763	0.418898	-0.209192	0.834299	0.975937	Down	NO
ENSMUSG00000031785	Adgrg1	adhesion G protein-coupled receptor G1 [Source:MGI Symbol;Acc:MGI:1340051]	3288	1787	2283	1199	4928	4298	2789.91	-0.366961	0.430104	-0.853192	0.393553	0.863833	Down	NO
ENSMUSG00000031298	Adgrg2	adhesion G protein-coupled receptor G2 [Source:MGI Symbol;Acc:MGI:2446854]	46	19	18	35	20	41	29.0365	-0.220469	0.553261	-0.39849	0.690269	0.949539	Down	NO
ENSMUSG00000060470	Adgrg3	adhesion G protein-coupled receptor G3 [Source:MGI Symbol;Acc:MGI:1859670]	65	76	52	170	116	182	109.81	-1.25779	0.388371	-3.23863	0.00120106	0.0903166		YES
ENSMUSG00000061577	Adgrg5	adhesion G protein-coupled receptor G5 [Source:MGI Symbol;Acc:MGI:2685955]	14	25	7	54	54	58	35.0476	-1.84212	0.551324	-3.34127	0.000833951	0.0762803		YES
ENSMUSG00000039116	Adgrg6	adhesion G protein-coupled receptor G6 [Source:MGI Symbol;Acc:MGI:1916151]	39	122	86	86	86	154	93.9015	-0.246106	0.501284	-0.490951	0.623461	0.938082	Down	NO
ENSMUSG00000022755	Adgrg7	adhesion G protein-coupled receptor G7 [Source:MGI Symbol;Acc:MGI:2441732]	182	88	24	39	108	94	82.765	0.294908	0.60665	0.486126	0.626878	0.938533	Up	NO
ENSMUSG00000013033	Adgrl1	adhesion G protein-coupled receptor L1 [Source:MGI Symbol;Acc:MGI:1929461]	3772	2856	467	3384	5018	5178	3280.55	-0.962482	0.560259	-1.71792	0.0858108	0.611897	Down	NO
ENSMUSG00000028184	Adgrl2	adhesion G protein-coupled receptor L2 [Source:MGI Symbol;Acc:MGI:2139714]	1616	933	856	619	1345	1690	1109.05	0.00749075	0.302405	0.0247706	0.980238	0.997105	Up	NO
ENSMUSG00000037605	Adgrl3	adhesion G protein-coupled receptor L3 [Source:MGI Symbol;Acc:MGI:2441950]	230	173	77	65	198	166	143.194	0.224364	0.449307	0.499355	0.617529	0.936865	Up	NO
ENSMUSG00000039167	Adgrl4	adhesion G protein-coupled receptor L4 [Source:MGI Symbol;Acc:MGI:2655562]	496	467	237	595	368	1188	525.225	-0.74636	0.399545	-1.86802	0.061759	0.550191	Down	NO
ENSMUSG00000069170	Adgrv1	adhesion G protein-coupled receptor V1 [Source:MGI Symbol;Acc:MGI:1274784]	562	466	317	335	273	338	378.668	0.492311	0.330808	1.48821	0.136696	0.703932	Up	NO
ENSMUSG00000074207	Adh1	alcohol dehydrogenase 1 (class I) [Source:MGI Symbol;Acc:MGI:87921]	3389	2451	1461	691	3150	2869	2186.07	0.240686	0.455013	0.528966	0.596829	0.931659	Up	NO
ENSMUSG00000028138	Adh5	alcohol dehydrogenase 5 (class III), chi polypeptide [Source:MGI Symbol;Acc:MGI:87929]	2477	2614	1787	1337	1913	2945	2094.87	0.269578	0.218711	1.23258	0.217734	0.782928	Up	NO
ENSMUSG00000055301	Adh7	alcohol dehydrogenase 7 (class IV), mu or sigma polypeptide [Source:MGI Symbol;Acc:MGI:87926]	27	17	18	15	44	34	24.7167	-0.498562	0.527667	-0.944842	0.344739	0.847599	Down	NO
ENSMUSG00000025911	Adhfe1	alcohol dehydrogenase, iron containing, 1 [Source:MGI Symbol;Acc:MGI:1923437]	348	610	366	387	491	636	463.819	-0.0939349	0.330683	-0.284063	0.776362	0.965565	Down	NO
ENSMUSG00000020629	Adi1	acireductone dioxygenase 1 [Source:MGI Symbol;Acc:MGI:2144929]	856	986	913	826	792	1698	976.232	-0.122297	0.288856	-0.423384	0.672015	0.946311	Down	NO
ENSMUSG00000026457	Adipor1	adiponectin receptor 1 [Source:MGI Symbol;Acc:MGI:1919924]	2920	2700	2315	1639	2219	3638	2473.17	0.209396	0.196995	1.06295	0.287804	0.819151	Up	NO
ENSMUSG00000030168	Adipor2	adiponectin receptor 2 [Source:MGI Symbol;Acc:MGI:93830]	2811	2092	2127	1974	2328	3507	2394.34	-0.0621594	0.198355	-0.313375	0.753996	0.960946	Down	NO
ENSMUSG00000039197	Adk	adenosine kinase [Source:MGI Symbol;Acc:MGI:87930]	1258	1089	598	431	695	1101	817.314	0.513293	0.288059	1.7819	0.0747655	0.589726	Up	NO
ENSMUSG00000030790	Adm	adrenomedullin [Source:MGI Symbol;Acc:MGI:108058]	120	375	1123	441	255	476	494.394	0.630925	0.73395	0.859629	0.389994	0.862495	Up	NO
ENSMUSG00000054136	Adm2	adrenomedullin 2 [Source:MGI Symbol;Acc:MGI:2675256]	28	30	38	4	19	23	23.1763	1.27097	0.604042	2.1041	0.0353697	0.459002		YES
ENSMUSG00000051149	Adnp	activity-dependent neuroprotective protein [Source:MGI Symbol;Acc:MGI:1338758]	3285	2040	1460	1634	2148	2302	2078.37	0.16869	0.288562	0.584587	0.558825	0.923409	Up	NO
ENSMUSG00000053950	Adnp2	ADNP homeobox 2 [Source:MGI Symbol;Acc:MGI:2448562]	889	649	399	322	584	705	563.17	0.341239	0.290163	1.17602	0.239585	0.796249	Up	NO
ENSMUSG00000057134	Ado	2-aminoethanethiol (cysteamine) dioxygenase [Source:MGI Symbol;Acc:MGI:2685083]	1404	1003	773	537	760	1243	908.38	0.429014	0.234753	1.82751	0.0676233	0.568304	Up	NO
ENSMUSG00000042429	Adora1	adenosine A1 receptor [Source:MGI Symbol;Acc:MGI:99401]	728	497	741	1091	377	1135	766.361	-0.379188	0.487675	-0.777544	0.436838	0.880988	Down	NO
ENSMUSG00000020178	Adora2a	adenosine A2a receptor [Source:MGI Symbol;Acc:MGI:99402]	59	80	59	63	46	50	60.6789	0.314756	0.456699	0.689199	0.490698	0.900746	Up	NO
ENSMUSG00000018500	Adora2b	adenosine A2b receptor [Source:MGI Symbol;Acc:MGI:99403]	16	10	3	10	31	27	14.9813	-1.17476	0.710543	-1.65333	0.0982637	0.641984	Down	NO
ENSMUSG00000025236	Adpgk	ADP-dependent glucokinase [Source:MGI Symbol;Acc:MGI:1919391]	1552	1203	994	898	1447	2170	1306.3	-0.149372	0.216845	-0.688843	0.490922	0.900746	Down	NO
ENSMUSG00000002844	Adprh	ADP-ribosylarginine hydrolase [Source:MGI Symbol;Acc:MGI:1098234]	2159	2339	2252	1515	1968	3000	2148.59	0.188072	0.233326	0.806046	0.420217	0.874896	Up	NO
ENSMUSG00000020910	Adprm	ADP-ribose/CDP-alcohol diphosphatase, manganese dependent [Source:MGI Symbol;Acc:MGI:1913608]	198	197	148	146	206	245	184.859	-0.0575857	0.248693	-0.231553	0.816885	0.972896	Down	NO
ENSMUSG00000050541	Adra1b	adrenergic receptor, alpha 1b [Source:MGI Symbol;Acc:MGI:104774]	19	15	33	27	48	23	28.1859	-0.494021	0.630007	-0.784152	0.432951	0.879599	Down	NO
ENSMUSG00000027335	Adra1d	adrenergic receptor, alpha 1d [Source:MGI Symbol;Acc:MGI:106673]	55	99	94	97	53	162	91.8041	-0.186128	0.491177	-0.378943	0.704731	0.950634	Down	NO
ENSMUSG00000033717	Adra2a	adrenergic receptor, alpha 2a [Source:MGI Symbol;Acc:MGI:87934]	148	60	115	66	210	350	143.43	-0.74106	0.490315	-1.5114	0.130687	0.69488	Down	NO
ENSMUSG00000045318	Adra2c	adrenergic receptor, alpha 2c [Source:MGI Symbol;Acc:MGI:87936]	29	35	129	127	30	225	94.2806	-0.743363	0.783537	-0.948727	0.342759	0.847377	Down	NO
ENSMUSG00000035283	Adrb1	adrenergic receptor, beta 1 [Source:MGI Symbol;Acc:MGI:87937]	41	35	45	31	18	41	35.1049	0.510458	0.483864	1.05496	0.291442	0.820535	Up	NO
ENSMUSG00000045730	Adrb2	adrenergic receptor, beta 2 [Source:MGI Symbol;Acc:MGI:87938]	253	80	42	96	59	76	97.4674	0.557986	0.611297	0.91279	0.361353	0.853999	Up	NO
ENSMUSG00000039041	Adrm1	adhesion regulating molecule 1 [Source:MGI Symbol;Acc:MGI:1929289]	568	756	986	688	740	1184	811.976	-0.0298021	0.361272	-0.0824923	0.934255	0.992089	Down	NO
ENSMUSG00000022407	Adsl	adenylosuccinate lyase [Source:MGI Symbol;Acc:MGI:103202]	783	745	453	348	746	883	627.784	0.11385	0.291263	0.390883	0.695884	0.95029	Up	NO
ENSMUSG00000015961	Adss	adenylosuccinate synthetase, non muscle [Source:MGI Symbol;Acc:MGI:87948]	1171	862	798	731	886	1325	928.982	0.0291375	0.197584	0.147469	0.882762	0.980945	Up	NO
ENSMUSG00000011148	Adssl1	adenylosuccinate synthetase like 1 [Source:MGI Symbol;Acc:MGI:87947]	166	81	51	115	60	210	106.884	-0.324422	0.4998	-0.649104	0.516271	0.911916	Down	NO
ENSMUSG00000020473	Aebp1	AE binding protein 1 [Source:MGI Symbol;Acc:MGI:1197012]	9233	18124	21786	21759	9278	25297	17885.5	-0.0959479	0.521233	-0.184079	0.853952	0.978185	Down	NO
ENSMUSG00000030232	Aebp2	AE binding protein 2 [Source:MGI Symbol;Acc:MGI:1338038]	1266	795	573	464	758	850	752.335	0.395485	0.281252	1.40616	0.159677	0.73182	Up	NO
ENSMUSG00000030609	Aen	apoptosis enhancing nuclease [Source:MGI Symbol;Acc:MGI:1915298]	482	421	383	299	377	573	409.049	0.146449	0.205032	0.714273	0.475058	0.894921	Up	NO
ENSMUSG00000029094	Afap1	actin filament associated protein 1 [Source:MGI Symbol;Acc:MGI:1917542]	1057	864	699	838	996	1503	955.87	-0.266813	0.194645	-1.37077	0.170447	0.746268	Down	NO
ENSMUSG00000033032	Afap1l1	actin filament associated protein 1-like 1 [Source:MGI Symbol;Acc:MGI:2147199]	447	346	363	272	227	541	353.218	0.273966	0.299811	0.913795	0.360825	0.853999	Up	NO
ENSMUSG00000025083	Afap1l2	actin filament associated protein 1-like 2 [Source:MGI Symbol;Acc:MGI:2147658]	1371	793	551	619	1018	739	826.465	0.172009	0.365233	0.470956	0.637672	0.939646	Up	NO
ENSMUSG00000068036	Afdn	afadin, adherens junction formation factor [Source:MGI Symbol;Acc:MGI:1314653]	1743	863	588	1054	1523	1928	1215.26	-0.467561	0.341372	-1.36966	0.170795	0.746737	Down	NO
ENSMUSG00000029313	Aff1	AF4/FMR2 family, member 1 [Source:MGI Symbol;Acc:MGI:1100819]	2297	1494	1049	857	1136	1583	1344.37	0.493063	0.259508	1.89999	0.0574346	0.538517	Up	NO
ENSMUSG00000031189	Aff2	AF4/FMR2 family, member 2 [Source:MGI Symbol;Acc:MGI:1202294]	773	185	37	62	497	217	269.287	0.307599	0.856494	0.359137	0.719492	0.9533	Up	NO
ENSMUSG00000037138	Aff3	AF4/FMR2 family, member 3 [Source:MGI Symbol;Acc:MGI:106927]	1135	690	35	135	424	541	447.572	0.816431	0.802828	1.01694	0.30918	0.830727	Up	NO
ENSMUSG00000049470	Aff4	AF4/FMR2 family, member 4 [Source:MGI Symbol;Acc:MGI:2136171]	3865	2114	1162	1088	1834	2410	1956.54	0.471379	0.363649	1.29625	0.19489	0.767188	Up	NO
ENSMUSG00000038302	Afg1l	AFG1 like ATPase [Source:MGI Symbol;Acc:MGI:2148801]	295	275	264	170	216	373	256.396	0.26907	0.244451	1.10071	0.271022	0.811789	Up	NO
ENSMUSG00000031967	Afg3l1	AFG3-like AAA ATPase 1 [Source:MGI Symbol;Acc:MGI:1928277]	1074	947	709	622	784	1280	866.142	0.127045	0.204334	0.621752	0.534105	0.917117	Up	NO
ENSMUSG00000024527	Afg3l2	AFG3-like AAA ATPase 2 [Source:MGI Symbol;Acc:MGI:1916847]	1764	1612	1215	1280	1529	2140	1542.74	-0.0341355	0.196516	-0.173703	0.862099	0.978185	Down	NO
ENSMUSG00000017718	Afmid	arylformamidase [Source:MGI Symbol;Acc:MGI:2448704]	33	39	25	55	70	268	70.9108	-1.76469	0.511452	-3.45035	0.000559868	0.0622589	Down	NO
ENSMUSG00000049659	Aftph	aftiphilin [Source:MGI Symbol;Acc:MGI:1923012]	1255	1056	698	668	787	1239	914.07	0.236206	0.229748	1.02811	0.303899	0.82758	Up	NO
ENSMUSG00000031521	Aga	aspartylglucosaminidase [Source:MGI Symbol;Acc:MGI:104873]	548	751	515	493	471	828	587.691	0.118861	0.29269	0.406098	0.684671	0.948235	Up	NO
ENSMUSG00000055013	Agap1	ArfGAP with GTPase domain, ankyrin repeat and PH domain 1 [Source:MGI Symbol;Acc:MGI:2653690]	678	513	757	655	767	1008	718.545	-0.221832	0.296998	-0.746913	0.455116	0.887699	Down	NO
ENSMUSG00000025422	Agap2	ArfGAP with GTPase domain, ankyrin repeat and PH domain 2 [Source:MGI Symbol;Acc:MGI:3580016]	167	150	114	115	170	170	144.407	-0.0232163	0.280422	-0.0827905	0.934018	0.992089	Down	NO
ENSMUSG00000023353	Agap3	ArfGAP with GTPase domain, ankyrin repeat and PH domain 3 [Source:MGI Symbol;Acc:MGI:2183446]	1757	2228	2546	2018	1920	3268	2263.72	-0.0156441	0.327441	-0.0477767	0.961894	0.994741	Down	NO
ENSMUSG00000040812	Agbl2	ATP/GTP binding protein-like 2 [Source:MGI Symbol;Acc:MGI:2443254]	12	24	10	12	20	20	15.9646	-0.0915336	0.616672	-0.148431	0.882002	0.980674	Down	NO
ENSMUSG00000038836	Agbl3	ATP/GTP binding protein-like 3 [Source:MGI Symbol;Acc:MGI:1923473]	148	156	82	111	155	173	133.447	-0.133202	0.315816	-0.421771	0.673192	0.946311	Down	NO
ENSMUSG00000029165	Agbl5	ATP/GTP binding protein-like 5 [Source:MGI Symbol;Acc:MGI:2441745]	576	528	400	411	924	748	578.536	-0.3964	0.308381	-1.28542	0.198645	0.767869	Down	NO
ENSMUSG00000015452	Ager	advanced glycosylation end product-specific receptor [Source:MGI Symbol;Acc:MGI:893592]	35	45	75	46	59	70	55.2022	-0.0384876	0.483857	-0.0795434	0.9366	0.992258	Down	NO
ENSMUSG00000026159	Agfg1	ArfGAP with FG repeats 1 [Source:MGI Symbol;Acc:MGI:1333754]	1566	952	677	545	854	1122	907.223	0.40647	0.282133	1.4407	0.149669	0.721277	Up	NO
ENSMUSG00000029722	Agfg2	ArfGAP with FG repeats 2 [Source:MGI Symbol;Acc:MGI:2443267]	402	268	184	198	254	375	267.446	0.109963	0.277563	0.396172	0.691978	0.949597	Up	NO
ENSMUSG00000021681	Aggf1	angiogenic factor with G patch and FHA domains 1 [Source:MGI Symbol;Acc:MGI:1913799]	1527	1143	756	540	861	1430	985.222	0.391658	0.271682	1.4416	0.149414	0.721277	Up	NO
ENSMUSG00000029916	Agk	acylglycerol kinase [Source:MGI Symbol;Acc:MGI:1917173]	409	374	316	232	330	471	343.285	0.197496	0.209425	0.943037	0.345662	0.84849	Up	NO
ENSMUSG00000033400	Agl	amylo-1,6-glucosidase, 4-alpha-glucanotransferase [Source:MGI Symbol;Acc:MGI:1924809]	456	262	124	131	392	347	267.07	0.0033904	0.459695	0.00737533	0.994115	0.998691	Up	NO
ENSMUSG00000050103	Agmo	alkylglycerol monooxygenase [Source:MGI Symbol;Acc:MGI:2442495]	21	15	9	11	16	22	14.8924	-0.0498104	0.569724	-0.0874291	0.93033	0.991101	Down	NO
ENSMUSG00000041530	Ago1	argonaute RISC catalytic subunit 1 [Source:MGI Symbol;Acc:MGI:2446630]	1566	1069	811	791	1322	1276	1101.9	0.064032	0.271493	0.235851	0.813548	0.972124	Up	NO
ENSMUSG00000036698	Ago2	argonaute RISC catalytic subunit 2 [Source:MGI Symbol;Acc:MGI:2446632]	1810	852	539	630	1045	1462	987.699	0.0829745	0.376267	0.22052	0.825466	0.973767	Up	NO
ENSMUSG00000028842	Ago3	argonaute RISC catalytic subunit 3 [Source:MGI Symbol;Acc:MGI:2446634]	757	411	328	463	598	697	522.554	-0.213605	0.302277	-0.706651	0.479783	0.895984	Down	NO
ENSMUSG00000042500	Ago4	argonaute RISC catalytic subunit 4 [Source:MGI Symbol;Acc:MGI:1924100]	266	228	198	235	274	376	255.525	-0.280729	0.226699	-1.23834	0.215591	0.781331	Down	NO
ENSMUSG00000034254	Agpat1	1-acylglycerol-3-phosphate O-acyltransferase 1 (lysophosphatidic acid acyltransferase, alpha) [Source:MGI Symbol;Acc:MGI:1932075]	1805	1697	1768	1559	1763	2775	1844.72	-0.0995283	0.227998	-0.436531	0.662452	0.945681	Down	NO
ENSMUSG00000026922	Agpat2	1-acylglycerol-3-phosphate O-acyltransferase 2 (lysophosphatidic acid acyltransferase, beta) [Source:MGI Symbol;Acc:MGI:1914762]	498	612	655	442	537	655	564.025	0.212453	0.304505	0.697701	0.485364	0.89789	Up	NO
ENSMUSG00000001211	Agpat3	1-acylglycerol-3-phosphate O-acyltransferase 3 [Source:MGI Symbol;Acc:MGI:1336186]	3149	2830	3137	1845	2473	3757	2789.56	0.305421	0.226851	1.34635	0.178191	0.75622	Up	NO
ENSMUSG00000023827	Agpat4	1-acylglycerol-3-phosphate O-acyltransferase 4 (lysophosphatidic acid acyltransferase, delta) [Source:MGI Symbol;Acc:MGI:1915512]	443	466	368	244	414	642	410.152	0.122945	0.254158	0.483733	0.628575	0.938533	Up	NO
ENSMUSG00000031467	Agpat5	1-acylglycerol-3-phosphate O-acyltransferase 5 (lysophosphatidic acid acyltransferase, epsilon) [Source:MGI Symbol;Acc:MGI:1196345]	592	716	487	346	516	854	560.718	0.209166	0.26237	0.79722	0.425323	0.875639	Up	NO
ENSMUSG00000042410	Agps	alkylglycerone phosphate synthase [Source:MGI Symbol;Acc:MGI:2443065]	1175	916	877	626	896	1485	951.333	0.1117	0.213853	0.522324	0.601445	0.932278	Up	NO
ENSMUSG00000041936	Agrn	agrin [Source:MGI Symbol;Acc:MGI:87961]	2013	1409	1076	1174	1966	2045	1554.19	-0.151571	0.25313	-0.598788	0.549314	0.921045	Down	NO
ENSMUSG00000005705	Agrp	agouti related neuropeptide [Source:MGI Symbol;Acc:MGI:892013]	5	5	14	8	5	11	8.15596	0.147224	0.875423	0.168175	0.866446	0.978185	Up	NO
ENSMUSG00000031980	Agt	angiotensinogen (serpin peptidase inhibitor, clade A, member 8) [Source:MGI Symbol;Acc:MGI:87963]	1933	2422	2008	1267	1993	3365	2074.61	0.113382	0.275075	0.412184	0.680204	0.946611	Up	NO
ENSMUSG00000021557	Agtpbp1	ATP/GTP binding protein 1 [Source:MGI Symbol;Acc:MGI:2159437]	476	360	217	344	387	722	394.224	-0.379326	0.289464	-1.31045	0.190045	0.766272	Down	NO
ENSMUSG00000049115	Agtr1a	angiotensin II receptor, type 1a [Source:MGI Symbol;Acc:MGI:87964]	3	82	74	91	40	104	67.3945	-0.426703	0.899846	-0.474196	0.63536	0.939062	Down	NO
ENSMUSG00000068122	Agtr2	angiotensin II receptor, type 2 [Source:MGI Symbol;Acc:MGI:87966]	262	103	96	61	75	92	110.014	1.02361	0.407182	2.51389	0.0119408	0.282143		YES
ENSMUSG00000029007	Agtrap	angiotensin II, type I receptor-associated protein [Source:MGI Symbol;Acc:MGI:1339977]	1241	1004	1116	1078	787	1302	1082.5	0.129454	0.31401	0.412261	0.680148	0.946611	Up	NO
ENSMUSG00000089678	Agxt2	alanine-glyoxylate aminotransferase 2 [Source:MGI Symbol;Acc:MGI:2146052]	12	13	33	103	43	72	48.4097	-1.8821	0.678163	-2.77529	0.00551518	0.187345		YES
ENSMUSG00000026491	Ahctf1	AT hook containing transcription factor 1 [Source:MGI Symbol;Acc:MGI:1915033]	978	996	505	576	1245	1589	922.189	-0.341913	0.321714	-1.06278	0.287881	0.819151	Down	NO
ENSMUSG00000027597	Ahcy	S-adenosylhomocysteine hydrolase [Source:MGI Symbol;Acc:MGI:87968]	1067	1028	1197	672	950	1659	1056.67	0.174133	0.274722	0.633851	0.526178	0.914215	Up	NO
ENSMUSG00000027893	Ahcyl1	S-adenosylhomocysteine hydrolase-like 1 [Source:MGI Symbol;Acc:MGI:2385184]	3508	2378	2119	1953	2686	3475	2591.03	0.0495571	0.207205	0.239169	0.810974	0.971584	Up	NO
ENSMUSG00000029772	Ahcyl2	S-adenosylhomocysteine hydrolase-like 2 [Source:MGI Symbol;Acc:MGI:1921590]	191	132	39	59	77	110	95.581	0.580341	0.486837	1.19206	0.233236	0.795562	Up	NO
ENSMUSG00000037692	Ahdc1	AT hook, DNA binding motif, containing 1 [Source:MGI Symbol;Acc:MGI:2444218]	530	625	427	210	517	255	425.413	0.722947	0.419601	1.72294	0.0848993	0.610016	Up	NO
ENSMUSG00000019986	Ahi1	Abelson helper integration site 1 [Source:MGI Symbol;Acc:MGI:87971]	328	170	153	143	255	307	214.444	-0.0444754	0.318003	-0.139859	0.888772	0.982987	Down	NO
ENSMUSG00000069833	Ahnak	AHNAK nucleoprotein (desmoyokin) [Source:MGI Symbol;Acc:MGI:1316648]	8695	4585	3004	7086	5898	7241	5969.63	-0.369329	0.385139	-0.958952	0.337583	0.847377	Down	NO
ENSMUSG00000019256	Ahr	aryl-hydrocarbon receptor [Source:MGI Symbol;Acc:MGI:105043]	598	343	200	226	351	469	344.23	0.175766	0.346599	0.507118	0.612072	0.934985	Up	NO
ENSMUSG00000021575	Ahrr	aryl-hydrocarbon receptor repressor [Source:MGI Symbol;Acc:MGI:1333776]	50	47	48	54	57	76	54.5202	-0.291615	0.355297	-0.820763	0.411781	0.871111	Down	NO
ENSMUSG00000021037	Ahsa1	AHA1, activator of heat shock protein ATPase 1 [Source:MGI Symbol;Acc:MGI:2387603]	2191	1924	1864	1153	1884	2512	1857.13	0.230866	0.208996	1.10464	0.269316	0.809884	Up	NO
ENSMUSG00000020288	Ahsa2	AHA1, activator of heat shock protein ATPase 2 [Source:MGI Symbol;Acc:MGI:1916133]	991	635	757	542	707	1300	783.157	0.0392045	0.25882	0.151474	0.879602	0.9802	Up	NO
ENSMUSG00000022868	Ahsg	alpha-2-HS-glycoprotein [Source:MGI Symbol;Acc:MGI:107189]	52	34	37	35	52	76	45.4657	-0.298986	0.363262	-0.823058	0.410475	0.870936	Down	NO
ENSMUSG00000035875	AI182371	expressed sequence AI182371 [Source:MGI Symbol;Acc:MGI:2138853]	15	13	15	32	25	37	22.7035	-1.07775	0.520804	-2.06939	0.0385093	0.473242		YES
ENSMUSG00000062753	AI413582	expressed sequence AI413582 [Source:MGI Symbol;Acc:MGI:2146839]	213	206	242	231	254	415	253.233	-0.322719	0.285533	-1.13023	0.258378	0.802727	Down	NO
ENSMUSG00000074384	AI429214	expressed sequence AI429214 [Source:MGI Symbol;Acc:MGI:2142538]	135	113	69	79	100	150	103.064	0.0229281	0.301004	0.0761719	0.939282	0.992569	Up	NO
ENSMUSG00000045165	AI467606	expressed sequence AI467606 [Source:MGI Symbol;Acc:MGI:2141979]	282	235	212	213	156	331	232.316	0.134506	0.309334	0.434825	0.66369	0.945681	Up	NO
ENSMUSG00000056145	AI504432	expressed sequence AI504432 [Source:MGI Symbol;Acc:MGI:2139742]	62	22	23	46	42	35	38.1345	-0.280619	0.553685	-0.506821	0.61228	0.935121	Down	NO
ENSMUSG00000105987	AI506816	expressed sequence AI506816 [Source:MGI Symbol;Acc:MGI:2140929]	2158	1007	600	416	1367	1690	1107.88	0.218351	0.466797	0.467764	0.639953	0.939914	Up	NO
ENSMUSG00000010290	AI597479	expressed sequence AI597479 [Source:MGI Symbol;Acc:MGI:2138299]	748	520	430	371	427	690	510.582	0.268246	0.230855	1.16197	0.245248	0.797998	Up	NO
ENSMUSG00000034382	AI661453	expressed sequence AI661453 [Source:MGI Symbol;Acc:MGI:2146908]	20	95	38	12	20	37	36.5522	1.35295	0.663582	2.03886	0.0414641	0.487982	Up	NO
ENSMUSG00000087107	AI662270	expressed sequence AI662270 [Source:MGI Symbol;Acc:MGI:2144254]	116	18	10	13	52	83	42.6048	0.0365525	0.823685	0.0443768	0.964604	0.994992	Up	NO
ENSMUSG00000047423	AI837181	expressed sequence AI837181 [Source:MGI Symbol;Acc:MGI:2147598]	1031	1004	1048	811	1196	1659	1089.16	-0.120408	0.231845	-0.519348	0.603518	0.932486	Down	NO
ENSMUSG00000053297	AI854703	expressed sequence AI854703 [Source:MGI Symbol;Acc:MGI:2141510]	252	351	199	262	223	387	273.321	-0.0497012	0.331488	-0.149934	0.880817	0.980299	Down	NO
ENSMUSG00000056383	AI987944	expressed sequence AI987944 [Source:MGI Symbol;Acc:MGI:2142079]	164	189	205	145	219	321	200.565	-0.142942	0.304488	-0.469452	0.638747	0.939646	Down	NO
ENSMUSG00000040627	Aicda	activation-induced cytidine deaminase [Source:MGI Symbol;Acc:MGI:1342279]	60	48	46	8	33	28	36.1095	1.28458	0.495687	2.59151	0.00955569	0.247887		YES
ENSMUSG00000042901	Aida	axin interactor, dorsalization associated [Source:MGI Symbol;Acc:MGI:1919737]	450	344	260	298	448	346	352.424	-0.0449195	0.317286	-0.141574	0.887416	0.982401	Down	NO
ENSMUSG00000024397	Aif1	allograft inflammatory factor 1 [Source:MGI Symbol;Acc:MGI:1343098]	103	127	147	133	156	146	136.709	-0.142646	0.384845	-0.370658	0.710892	0.951445	Down	NO
ENSMUSG00000001864	Aif1l	allograft inflammatory factor 1-like [Source:MGI Symbol;Acc:MGI:1919598]	1104	2873	2947	1858	1430	3368	2253.95	0.238266	0.483813	0.492475	0.622383	0.937673	Up	NO
ENSMUSG00000036932	Aifm1	apoptosis-inducing factor, mitochondrion-associated 1 [Source:MGI Symbol;Acc:MGI:1349419]	1183	1262	773	728	824	1456	997.714	0.200313	0.248996	0.804484	0.421118	0.874896	Up	NO
ENSMUSG00000020085	Aifm2	apoptosis-inducing factor, mitochondrion-associated 2 [Source:MGI Symbol;Acc:MGI:1918611]	773	710	585	725	488	804	677.56	0.0535606	0.327603	0.163493	0.870131	0.979053	Up	NO
ENSMUSG00000022763	Aifm3	apoptosis-inducing factor, mitochondrion-associated 3 [Source:MGI Symbol;Acc:MGI:1919418]	51	57	64	29	50	83	53.662	0.265012	0.398753	0.6646	0.506306	0.907943	Up	NO
ENSMUSG00000019806	Aig1	androgen-induced 1 [Source:MGI Symbol;Acc:MGI:1913503]	238	327	318	313	140	346	283.393	0.20126	0.454868	0.442457	0.658158	0.945661	Up	NO
ENSMUSG00000037860	Aim2	absent in melanoma 2 [Source:MGI Symbol;Acc:MGI:2686159]	63	17	27	95	66	82	58.3757	-1.25042	0.545412	-2.29262	0.02187	0.365697		YES
ENSMUSG00000028029	Aimp1	aminoacyl tRNA synthetase complex-interacting multifunctional protein 1 [Source:MGI Symbol;Acc:MGI:102774]	1206	1083	1032	637	931	1408	1013.51	0.287226	0.206374	1.39178	0.16399	0.737492	Up	NO
ENSMUSG00000029610	Aimp2	aminoacyl tRNA synthetase complex-interacting multifunctional protein 2 [Source:MGI Symbol;Acc:MGI:2385237]	378	258	175	148	268	434	258.745	0.053171	0.31479	0.168909	0.865868	0.978185	Up	NO
ENSMUSG00000024847	Aip	aryl-hydrocarbon receptor-interacting protein [Source:MGI Symbol;Acc:MGI:109622]	1244	1363	1653	1114	1212	1866	1391.9	0.147542	0.299454	0.492704	0.622221	0.937637	Up	NO
ENSMUSG00000000731	Aire	autoimmune regulator (autoimmune polyendocrinopathy candidiasis ectodermal dystrophy) [Source:MGI Symbol;Acc:MGI:1338803]	26	9	21	2	51	33	21.9892	-0.445533	0.885845	-0.502947	0.615001	0.936865	Down	NO
ENSMUSG00000078247	Airn	antisense Igf2r RNA [Source:MGI Symbol;Acc:MGI:1353471]	98	132	106	160	168	188	141.587	-0.565359	0.34298	-1.64837	0.0992759	0.643934	Down	NO
ENSMUSG00000029419	Ajm1	apical junction component 1 [Source:MGI Symbol;Acc:MGI:2685842]	68	43	55	141	136	172	101.008	-1.39676	0.347657	-4.01762	5.88e-05	0.0130398		YES
ENSMUSG00000022178	Ajuba	ajuba LIM protein [Source:MGI Symbol;Acc:MGI:1341886]	786	726	450	339	501	751	566.904	0.404521	0.243581	1.66073	0.0967682	0.637124	Up	NO
ENSMUSG00000026817	Ak1	adenylate kinase 1 [Source:MGI Symbol;Acc:MGI:87977]	501	222	109	99	368	333	251.22	0.110404	0.529247	0.208606	0.834755	0.975937	Up	NO
ENSMUSG00000078139	AK157302	cDNA sequence AK157302 [Source:MGI Symbol;Acc:MGI:3574096]	374	246	133	128	216	305	220.003	0.290196	0.347568	0.834934	0.403755	0.86834	Up	NO
ENSMUSG00000028792	Ak2	adenylate kinase 2 [Source:MGI Symbol;Acc:MGI:87978]	1325	1452	1757	799	1363	1898	1398.21	0.328413	0.304414	1.07884	0.280661	0.816365	Up	NO
ENSMUSG00000024782	Ak3	adenylate kinase 3 [Source:MGI Symbol;Acc:MGI:1860835]	3245	3225	2523	2051	2088	3429	2693.61	0.334499	0.220234	1.51884	0.128804	0.693188	Up	NO
ENSMUSG00000028527	Ak4	adenylate kinase 4 [Source:MGI Symbol;Acc:MGI:87979]	363	229	144	49	246	200	193.086	0.672949	0.497523	1.3526	0.176184	0.754689	Up	NO
ENSMUSG00000078941	Ak6	adenylate kinase 6 [Source:MGI Symbol;Acc:MGI:5510732]	982	914	767	510	796	1262	834.076	0.190794	0.220425	0.865573	0.386725	0.860699	Up	NO
ENSMUSG00000041323	Ak7	adenylate kinase 7 [Source:MGI Symbol;Acc:MGI:1926051]	33	51	46	21	30	30	35.3526	0.78087	0.465408	1.67782	0.0933829	0.628165	Up	NO
ENSMUSG00000026807	Ak8	adenylate kinase 8 [Source:MGI Symbol;Acc:MGI:1916120]	13	6	6	8	15	19	10.4713	-0.662064	0.680534	-0.972859	0.330623	0.846493	Down	NO
ENSMUSG00000018428	Akap1	A kinase (PRKA) anchor protein 1 [Source:MGI Symbol;Acc:MGI:104729]	1214	941	743	795	818	1233	929.885	0.0812018	0.227833	0.356409	0.721534	0.953385	Up	NO
ENSMUSG00000047804	Akap10	A kinase (PRKA) anchor protein 10 [Source:MGI Symbol;Acc:MGI:1890218]	445	427	215	106	356	253	288.849	0.677862	0.425505	1.59308	0.111143	0.666943	Up	NO
ENSMUSG00000022016	Akap11	A kinase (PRKA) anchor protein 11 [Source:MGI Symbol;Acc:MGI:2684060]	1430	877	655	950	1068	1553	1044.95	-0.230478	0.271438	-0.8491	0.395826	0.864676	Down	NO
ENSMUSG00000038587	Akap12	A kinase (PRKA) anchor protein (gravin) 12 [Source:MGI Symbol;Acc:MGI:1932576]	647	539	286	202	419	499	410.532	0.484352	0.323637	1.49659	0.134501	0.701225	Up	NO
ENSMUSG00000066406	Akap13	A kinase (PRKA) anchor protein 13 [Source:MGI Symbol;Acc:MGI:2676556]	2599	1453	1036	1364	1587	2137	1627.75	0.0206619	0.303184	0.0681499	0.945666	0.9931	Up	NO
ENSMUSG00000059708	Akap17b	A kinase (PRKA) anchor protein 17B [Source:MGI Symbol;Acc:MGI:2443758]	274	177	161	221	307	381	243.734	-0.506873	0.250136	-2.02639	0.0427246	0.494113	Down	NO
ENSMUSG00000021057	Akap5	A kinase (PRKA) anchor protein 5 [Source:MGI Symbol;Acc:MGI:2685104]	21	28	29	20	23	22	24.1282	0.331518	0.519839	0.637733	0.523647	0.91411	Up	NO
ENSMUSG00000061603	Akap6	A kinase (PRKA) anchor protein 6 [Source:MGI Symbol;Acc:MGI:3050566]	23	18	5	8	13	40	15.8431	-0.23595	0.720853	-0.327321	0.743425	0.959947	Down	NO
ENSMUSG00000039166	Akap7	A kinase (PRKA) anchor protein 7 [Source:MGI Symbol;Acc:MGI:1859150]	460	328	325	390	487	600	420.01	-0.346892	0.228384	-1.5189	0.128788	0.693188	Down	NO
ENSMUSG00000024045	Akap8	A kinase (PRKA) anchor protein 8 [Source:MGI Symbol;Acc:MGI:1928488]	1400	1138	1458	2285	2316	3528	1969.43	-0.930797	0.27181	-3.42444	0.000616058	0.0640298	Down	NO
ENSMUSG00000002625	Akap8l	A kinase (PRKA) anchor protein 8-like [Source:MGI Symbol;Acc:MGI:1860606]	1115	1418	1578	2267	3175	3217	2100.28	-0.976728	0.324079	-3.01386	0.00257947	0.132877	Down	NO
ENSMUSG00000040407	Akap9	A kinase (PRKA) anchor protein (yotiao) 9 [Source:MGI Symbol;Acc:MGI:2178217]	2264	1509	1078	1652	2418	2694	1861.87	-0.441765	0.262299	-1.6842	0.0921429	0.625405	Down	NO
ENSMUSG00000031023	Akip1	A kinase (PRKA) interacting protein 1 [Source:MGI Symbol;Acc:MGI:3041226]	321	398	407	287	287	469	357.375	0.227245	0.307947	0.737936	0.460553	0.889449	Up	NO
ENSMUSG00000023075	Akirin1	akirin 1 [Source:MGI Symbol;Acc:MGI:1915300]	1741	1320	988	732	927	1696	1175.02	0.382738	0.23708	1.61438	0.106444	0.656839	Up	NO
ENSMUSG00000028291	Akirin2	akirin 2 [Source:MGI Symbol;Acc:MGI:1889364]	1134	1070	994	782	979	1540	1048.64	0.0709149	0.203859	0.347862	0.727944	0.956053	Up	NO
ENSMUSG00000039158	Akna	AT-hook transcription factor [Source:MGI Symbol;Acc:MGI:2140340]	315	163	126	213	311	293	229.042	-0.435307	0.351047	-1.24002	0.214966	0.781073	Down	NO
ENSMUSG00000049565	Aknad1	AKNA domain containing 1 [Source:MGI Symbol;Acc:MGI:3584453]	15	6	8	10	8	2	8.46309	0.391895	0.938667	0.417502	0.676311	0.946311	Up	NO
ENSMUSG00000028692	Akr1a1	aldo-keto reductase family 1, member A1 (aldehyde reductase) [Source:MGI Symbol;Acc:MGI:1929955]	9216	10090	9733	8199	7022	14182	9526.97	0.0985906	0.285513	0.345311	0.729861	0.956551	Up	NO
ENSMUSG00000061758	Akr1b10	aldo-keto reductase family 1, member B10 (aldose reductase) [Source:MGI Symbol;Acc:MGI:1915111]	717	632	416	495	786	1044	649.586	-0.304783	0.232904	-1.30862	0.190662	0.766272	Down	NO
ENSMUSG00000001642	Akr1b3	aldo-keto reductase family 1, member B3 (aldose reductase) [Source:MGI Symbol;Acc:MGI:1353494]	1077	938	999	929	1258	1794	1126.77	-0.285873	0.21331	-1.34017	0.180189	0.756634	Down	NO
ENSMUSG00000052131	Akr1b7	aldo-keto reductase family 1, member B7 [Source:MGI Symbol;Acc:MGI:101918]	12	24	9	16	10	12	14.0764	0.231671	0.710931	0.325869	0.744523	0.960172	Up	NO
ENSMUSG00000029762	Akr1b8	aldo-keto reductase family 1, member B8 [Source:MGI Symbol;Acc:MGI:107673]	802	649	598	505	881	1347	753.257	-0.27332	0.237857	-1.14909	0.250517	0.800219	Down	NO
ENSMUSG00000021213	Akr1c13	aldo-keto reductase family 1, member C13 [Source:MGI Symbol;Acc:MGI:1351662]	75	54	22	30	63	68	48.9661	-0.035835	0.469204	-0.0763742	0.939121	0.992569	Down	NO
ENSMUSG00000033715	Akr1c14	aldo-keto reductase family 1, member C14 [Source:MGI Symbol;Acc:MGI:2145458]	7014	9995	6422	3210	7088	9592	6929.69	0.403998	0.323885	1.24735	0.212268	0.779379	Up	NO
ENSMUSG00000021214	Akr1c18	aldo-keto reductase family 1, member C18 [Source:MGI Symbol;Acc:MGI:2145420]	12594	940	38	766	5242	3141	3358.76	0.496417	1.65433	0.300072	0.764122	0.963453	Up	NO
ENSMUSG00000071551	Akr1c19	aldo-keto reductase family 1, member C19 [Source:MGI Symbol;Acc:MGI:2653678]	18	17	39	39	42	48	34.1126	-0.693018	0.560183	-1.23713	0.216039	0.781773	Down	NO
ENSMUSG00000025955	Akr1cl	aldo-keto reductase family 1, member C-like [Source:MGI Symbol;Acc:MGI:1918111]	40779	47762	35006	32611	43085	54605	41320.3	0.0117899	0.225136	0.052368	0.958235	0.9946	Up	NO
ENSMUSG00000045410	Akr1e1	aldo-keto reductase family 1, member E1 [Source:MGI Symbol;Acc:MGI:1914758]	511	527	543	418	520	418	493.986	0.251369	0.337427	0.744958	0.456297	0.887871	Up	NO
ENSMUSG00000028743	Akr7a5	aldo-keto reductase family 7, member A5 (aflatoxin aldehyde reductase) [Source:MGI Symbol;Acc:MGI:107796]	1145	1255	1012	593	859	1254	990.535	0.459543	0.21986	2.09016	0.0366032	0.46244	Up	NO
ENSMUSG00000001729	Akt1	thymoma viral proto-oncogene 1 [Source:MGI Symbol;Acc:MGI:87986]	5173	3982	3196	2531	4261	5383	3917.7	0.115435	0.211636	0.545438	0.585452	0.928771	Up	NO
ENSMUSG00000011096	Akt1s1	AKT1 substrate 1 (proline-rich) [Source:MGI Symbol;Acc:MGI:1914855]	1448	1628	2367	1499	1758	2437	1846.11	0.0693117	0.348016	0.199162	0.842136	0.977064	Up	NO
ENSMUSG00000004056	Akt2	thymoma viral proto-oncogene 2 [Source:MGI Symbol;Acc:MGI:104874]	1572	1025	430	467	883	807	823.03	0.498599	0.406509	1.22654	0.219996	0.784975	Up	NO
ENSMUSG00000019699	Akt3	thymoma viral proto-oncogene 3 [Source:MGI Symbol;Acc:MGI:1345147]	1131	497	336	391	459	845	570.671	0.263898	0.387859	0.680397	0.496253	0.904316	Up	NO
ENSMUSG00000031667	Aktip	thymoma viral proto-oncogene 1 interacting protein [Source:MGI Symbol;Acc:MGI:3693832]	630	572	525	560	648	986	633.268	-0.248905	0.206858	-1.20327	0.228873	0.791028	Down	NO
ENSMUSG00000028393	Alad	aminolevulinate, delta-, dehydratase [Source:MGI Symbol;Acc:MGI:96853]	810	958	1181	1140	955	1649	1107.4	-0.234909	0.347851	-0.675315	0.499476	0.905245	Down	NO
ENSMUSG00000032786	Alas1	aminolevulinic acid synthase 1 [Source:MGI Symbol;Acc:MGI:87989]	2078	1103	1080	1410	1103	1862	1401.58	-0.0246079	0.323422	-0.076086	0.939351	0.992569	Down	NO
ENSMUSG00000025270	Alas2	aminolevulinic acid synthase 2, erythroid [Source:MGI Symbol;Acc:MGI:87990]	27	41	39	21	48	43	35.9006	0.0654062	0.481764	0.135764	0.892008	0.983555	Up	NO
ENSMUSG00000070690	Albfm1	albumin superfamily member 1 [Source:MGI Symbol;Acc:MGI:1923342]	10	10	14	8	6	8	9.5295	0.696077	0.735984	0.945778	0.344262	0.847599	Up	NO
ENSMUSG00000022636	Alcam	activated leukocyte cell adhesion molecule [Source:MGI Symbol;Acc:MGI:1313266]	327	138	142	216	200	375	221.655	-0.337025	0.363733	-0.926574	0.354148	0.851714	Down	NO
ENSMUSG00000007833	Aldh16a1	aldehyde dehydrogenase 16 family, member A1 [Source:MGI Symbol;Acc:MGI:1916998]	638	573	576	518	669	1003	640.77	-0.17859	0.212343	-0.841042	0.400324	0.866299	Down	NO
ENSMUSG00000025007	Aldh18a1	aldehyde dehydrogenase 18 family, member A1 [Source:MGI Symbol;Acc:MGI:1888908]	1141	813	548	241	790	1003	706.698	0.445251	0.391778	1.13649	0.255752	0.802309	Up	NO
ENSMUSG00000053279	Aldh1a1	aldehyde dehydrogenase family 1, subfamily A1 [Source:MGI Symbol;Acc:MGI:1353450]	43503	28966	14719	13585	28241	36657	25864.7	0.235968	0.356843	0.661265	0.508443	0.910077	Up	NO
ENSMUSG00000013584	Aldh1a2	aldehyde dehydrogenase family 1, subfamily A2 [Source:MGI Symbol;Acc:MGI:107928]	2037	1123	692	735	874	1652	1112.93	0.310797	0.34481	0.901357	0.367398	0.855831	Up	NO
ENSMUSG00000015134	Aldh1a3	aldehyde dehydrogenase family 1, subfamily A3 [Source:MGI Symbol;Acc:MGI:1861722]	213	258	88	163	185	287	190.716	-0.123177	0.386818	-0.318438	0.750153	0.960273	Down	NO
ENSMUSG00000024747	Aldh1a7	aldehyde dehydrogenase family 1, subfamily A7 [Source:MGI Symbol;Acc:MGI:1347050]	194	169	123	55	282	255	168.317	-0.134075	0.476562	-0.281338	0.778451	0.966243	Down	NO
ENSMUSG00000035561	Aldh1b1	aldehyde dehydrogenase 1 family, member B1 [Source:MGI Symbol;Acc:MGI:1919785]	778	788	442	271	413	555	522.507	0.786187	0.26206	3.00003	0.00269956	0.13585	Up	NO
ENSMUSG00000030088	Aldh1l1	aldehyde dehydrogenase 1 family, member L1 [Source:MGI Symbol;Acc:MGI:1340024]	406	1868	1288	823	320	1375	1018.62	0.670463	0.627507	1.06845	0.285316	0.819151	Up	NO
ENSMUSG00000029455	Aldh2	aldehyde dehydrogenase 2, mitochondrial [Source:MGI Symbol;Acc:MGI:99600]	7472	6394	5586	3602	5899	7746	5899.97	0.285349	0.194079	1.47027	0.141488	0.709759	Up	NO
ENSMUSG00000019102	Aldh3a1	aldehyde dehydrogenase family 3, subfamily A1 [Source:MGI Symbol;Acc:MGI:1353451]	12	17	13	4	6	19	11.2016	0.759532	0.717696	1.05829	0.289923	0.819572	Up	NO
ENSMUSG00000010025	Aldh3a2	aldehyde dehydrogenase family 3, subfamily A2 [Source:MGI Symbol;Acc:MGI:1353452]	1777	1651	1202	821	1428	1927	1406.53	0.265745	0.224347	1.18453	0.236205	0.796249	Up	NO
ENSMUSG00000024885	Aldh3b1	aldehyde dehydrogenase 3 family, member B1 [Source:MGI Symbol;Acc:MGI:1914939]	918	2961	2845	1474	1327	2650	2037.57	0.484117	0.504286	0.960006	0.337052	0.847377	Up	NO
ENSMUSG00000028737	Aldh4a1	aldehyde dehydrogenase 4 family, member A1 [Source:MGI Symbol;Acc:MGI:2443883]	839	1075	344	510	530	818	662.707	0.327383	0.39091	0.83749	0.402317	0.866549	Up	NO
ENSMUSG00000035936	Aldh5a1	aldhehyde dehydrogenase family 5, subfamily A1 [Source:MGI Symbol;Acc:MGI:2441982]	712	492	301	316	495	571	460.69	0.169333	0.294365	0.575249	0.565123	0.92364	Up	NO
ENSMUSG00000021238	Aldh6a1	aldehyde dehydrogenase family 6, subfamily A1 [Source:MGI Symbol;Acc:MGI:1915077]	1669	1638	1021	1216	1353	2126	1451	-0.0416613	0.235235	-0.177105	0.859426	0.978185	Down	NO
ENSMUSG00000053644	Aldh7a1	aldehyde dehydrogenase family 7, member A1 [Source:MGI Symbol;Acc:MGI:108186]	1621	1413	1044	968	1242	1914	1313.37	0.0787364	0.196474	0.400747	0.688606	0.949164	Up	NO
ENSMUSG00000026687	Aldh9a1	aldehyde dehydrogenase 9, subfamily A1 [Source:MGI Symbol;Acc:MGI:1861622]	2827	2206	2093	1404	1992	3093	2180.82	0.253713	0.193757	1.30944	0.190385	0.766272	Up	NO
ENSMUSG00000030695	Aldoa	aldolase A, fructose-bisphosphate [Source:MGI Symbol;Acc:MGI:87994]	12316	13173	11514	10476	12213	26284	13597.6	-0.238481	0.26549	-0.898269	0.369042	0.855831	Down	NO
ENSMUSG00000114515	Aldoa	aldolase A, fructose-bisphosphate [Source:MGI Symbol;Acc:MGI:87994]	12316	13173	11514	10476	12213	26284	13597.6	-0.238481	0.26549	-0.898269	0.369042	0.855831	Down	NO
ENSMUSG00000059343	Aldoart1	aldolase 1 A, retrogene 1 [Source:MGI Symbol;Acc:MGI:2447811]	24	17	6	1	9	2	9.40205	1.9627	0.981176	2.00036	0.0454619	0.50486	Up	NO
ENSMUSG00000028307	Aldob	aldolase B, fructose-bisphosphate [Source:MGI Symbol;Acc:MGI:87995]	17	62	55	43	39	32	43.2247	0.280523	0.644292	0.435397	0.663275	0.945681	Up	NO
ENSMUSG00000017390	Aldoc	aldolase C, fructose-bisphosphate [Source:MGI Symbol;Acc:MGI:101863]	115	590	277	113	183	277	257.302	0.9666	0.565856	1.70821	0.0875975	0.614228	Up	NO
ENSMUSG00000039427	Alg1	asparagine-linked glycosylation 1 (beta-1,4-mannosyltransferase) [Source:MGI Symbol;Acc:MGI:2384774]	754	708	965	723	682	1269	834.388	-0.0070685	0.319225	-0.0221427	0.982334	0.997576	Down	NO
ENSMUSG00000075470	Alg10b	asparagine-linked glycosylation 10B (alpha-1,2-glucosyltransferase) [Source:MGI Symbol;Acc:MGI:2146159]	1541	1106	686	454	773	1220	909.535	0.55468	0.29468	1.88231	0.0597937	0.543728	Up	NO
ENSMUSG00000063362	Alg11	asparagine-linked glycosylation 11 (alpha-1,2-mannosyltransferase) [Source:MGI Symbol;Acc:MGI:2142632]	606	346	85	243	403	99	292.599	0.305929	0.689967	0.443397	0.657479	0.945661	Up	NO
ENSMUSG00000035845	Alg12	asparagine-linked glycosylation 12 (alpha-1,6-mannosyltransferase) [Source:MGI Symbol;Acc:MGI:2385025]	391	354	292	303	480	541	380.969	-0.268206	0.225477	-1.18951	0.23424	0.796249	Down	NO
ENSMUSG00000041718	Alg13	asparagine-linked glycosylation 13 [Source:MGI Symbol;Acc:MGI:1914824]	440	347	318	338	546	632	420.972	-0.368824	0.221955	-1.66171	0.0965717	0.637124	Down	NO
ENSMUSG00000039887	Alg14	asparagine-linked glycosylation 14 [Source:MGI Symbol;Acc:MGI:1914039]	448	487	564	467	375	819	515.94	-0.0150676	0.336221	-0.0448146	0.964255	0.994992	Down	NO
ENSMUSG00000039740	Alg2	asparagine-linked glycosylation 2 (alpha-1,3-mannosyltransferase) [Source:MGI Symbol;Acc:MGI:1914731]	1780	1666	1317	1313	275	2204	1383.09	0.428541	0.571222	0.750219	0.453123	0.887571	Up	NO
ENSMUSG00000033809	Alg3	asparagine-linked glycosylation 3 (alpha-1,3-mannosyltransferase) [Source:MGI Symbol;Acc:MGI:1098592]	267	225	324	289	293	510	310.393	-0.292728	0.319277	-0.916847	0.359223	0.853641	Down	NO
ENSMUSG00000036632	Alg5	asparagine-linked glycosylation 5 (dolichyl-phosphate beta-glucosyltransferase) [Source:MGI Symbol;Acc:MGI:1913498]	702	767	931	636	638	1119	786.5	0.13797	0.310285	0.444657	0.656567	0.945661	Up	NO
ENSMUSG00000073792	Alg6	asparagine-linked glycosylation 6 (alpha-1,3,-glucosyltransferase) [Source:MGI Symbol;Acc:MGI:2444031]	262	235	190	89	222	182	191.43	0.566925	0.335325	1.69067	0.0908991	0.621346	Up	NO
ENSMUSG00000035704	Alg8	asparagine-linked glycosylation 8 (alpha-1,3-glucosyltransferase) [Source:MGI Symbol;Acc:MGI:2141959]	299	214	255	192	312	484	278.392	-0.219847	0.269062	-0.817086	0.413879	0.872879	Down	NO
ENSMUSG00000032059	Alg9	asparagine-linked glycosylation 9 (alpha 1,2 mannosyltransferase) [Source:MGI Symbol;Acc:MGI:1924753]	625	548	168	362	569	742	473.779	-0.27016	0.415177	-0.650709	0.515234	0.91153	Down	NO
ENSMUSG00000079036	Alkbh1	alkB homolog 1, histone H2A dioxygenase [Source:MGI Symbol;Acc:MGI:2384034]	288	341	260	251	409	277	304.033	-0.0435622	0.354165	-0.123	0.902107	0.986419	Down	NO
ENSMUSG00000044339	Alkbh2	alkB homolog 2, alpha-ketoglutarate-dependent dioxygenase [Source:MGI Symbol;Acc:MGI:2141032]	125	202	266	209	184	270	211.515	-0.0469643	0.437884	-0.107253	0.914588	0.98835	Down	NO
ENSMUSG00000040174	Alkbh3	alkB homolog 3, alpha-ketoglutarate-dependent dioxygenase [Source:MGI Symbol;Acc:MGI:1916363]	327	361	522	471	473	744	477.393	-0.350794	0.358373	-0.978853	0.327653	0.844326	Down	NO
ENSMUSG00000027196	Alkbh3os1	alkB homolog 3, opposite strand 1 [Source:MGI Symbol;Acc:MGI:1918102]	18	7	6	16	25	25	15.4488	-1.06804	0.623703	-1.71241	0.0868207	0.612793	Down	NO
ENSMUSG00000039754	Alkbh4	alkB homolog 4, lysine demethylase [Source:MGI Symbol;Acc:MGI:1919291]	143	81	89	95	42	125	93.8145	0.291958	0.459514	0.635362	0.525192	0.91411	Up	NO
ENSMUSG00000042650	Alkbh5	alkB homolog 5, RNA demethylase [Source:MGI Symbol;Acc:MGI:2144489]	2305	1697	999	815	1201	1901	1408.39	0.442794	0.282514	1.56734	0.117036	0.677242	Up	NO
ENSMUSG00000042831	Alkbh6	alkB homolog 6 [Source:MGI Symbol;Acc:MGI:2142037]	494	528	634	574	697	990	639.337	-0.325302	0.289893	-1.12215	0.2618	0.804124	Down	NO
ENSMUSG00000002661	Alkbh7	alkB homolog 7 [Source:MGI Symbol;Acc:MGI:1913650]	396	602	594	386	376	667	498.505	0.293048	0.346309	0.846205	0.397438	0.865184	Up	NO
ENSMUSG00000025899	Alkbh8	alkB homolog 8, tRNA methyltransferase [Source:MGI Symbol;Acc:MGI:1914917]	474	96	141	78	257	121	184.896	0.6064	0.609002	0.995728	0.319382	0.836321	Up	NO
ENSMUSG00000063810	Alms1	ALMS1, centrosome and basal body associated [Source:MGI Symbol;Acc:MGI:1934606]	928	646	510	511	1010	1097	746.929	-0.247255	0.268852	-0.919669	0.357746	0.853115	Down	NO
ENSMUSG00000090256	Alms1-ps1	ALMS1, centrosome and basal body associated, pseudogene 1 [Source:MGI Symbol;Acc:MGI:3646394]	202	144	167	98	321	407	207.369	-0.504614	0.396922	-1.27132	0.203616	0.772648	Down	NO
ENSMUSG00000090098	Alms1-ps2	ALMS1, centrosome and basal body associated, pseudogene 2 [Source:MGI Symbol;Acc:MGI:3779593]	122	91	93	78	175	183	118.114	-0.399224	0.322599	-1.23752	0.215892	0.781676	Down	NO
ENSMUSG00000000320	Alox12	arachidonate 12-lipoxygenase [Source:MGI Symbol;Acc:MGI:87998]	143	169	159	81	123	150	135.499	0.529242	0.301275	1.75667	0.0789737	0.597374	Up	NO
ENSMUSG00000025701	Alox5	arachidonate 5-lipoxygenase [Source:MGI Symbol;Acc:MGI:87999]	8	6	6	8	32	11	11.6155	-1.31201	0.806854	-1.62608	0.103933	0.651852	Down	NO
ENSMUSG00000060063	Alox5ap	arachidonate 5-lipoxygenase activating protein [Source:MGI Symbol;Acc:MGI:107505]	273	116	87	67	124	268	141.835	0.189262	0.45708	0.414067	0.678825	0.946311	Up	NO
ENSMUSG00000020892	Aloxe3	arachidonate lipoxygenase 3 [Source:MGI Symbol;Acc:MGI:1345140]	19	8	9	19	7	13	12.6587	-0.188845	0.755737	-0.249882	0.802679	0.970122	Down	NO
ENSMUSG00000028028	Alpk1	alpha-kinase 1 [Source:MGI Symbol;Acc:MGI:1918731]	256	219	110	459	476	462	327.652	-1.28631	0.364841	-3.52569	0.000422387	0.052475		YES
ENSMUSG00000038763	Alpk3	alpha-kinase 3 [Source:MGI Symbol;Acc:MGI:2151224]	242	176	230	36	149	265	172.489	0.783895	0.493326	1.589	0.112061	0.668968	Up	NO
ENSMUSG00000028766	Alpl	alkaline phosphatase, liver/bone/kidney [Source:MGI Symbol;Acc:MGI:87983]	271	285	453	281	396	589	370.685	-0.154858	0.367654	-0.421207	0.673604	0.946311	Down	NO
ENSMUSG00000026024	Als2	alsin Rho guanine nucleotide exchange factor [Source:MGI Symbol;Acc:MGI:1921268]	530	357	256	110	445	304	318.617	0.489779	0.444582	1.10166	0.270609	0.811296	Up	NO
ENSMUSG00000044037	Als2cl	ALS2 C-terminal like [Source:MGI Symbol;Acc:MGI:2447532]	559	539	633	1328	858	1296	877.803	-0.983176	0.375647	-2.61729	0.0088632	0.238886	Down	NO
ENSMUSG00000025134	Alyref	Aly/REF export factor [Source:MGI Symbol;Acc:MGI:1341044]	991	832	684	318	888	1035	751.813	0.307597	0.326037	0.943444	0.345454	0.848353	Up	NO
ENSMUSG00000060244	Alyref2	Aly/REF export factor 2 [Source:MGI Symbol;Acc:MGI:1913144]	178	118	99	74	98	137	112.99	0.427534	0.283704	1.50697	0.131818	0.696636	Up	NO
ENSMUSG00000022244	Amacr	alpha-methylacyl-CoA racemase [Source:MGI Symbol;Acc:MGI:1098273]	213	256	181	164	252	337	225.618	-0.0970901	0.263675	-0.368219	0.71271	0.952236	Down	NO
ENSMUSG00000040506	Ambra1	autophagy/beclin 1 regulator 1 [Source:MGI Symbol;Acc:MGI:2443564]	1218	1116	1262	1081	1438	1649	1274.51	-0.125401	0.252754	-0.496139	0.619797	0.93736	Down	NO
ENSMUSG00000063953	Amd2	S-adenosylmethionine decarboxylase 2 [Source:MGI Symbol;Acc:MGI:1333111]	302	134	72	76	114	153	133.043	0.589906	0.447877	1.31711	0.1878	0.765071	Up	NO
ENSMUSG00000015890	Amdhd1	amidohydrolase domain containing 1 [Source:MGI Symbol;Acc:MGI:1919011]	6	94	85	24	25	262	73.2035	-0.262719	0.971088	-0.27054	0.786745	0.967427	Down	NO
ENSMUSG00000036820	Amdhd2	amidohydrolase domain containing 2 [Source:MGI Symbol;Acc:MGI:2443978]	471	448	372	351	507	606	446.459	-0.0960061	0.214715	-0.447133	0.654779	0.945394	Down	NO
ENSMUSG00000050332	Amer1	APC membrane recruitment 1 [Source:MGI Symbol;Acc:MGI:1919595]	591	383	318	265	503	454	404.847	0.128931	0.296617	0.43467	0.663802	0.945681	Up	NO
ENSMUSG00000021986	Amer2	APC membrane recruitment 2 [Source:MGI Symbol;Acc:MGI:1919375]	11	16	18	3	7	9	10.6512	1.41607	0.728421	1.94403	0.0518924	0.523217	Up	NO
ENSMUSG00000031751	Amfr	autocrine motility factor receptor [Source:MGI Symbol;Acc:MGI:1345634]	5255	6276	4345	3821	3106	7495	4880.94	0.261614	0.306163	0.854494	0.392832	0.863833	Up	NO
ENSMUSG00000035262	Amh	anti-Mullerian hormone [Source:MGI Symbol;Acc:MGI:88006]	3283	2960	6932	1009	1605	2678	3122.62	1.54666	0.450518	3.43307	0.00059678	0.0640298		YES
ENSMUSG00000023047	Amhr2	anti-Mullerian hormone type 2 receptor [Source:MGI Symbol;Acc:MGI:105062]	2288	2062	1600	1077	2544	2895	1978.68	-0.00334324	0.282632	-0.0118289	0.990562	0.998474	Down	NO
ENSMUSG00000050947	Amigo1	adhesion molecule with Ig like domain 1 [Source:MGI Symbol;Acc:MGI:2653612]	236	192	151	211	137	232	191.472	0.00493889	0.354361	0.0139375	0.98888	0.998474	Up	NO
ENSMUSG00000048218	Amigo2	adhesion molecule with Ig like domain 2 [Source:MGI Symbol;Acc:MGI:2145995]	439	342	303	232	413	619	370.447	-0.087209	0.249604	-0.349389	0.726797	0.955667	Down	NO
ENSMUSG00000032593	Amigo3	adhesion molecule with Ig like domain 3 [Source:MGI Symbol;Acc:MGI:2444854]	120	107	120	191	178	220	155.419	-0.717501	0.327787	-2.18892	0.0286023	0.419338	Down	NO
ENSMUSG00000042225	Ammecr1	Alport syndrome, mental retardation, midface hypoplasia and elliptocytosis chromosomal region gene 1 [Source:MGI Symbol;Acc:MGI:1860206]	759	404	292	153	535	578	422.38	0.309616	0.430676	0.718907	0.472198	0.894123	Up	NO
ENSMUSG00000041915	Ammecr1l	AMME chromosomal region gene 1-like [Source:MGI Symbol;Acc:MGI:2442711]	727	360	202	312	461	494	405.754	0.0208936	0.395093	0.0528826	0.957825	0.9946	Up	NO
ENSMUSG00000021278	Amn	amnionless [Source:MGI Symbol;Acc:MGI:1934943]	15	3	16	7	10	8	9.8908	0.502208	0.844573	0.594629	0.552092	0.92158	Up	NO
ENSMUSG00000068250	Amn1	antagonist of mitotic exit network 1 [Source:MGI Symbol;Acc:MGI:2442933]	413	320	415	389	578	644	449.398	-0.393302	0.273914	-1.43586	0.151042	0.722524	Down	NO
ENSMUSG00000041688	Amot	angiomotin [Source:MGI Symbol;Acc:MGI:108440]	474	297	241	157	246	393	285.572	0.452288	0.280033	1.61512	0.106284	0.656839	Up	NO
ENSMUSG00000013076	Amotl1	angiomotin-like 1 [Source:MGI Symbol;Acc:MGI:1922973]	1736	934	547	408	806	971	847.504	0.615782	0.370603	1.66157	0.0965994	0.637124	Up	NO
ENSMUSG00000032531	Amotl2	angiomotin-like 2 [Source:MGI Symbol;Acc:MGI:1929286]	1517	1931	1181	1160	827	1837	1377.9	0.358315	0.33211	1.0789	0.280631	0.816365	Up	NO
ENSMUSG00000027889	Ampd2	adenosine monophosphate deaminase 2 [Source:MGI Symbol;Acc:MGI:88016]	702	359	441	605	754	818	598.886	-0.506438	0.298917	-1.69424	0.0902187	0.619506	Down	NO
ENSMUSG00000005686	Ampd3	adenosine monophosphate deaminase 3 [Source:MGI Symbol;Acc:MGI:1096344]	419	174	255	268	1024	1004	482.728	-1.30395	0.4513	-2.88933	0.00386069	0.159462	Down	NO
ENSMUSG00000021314	Amph	amphiphysin [Source:MGI Symbol;Acc:MGI:103574]	25	26	32	35	9	25	26.295	0.256093	0.673811	0.380067	0.703896	0.950634	Up	NO
ENSMUSG00000032607	Amt	aminomethyltransferase [Source:MGI Symbol;Acc:MGI:3646700]	135	133	126	213	258	272	187.125	-0.860245	0.290706	-2.95916	0.00308478	0.144163	Down	NO
ENSMUSG00000074264	Amy1	amylase 1, salivary [Source:MGI Symbol;Acc:MGI:88019]	121	369	299	537	321	531	370.421	-0.749843	0.528356	-1.4192	0.155841	0.727816	Down	NO
ENSMUSG00000050022	Amz1	archaelysin family metallopeptidase 1 [Source:MGI Symbol;Acc:MGI:2442258]	90	38	36	59	78	141	68.4655	-0.674792	0.408498	-1.65189	0.0985578	0.642657	Down	NO
ENSMUSG00000020610	Amz2	archaelysin family metallopeptidase 2 [Source:MGI Symbol;Acc:MGI:104837]	899	874	578	623	800	1211	797.98	-0.0707785	0.218115	-0.324502	0.745558	0.960172	Down	NO
ENSMUSG00000014355	Anapc1	anaphase promoting complex subunit 1 [Source:MGI Symbol;Acc:MGI:103097]	3069	1918	1732	1564	2410	3193	2211.4	-0.0109428	0.230794	-0.0474138	0.962183	0.994741	Down	NO
ENSMUSG00000036977	Anapc10	anaphase promoting complex subunit 10 [Source:MGI Symbol;Acc:MGI:1916249]	183	197	213	186	218	317	214.569	-0.167777	0.286456	-0.585697	0.558079	0.923184	Down	NO
ENSMUSG00000025135	Anapc11	anaphase promoting complex subunit 11 [Source:MGI Symbol;Acc:MGI:1913406]	1113	1441	1456	1084	1090	1982	1334.65	0.08658	0.306083	0.282864	0.777281	0.96565	Up	NO
ENSMUSG00000035048	Anapc13	anaphase promoting complex subunit 13 [Source:MGI Symbol;Acc:MGI:1916260]	792	1729	2497	1757	1206	2306	1745.75	0.070028	0.513285	0.136431	0.891481	0.983481	Up	NO
ENSMUSG00000030649	Anapc15	anaphase promoting complex C subunit 15 [Source:MGI Symbol;Acc:MGI:1922680]	272	300	347	531	455	826	444.714	-0.868228	0.325203	-2.66981	0.00758952	0.216471	Down	NO
ENSMUSG00000020107	Anapc16	anaphase promoting complex subunit 16 [Source:MGI Symbol;Acc:MGI:1289325]	743	872	759	674	665	1073	783.813	0.074507	0.265582	0.280542	0.779062	0.966429	Up	NO
ENSMUSG00000026965	Anapc2	anaphase promoting complex subunit 2 [Source:MGI Symbol;Acc:MGI:2139135]	2426	1923	1404	1629	2213	3040	2020.29	-0.182584	0.203958	-0.895206	0.370677	0.856107	Down	NO
ENSMUSG00000029176	Anapc4	anaphase promoting complex subunit 4 [Source:MGI Symbol;Acc:MGI:1098673]	1204	1059	878	791	1062	1579	1054.19	-0.0241474	0.184094	-0.131168	0.895642	0.984414	Down	NO
ENSMUSG00000029472	Anapc5	anaphase-promoting complex subunit 5 [Source:MGI Symbol;Acc:MGI:1929722]	4249	3518	2873	3656	6292	7587	4480.5	-0.623459	0.207785	-3.0005	0.00269533	0.13585	Down	NO
ENSMUSG00000029466	Anapc7	anaphase promoting complex subunit 7 [Source:MGI Symbol;Acc:MGI:1929711]	1286	1259	1133	604	1171	1305	1094.58	0.375025	0.249166	1.50512	0.132292	0.697825	Up	NO
ENSMUSG00000072115	Ang	angiogenin, ribonuclease, RNase A family, 5 [Source:MGI Symbol;Acc:MGI:88022]	127	141	123	123	133	208	139.04	-0.145279	0.282263	-0.514693	0.606768	0.93357	Down	NO
ENSMUSG00000021257	Angel1	angel homolog 1 [Source:MGI Symbol;Acc:MGI:1915987]	281	204	170	127	215	304	206.374	0.129093	0.257872	0.500609	0.616646	0.936865	Up	NO
ENSMUSG00000026634	Angel2	angel homolog 2 [Source:MGI Symbol;Acc:MGI:1196310]	1166	949	680	822	995	1292	953.86	-0.101391	0.221747	-0.457239	0.647499	0.94193	Down	NO
ENSMUSG00000022309	Angpt1	angiopoietin 1 [Source:MGI Symbol;Acc:MGI:108448]	382	456	181	143	219	429	284.194	0.508799	0.377094	1.34926	0.177253	0.755477	Up	NO
ENSMUSG00000031465	Angpt2	angiopoietin 2 [Source:MGI Symbol;Acc:MGI:1202890]	551	418	206	235	621	523	403.895	-0.175657	0.393904	-0.445938	0.655642	0.945585	Down	NO
ENSMUSG00000027460	Angpt4	angiopoietin 4 [Source:MGI Symbol;Acc:MGI:1336887]	154	93	119	102	188	218	139.587	-0.367376	0.309739	-1.18608	0.235591	0.796249	Down	NO
ENSMUSG00000033544	Angptl1	angiopoietin-like 1 [Source:MGI Symbol;Acc:MGI:1919963]	102	275	137	93	114	182	148.101	0.541452	0.448707	1.20669	0.22755	0.790489	Up	NO
ENSMUSG00000004105	Angptl2	angiopoietin-like 2 [Source:MGI Symbol;Acc:MGI:1347002]	1027	912	713	591	930	1210	863.309	0.0575955	0.201181	0.286286	0.774659	0.964956	Up	NO
ENSMUSG00000028553	Angptl3	angiopoietin-like 3 [Source:MGI Symbol;Acc:MGI:1353627]	7	9	25	24	19	27	18.9409	-0.647204	0.72447	-0.893349	0.37167	0.856745	Down	NO
ENSMUSG00000002289	Angptl4	angiopoietin-like 4 [Source:MGI Symbol;Acc:MGI:1888999]	3924	2929	3408	2317	2621	4065	3133.79	0.287588	0.226515	1.26962	0.20422	0.773373	Up	NO
ENSMUSG00000038742	Angptl6	angiopoietin-like 6 [Source:MGI Symbol;Acc:MGI:1917976]	39	59	39	27	46	57	43.27	0.198116	0.410992	0.482043	0.629775	0.938533	Up	NO
ENSMUSG00000028989	Angptl7	angiopoietin-like 7 [Source:MGI Symbol;Acc:MGI:3605801]	37	18	9	9	9	26	16.5625	0.635955	0.664981	0.95635	0.338895	0.847377	Up	NO
ENSMUSG00000047822	Angptl8	angiopoietin-like 8 [Source:MGI Symbol;Acc:MGI:3643534]	2	35	28	23	2	15	18.799	0.725613	1.10195	0.65848	0.51023	0.910748	Up	NO
ENSMUSG00000022265	Ank	progressive ankylosis [Source:MGI Symbol;Acc:MGI:3045421]	1095	788	740	748	584	1220	836.256	0.113039	0.284898	0.396771	0.691536	0.949597	Up	NO
ENSMUSG00000031543	Ank1	ankyrin 1, erythroid [Source:MGI Symbol;Acc:MGI:88024]	75	64	55	10	60	68	52.2349	0.680057	0.538474	1.26293	0.206613	0.775508	Up	NO
ENSMUSG00000032826	Ank2	ankyrin 2, brain [Source:MGI Symbol;Acc:MGI:88025]	620	455	228	263	486	589	415.982	0.0290652	0.338534	0.085856	0.931581	0.991524	Up	NO
ENSMUSG00000069601	Ank3	ankyrin 3, epithelial [Source:MGI Symbol;Acc:MGI:88026]	411	581	376	123	516	425	391.496	0.515059	0.447235	1.15165	0.249464	0.800219	Up	NO
ENSMUSG00000047117	Ankdd1b	ankyrin repeat and death domain containing 1B [Source:MGI Symbol;Acc:MGI:2444730]	5	1	56	0	0	2	12.0846	5.39602	1.75561	3.07359	0.00211496	0.118423	Up	NO
ENSMUSG00000074771	Ankef1	ankyrin repeat and EF-hand domain containing 1 [Source:MGI Symbol;Acc:MGI:2441685]	12	10	11	10	5	21	11.0141	0.0165629	0.709619	0.0233405	0.981379	0.997418	Up	NO
ENSMUSG00000020790	Ankfy1	ankyrin repeat and FYVE domain containing 1 [Source:MGI Symbol;Acc:MGI:1337008]	741	152	48	97	489	542	305.457	-0.222912	0.770496	-0.28931	0.772344	0.964326	Down	NO
ENSMUSG00000024483	Ankhd1	ankyrin repeat and KH domain containing 1 [Source:MGI Symbol;Acc:MGI:1921733]	951	475	363	597	867	1009	677.75	-0.442469	0.325437	-1.35962	0.173952	0.751475	Down	NO
ENSMUSG00000040351	Ankib1	ankyrin repeat and IBR domain containing 1 [Source:MGI Symbol;Acc:MGI:1918047]	1129	839	633	460	695	1061	765.259	0.33486	0.230856	1.45052	0.146914	0.716014	Up	NO
ENSMUSG00000046295	Ankle1	ankyrin repeat and LEM domain containing 1 [Source:MGI Symbol;Acc:MGI:1918775]	55	54	101	36	140	144	84.3673	-0.382668	0.535471	-0.714639	0.474832	0.894899	Down	NO
ENSMUSG00000029501	Ankle2	ankyrin repeat and LEM domain containing 2 [Source:MGI Symbol;Acc:MGI:1261856]	1070	621	390	361	522	816	593.839	0.363414	0.323978	1.12172	0.26198	0.804124	Up	NO
ENSMUSG00000034212	Ankmy1	ankyrin repeat and MYND domain containing 1 [Source:MGI Symbol;Acc:MGI:3045261]	12	7	16	5	9	6	9.30165	0.889307	0.78322	1.13545	0.256187	0.802309	Up	NO
ENSMUSG00000036188	Ankmy2	ankyrin repeat and MYND domain containing 2 [Source:MGI Symbol;Acc:MGI:2144755]	851	908	847	696	857	1493	907.714	-0.0844696	0.24113	-0.350308	0.726108	0.955609	Down	NO
ENSMUSG00000021661	Ankra2	ankyrin repeat, family A (RFXANK-like), 2 [Source:MGI Symbol;Acc:MGI:1915808]	436	432	390	368	499	671	452.26	-0.186422	0.216351	-0.861666	0.388871	0.862218	Down	NO
ENSMUSG00000031508	Ankrd10	ankyrin repeat domain 10 [Source:MGI Symbol;Acc:MGI:1921840]	2177	1722	2198	3138	3242	4521	2778.59	-0.758623	0.270293	-2.80667	0.00500558	0.181218	Down	NO
ENSMUSG00000035569	Ankrd11	ankyrin repeat domain 11 [Source:MGI Symbol;Acc:MGI:1924337]	3980	3135	2401	2825	4398	5533	3553.02	-0.340003	0.204163	-1.66535	0.0958432	0.636452	Down	NO
ENSMUSG00000034647	Ankrd12	ankyrin repeat domain 12 [Source:MGI Symbol;Acc:MGI:1914357]	849	598	581	806	936	1178	803.488	-0.474888	0.227558	-2.08689	0.0368984	0.463841	Down	NO
ENSMUSG00000041870	Ankrd13a	ankyrin repeat domain 13a [Source:MGI Symbol;Acc:MGI:1915670]	2725	2457	1909	1524	2420	2964	2254.13	0.13035	0.198229	0.657573	0.510813	0.910748	Up	NO
ENSMUSG00000037907	Ankrd13b	ankyrin repeat domain 13b [Source:MGI Symbol;Acc:MGI:2144501]	438	365	305	367	525	653	426.541	-0.398669	0.206419	-1.93135	0.0534392	0.527736	Down	NO
ENSMUSG00000039988	Ankrd13c	ankyrin repeat domain 13c [Source:MGI Symbol;Acc:MGI:2139746]	843	824	725	363	685	1024	712.647	0.365861	0.260099	1.40662	0.15954	0.731766	Up	NO
ENSMUSG00000005986	Ankrd13d	ankyrin repeat domain 13 family, member D [Source:MGI Symbol;Acc:MGI:1915673]	91	126	140	103	128	159	123.787	-0.0114835	0.366133	-0.0313643	0.974979	0.996683	Down	NO
ENSMUSG00000047909	Ankrd16	ankyrin repeat domain 16 [Source:MGI Symbol;Acc:MGI:2444796]	302	304	297	411	468	599	389.278	-0.632421	0.254668	-2.48331	0.0130167	0.294522	Down	NO
ENSMUSG00000055204	Ankrd17	ankyrin repeat domain 17 [Source:MGI Symbol;Acc:MGI:1932101]	2457	1826	566	477	1405	1779	1312.15	0.50648	0.48526	1.04373	0.29661	0.822871	Up	NO
ENSMUSG00000025172	Ankrd2	ankyrin repeat domain 2 (stretch responsive muscle) [Source:MGI Symbol;Acc:MGI:1861447]	7	17	17	10	1	9	10.6051	1.10487	0.94578	1.16821	0.242724	0.797024	Up	NO
ENSMUSG00000067653	Ankrd23	ankyrin repeat domain 23 [Source:MGI Symbol;Acc:MGI:1925571]	312	188	451	565	657	679	475.406	-0.917033	0.426678	-2.14924	0.0316154	0.435139	Down	NO
ENSMUSG00000054708	Ankrd24	ankyrin repeat domain 24 [Source:MGI Symbol;Acc:MGI:1890394]	359	317	326	500	599	1320	530.152	-1.10211	0.281231	-3.91888	8.9e-05	0.0182666	Down	NO
ENSMUSG00000007827	Ankrd26	ankyrin repeat domain 26 [Source:MGI Symbol;Acc:MGI:1917887]	373	181	190	193	362	452	275.365	-0.349772	0.320634	-1.09088	0.275327	0.815194	Down	NO
ENSMUSG00000034867	Ankrd27	ankyrin repeat domain 27 (VPS9 domain) [Source:MGI Symbol;Acc:MGI:2444103]	977	835	862	881	1164	1468	1004.4	-0.304694	0.21226	-1.43547	0.151152	0.722675	Down	NO
ENSMUSG00000014496	Ankrd28	ankyrin repeat domain 28 [Source:MGI Symbol;Acc:MGI:2145661]	1102	901	645	640	820	1248	855.98	0.0534962	0.211865	0.252502	0.800653	0.970116	Up	NO
ENSMUSG00000057766	Ankrd29	ankyrin repeat domain 29 [Source:MGI Symbol;Acc:MGI:2687055]	44	39	29	23	29	67	36.1458	0.0627918	0.424427	0.147945	0.882386	0.980766	Up	NO
ENSMUSG00000022237	Ankrd33b	ankyrin repeat domain 33B [Source:MGI Symbol;Acc:MGI:1917904]	87	58	56	44	21	101	58.0359	0.414761	0.502421	0.825524	0.409074	0.870607	Up	NO
ENSMUSG00000049097	Ankrd34a	ankyrin repeat domain 34A [Source:MGI Symbol;Acc:MGI:3617846]	21	22	13	16	26	24	19.8281	-0.179908	0.516103	-0.34859	0.727397	0.955956	Down	NO
ENSMUSG00000038354	Ankrd35	ankyrin repeat domain 35 [Source:MGI Symbol;Acc:MGI:2442590]	310	361	431	334	537	530	412.681	-0.23499	0.331412	-0.709057	0.478289	0.895984	Down	NO
ENSMUSG00000050914	Ankrd37	ankyrin repeat domain 37 [Source:MGI Symbol;Acc:MGI:3603344]	21	20	8	6	18	21	14.6546	0.233752	0.641289	0.364504	0.715482	0.952995	Up	NO
ENSMUSG00000079610	Ankrd39	ankyrin repeat domain 39 [Source:MGI Symbol;Acc:MGI:1914816]	176	173	98	139	196	207	160.276	-0.233298	0.302743	-0.770612	0.440937	0.883541	Down	NO
ENSMUSG00000020864	Ankrd40	ankyrin repeat domain 40 [Source:MGI Symbol;Acc:MGI:1918702]	1610	1451	1486	1277	1333	2318	1534.52	-0.00490731	0.232297	-0.0211252	0.983146	0.997576	Down	NO
ENSMUSG00000041343	Ankrd42	ankyrin repeat domain 42 [Source:MGI Symbol;Acc:MGI:1921095]	75	105	102	42	78	134	86.0125	0.35216	0.395665	0.890045	0.373442	0.857115	Up	NO
ENSMUSG00000052331	Ankrd44	ankyrin repeat domain 44 [Source:MGI Symbol;Acc:MGI:3045243]	274	157	122	104	162	219	164.413	0.259836	0.310649	0.83643	0.402913	0.867469	Up	NO
ENSMUSG00000048307	Ankrd46	ankyrin repeat domain 46 [Source:MGI Symbol;Acc:MGI:1916089]	1560	1129	696	674	810	1237	974.434	0.373259	0.269397	1.38553	0.165889	0.73979	Up	NO
ENSMUSG00000031931	Ankrd49	ankyrin repeat domain 49 [Source:MGI Symbol;Acc:MGI:1930842]	224	186	165	159	256	353	213.66	-0.303854	0.23621	-1.28637	0.198313	0.767869	Down	NO
ENSMUSG00000044864	Ankrd50	ankyrin repeat domain 50 [Source:MGI Symbol;Acc:MGI:2139777]	1820	1552	804	623	1107	1438	1165.03	0.484703	0.299127	1.62039	0.105149	0.653518	Up	NO
ENSMUSG00000014498	Ankrd52	ankyrin repeat domain 52 [Source:MGI Symbol;Acc:MGI:2444029]	1301	600	271	513	1015	813	713.884	-0.134194	0.473114	-0.283639	0.776687	0.96565	Down	NO
ENSMUSG00000033055	Ankrd54	ankyrin repeat domain 54 [Source:MGI Symbol;Acc:MGI:2444209]	265	242	355	256	258	375	290.367	0.0605329	0.339511	0.178295	0.858492	0.978185	Up	NO
ENSMUSG00000049985	Ankrd55	ankyrin repeat domain 55 [Source:MGI Symbol;Acc:MGI:1924568]	18	24	14	4	8	21	13.9969	0.969542	0.663603	1.46103	0.144008	0.712776	Up	NO
ENSMUSG00000040183	Ankrd6	ankyrin repeat domain 6 [Source:MGI Symbol;Acc:MGI:2154278]	79	46	33	45	50	91	54.1765	-0.161785	0.388901	-0.416006	0.677406	0.946311	Down	NO
ENSMUSG00000078137	Ankrd63	ankyrin repeat domain 63 [Source:MGI Symbol;Acc:MGI:2686183]	556	365	237	600	446	741	478.505	-0.631917	0.348927	-1.81103	0.0701361	0.576385	Down	NO
ENSMUSG00000037904	Ankrd9	ankyrin repeat domain 9 [Source:MGI Symbol;Acc:MGI:1921501]	104	205	215	275	103	329	207.093	-0.335039	0.544409	-0.615418	0.538278	0.917738	Down	NO
ENSMUSG00000024219	Anks1	ankyrin repeat and SAM domain containing 1 [Source:MGI Symbol;Acc:MGI:2446180]	503	422	119	305	456	504	366.762	-0.266193	0.444074	-0.599433	0.548884	0.921011	Down	NO
ENSMUSG00000022515	Anks3	ankyrin repeat and sterile alpha motif domain containing 3 [Source:MGI Symbol;Acc:MGI:1919865]	848	688	792	847	1075	1351	911.782	-0.404418	0.235453	-1.71762	0.0858667	0.611897	Down	NO
ENSMUSG00000066191	Anks6	ankyrin repeat and sterile alpha motif domain containing 6 [Source:MGI Symbol;Acc:MGI:1922941]	200	139	117	146	196	252	168.457	-0.315122	0.255621	-1.23277	0.217661	0.782928	Down	NO
ENSMUSG00000026199	Ankzf1	ankyrin repeat and zinc finger domain containing 1 [Source:MGI Symbol;Acc:MGI:1098746]	551	531	653	744	997	1245	767.891	-0.671674	0.275713	-2.43614	0.0148451	0.306337	Down	NO
ENSMUSG00000036777	Anln	anillin, actin binding protein [Source:MGI Symbol;Acc:MGI:1920174]	484	381	299	104	492	416	343.932	0.336496	0.448447	0.750357	0.45304	0.887571	Up	NO
ENSMUSG00000031075	Ano1	anoctamin 1, calcium activated chloride channel [Source:MGI Symbol;Acc:MGI:2142149]	1159	396	489	739	705	953	716.903	-0.242612	0.392212	-0.618573	0.536198	0.917117	Down	NO
ENSMUSG00000037949	Ano10	anoctamin 10 [Source:MGI Symbol;Acc:MGI:2143103]	742	693	493	370	257	746	529.668	0.604714	0.340068	1.77821	0.0753687	0.590886	Up	NO
ENSMUSG00000074968	Ano3	anoctamin 3 [Source:MGI Symbol;Acc:MGI:3613666]	14	3	0	5	10	28	8.50016	-1.2367	1.12561	-1.09869	0.271902	0.812742	Down	NO
ENSMUSG00000035189	Ano4	anoctamin 4 [Source:MGI Symbol;Acc:MGI:2443344]	380	313	213	91	257	327	248.999	0.567821	0.356486	1.59283	0.111198	0.667023	Up	NO
ENSMUSG00000064210	Ano6	anoctamin 6 [Source:MGI Symbol;Acc:MGI:2145890]	1040	1422	854	243	1700	851	987.039	0.366207	0.557907	0.656395	0.51157	0.910748	Up	NO
ENSMUSG00000034863	Ano8	anoctamin 8 [Source:MGI Symbol;Acc:MGI:2687327]	985	938	1261	1229	1421	1976	1278.7	-0.42448	0.297664	-1.42603	0.153858	0.727161	Down	NO
ENSMUSG00000032249	Anp32a	acidic (leucine-rich) nuclear phosphoprotein 32 family, member A [Source:MGI Symbol;Acc:MGI:108447]	3414	3562	4006	2407	3620	5370	3620.26	0.100972	0.264892	0.381181	0.703069	0.950634	Up	NO
ENSMUSG00000028333	Anp32b	acidic (leucine-rich) nuclear phosphoprotein 32 family, member B [Source:MGI Symbol;Acc:MGI:1914878]	3865	3366	5004	2044	3498	5847	3802.85	0.302829	0.331862	0.912517	0.361497	0.853999	Up	NO
ENSMUSG00000015749	Anp32e	acidic (leucine-rich) nuclear phosphoprotein 32 family, member E [Source:MGI Symbol;Acc:MGI:1913721]	2002	1793	1386	1099	1380	2252	1589.63	0.237505	0.194713	1.21977	0.222551	0.785921	Up	NO
ENSMUSG00000039062	Anpep	alanyl (membrane) aminopeptidase [Source:MGI Symbol;Acc:MGI:5000466]	2655	916	938	1688	1366	4186	1799.02	-0.591267	0.442388	-1.33653	0.181375	0.757412	Down	NO
ENSMUSG00000033420	Antxr1	anthrax toxin receptor 1 [Source:MGI Symbol;Acc:MGI:1916788]	2273	1687	764	580	1444	1823	1335.3	0.397683	0.390818	1.01756	0.308885	0.830693	Up	NO
ENSMUSG00000029338	Antxr2	anthrax toxin receptor 2 [Source:MGI Symbol;Acc:MGI:1919164]	2047	1164	1082	1177	1145	1797	1356.02	0.098144	0.275621	0.356083	0.721778	0.953385	Up	NO
ENSMUSG00000024659	Anxa1	annexin A1 [Source:MGI Symbol;Acc:MGI:96819]	1916	1134	845	1465	1068	3015	1478.02	-0.425837	0.361306	-1.1786	0.238556	0.796249	Down	NO
ENSMUSG00000021866	Anxa11	annexin A11 [Source:MGI Symbol;Acc:MGI:108481]	497	348	191	245	265	377	308.248	0.247935	0.323903	0.765461	0.443997	0.884227	Up	NO
ENSMUSG00000032231	Anxa2	annexin A2 [Source:MGI Symbol;Acc:MGI:88246]	5545	5809	5588	5960	4827	7627	5854.28	-0.0589323	0.293608	-0.200718	0.840919	0.9766	Down	NO
ENSMUSG00000029484	Anxa3	annexin A3 [Source:MGI Symbol;Acc:MGI:1201378]	1043	708	650	717	1004	1702	915.827	-0.394033	0.230349	-1.71059	0.0871561	0.61407	Down	NO
ENSMUSG00000029994	Anxa4	annexin A4 [Source:MGI Symbol;Acc:MGI:88030]	1692	1268	993	938	1239	2135	1307.67	-0.0159775	0.222941	-0.071667	0.942867	0.992831	Down	NO
ENSMUSG00000027712	Anxa5	annexin A5 [Source:MGI Symbol;Acc:MGI:106008]	4964	4895	3486	2735	3207	6286	4075.61	0.255985	0.236293	1.08333	0.27866	0.815346	Up	NO
ENSMUSG00000018340	Anxa6	annexin A6 [Source:MGI Symbol;Acc:MGI:88255]	3439	3129	2631	1939	3368	4118	2991.78	0.0748808	0.209647	0.357176	0.72096	0.953356	Up	NO
ENSMUSG00000021814	Anxa7	annexin A7 [Source:MGI Symbol;Acc:MGI:88031]	1525	1926	534	572	1036	1331	1097.83	0.524198	0.421486	1.24369	0.213614	0.780357	Up	NO
ENSMUSG00000021950	Anxa8	annexin A8 [Source:MGI Symbol;Acc:MGI:1201374]	23	6	20	8	5	24	13.5832	0.594919	0.783203	0.759597	0.447496	0.886738	Up	NO
ENSMUSG00000015702	Anxa9	annexin A9 [Source:MGI Symbol;Acc:MGI:1923711]	66	50	67	166	100	111	96.7454	-1.08006	0.480665	-2.24701	0.0246391	0.389475		YES
ENSMUSG00000021322	Aoah	acyloxyacyl hydrolase [Source:MGI Symbol;Acc:MGI:1350928]	110	55	37	56	98	62	67.8256	-0.130903	0.476538	-0.274696	0.78355	0.966866	Down	NO
ENSMUSG00000029811	Aoc1	amine oxidase, copper-containing 1 [Source:MGI Symbol;Acc:MGI:1923757]	7	88	244	373	2	285	178.997	-0.858086	1.80424	-0.475593	0.634364	0.938999	Down	NO
ENSMUSG00000078651	Aoc2	amine oxidase, copper containing 2 (retina-specific) [Source:MGI Symbol;Acc:MGI:2668431]	102	73	114	89	104	146	102.798	-0.124057	0.3462	-0.358339	0.720089	0.953356	Down	NO
ENSMUSG00000019326	Aoc3	amine oxidase, copper containing 3 [Source:MGI Symbol;Acc:MGI:1306797]	2347	1475	1577	734	1835	2484	1644.14	0.249568	0.32253	0.773782	0.439059	0.88223	Up	NO
ENSMUSG00000021458	Aopep	aminopeptidase O [Source:MGI Symbol;Acc:MGI:1919311]	761	584	726	670	761	1195	760.366	-0.233791	0.250036	-0.935031	0.349773	0.850183	Down	NO
ENSMUSG00000063558	Aox1	aldehyde oxidase 1 [Source:MGI Symbol;Acc:MGI:88035]	710	496	657	1014	1391	1691	961.246	-1.04497	0.257767	-4.05393	5.04e-05	0.0119534		YES
ENSMUSG00000079554	Aox2	aldehyde oxidase 2 [Source:MGI Symbol;Acc:MGI:3529596]	54	19	14	13	30	40	26.0903	0.138885	0.590725	0.23511	0.814124	0.972124	Up	NO
ENSMUSG00000064294	Aox3	aldehyde oxidase 3 [Source:MGI Symbol;Acc:MGI:1918974]	376	214	168	406	511	542	358.722	-0.939211	0.311965	-3.01063	0.00260708	0.132877	Down	NO
ENSMUSG00000038242	Aox4	aldehyde oxidase 4 [Source:MGI Symbol;Acc:MGI:1919122]	60	45	27	14	65	36	39.3783	0.25942	0.570204	0.45496	0.649138	0.942635	Up	NO
ENSMUSG00000074238	Ap1ar	adaptor-related protein complex 1 associated regulatory protein [Source:MGI Symbol;Acc:MGI:2384822]	756	598	513	486	536	791	596.018	0.112198	0.211413	0.530708	0.595621	0.930598	Up	NO
ENSMUSG00000009090	Ap1b1	adaptor protein complex AP-1, beta 1 subunit [Source:MGI Symbol;Acc:MGI:1096368]	1373	1058	935	787	1039	1639	1091.66	0.0634104	0.193633	0.327477	0.743307	0.959947	Up	NO
ENSMUSG00000031731	Ap1g1	adaptor protein complex AP-1, gamma 1 subunit [Source:MGI Symbol;Acc:MGI:101919]	1849	1362	950	855	1361	2176	1344.1	0.0344509	0.256475	0.134324	0.893146	0.983641	Up	NO
ENSMUSG00000040701	Ap1g2	adaptor protein complex AP-1, gamma 2 subunit [Source:MGI Symbol;Acc:MGI:1328307]	425	270	353	507	521	731	457.199	-0.682724	0.279936	-2.43885	0.0147339	0.305317	Down	NO
ENSMUSG00000003033	Ap1m1	adaptor-related protein complex AP-1, mu subunit 1 [Source:MGI Symbol;Acc:MGI:102776]	1478	1257	1076	1015	1584	1885	1335.93	-0.1464	0.197312	-0.741973	0.458104	0.888502	Down	NO
ENSMUSG00000003309	Ap1m2	adaptor protein complex AP-1, mu 2 subunit [Source:MGI Symbol;Acc:MGI:1336974]	18	26	25	17	11	11	18.6725	0.831794	0.635351	1.30919	0.190471	0.766272	Up	NO
ENSMUSG00000004849	Ap1s1	adaptor protein complex AP-1, sigma 1 [Source:MGI Symbol;Acc:MGI:1098244]	1016	1048	1255	680	866	1329	1013.73	0.348218	0.278121	1.25204	0.210557	0.777404	Up	NO
ENSMUSG00000031367	Ap1s2	adaptor-related protein complex 1, sigma 2 subunit [Source:MGI Symbol;Acc:MGI:1889383]	503	347	324	300	368	649	395.583	-0.0574351	0.235863	-0.24351	0.80761	0.970605	Down	NO
ENSMUSG00000060279	Ap2a1	adaptor-related protein complex 2, alpha 1 subunit [Source:MGI Symbol;Acc:MGI:101921]	1696	1164	1135	1023	1234	1956	1315.53	0.0147643	0.208132	0.0709373	0.943448	0.992831	Up	NO
ENSMUSG00000002957	Ap2a2	adaptor-related protein complex 2, alpha 2 subunit [Source:MGI Symbol;Acc:MGI:101920]	2072	1389	938	851	1399	1934	1355.39	0.155697	0.272176	0.572046	0.567291	0.923988	Up	NO
ENSMUSG00000035152	Ap2b1	adaptor-related protein complex 2, beta 1 subunit [Source:MGI Symbol;Acc:MGI:1919020]	4087	3007	3018	1905	3680	4255	3199.22	0.149658	0.240185	0.623096	0.533221	0.916977	Up	NO
ENSMUSG00000022841	Ap2m1	adaptor-related protein complex 2, mu 1 subunit [Source:MGI Symbol;Acc:MGI:1298405]	838	682	450	416	680	954	636.777	0.0414084	0.247171	0.167529	0.866954	0.978185	Up	NO
ENSMUSG00000008036	Ap2s1	adaptor-related protein complex 2, sigma 1 subunit [Source:MGI Symbol;Acc:MGI:2141861]	1267	1380	1610	1420	1488	2572	1584.17	-0.229583	0.292808	-0.784075	0.432996	0.879599	Down	NO
ENSMUSG00000021686	Ap3b1	adaptor-related protein complex 3, beta 1 subunit [Source:MGI Symbol;Acc:MGI:1333879]	1870	1556	427	667	1369	1783	1191.75	0.0851902	0.457107	0.186368	0.852156	0.978185	Up	NO
ENSMUSG00000020198	Ap3d1	adaptor-related protein complex 3, delta 1 subunit [Source:MGI Symbol;Acc:MGI:107734]	2906	2345	2254	2327	2971	4145	2732.65	-0.240896	0.182498	-1.32	0.186836	0.763924	Down	NO
ENSMUSG00000021824	Ap3m1	adaptor-related protein complex 3, mu 1 subunit [Source:MGI Symbol;Acc:MGI:1929212]	3541	2464	2136	1952	3496	4833	2904.13	-0.222914	0.237324	-0.93928	0.347587	0.849684	Down	NO
ENSMUSG00000031539	Ap3m2	adaptor-related protein complex 3, mu 2 subunit [Source:MGI Symbol;Acc:MGI:1929214]	175	155	162	205	162	252	183.775	-0.279948	0.321674	-0.870283	0.384146	0.859773	Down	NO
ENSMUSG00000024480	Ap3s1	adaptor-related protein complex 3, sigma 1 subunit [Source:MGI Symbol;Acc:MGI:1337062]	623	699	723	402	533	1299	675.325	0.0914382	0.340471	0.268563	0.788266	0.967476	Up	NO
ENSMUSG00000063801	Ap3s2	adaptor-related protein complex 3, sigma 2 subunit [Source:MGI Symbol;Acc:MGI:1337060]	1135	949	865	615	855	1228	909.816	0.233791	0.186423	1.25409	0.209809	0.776608	Up	NO
ENSMUSG00000032952	Ap4b1	adaptor-related protein complex AP-4, beta 1 [Source:MGI Symbol;Acc:MGI:1337130]	331	450	450	338	435	530	418.57	0.0284248	0.313805	0.090581	0.927826	0.991064	Up	NO
ENSMUSG00000001998	Ap4e1	adaptor-related protein complex AP-4, epsilon 1 [Source:MGI Symbol;Acc:MGI:1336993]	375	241	124	293	396	377	291.661	-0.542467	0.373155	-1.45373	0.14602	0.71585	Down	NO
ENSMUSG00000019518	Ap4m1	adaptor-related protein complex AP-4, mu 1 [Source:MGI Symbol;Acc:MGI:1337063]	841	776	860	986	1018	1554	983.721	-0.427184	0.254421	-1.67904	0.0931433	0.628165	Down	NO
ENSMUSG00000020955	Ap4s1	adaptor-related protein complex AP-4, sigma 1 [Source:MGI Symbol;Acc:MGI:1337065]	279	322	387	229	298	477	324.631	0.134316	0.316294	0.424655	0.671088	0.946311	Up	NO
ENSMUSG00000049562	Ap5b1	adaptor-related protein complex 5, beta 1 subunit [Source:MGI Symbol;Acc:MGI:2685808]	62	77	29	89	122	163	86.0382	-1.08264	0.385459	-2.80869	0.00497428	0.180596	Down	NO
ENSMUSG00000036291	Ap5m1	adaptor-related protein complex 5, mu 1 subunit [Source:MGI Symbol;Acc:MGI:1921635]	474	306	288	324	395	638	385.887	-0.256631	0.236898	-1.0833	0.278675	0.815346	Down	NO
ENSMUSG00000068264	Ap5s1	adaptor-related protein 5 complex, sigma 1 subunit [Source:MGI Symbol;Acc:MGI:1916846]	168	340	176	210	252	210	227.72	0.0530327	0.425966	0.1245	0.900919	0.986419	Up	NO
ENSMUSG00000039623	Ap5z1	adaptor-related protein complex 5, zeta 1 subunit [Source:MGI Symbol;Acc:MGI:1924908]	541	480	408	750	773	887	632.813	-0.726331	0.265885	-2.73174	0.00630003	0.199027	Down	NO
ENSMUSG00000019979	Apaf1	apoptotic peptidase activating factor 1 [Source:MGI Symbol;Acc:MGI:1306796]	363	168	154	109	168	215	186.87	0.531205	0.339959	1.56256	0.118157	0.678406	Up	NO
ENSMUSG00000024897	Apba1	amyloid beta (A4) precursor protein binding, family A, member 1 [Source:MGI Symbol;Acc:MGI:1860297]	221	136	77	87	175	178	138.115	0.0260442	0.380835	0.0683872	0.945477	0.9931	Up	NO
ENSMUSG00000030519	Apba2	amyloid beta (A4) precursor protein-binding, family A, member 2 [Source:MGI Symbol;Acc:MGI:1261791]	171	58	48	33	51	72	67.6053	0.866072	0.483561	1.79103	0.0732887	0.58562	Up	NO
ENSMUSG00000004931	Apba3	amyloid beta (A4) precursor protein-binding, family A, member 3 [Source:MGI Symbol;Acc:MGI:1888527]	378	370	346	263	426	717	395.212	-0.199159	0.261857	-0.760563	0.446918	0.885815	Down	NO
ENSMUSG00000037032	Apbb1	amyloid beta (A4) precursor protein-binding, family B, member 1 [Source:MGI Symbol;Acc:MGI:107765]	333	260	203	155	267	272	240.676	0.263536	0.264108	0.997836	0.318359	0.836321	Up	NO
ENSMUSG00000026786	Apbb1ip	amyloid beta (A4) precursor protein-binding, family B, member 1 interacting protein [Source:MGI Symbol;Acc:MGI:1861354]	208	103	119	158	160	283	164.249	-0.411669	0.321079	-1.28214	0.199792	0.768442	Down	NO
ENSMUSG00000029207	Apbb2	amyloid beta (A4) precursor protein-binding, family B, member 2 [Source:MGI Symbol;Acc:MGI:108405]	1025	755	740	813	720	1194	854.241	-0.0549795	0.255599	-0.215101	0.829689	0.974737	Down	NO
ENSMUSG00000117679	Apbb3	amyloid beta (A4) precursor protein-binding, family B, member 3 [Source:MGI Symbol;Acc:MGI:108404]	292	285	290	466	473	631	399.886	-0.788012	0.271689	-2.90041	0.00372669	0.156828	Down	NO
ENSMUSG00000005871	Apc	APC, WNT signaling pathway regulator [Source:MGI Symbol;Acc:MGI:88039]	1429	1251	951	1332	1957	1960	1442.93	-0.483259	0.235977	-2.04791	0.0405689	0.483277	Down	NO
ENSMUSG00000020135	Apc2	APC regulator of WNT signaling pathway 2 [Source:MGI Symbol;Acc:MGI:1346052]	92	95	35	43	79	80	67.7353	0.189152	0.429286	0.440619	0.659489	0.945661	Up	NO
ENSMUSG00000071847	Apcdd1	adenomatosis polyposis coli down-regulated 1 [Source:MGI Symbol;Acc:MGI:3513977]	397	362	253	65	196	289	247.401	1.05846	0.379523	2.78891	0.00528851	0.18598		YES
ENSMUSG00000032590	Apeh	acylpeptide hydrolase [Source:MGI Symbol;Acc:MGI:88041]	1050	1136	1078	992	967	1612	1116.74	-0.0282158	0.259772	-0.108618	0.913506	0.988295	Down	NO
ENSMUSG00000035960	Apex1	apurinic/apyrimidinic endonuclease 1 [Source:MGI Symbol;Acc:MGI:88042]	466	393	280	172	300	366	317.283	0.53499	0.247242	2.16383	0.0304774	0.430037	Up	NO
ENSMUSG00000025269	Apex2	apurinic/apyrimidinic endonuclease 2 [Source:MGI Symbol;Acc:MGI:1924872]	102	198	152	132	313	81	167.507	-0.205802	0.596155	-0.345216	0.729932	0.956551	Down	NO
ENSMUSG00000015750	Aph1a	aph1 homolog A, gamma secretase subunit [Source:MGI Symbol;Acc:MGI:2385110]	985	878	864	437	756	1033	798.216	0.428432	0.231003	1.85466	0.0636452	0.557479	Up	NO
ENSMUSG00000032375	Aph1b	aph1 homolog B, gamma secretase subunit [Source:MGI Symbol;Acc:MGI:3522097]	493	349	242	208	288	433	319.996	0.303834	0.260822	1.16491	0.244056	0.797024	Up	NO
ENSMUSG00000053040	Aph1c	aph1 homolog C, gamma secretase subunit [Source:MGI Symbol;Acc:MGI:1915568]	433	253	241	328	385	776	377.16	-0.570578	0.285888	-1.99581	0.0459546	0.50486	Down	NO
ENSMUSG00000027193	Api5	apoptosis inhibitor 5 [Source:MGI Symbol;Acc:MGI:1888993]	2492	2324	2095	1690	2095	3286	2255.39	0.0789993	0.192455	0.410482	0.681453	0.946829	Up	NO
ENSMUSG00000010911	Apip	APAF1 interacting protein [Source:MGI Symbol;Acc:MGI:1926788]	273	300	287	267	220	387	285.556	0.0632416	0.307535	0.205641	0.837072	0.976396	Up	NO
ENSMUSG00000030051	Aplf	aprataxin and PNKP like factor [Source:MGI Symbol;Acc:MGI:1919353]	280	217	186	127	208	252	204.365	0.308236	0.242541	1.27086	0.203779	0.772665	Up	NO
ENSMUSG00000037010	Apln	apelin [Source:MGI Symbol;Acc:MGI:1353624]	138	230	437	99	128	793	279.064	0.0916256	0.684509	0.133856	0.893516	0.983641	Up	NO
ENSMUSG00000044338	Aplnr	apelin receptor [Source:MGI Symbol;Acc:MGI:1346086]	1183	643	458	350	529	974	644.12	0.407198	0.336263	1.21095	0.225914	0.789136	Up	NO
ENSMUSG00000006651	Aplp1	amyloid beta (A4) precursor-like protein 1 [Source:MGI Symbol;Acc:MGI:88046]	136	305	248	142	99	293	200.967	0.550403	0.470941	1.16873	0.242513	0.797024	Up	NO
ENSMUSG00000031996	Aplp2	amyloid beta (A4) precursor-like protein 2 [Source:MGI Symbol;Acc:MGI:88047]	16905	25906	56350	36808	14229	54116	34532	0.093495	0.600312	0.155744	0.876235	0.979742	Up	NO
ENSMUSG00000033096	Apmap	adipocyte plasma membrane associated protein [Source:MGI Symbol;Acc:MGI:1919131]	762	1023	1074	753	504	1165	875.343	0.359409	0.377706	0.951558	0.341321	0.847377	Up	NO
ENSMUSG00000032083	Apoa1	apolipoprotein A-I [Source:MGI Symbol;Acc:MGI:88049]	304	894	792	103	351	516	489.642	1.31532	0.547845	2.4009	0.0163549	0.322276	Up	NO
ENSMUSG00000005681	Apoa2	apolipoprotein A-II [Source:MGI Symbol;Acc:MGI:88050]	8	4	14	6	5	17	8.67432	0.115595	0.854897	0.135215	0.892442	0.983559	Up	NO
ENSMUSG00000032080	Apoa4	apolipoprotein A-IV [Source:MGI Symbol;Acc:MGI:88051]	1558	2035	2018	230	993	2166	1426.57	1.04602	0.531674	1.96742	0.0491352	0.512695	Up	NO
ENSMUSG00000040613	Apobec1	apolipoprotein B mRNA editing enzyme, catalytic polypeptide 1 [Source:MGI Symbol;Acc:MGI:103298]	472	199	197	376	446	842	393.217	-0.859833	0.349528	-2.45998	0.0138944	0.301231	Down	NO
ENSMUSG00000009585	Apobec3	apolipoprotein B mRNA editing enzyme, catalytic polypeptide 3 [Source:MGI Symbol;Acc:MGI:1933111]	327	255	390	515	591	687	456.036	-0.803428	0.326702	-2.45921	0.0139245	0.301231	Down	NO
ENSMUSG00000042759	Apobr	apolipoprotein B receptor [Source:MGI Symbol;Acc:MGI:2176230]	108	22	39	80	56	34	57.4854	-0.18338	0.677036	-0.270856	0.786501	0.967427	Down	NO
ENSMUSG00000040564	Apoc1	apolipoprotein C-I [Source:MGI Symbol;Acc:MGI:88053]	19	42	106	77	42	67	62.15	-0.0475995	0.715253	-0.0665492	0.946941	0.9931	Down	NO
ENSMUSG00000002992	Apoc2	apolipoprotein C-II [Source:MGI Symbol;Acc:MGI:88054]	22	0	0	17	15	24	12.1264	-1.48716	1.35865	-1.09459	0.273698	0.814436	Down	NO
ENSMUSG00000032081	Apoc3	apolipoprotein C-III [Source:MGI Symbol;Acc:MGI:88055]	41	37	96	8	66	101	55.2327	0.331571	0.731685	0.453161	0.650432	0.942946	Up	NO
ENSMUSG00000074336	Apoc4	apolipoprotein C-IV [Source:MGI Symbol;Acc:MGI:87878]	5	9	24	24	9	15	15.4236	-0.2884	0.876603	-0.328997	0.742158	0.959947	Down	NO
ENSMUSG00000022548	Apod	apolipoprotein D [Source:MGI Symbol;Acc:MGI:88056]	26	13	12	16	35	31	21.1178	-0.629029	0.54036	-1.16409	0.244386	0.797024	Down	NO
ENSMUSG00000002985	Apoe	apolipoprotein E [Source:MGI Symbol;Acc:MGI:88057]	16421	7682	5647	5689	18571	22901	11706.8	-0.551086	0.434898	-1.26716	0.205097	0.773856	Down	NO
ENSMUSG00000047631	Apof	apolipoprotein F [Source:MGI Symbol;Acc:MGI:104539]	12	154	41	4	21	18	42.1536	2.46541	0.885223	2.78507	0.00535168	0.18598	Up	NO
ENSMUSG00000050014	Apol10b	apolipoprotein L 10B [Source:MGI Symbol;Acc:MGI:3043522]	48	39	26	10	48	21	31.0443	0.567337	0.606984	0.934682	0.349952	0.850183	Up	NO
ENSMUSG00000033576	Apol6	apolipoprotein L 6 [Source:MGI Symbol;Acc:MGI:1919189]	20	550	539	317	28	511	334.861	0.591098	1.43361	0.412315	0.680109	0.946611	Up	NO
ENSMUSG00000068252	Apol7b	apolipoprotein L 7b [Source:MGI Symbol;Acc:MGI:3583950]	21	87	407	590	88	233	268.457	-0.812461	1.3805	-0.588529	0.556177	0.922336	Down	NO
ENSMUSG00000071716	Apol7e	apolipoprotein L 7e [Source:MGI Symbol;Acc:MGI:3704456]	64	224	1045	1441	221	596	673.539	-0.745575	1.34687	-0.553562	0.579879	0.92797	Down	NO
ENSMUSG00000057346	Apol9a	apolipoprotein L 9a [Source:MGI Symbol;Acc:MGI:3606001]	107	81	85	104	108	129	101.155	-0.277324	0.315571	-0.878799	0.37951	0.857214	Down	NO
ENSMUSG00000068246	Apol9b	apolipoprotein L 9b [Source:MGI Symbol;Acc:MGI:1919148]	96	50	74	34	108	135	77.5267	-0.165731	0.447294	-0.37052	0.710995	0.951445	Down	NO
ENSMUSG00000090698	Apold1	apolipoprotein L domain containing 1 [Source:MGI Symbol;Acc:MGI:2685921]	91	355	241	178	152	333	222.853	0.224492	0.533693	0.420639	0.674018	0.946311	Up	NO
ENSMUSG00000079508	Apoo	apolipoprotein O [Source:MGI Symbol;Acc:MGI:1915566]	129	236	260	173	132	356	210.215	0.109661	0.453804	0.241647	0.809053	0.97079	Up	NO
ENSMUSG00000049233	Apoo-ps	apolipoprotein O, pseudogene [Source:MGI Symbol;Acc:MGI:3649039]	151	236	161	106	111	205	158.257	0.507107	0.339592	1.49328	0.135364	0.702531	Up	NO
ENSMUSG00000025525	Apool	apolipoprotein O-like [Source:MGI Symbol;Acc:MGI:1915367]	489	553	491	365	454	686	493.742	0.145297	0.241936	0.600557	0.548135	0.920606	Up	NO
ENSMUSG00000022892	App	amyloid beta (A4) precursor protein [Source:MGI Symbol;Acc:MGI:88059]	6549	4740	1630	3475	5597	4826	4297.14	-0.125541	0.429268	-0.292453	0.769941	0.96366	Down	NO
ENSMUSG00000018481	Appbp2	amyloid beta precursor protein (cytoplasmic tail) binding protein 2 [Source:MGI Symbol;Acc:MGI:1914134]	2969	2478	1485	1126	2138	2801	2056.9	0.295074	0.277354	1.06389	0.287378	0.819151	Up	NO
ENSMUSG00000085628	Appbp2os	amyloid beta precursor protein (cytoplasmic tail) binding protein 2, opposite strand [Source:MGI Symbol;Acc:MGI:3603817]	7	23	9	7	14	6	11.1759	0.566249	0.828469	0.683488	0.494298	0.903352	Up	NO
ENSMUSG00000040760	Appl1	adaptor protein, phosphotyrosine interaction, PH domain and leucine zipper containing 1 [Source:MGI Symbol;Acc:MGI:1920243]	1557	1183	751	826	876	1460	1064.02	0.202982	0.263383	0.770673	0.440901	0.883541	Up	NO
ENSMUSG00000020263	Appl2	adaptor protein, phosphotyrosine interaction, PH domain and leucine zipper containing 2 [Source:MGI Symbol;Acc:MGI:2384914]	1693	2082	2097	3419	2997	3972	2708.08	-0.763089	0.326684	-2.33586	0.0194984	0.34741	Down	NO
ENSMUSG00000006589	Aprt	adenine phosphoribosyl transferase [Source:MGI Symbol;Acc:MGI:88061]	945	702	777	563	695	1297	794.103	0.0616424	0.242225	0.254484	0.799121	0.969672	Up	NO
ENSMUSG00000028411	Aptx	aprataxin [Source:MGI Symbol;Acc:MGI:1913658]	361	360	305	298	342	364	335.927	0.073738	0.273556	0.269554	0.787504	0.967437	Up	NO
ENSMUSG00000004655	Aqp1	aquaporin 1 [Source:MGI Symbol;Acc:MGI:103201]	886	420	245	261	507	670	463.833	0.169194	0.405828	0.416911	0.676744	0.946311	Up	NO
ENSMUSG00000042797	Aqp11	aquaporin 11 [Source:MGI Symbol;Acc:MGI:1913583]	41	39	33	29	35	80	40.3136	-0.193033	0.407077	-0.474192	0.635363	0.939062	Down	NO
ENSMUSG00000045091	Aqp12	aquaporin 12 [Source:MGI Symbol;Acc:MGI:2664636]	9	7	18	16	9	15	12.726	-0.163233	0.752562	-0.216902	0.828284	0.974503	Down	NO
ENSMUSG00000023013	Aqp2	aquaporin 2 [Source:MGI Symbol;Acc:MGI:1096865]	9	2	13	10	25	30	13.9542	-1.25573	0.778596	-1.61281	0.106786	0.657419	Down	NO
ENSMUSG00000044217	Aqp5	aquaporin 5 [Source:MGI Symbol;Acc:MGI:106215]	32	22	23	15	35	36	26.0105	-0.0544729	0.470604	-0.115751	0.90785	0.987441	Down	NO
ENSMUSG00000030762	Aqp8	aquaporin 8 [Source:MGI Symbol;Acc:MGI:1195271]	14	10	25	3	14	22	14.098	0.596916	0.766078	0.779185	0.435871	0.880988	Up	NO
ENSMUSG00000032204	Aqp9	aquaporin 9 [Source:MGI Symbol;Acc:MGI:1891066]	5	6	9	12	20	22	11.9631	-1.30565	0.679136	-1.92251	0.0545412	0.532094	Down	NO
ENSMUSG00000040383	Aqr	aquarius [Source:MGI Symbol;Acc:MGI:1276102]	1366	1095	822	644	1307	1585	1081.06	0.00203636	0.257557	0.00790642	0.993692	0.998691	Up	NO
ENSMUSG00000046532	Ar	androgen receptor [Source:MGI Symbol;Acc:MGI:88064]	2614	1838	1704	1433	1672	2513	1898.52	0.208069	0.203226	1.02383	0.305915	0.827886	Up	NO
ENSMUSG00000001127	Araf	Araf proto-oncogene, serine/threonine kinase [Source:MGI Symbol;Acc:MGI:88065]	1433	1289	1281	2253	2128	2534	1811.53	-0.757351	0.283139	-2.67484	0.00747645	0.21637	Down	NO
ENSMUSG00000032812	Arap1	ArfGAP with RhoGAP domain, ankyrin repeat and PH domain 1 [Source:MGI Symbol;Acc:MGI:1916960]	2038	1619	1157	1001	1670	2452	1569.86	0.0222565	0.236281	0.0941949	0.924954	0.991064	Up	NO
ENSMUSG00000037999	Arap2	ArfGAP with RhoGAP domain, ankyrin repeat and PH domain 2 [Source:MGI Symbol;Acc:MGI:2684416]	254	202	123	110	152	175	163.907	0.449637	0.295774	1.5202	0.12846	0.692935	Up	NO
ENSMUSG00000024451	Arap3	ArfGAP with RhoGAP domain, ankyrin repeat and PH domain 3 [Source:MGI Symbol;Acc:MGI:2147274]	824	611	653	941	722	1244	818.419	-0.42847	0.294994	-1.45247	0.146371	0.716014	Down	NO
ENSMUSG00000022602	Arc	activity regulated cytoskeletal-associated protein [Source:MGI Symbol;Acc:MGI:88067]	30	14	8	65	18	48	31.0196	-1.4492	0.705824	-2.0532	0.040053	0.480101	Down	NO
ENSMUSG00000032096	Arcn1	archain 1 [Source:MGI Symbol;Acc:MGI:2387591]	4684	3521	2487	1747	2998	4620	3163.13	0.309448	0.255903	1.20924	0.22657	0.789815	Up	NO
ENSMUSG00000042350	Arel1	apoptosis resistant E3 ubiquitin protein ligase 1 [Source:MGI Symbol;Acc:MGI:1915747]	1087	747	40	609	879	1157	701.633	-0.511403	0.749478	-0.682346	0.49502	0.903352	Down	NO
ENSMUSG00000048076	Arf1	ADP-ribosylation factor 1 [Source:MGI Symbol;Acc:MGI:99431]	8040	7049	6449	3887	5856	9590	6530.63	0.298037	0.211151	1.41149	0.158101	0.731067	Up	NO
ENSMUSG00000062421	Arf2	ADP-ribosylation factor 2 [Source:MGI Symbol;Acc:MGI:99595]	926	609	393	303	558	823	565.813	0.297982	0.311105	0.957816	0.338156	0.847377	Up	NO
ENSMUSG00000051853	Arf3	ADP-ribosylation factor 3 [Source:MGI Symbol;Acc:MGI:99432]	4522	3924	4107	3619	2668	6215	4067.6	0.112215	0.303539	0.369687	0.711615	0.95152	Up	NO
ENSMUSG00000021877	Arf4	ADP-ribosylation factor 4 [Source:MGI Symbol;Acc:MGI:99433]	3817	3454	3137	1954	2779	5286	3242.22	0.216496	0.241255	0.897375	0.369519	0.855831	Up	NO
ENSMUSG00000020440	Arf5	ADP-ribosylation factor 5 [Source:MGI Symbol;Acc:MGI:99434]	3754	4172	7137	4201	4987	8235	5336.27	-0.0322193	0.388392	-0.0829557	0.933887	0.992089	Down	NO
ENSMUSG00000044147	Arf6	ADP-ribosylation factor 6 [Source:MGI Symbol;Acc:MGI:99435]	873	615	340	300	437	642	507.32	0.476484	0.307419	1.54995	0.121154	0.683156	Up	NO
ENSMUSG00000027575	Arfgap1	ADP-ribosylation factor GTPase activating protein 1 [Source:MGI Symbol;Acc:MGI:2183559]	795	470	231	498	853	567	553.342	-0.40252	0.431479	-0.932883	0.35088	0.851055	Down	NO
ENSMUSG00000027255	Arfgap2	ADP-ribosylation factor GTPase activating protein 2 [Source:MGI Symbol;Acc:MGI:1924288]	1912	1458	909	1165	1486	2023	1432.05	-0.074733	0.252667	-0.295777	0.7674	0.96366	Down	NO
ENSMUSG00000054277	Arfgap3	ADP-ribosylation factor GTPase activating protein 3 [Source:MGI Symbol;Acc:MGI:1913501]	895	822	661	404	559	1144	709.487	0.33581	0.262571	1.27893	0.200923	0.768442	Up	NO
ENSMUSG00000067851	Arfgef1	ADP-ribosylation factor guanine nucleotide-exchange factor 1(brefeldin A-inhibited) [Source:MGI Symbol;Acc:MGI:2442988]	2217	2327	1835	1246	1361	2945	1908.15	0.348581	0.259734	1.34207	0.179573	0.75622	Up	NO
ENSMUSG00000074582	Arfgef2	ADP-ribosylation factor guanine nucleotide-exchange factor 2 (brefeldin A-inhibited) [Source:MGI Symbol;Acc:MGI:2139354]	1046	1278	813	1098	661	1596	1059.44	-0.0285231	0.359921	-0.0792483	0.936835	0.992258	Down	NO
ENSMUSG00000019852	Arfgef3	ARFGEF family member 3 [Source:MGI Symbol;Acc:MGI:106387]	61	35	24	20	47	59	38.2843	0.0253568	0.459846	0.055142	0.956025	0.994445	Up	NO
ENSMUSG00000074513	Arfip1	ADP-ribosylation factor interacting protein 1 [Source:MGI Symbol;Acc:MGI:1277120]	918	1039	804	478	845	1453	876.497	0.168094	0.281926	0.596232	0.55102	0.92158	Up	NO
ENSMUSG00000030881	Arfip2	ADP-ribosylation factor interacting protein 2 [Source:MGI Symbol;Acc:MGI:1924182]	1115	1199	1135	1125	1302	1771	1250.46	-0.190583	0.240429	-0.792676	0.427967	0.877628	Down	NO
ENSMUSG00000038671	Arfrp1	ADP-ribosylation factor related protein 1 [Source:MGI Symbol;Acc:MGI:1923938]	595	516	542	569	696	1119	647.458	-0.408991	0.221878	-1.84332	0.0652823	0.560237	Down	NO
ENSMUSG00000019987	Arg1	arginase, liver [Source:MGI Symbol;Acc:MGI:88070]	245	13	24	32	95	62	71.7178	0.494104	0.873818	0.565454	0.571765	0.925364	Up	NO
ENSMUSG00000021125	Arg2	arginase type II [Source:MGI Symbol;Acc:MGI:1330806]	52	32	22	6	27	51	28.8158	0.531654	0.61039	0.871008	0.38375	0.859773	Up	NO
ENSMUSG00000040459	Arglu1	arginine and glutamate rich 1 [Source:MGI Symbol;Acc:MGI:2442985]	2325	1642	1655	2304	3265	3699	2404.98	-0.65629	0.216509	-3.03123	0.00243559	0.128673	Down	NO
ENSMUSG00000027247	Arhgap1	Rho GTPase activating protein 1 [Source:MGI Symbol;Acc:MGI:2445003]	969	659	261	259	885	592	571.666	0.151577	0.488188	0.310489	0.756189	0.961455	Up	NO
ENSMUSG00000037148	Arhgap10	Rho GTPase activating protein 10 [Source:MGI Symbol;Acc:MGI:1925764]	1376	966	855	600	1177	1475	1023.41	0.0863672	0.252218	0.34243	0.732027	0.957058	Up	NO
ENSMUSG00000041219	Arhgap11a	Rho GTPase activating protein 11A [Source:MGI Symbol;Acc:MGI:2444300]	397	228	217	75	184	299	219.122	0.752964	0.369069	2.04017	0.0413333	0.487548	Up	NO
ENSMUSG00000041225	Arhgap12	Rho GTPase activating protein 12 [Source:MGI Symbol;Acc:MGI:1922665]	579	506	685	410	982	609	624.209	-0.090922	0.395929	-0.229642	0.81837	0.973041	Down	NO
ENSMUSG00000049744	Arhgap15	Rho GTPase activating protein 15 [Source:MGI Symbol;Acc:MGI:1923367]	107	56	33	24	47	71	52.4372	0.552865	0.461979	1.19673	0.231411	0.794281	Up	NO
ENSMUSG00000085089	Arhgap15os	Rho GTPase activating protein 15, opposite strand [Source:MGI Symbol;Acc:MGI:2444930]	15	12	9	4	3	18	9.39446	0.734772	0.799677	0.918837	0.358181	0.853523	Up	NO
ENSMUSG00000030766	Arhgap17	Rho GTPase activating protein 17 [Source:MGI Symbol;Acc:MGI:1917747]	1124	1020	560	863	950	1317	940.863	-0.170716	0.274861	-0.621101	0.534533	0.917117	Down	NO
ENSMUSG00000039031	Arhgap18	Rho GTPase activating protein 18 [Source:MGI Symbol;Acc:MGI:1921160]	1293	1738	1430	993	1604	2079	1481.02	0.0683186	0.273065	0.250192	0.802439	0.970122	Up	NO
ENSMUSG00000025154	Arhgap19	Rho GTPase activating protein 19 [Source:MGI Symbol;Acc:MGI:1918335]	847	1990	1639	1576	785	1673	1447.21	0.217279	0.493709	0.440094	0.659869	0.945661	Up	NO
ENSMUSG00000053199	Arhgap20	Rho GTPase activating protein 20 [Source:MGI Symbol;Acc:MGI:2445175]	170	75	54	45	70	117	82.4902	0.443028	0.428479	1.03396	0.301157	0.826516	Up	NO
ENSMUSG00000074354	Arhgap20os	Rho GTPase activating protein 20, opposite strand [Source:MGI Symbol;Acc:MGI:3027124]	40	22	31	5	25	38	25.1172	0.659769	0.609086	1.08321	0.278714	0.815346	Up	NO
ENSMUSG00000036591	Arhgap21	Rho GTPase activating protein 21 [Source:MGI Symbol;Acc:MGI:1918685]	1334	890	761	835	1300	1299	1037.47	-0.159801	0.254828	-0.627093	0.530598	0.915922	Down	NO
ENSMUSG00000063506	Arhgap22	Rho GTPase activating protein 22 [Source:MGI Symbol;Acc:MGI:2443418]	292	245	253	204	244	378	261.388	0.0417253	0.233708	0.178536	0.858302	0.978185	Up	NO
ENSMUSG00000049807	Arhgap23	Rho GTPase activating protein 23 [Source:MGI Symbol;Acc:MGI:3697726]	1118	913	593	595	800	1091	818.692	0.146458	0.233043	0.628461	0.529702	0.915152	Up	NO
ENSMUSG00000057315	Arhgap24	Rho GTPase activating protein 24 [Source:MGI Symbol;Acc:MGI:1922647]	285	215	122	74	165	244	172.586	0.489808	0.363215	1.34853	0.177487	0.755771	Up	NO
ENSMUSG00000030047	Arhgap25	Rho GTPase activating protein 25 [Source:MGI Symbol;Acc:MGI:2443687]	485	138	125	252	233	650	286.189	-0.52941	0.50117	-1.05635	0.290809	0.820354	Down	NO
ENSMUSG00000118193	Arhgap26	Rho GTPase activating protein 26 [Source:MGI Symbol;Acc:MGI:1918552]	67	293	377	463	295	60	289.884	-0.240009	0.844807	-0.284099	0.776334	0.965565	Down	NO
ENSMUSG00000036452	Arhgap26	Rho GTPase activating protein 26 [Source:MGI Symbol;Acc:MGI:1918552]	67	293	377	463	295	60	289.884	-0.240009	0.844807	-0.284099	0.776334	0.965565	Down	NO
ENSMUSG00000034255	Arhgap27	Rho GTPase activating protein 27 [Source:MGI Symbol;Acc:MGI:1916903]	403	345	291	467	313	699	407.947	-0.443039	0.320715	-1.38141	0.167152	0.74206	Down	NO
ENSMUSG00000024043	Arhgap28	Rho GTPase activating protein 28 [Source:MGI Symbol;Acc:MGI:2147003]	1896	1573	1205	121	1584	2178	1312.05	0.51684	0.65242	0.79219	0.42825	0.877628	Up	NO
ENSMUSG00000039831	Arhgap29	Rho GTPase activating protein 29 [Source:MGI Symbol;Acc:MGI:2443818]	4142	2989	2579	1737	3139	4029	2966.15	0.230606	0.228878	1.00755	0.313672	0.833773	Up	NO
ENSMUSG00000048865	Arhgap30	Rho GTPase activating protein 30 [Source:MGI Symbol;Acc:MGI:2684948]	350	105	112	216	206	362	212.968	-0.456158	0.44444	-1.02637	0.304719	0.82758	Down	NO
ENSMUSG00000022799	Arhgap31	Rho GTPase activating protein 31 [Source:MGI Symbol;Acc:MGI:1333857]	3272	2347	1689	847	1727	2338	1935.54	0.688223	0.281315	2.44645	0.0144272	0.303155	Up	NO
ENSMUSG00000041444	Arhgap32	Rho GTPase activating protein 32 [Source:MGI Symbol;Acc:MGI:2450166]	1220	972	1071	1196	902	1931	1183.19	-0.212129	0.298931	-0.709626	0.477936	0.895926	Down	NO
ENSMUSG00000036882	Arhgap33	Rho GTPase activating protein 33 [Source:MGI Symbol;Acc:MGI:2673998]	125	169	142	185	283	255	190.884	-0.653528	0.334769	-1.95217	0.0509176	0.518037	Down	NO
ENSMUSG00000058230	Arhgap35	Rho GTPase activating protein 35 [Source:MGI Symbol;Acc:MGI:1929494]	3774	1971	1684	1023	3087	2891	2268.85	0.171346	0.382834	0.447572	0.654462	0.945394	Up	NO
ENSMUSG00000036198	Arhgap36	Rho GTPase activating protein 36 [Source:MGI Symbol;Acc:MGI:1922654]	62	47	21	32	92	60	49.9976	-0.47071	0.511791	-0.91973	0.357714	0.853115	Down	NO
ENSMUSG00000033697	Arhgap39	Rho GTPase activating protein 39 [Source:MGI Symbol;Acc:MGI:107858]	597	566	522	486	599	841	585.81	-0.0969387	0.209773	-0.462112	0.644001	0.941192	Down	NO
ENSMUSG00000031389	Arhgap4	Rho GTPase activating protein 4 [Source:MGI Symbol;Acc:MGI:2159577]	164	126	173	195	307	320	208.96	-0.732131	0.308558	-2.37275	0.017656	0.335443	Down	NO
ENSMUSG00000050730	Arhgap42	Rho GTPase activating protein 42 [Source:MGI Symbol;Acc:MGI:1918794]	1985	1172	684	840	1503	1530	1224.26	0.0159845	0.345575	0.0462547	0.963107	0.994741	Up	NO
ENSMUSG00000033389	Arhgap44	Rho GTPase activating protein 44 [Source:MGI Symbol;Acc:MGI:2144423]	228	153	91	61	154	155	132.9	0.427099	0.385945	1.10663	0.268454	0.808974	Up	NO
ENSMUSG00000035697	Arhgap45	Rho GTPase activating protein 45 [Source:MGI Symbol;Acc:MGI:1917969]	534	312	412	757	781	898	608.369	-0.926206	0.307477	-3.01228	0.00259296	0.132877	Down	NO
ENSMUSG00000035133	Arhgap5	Rho GTPase activating protein 5 [Source:MGI Symbol;Acc:MGI:1332637]	1314	699	168	190	425	498	507.957	0.999954	0.557483	1.79369	0.0728621	0.583418	Up	NO
ENSMUSG00000031355	Arhgap6	Rho GTPase activating protein 6 [Source:MGI Symbol;Acc:MGI:1196332]	653	654	372	324	469	622	496.93	0.32804	0.256243	1.28019	0.200479	0.768442	Up	NO
ENSMUSG00000040345	Arhgap9	Rho GTPase activating protein 9 [Source:MGI Symbol;Acc:MGI:2143764]	287	82	84	130	172	297	162.585	-0.353982	0.46218	-0.765897	0.443737	0.884227	Down	NO
ENSMUSG00000025132	Arhgdia	Rho GDP dissociation inhibitor (GDI) alpha [Source:MGI Symbol;Acc:MGI:2178103]	7424	5773	5662	4112	5834	8855	6033.43	0.121799	0.190355	0.639853	0.522268	0.91411	Up	NO
ENSMUSG00000030220	Arhgdib	Rho, GDP dissociation inhibitor (GDI) beta [Source:MGI Symbol;Acc:MGI:101940]	342	84	75	113	155	185	149.476	0.119654	0.521855	0.229285	0.818647	0.973041	Up	NO
ENSMUSG00000073433	Arhgdig	Rho GDP dissociation inhibitor (GDI) gamma [Source:MGI Symbol;Acc:MGI:108430]	111	157	133	103	81	131	119.54	0.423879	0.37349	1.13491	0.256411	0.802309	Up	NO
ENSMUSG00000040940	Arhgef1	Rho guanine nucleotide exchange factor (GEF) 1 [Source:MGI Symbol;Acc:MGI:1353510]	2315	2198	2460	3114	3643	4978	3043.61	-0.652264	0.245985	-2.65164	0.00801022	0.22269	Down	NO
ENSMUSG00000071176	Arhgef10	Rho guanine nucleotide exchange factor (GEF) 10 [Source:MGI Symbol;Acc:MGI:2444453]	555	488	377	359	585	926	517.947	-0.263919	0.235943	-1.11857	0.263324	0.805111	Down	NO
ENSMUSG00000040964	Arhgef10l	Rho guanine nucleotide exchange factor (GEF) 10-like [Source:MGI Symbol;Acc:MGI:1920004]	836	510	534	539	592	823	621.251	-0.00311153	0.249593	-0.0124664	0.990053	0.998474	Down	NO
ENSMUSG00000041977	Arhgef11	Rho guanine nucleotide exchange factor (GEF) 11 [Source:MGI Symbol;Acc:MGI:2441869]	2225	2132	2067	2245	2080	3087	2275.6	-0.139769	0.257221	-0.543384	0.586866	0.928998	Down	NO
ENSMUSG00000059495	Arhgef12	Rho guanine nucleotide exchange factor (GEF) 12 [Source:MGI Symbol;Acc:MGI:1916882]	4498	2614	2143	2498	3054	4168	3037.6	-0.0284926	0.261476	-0.108968	0.913228	0.988265	Down	NO
ENSMUSG00000052921	Arhgef15	Rho guanine nucleotide exchange factor (GEF) 15 [Source:MGI Symbol;Acc:MGI:3045246]	329	229	297	299	266	487	309.73	-0.205645	0.298356	-0.68926	0.49066	0.900746	Down	NO
ENSMUSG00000029032	Arhgef16	Rho guanine nucleotide exchange factor (GEF) 16 [Source:MGI Symbol;Acc:MGI:2446219]	52	52	52	32	29	45	43.4061	0.641023	0.392726	1.63224	0.102629	0.649688	Up	NO
ENSMUSG00000032875	Arhgef17	Rho guanine nucleotide exchange factor (GEF) 17 [Source:MGI Symbol;Acc:MGI:2673002]	4500	3527	1343	3087	3488	4063	3223.58	-0.197776	0.384619	-0.514212	0.607103	0.93357	Down	NO
ENSMUSG00000004568	Arhgef18	rho/rac guanine nucleotide exchange factor (GEF) 18 [Source:MGI Symbol;Acc:MGI:2142567]	659	402	836	443	892	1835	782.685	-0.48965	0.432761	-1.13146	0.257863	0.802727	Down	NO
ENSMUSG00000028919	Arhgef19	Rho guanine nucleotide exchange factor (GEF) 19 [Source:MGI Symbol;Acc:MGI:1925912]	512	184	212	173	313	406	282.263	0.094644	0.384303	0.246275	0.80547	0.970174	Up	NO
ENSMUSG00000028059	Arhgef2	rho/rac guanine nucleotide exchange factor (GEF) 2 [Source:MGI Symbol;Acc:MGI:103264]	1542	869	818	1012	1319	1673	1160.27	-0.263105	0.25642	-1.02607	0.304858	0.82758	Down	NO
ENSMUSG00000019467	Arhgef25	Rho guanine nucleotide exchange factor (GEF) 25 [Source:MGI Symbol;Acc:MGI:1277173]	1025	686	630	569	886	1018	774.251	-0.0104341	0.229707	-0.0454234	0.96377	0.994928	Down	NO
ENSMUSG00000036885	Arhgef26	Rho guanine nucleotide exchange factor (GEF) 26 [Source:MGI Symbol;Acc:MGI:1918053]	54	48	28	42	54	69	47.4025	-0.2836	0.370347	-0.76577	0.443813	0.884227	Down	NO
ENSMUSG00000021662	Arhgef28	Rho guanine nucleotide exchange factor (GEF) 28 [Source:MGI Symbol;Acc:MGI:1346016]	2068	1844	1618	440	1797	2632	1621.02	0.404601	0.434265	0.93169	0.351497	0.851055	Up	NO
ENSMUSG00000021895	Arhgef3	Rho guanine nucleotide exchange factor (GEF) 3 [Source:MGI Symbol;Acc:MGI:1918954]	1249	982	470	467	853	1122	809.16	0.226461	0.33305	0.679959	0.49653	0.904342	Up	NO
ENSMUSG00000054901	Arhgef33	Rho guanine nucleotide exchange factor (GEF) 33 [Source:MGI Symbol;Acc:MGI:2685787]	4	11	9	7	10	7	8.18202	0.0751682	0.830799	0.090477	0.927908	0.991064	Up	NO
ENSMUSG00000051517	Arhgef39	Rho guanine nucleotide exchange factor (GEF) 39 [Source:MGI Symbol;Acc:MGI:3036286]	144	144	121	87	199	231	147.181	-0.201934	0.314421	-0.642241	0.520717	0.91411	Down	NO
ENSMUSG00000037509	Arhgef4	Rho guanine nucleotide exchange factor (GEF) 4 [Source:MGI Symbol;Acc:MGI:2442507]	116	94	73	92	131	174	108.655	-0.403589	0.269491	-1.4976	0.134237	0.701031	Down	NO
ENSMUSG00000118272	Arhgef4	Rho guanine nucleotide exchange factor (GEF) 4 [Source:MGI Symbol;Acc:MGI:2442507]	116	94	73	92	131	174	108.655	-0.403589	0.269491	-1.4976	0.134237	0.701031	Down	NO
ENSMUSG00000004562	Arhgef40	Rho guanine nucleotide exchange factor (GEF) 40 [Source:MGI Symbol;Acc:MGI:2685515]	1312	846	629	909	1377	1579	1062.48	-0.424672	0.261895	-1.62153	0.104904	0.65329	Down	NO
ENSMUSG00000033542	Arhgef5	Rho guanine nucleotide exchange factor (GEF) 5 [Source:MGI Symbol;Acc:MGI:1858952]	1116	828	734	773	809	1253	891.067	-0.0155064	0.219382	-0.0706824	0.943651	0.992831	Down	NO
ENSMUSG00000031133	Arhgef6	Rac/Cdc42 guanine nucleotide exchange factor (GEF) 6 [Source:MGI Symbol;Acc:MGI:1920591]	1169	920	609	1110	1270	1640	1084.29	-0.540159	0.250058	-2.16014	0.0307621	0.431647	Down	NO
ENSMUSG00000031511	Arhgef7	Rho guanine nucleotide exchange factor (GEF7) [Source:MGI Symbol;Acc:MGI:1860493]	2668	2716	2150	1333	2021	2900	2222.08	0.390689	0.204059	1.91459	0.0555452	0.533786	Up	NO
ENSMUSG00000025656	Arhgef9	CDC42 guanine nucleotide exchange factor (GEF) 9 [Source:MGI Symbol;Acc:MGI:2442233]	90	135	99	88	213	160	127.899	-0.406848	0.402629	-1.01048	0.312266	0.832879	Down	NO
ENSMUSG00000007880	Arid1a	AT rich interactive domain 1A (SWI-like) [Source:MGI Symbol;Acc:MGI:1935147]	2914	1888	966	1631	2991	2860	2105.45	-0.353626	0.357809	-0.98831	0.323001	0.839814	Down	NO
ENSMUSG00000069729	Arid1b	AT rich interactive domain 1B (SWI-like) [Source:MGI Symbol;Acc:MGI:1926129]	1995	1452	732	614	1232	1634	1200.37	0.354086	0.343262	1.03153	0.302291	0.82758	Up	NO
ENSMUSG00000033237	Arid2	AT rich interactive domain 2 (ARID, RFX-like) [Source:MGI Symbol;Acc:MGI:1924294]	2404	1736	1426	1209	2214	2521	1837.51	-0.00927957	0.238434	-0.0389188	0.968955	0.995949	Down	NO
ENSMUSG00000019564	Arid3a	AT rich interactive domain 3A (BRIGHT-like) [Source:MGI Symbol;Acc:MGI:1328360]	305	128	96	150	254	291	192.416	-0.365291	0.39835	-0.91701	0.359137	0.853641	Down	NO
ENSMUSG00000004661	Arid3b	AT rich interactive domain 3B (BRIGHT-like) [Source:MGI Symbol;Acc:MGI:1930768]	150	99	90	190	203	270	162.174	-0.925924	0.282353	-3.27932	0.00104059	0.0852919	Down	NO
ENSMUSG00000048118	Arid4a	AT rich interactive domain 4A (RBP1-like) [Source:MGI Symbol;Acc:MGI:2444354]	787	524	331	511	800	785	600.406	-0.331205	0.308679	-1.07297	0.283283	0.817581	Down	NO
ENSMUSG00000039219	Arid4b	AT rich interactive domain 4B (RBP1-like) [Source:MGI Symbol;Acc:MGI:2137512]	864	467	320	775	609	636	608.935	-0.374367	0.414436	-0.903318	0.366357	0.855831	Down	NO
ENSMUSG00000037447	Arid5a	AT rich interactive domain 5A (MRF1-like) [Source:MGI Symbol;Acc:MGI:2443039]	152	118	48	74	78	119	93.9122	0.258399	0.406511	0.635652	0.525004	0.91411	Up	NO
ENSMUSG00000019947	Arid5b	AT rich interactive domain 5B (MRF1-like) [Source:MGI Symbol;Acc:MGI:2175912]	1150	937	680	768	751	1213	888.482	0.0753675	0.24129	0.312352	0.754773	0.961103	Up	NO
ENSMUSG00000025234	Arih1	ariadne RBR E3 ubiquitin protein ligase 1 [Source:MGI Symbol;Acc:MGI:1344363]	2421	1363	881	1019	1380	1769	1404.28	0.19149	0.316748	0.604551	0.545478	0.919387	Up	NO
ENSMUSG00000064145	Arih2	ariadne RBR E3 ubiquitin protein ligase 2 [Source:MGI Symbol;Acc:MGI:1344361]	894	993	763	156	899	1408	790.209	0.363422	0.521832	0.696435	0.486157	0.898297	Up	NO
ENSMUSG00000060904	Arl1	ADP-ribosylation factor-like 1 [Source:MGI Symbol;Acc:MGI:99436]	2548	2049	2192	1648	1922	3462	2218.84	0.0772239	0.224761	0.343583	0.73116	0.956799	Up	NO
ENSMUSG00000025870	Arl10	ADP-ribosylation factor-like 10 [Source:MGI Symbol;Acc:MGI:1930788]	227	194	43	106	204	198	153.356	-0.113287	0.516282	-0.219428	0.826317	0.973828	Down	NO
ENSMUSG00000043157	Arl11	ADP-ribosylation factor-like 11 [Source:MGI Symbol;Acc:MGI:2444054]	214	29	33	110	91	368	123.797	-0.962424	0.703806	-1.36746	0.171483	0.746737	Down	NO
ENSMUSG00000022911	Arl13b	ADP-ribosylation factor-like 13B [Source:MGI Symbol;Acc:MGI:1915396]	441	303	205	238	339	458	315.414	-0.0603659	0.270254	-0.223367	0.82325	0.973505	Down	NO
ENSMUSG00000027122	Arl14ep	ADP-ribosylation factor-like 14 effector protein [Source:MGI Symbol;Acc:MGI:1926020]	773	510	411	473	618	841	580.026	-0.127815	0.236583	-0.540254	0.589022	0.92964	Down	NO
ENSMUSG00000042348	Arl15	ADP-ribosylation factor-like 15 [Source:MGI Symbol;Acc:MGI:2442308]	548	471	382	336	260	457	402.166	0.459151	0.288553	1.59122	0.11156	0.667933	Up	NO
ENSMUSG00000057594	Arl16	ADP-ribosylation factor-like 16 [Source:MGI Symbol;Acc:MGI:1917567]	187	195	138	164	199	196	178.098	-0.0720891	0.302263	-0.238498	0.811495	0.971716	Down	NO
ENSMUSG00000024944	Arl2	ADP-ribosylation factor-like 2 [Source:MGI Symbol;Acc:MGI:1928393]	626	623	756	634	650	1159	723.239	-0.152097	0.292296	-0.520354	0.602817	0.932454	Down	NO
ENSMUSG00000031776	Arl2bp	ADP-ribosylation factor-like 2 binding protein [Source:MGI Symbol;Acc:MGI:1349429]	1749	483	220	1169	1442	2162	1119.06	-0.990644	0.564993	-1.75337	0.0795378	0.597374	Down	NO
ENSMUSG00000025035	Arl3	ADP-ribosylation factor-like 3 [Source:MGI Symbol;Acc:MGI:1929699]	1037	1067	1218	693	921	1288	1019.8	0.322895	0.263352	1.2261	0.220162	0.784975	Up	NO
ENSMUSG00000047446	Arl4a	ADP-ribosylation factor-like 4A [Source:MGI Symbol;Acc:MGI:99437]	407	363	373	230	329	547	360.541	0.192267	0.244041	0.787847	0.430786	0.879308	Up	NO
ENSMUSG00000049866	Arl4c	ADP-ribosylation factor-like 4C [Source:MGI Symbol;Acc:MGI:2445172]	798	293	209	157	502	551	385.286	0.176346	0.490607	0.359445	0.719262	0.9533	Up	NO
ENSMUSG00000034936	Arl4d	ADP-ribosylation factor-like 4D [Source:MGI Symbol;Acc:MGI:1933155]	116	170	91	109	112	148	122.601	0.0887052	0.353413	0.250996	0.801817	0.970122	Up	NO
ENSMUSG00000036093	Arl5a	ADP-ribosylation factor-like 5A [Source:MGI Symbol;Acc:MGI:1922673]	1806	1019	691	811	915	1702	1091.4	0.104471	0.318868	0.32763	0.743191	0.959947	Up	NO
ENSMUSG00000017418	Arl5b	ADP-ribosylation factor-like 5B [Source:MGI Symbol;Acc:MGI:1923119]	325	361	357	263	449	12	310.081	0.417547	1.22634	0.340482	0.733494	0.957271	Up	NO
ENSMUSG00000038352	Arl5c	ADP-ribosylation factor-like 5C [Source:MGI Symbol;Acc:MGI:3028577]	73	49	45	33	101	72	59.6988	-0.226534	0.443102	-0.511245	0.60918	0.934031	Down	NO
ENSMUSG00000022722	Arl6	ADP-ribosylation factor-like 6 [Source:MGI Symbol;Acc:MGI:1927136]	232	127	153	110	205	276	174.419	-0.0904769	0.310289	-0.29159	0.7706	0.96366	Down	NO
ENSMUSG00000030654	Arl6ip1	ADP-ribosylation factor-like 6 interacting protein 1 [Source:MGI Symbol;Acc:MGI:1858943]	3340	3539	4042	3058	2380	5447	3561.31	0.138725	0.328676	0.422072	0.672973	0.946311	Up	NO
ENSMUSG00000029404	Arl6ip4	ADP-ribosylation factor-like 6 interacting protein 4 [Source:MGI Symbol;Acc:MGI:1929500]	592	563	487	553	466	821	568.3	-0.0918985	0.267716	-0.343268	0.731397	0.956844	Down	NO
ENSMUSG00000035199	Arl6ip5	ADP-ribosylation factor-like 6 interacting protein 5 [Source:MGI Symbol;Acc:MGI:1929501]	2017	2056	2406	2094	1599	2919	2167.86	0.0601144	0.325615	0.184618	0.853529	0.978185	Up	NO
ENSMUSG00000026960	Arl6ip6	ADP-ribosylation factor-like 6 interacting protein 6 [Source:MGI Symbol;Acc:MGI:1929507]	648	632	489	355	625	895	579.557	0.050481	0.238264	0.21187	0.832208	0.97507	Up	NO
ENSMUSG00000026426	Arl8a	ADP-ribosylation factor-like 8A [Source:MGI Symbol;Acc:MGI:1915974]	467	461	306	748	404	670	512.854	-0.590849	0.399367	-1.47946	0.139016	0.705884	Down	NO
ENSMUSG00000030105	Arl8b	ADP-ribosylation factor-like 8B [Source:MGI Symbol;Acc:MGI:1914416]	2476	1510	1297	856	1261	2294	1524.17	0.382636	0.273555	1.39876	0.161886	0.733847	Up	NO
ENSMUSG00000027599	Armc1	armadillo repeat containing 1 [Source:MGI Symbol;Acc:MGI:1921502]	832	584	349	320	554	739	532.854	0.210391	0.299744	0.701904	0.482739	0.89709	Up	NO
ENSMUSG00000038525	Armc10	armadillo repeat containing 10 [Source:MGI Symbol;Acc:MGI:1914461]	1010	1112	829	593	811	617	829.331	0.563008	0.322603	1.7452	0.08095	0.601527	Up	NO
ENSMUSG00000071324	Armc2	armadillo repeat containing 2 [Source:MGI Symbol;Acc:MGI:1916449]	47	48	37	53	67	98	56.0844	-0.625607	0.331835	-1.8853	0.05939	0.543728	Down	NO
ENSMUSG00000037683	Armc3	armadillo repeat containing 3 [Source:MGI Symbol;Acc:MGI:1918132]	14	11	14	16	20	13	14.904	-0.31447	0.628927	-0.500011	0.617068	0.936865	Down	NO
ENSMUSG00000042178	Armc5	armadillo repeat containing 5 [Source:MGI Symbol;Acc:MGI:2384586]	848	765	780	613	688	1198	789.783	0.0589623	0.230004	0.256353	0.797678	0.969672	Up	NO
ENSMUSG00000002343	Armc6	armadillo repeat containing 6 [Source:MGI Symbol;Acc:MGI:1924063]	210	160	138	130	131	320	171.274	-0.0566102	0.311159	-0.181933	0.855635	0.978185	Down	NO
ENSMUSG00000057219	Armc7	armadillo repeat containing 7 [Source:MGI Symbol;Acc:MGI:2679719]	214	196	147	190	137	217	181.866	0.054336	0.334438	0.16247	0.870936	0.979053	Up	NO
ENSMUSG00000032468	Armc8	armadillo repeat containing 8 [Source:MGI Symbol;Acc:MGI:1921375]	671	521	531	505	624	939	610.217	-0.163948	0.20583	-0.796522	0.425729	0.87614	Down	NO
ENSMUSG00000062590	Armc9	armadillo repeat containing 9 [Source:MGI Symbol;Acc:MGI:1926045]	383	267	299	199	295	367	293.103	0.232681	0.241348	0.96409	0.335001	0.847117	Up	NO
ENSMUSG00000033460	Armcx1	armadillo repeat containing, X-linked 1 [Source:MGI Symbol;Acc:MGI:1925498]	238	222	149	159	265	242	207.174	-0.0786211	0.29219	-0.269075	0.787872	0.967437	Down	NO
ENSMUSG00000033436	Armcx2	armadillo repeat containing, X-linked 2 [Source:MGI Symbol;Acc:MGI:1914666]	2611	2057	1521	1200	1884	2519	1883.53	0.234548	0.213183	1.10021	0.271239	0.811899	Up	NO
ENSMUSG00000049047	Armcx3	armadillo repeat containing, X-linked 3 [Source:MGI Symbol;Acc:MGI:1918953]	939	676	180	597	761	1229	682.306	-0.491403	0.467595	-1.05092	0.293297	0.821424	Down	NO
ENSMUSG00000049804	Armcx4	armadillo repeat containing, X-linked 4 [Source:MGI Symbol;Acc:MGI:2147887]	486	320	280	296	393	476	363.087	-0.0489868	0.243547	-0.201139	0.84059	0.976516	Down	NO
ENSMUSG00000072969	Armcx5	armadillo repeat containing, X-linked 5 [Source:MGI Symbol;Acc:MGI:2148026]	506	533	520	490	879	803	609.239	-0.386409	0.287341	-1.34478	0.178697	0.75622	Down	NO
ENSMUSG00000050394	Armcx6	armadillo repeat containing, X-linked 6 [Source:MGI Symbol;Acc:MGI:2147993]	420	523	368	369	417	621	441.979	-0.00789218	0.258115	-0.0305762	0.975607	0.996683	Down	NO
ENSMUSG00000039901	Armh3	armadillo-like helical domain containing 3 [Source:MGI Symbol;Acc:MGI:1918867]	650	630	573	401	603	818	593.496	0.141634	0.213122	0.664566	0.506328	0.907943	Up	NO
ENSMUSG00000036242	Armh4	armadillo-like helical domain containing 4 [Source:MGI Symbol;Acc:MGI:1914669]	149	89	42	45	64	63	72.2397	0.6953	0.446873	1.55592	0.119726	0.681938	Up	NO
ENSMUSG00000061759	Armt1	acidic residue methyltransferase 1 [Source:MGI Symbol;Acc:MGI:1920669]	124	63	217	208	212	94	162.224	-0.365613	0.631549	-0.578915	0.562646	0.92364	Down	NO
ENSMUSG00000015522	Arnt	aryl hydrocarbon receptor nuclear translocator [Source:MGI Symbol;Acc:MGI:88071]	743	756	587	458	1052	522	682.547	0.0636392	0.402386	0.158154	0.874335	0.979228	Up	NO
ENSMUSG00000015709	Arnt2	aryl hydrocarbon receptor nuclear translocator 2 [Source:MGI Symbol;Acc:MGI:107188]	1592	1543	246	500	961	901	908.245	0.526829	0.55289	0.952864	0.340659	0.847377	Up	NO
ENSMUSG00000055116	Arntl	aryl hydrocarbon receptor nuclear translocator-like [Source:MGI Symbol;Acc:MGI:1096381]	194	137	150	116	126	265	157.168	0.056603	0.294598	0.192136	0.847636	0.978185	Up	NO
ENSMUSG00000040187	Arntl2	aryl hydrocarbon receptor nuclear translocator-like 2 [Source:MGI Symbol;Acc:MGI:2684845]	95	58	64	117	130	213	107.674	-0.997462	0.299422	-3.33129	0.000864436	0.0772262	Down	NO
ENSMUSG00000029621	Arpc1a	actin related protein 2/3 complex, subunit 1A [Source:MGI Symbol;Acc:MGI:1928896]	2914	2573	2532	2069	2051	3878	2588.12	0.117058	0.235715	0.496608	0.619465	0.93736	Up	NO
ENSMUSG00000029622	Arpc1b	actin related protein 2/3 complex, subunit 1B [Source:MGI Symbol;Acc:MGI:1343142]	3117	2566	2387	2435	2031	4491	2735.88	-0.0462758	0.269468	-0.17173	0.86365	0.978185	Down	NO
ENSMUSG00000006304	Arpc2	actin related protein 2/3 complex, subunit 2 [Source:MGI Symbol;Acc:MGI:1923959]	3851	2817	2407	1968	2887	4818	2962.95	0.0302606	0.220097	0.137488	0.890645	0.983459	Up	NO
ENSMUSG00000029465	Arpc3	actin related protein 2/3 complex, subunit 3 [Source:MGI Symbol;Acc:MGI:1928375]	2001	2302	2710	1731	1883	2985	2241.21	0.218181	0.300924	0.725035	0.46843	0.892735	Up	NO
ENSMUSG00000079426	Arpc4	actin related protein 2/3 complex, subunit 4 [Source:MGI Symbol;Acc:MGI:1915339]	1747	1401	3484	769	1266	2251	1806.71	0.871961	0.458602	1.90135	0.0572568	0.538517	Up	NO
ENSMUSG00000008475	Arpc5	actin related protein 2/3 complex, subunit 5 [Source:MGI Symbol;Acc:MGI:1915021]	1759	1379	2577	1915	1078	2343	1858.5	0.185401	0.438757	0.422558	0.672618	0.946311	Up	NO
ENSMUSG00000026755	Arpc5l	actin related protein 2/3 complex, subunit 5-like [Source:MGI Symbol;Acc:MGI:1921442]	1051	946	1015	618	800	1331	930.301	0.269436	0.232489	1.15892	0.246489	0.798631	Up	NO
ENSMUSG00000039043	Arpin	actin-related protein 2/3 complex inhibitor [Source:MGI Symbol;Acc:MGI:1917670]	476	554	503	299	480	595	473.599	0.28263	0.260206	1.08618	0.2774	0.815346	Up	NO
ENSMUSG00000007656	Arpp19	cAMP-regulated phosphoprotein 19 [Source:MGI Symbol;Acc:MGI:1891691]	673	1034	1064	898	960	630	906.959	0.163757	0.448137	0.365418	0.714799	0.952995	Up	NO
ENSMUSG00000018909	Arrb1	arrestin, beta 1 [Source:MGI Symbol;Acc:MGI:99473]	1322	821	25	28	222	310	410.958	2.07923	1.31092	1.58609	0.112719	0.669576	Up	NO
ENSMUSG00000060216	Arrb2	arrestin, beta 2 [Source:MGI Symbol;Acc:MGI:99474]	582	501	506	500	560	861	568.563	-0.177405	0.220482	-0.80462	0.421039	0.874896	Down	NO
ENSMUSG00000026972	Arrdc1	arrestin domain containing 1 [Source:MGI Symbol;Acc:MGI:2446136]	400	634	617	512	491	811	572.252	-0.0116438	0.352822	-0.0330019	0.973673	0.996683	Down	NO
ENSMUSG00000002910	Arrdc2	arrestin domain containing 2 [Source:MGI Symbol;Acc:MGI:1918057]	471	384	611	528	254	956	520.518	-0.094428	0.458724	-0.205849	0.836909	0.976396	Down	NO
ENSMUSG00000074794	Arrdc3	arrestin domain containing 3 [Source:MGI Symbol;Acc:MGI:2145242]	2632	5345	223	1195	423	415	1701.86	1.7989	1.2043	1.49373	0.135246	0.702379	Up	NO
ENSMUSG00000042659	Arrdc4	arrestin domain containing 4 [Source:MGI Symbol;Acc:MGI:1913662]	1132	531	374	485	819	970	678.221	-0.122512	0.360257	-0.340069	0.733805	0.957271	Down	NO
ENSMUSG00000022620	Arsa	arylsulfatase A [Source:MGI Symbol;Acc:MGI:88077]	607	485	308	316	397	521	423.988	0.233143	0.254728	0.915263	0.360053	0.853999	Up	NO
ENSMUSG00000042082	Arsb	arylsulfatase B [Source:MGI Symbol;Acc:MGI:88075]	2116	1460	744	534	934	1672	1159.32	0.578737	0.360002	1.6076	0.107924	0.660079	Up	NO
ENSMUSG00000020604	Arsg	arylsulfatase G [Source:MGI Symbol;Acc:MGI:1921258]	203	299	268	202	232	305	249.829	0.162867	0.326797	0.498373	0.618221	0.937071	Up	NO
ENSMUSG00000036412	Arsi	arylsulfatase i [Source:MGI Symbol;Acc:MGI:2670959]	89	73	46	49	99	107	73.4853	-0.210883	0.351163	-0.600526	0.548155	0.920606	Down	NO
ENSMUSG00000046561	Arsj	arylsulfatase J [Source:MGI Symbol;Acc:MGI:2443513]	32	21	9	9	22	14	17.0919	0.469765	0.647147	0.7259	0.4679	0.892604	Up	NO
ENSMUSG00000021592	Arsk	arylsulfatase K [Source:MGI Symbol;Acc:MGI:1924291]	580	425	265	282	390	488	389.131	0.179479	0.274263	0.654405	0.512851	0.910748	Up	NO
ENSMUSG00000030651	Art2b	ADP-ribosyltransferase 2b [Source:MGI Symbol;Acc:MGI:107545]	26	6	3	1	16	5	8.74068	0.639906	1.11502	0.573897	0.566038	0.92364	Up	NO
ENSMUSG00000034842	Art3	ADP-ribosyltransferase 3 [Source:MGI Symbol;Acc:MGI:1202729]	72	131	113	33	44	57	75.6211	1.36903	0.419855	3.26073	0.00111126	0.0872492		YES
ENSMUSG00000030217	Art4	ADP-ribosyltransferase 4 [Source:MGI Symbol;Acc:MGI:1202710]	852	802	642	487	846	1037	749.108	0.0631056	0.220605	0.286057	0.774834	0.964995	Up	NO
ENSMUSG00000031982	Arv1	ARV1 homolog, fatty acid homeostasis modulator [Source:MGI Symbol;Acc:MGI:1916115]	112	76	45	58	120	120	84.0141	-0.296707	0.380405	-0.779977	0.435405	0.880743	Down	NO
ENSMUSG00000035277	Arx	aristaless related homeobox [Source:MGI Symbol;Acc:MGI:1097716]	1321	1232	727	613	1315	1426	1055.17	0.0627248	0.294009	0.213343	0.831059	0.974935	Up	NO
ENSMUSG00000048355	Arxes1	adipocyte-related X-chromosome expressed sequence 1 [Source:MGI Symbol;Acc:MGI:1923469]	626	699	250	75	328	355	367.934	1.19852	0.49723	2.41039	0.0159355	0.317552		YES
ENSMUSG00000048040	Arxes2	adipocyte-related X-chromosome expressed sequence 2 [Source:MGI Symbol;Acc:MGI:1924226]	740	1091	580	130	370	586	560.845	1.35536	0.410049	3.30536	0.000948551	0.081096		YES
ENSMUSG00000003559	As3mt	arsenic (+3 oxidation state) methyltransferase [Source:MGI Symbol;Acc:MGI:1929882]	745	940	851	602	801	1253	841.027	0.0763184	0.2674	0.285409	0.775331	0.965145	Up	NO
ENSMUSG00000031591	Asah1	N-acylsphingosine amidohydrolase 1 [Source:MGI Symbol;Acc:MGI:1277124]	3234	3976	3719	2542	3018	5268	3527.23	0.160228	0.268161	0.597508	0.550169	0.921421	Up	NO
ENSMUSG00000024887	Asah2	N-acylsphingosine amidohydrolase 2 [Source:MGI Symbol;Acc:MGI:1859310]	1431	1046	704	800	1268	1658	1095.3	-0.151269	0.250026	-0.605012	0.545171	0.919387	Down	NO
ENSMUSG00000022377	Asap1	ArfGAP with SH3 domain, ankyrin repeat and PH domain1 [Source:MGI Symbol;Acc:MGI:1342335]	1403	1305	1335	1398	1086	2135	1415.5	-0.103982	0.291198	-0.357082	0.72103	0.953356	Down	NO
ENSMUSG00000052632	Asap2	ArfGAP with SH3 domain, ankyrin repeat and PH domain 2 [Source:MGI Symbol;Acc:MGI:2685438]	183	119	241	203	113	544	219.788	-0.438069	0.515793	-0.849312	0.395708	0.864676	Down	NO
ENSMUSG00000036995	Asap3	ArfGAP with SH3 domain, ankyrin repeat and PH domain 3 [Source:MGI Symbol;Acc:MGI:2684986]	172	147	108	112	248	309	171.737	-0.523323	0.305855	-1.71102	0.0870774	0.613833	Down	NO
ENSMUSG00000026311	Asb1	ankyrin repeat and SOCS box-containing 1 [Source:MGI Symbol;Acc:MGI:1929735]	416	235	151	141	183	326	227.555	0.38068	0.34562	1.10144	0.270704	0.811296	Up	NO
ENSMUSG00000031382	Asb11	ankyrin repeat and SOCS box-containing 11 [Source:MGI Symbol;Acc:MGI:1916104]	5	28	46	20	8	26	23.1765	0.726728	0.864043	0.841079	0.400303	0.866299	Up	NO
ENSMUSG00000033781	Asb13	ankyrin repeat and SOCS box-containing 13 [Source:MGI Symbol;Acc:MGI:2145525]	391	301	175	271	313	408	299.222	-0.163542	0.293462	-0.557284	0.577334	0.926694	Down	NO
ENSMUSG00000021200	Asb2	ankyrin repeat and SOCS box-containing 2 [Source:MGI Symbol;Acc:MGI:1929743]	242	180	152	150	262	290	204.357	-0.209875	0.260108	-0.806878	0.419737	0.874896	Down	NO
ENSMUSG00000020305	Asb3	ankyrin repeat and SOCS box-containing 3 [Source:MGI Symbol;Acc:MGI:1929749]	402	297	199	179	300	456	288.071	0.0492915	0.281454	0.175131	0.860977	0.978185	Up	NO
ENSMUSG00000042607	Asb4	ankyrin repeat and SOCS box-containing 4 [Source:MGI Symbol;Acc:MGI:1929751]	195	184	66	32	66	111	102.602	1.21707	0.44767	2.71868	0.00655433	0.203172		YES
ENSMUSG00000031519	Asb5	ankyrin repeat and SOCs box-containing 5 [Source:MGI Symbol;Acc:MGI:1923544]	16	9	7	14	10	12	11.2853	-0.197571	0.692362	-0.285358	0.77537	0.965145	Down	NO
ENSMUSG00000039483	Asb6	ankyrin repeat and SOCS box-containing 6 [Source:MGI Symbol;Acc:MGI:1919573]	552	493	448	451	414	691	497.093	0.0161269	0.249056	0.0647521	0.948371	0.9931	Up	NO
ENSMUSG00000030509	Asb7	ankyrin repeat and SOCS box-containing 7 [Source:MGI Symbol;Acc:MGI:2152835]	507	454	320	282	385	34	340.765	0.716744	0.73794	0.971277	0.33141	0.847117	Up	NO
ENSMUSG00000048175	Asb8	ankyrin repeat and SOCS box-containing 8 [Source:MGI Symbol;Acc:MGI:1925791]	565	478	360	339	389	678	448.982	0.0955901	0.225224	0.424422	0.671258	0.946311	Up	NO
ENSMUSG00000044475	Ascc1	activating signal cointegrator 1 complex subunit 1 [Source:MGI Symbol;Acc:MGI:1916340]	750	852	938	619	813	1187	841.957	0.0931286	0.277704	0.335352	0.73736	0.958827	Up	NO
ENSMUSG00000020412	Ascc2	activating signal cointegrator 1 complex subunit 2 [Source:MGI Symbol;Acc:MGI:1922702]	1231	886	504	975	1403	1866	1085.29	-0.639634	0.287426	-2.22539	0.0260551	0.397628	Down	NO
ENSMUSG00000038774	Ascc3	activating signal cointegrator 1 complex subunit 3 [Source:MGI Symbol;Acc:MGI:1925237]	875	521	352	290	527	745	518.635	0.251755	0.319367	0.788292	0.430526	0.879308	Up	NO
ENSMUSG00000019857	Asf1a	anti-silencing function 1A histone chaperone [Source:MGI Symbol;Acc:MGI:1913653]	534	504	706	377	394	654	523.085	0.422778	0.319308	1.32404	0.185489	0.762417	Up	NO
ENSMUSG00000005470	Asf1b	anti-silencing function 1B histone chaperone [Source:MGI Symbol;Acc:MGI:1914179]	146	118	124	25	129	137	107.643	0.603552	0.486755	1.23995	0.214994	0.781073	Up	NO
ENSMUSG00000020884	Asgr1	asialoglycoprotein receptor 1 [Source:MGI Symbol;Acc:MGI:88081]	211	47	20	93	69	75	82.4531	0.0630576	0.710599	0.0887386	0.92929	0.991101	Up	NO
ENSMUSG00000040963	Asgr2	asialoglycoprotein receptor 2 [Source:MGI Symbol;Acc:MGI:88082]	34	42	38	95	84	62	61.2339	-1.10353	0.490954	-2.24773	0.0245934	0.389475	Down	NO
ENSMUSG00000028053	Ash1l	ASH1 like histone lysine methyltransferase [Source:MGI Symbol;Acc:MGI:2183158]	2391	1317	816	1004	1556	1758	1403.8	0.0903736	0.337552	0.267732	0.788905	0.967476	Up	NO
ENSMUSG00000031575	Ash2l	ASH2 like histone lysine methyltransferase complex subunit [Source:MGI Symbol;Acc:MGI:1344416]	1011	1077	538	532	604	1032	767.469	0.362189	0.288496	1.25544	0.20932	0.776608	Up	NO
ENSMUSG00000023017	Asic1	acid-sensing (proton-gated) ion channel 1 [Source:MGI Symbol;Acc:MGI:1194915]	90	41	53	31	47	46	50.0242	0.611449	0.415841	1.47039	0.141455	0.709759	Up	NO
ENSMUSG00000020704	Asic2	acid-sensing (proton-gated) ion channel 2 [Source:MGI Symbol;Acc:MGI:1100867]	68	148	55	71	145	102	96.7009	-0.170851	0.492843	-0.346664	0.728844	0.956053	Down	NO
ENSMUSG00000038276	Asic3	acid-sensing (proton-gated) ion channel 3 [Source:MGI Symbol;Acc:MGI:2159339]	8	2	8	8	12	15	8.51636	-0.853296	0.806443	-1.0581	0.290011	0.819572	Down	NO
ENSMUSG00000033007	Asic4	acid-sensing (proton-gated) ion channel family member 4 [Source:MGI Symbol;Acc:MGI:2652846]	31	16	53	18	81	17	36.7267	-0.136885	0.787315	-0.173864	0.861973	0.978185	Down	NO
ENSMUSG00000025533	Asl	argininosuccinate lyase [Source:MGI Symbol;Acc:MGI:88084]	792	1055	889	792	666	1152	882.419	0.158381	0.312031	0.507582	0.611746	0.934985	Up	NO
ENSMUSG00000029752	Asns	asparagine synthetase [Source:MGI Symbol;Acc:MGI:1350929]	313	258	160	88	205	220	198.133	0.605412	0.328801	1.84127	0.0655817	0.561017	Up	NO
ENSMUSG00000026095	Asnsd1	asparagine synthetase domain containing 1 [Source:MGI Symbol;Acc:MGI:1917646]	784	525	378	283	441	741	495.291	0.315187	0.281047	1.12148	0.262085	0.804124	Up	NO
ENSMUSG00000020774	Aspa	aspartoacylase [Source:MGI Symbol;Acc:MGI:87914]	68	71	48	51	46	80	59.1447	0.15572	0.353662	0.440307	0.659715	0.945661	Up	NO
ENSMUSG00000028207	Asph	aspartate-beta-hydroxylase [Source:MGI Symbol;Acc:MGI:1914186]	2741	2076	1459	1105	1720	2516	1845.06	0.330547	0.234511	1.40951	0.158684	0.731192	Up	NO
ENSMUSG00000029348	Asphd2	aspartate beta-hydroxylase domain containing 2 [Source:MGI Symbol;Acc:MGI:1920148]	53	19	20	19	38	80	34.4029	-0.428135	0.546629	-0.783227	0.433494	0.879721	Down	NO
ENSMUSG00000033952	Aspm	abnormal spindle microtubule assembly [Source:MGI Symbol;Acc:MGI:1334448]	636	404	372	133	510	579	412.101	0.362323	0.413134	0.87701	0.380481	0.8578	Up	NO
ENSMUSG00000021388	Aspn	asporin [Source:MGI Symbol;Acc:MGI:1913945]	655	724	363	224	627	1168	574.714	-0.00631209	0.422408	-0.0149431	0.988078	0.99827	Down	NO
ENSMUSG00000033508	Asprv1	aspartic peptidase, retroviral-like 1 [Source:MGI Symbol;Acc:MGI:1915105]	15	6	14	7	11	14	10.867	0.239402	0.694765	0.34458	0.73041	0.956627	Up	NO
ENSMUSG00000025142	Aspscr1	alveolar soft part sarcoma chromosome region, candidate 1 (human) [Source:MGI Symbol;Acc:MGI:1916188]	863	941	1059	837	1210	1672	1066.2	-0.237078	0.273152	-0.867933	0.385431	0.859773	Down	NO
ENSMUSG00000024654	Asrgl1	asparaginase like 1 [Source:MGI Symbol;Acc:MGI:1913764]	528	518	524	433	348	566	483.459	0.286232	0.300762	0.951691	0.341254	0.847377	Up	NO
ENSMUSG00000076441	Ass1	argininosuccinate synthetase 1 [Source:MGI Symbol;Acc:MGI:88090]	189	76	96	54	73	140	98.7424	0.545044	0.392074	1.39015	0.164482	0.738217	Up	NO
ENSMUSG00000032567	Aste1	asteroid homolog 1 [Source:MGI Symbol;Acc:MGI:1913845]	127	82	54	105	104	124	97.0914	-0.345701	0.366609	-0.94297	0.345696	0.84849	Down	NO
ENSMUSG00000050468	Astl	astacin-like metalloendopeptidase (M12 family) [Source:MGI Symbol;Acc:MGI:3046414]	188	128	165	21	78	109	110.863	1.41117	0.444792	3.17266	0.00151051	0.0993049		YES
ENSMUSG00000026587	Astn1	astrotactin 1 [Source:MGI Symbol;Acc:MGI:1098567]	104	76	25	27	157	95	75.311	-0.389774	0.625457	-0.623183	0.533164	0.916977	Down	NO
ENSMUSG00000028373	Astn2	astrotactin 2 [Source:MGI Symbol;Acc:MGI:1889277]	32	26	10	13	32	45	24.2544	-0.291036	0.557912	-0.521652	0.601913	0.932402	Down	NO
ENSMUSG00000042548	Asxl1	additional sex combs like 1 [Source:MGI Symbol;Acc:MGI:2684063]	1874	1341	1196	1247	1862	2251	1569.28	-0.206992	0.205848	-1.00556	0.314629	0.834151	Down	NO
ENSMUSG00000037486	Asxl2	additional sex combs like 2, transcriptional regulator [Source:MGI Symbol;Acc:MGI:1922552]	411	388	117	427	634	663	421.956	-0.899596	0.418661	-2.14875	0.0316546	0.435139	Down	NO
ENSMUSG00000045215	Asxl3	additional sex combs like 3, transcriptional regulator [Source:MGI Symbol;Acc:MGI:2685175]	61	8	4	5	5	25	15.6738	1.15788	1.00304	1.15437	0.248348	0.799838	Up	NO
ENSMUSG00000010796	Asz1	ankyrin repeat, SAM and basic leucine zipper domain containing 1 [Source:MGI Symbol;Acc:MGI:1921318]	17	14	16	3	8	9	10.9432	1.36588	0.681929	2.00296	0.0451814	0.50486		YES
ENSMUSG00000013662	Atad1	ATPase family, AAA domain containing 1 [Source:MGI Symbol;Acc:MGI:1915229]	1986	1386	940	718	1064	1984	1264.65	0.317892	0.287512	1.10567	0.268871	0.809463	Up	NO
ENSMUSG00000022360	Atad2	ATPase family, AAA domain containing 2 [Source:MGI Symbol;Acc:MGI:1917722]	725	405	406	300	581	637	486.699	0.0963903	0.290521	0.331785	0.740052	0.959522	Up	NO
ENSMUSG00000052812	Atad2b	ATPase family, AAA domain containing 2B [Source:MGI Symbol;Acc:MGI:2444798]	1028	540	370	470	560	683	584.949	0.179921	0.337844	0.532557	0.59434	0.92994	Up	NO
ENSMUSG00000029036	Atad3a	ATPase family, AAA domain containing 3A [Source:MGI Symbol;Acc:MGI:1919214]	910	1027	1040	826	1257	1711	1093.54	-0.210801	0.259427	-0.812567	0.416467	0.874341	Down	NO
ENSMUSG00000054514	Atad3aos	ATPase family, AAA domain containing 3A, opposite strand [Source:MGI Symbol;Acc:MGI:1917698]	13	36	25	19	32	40	26.9016	-0.144874	0.56394	-0.256897	0.797258	0.969672	Down	NO
ENSMUSG00000017550	Atad5	ATPase family, AAA domain containing 5 [Source:MGI Symbol;Acc:MGI:2442925]	186	110	108	118	197	215	149.514	-0.325418	0.295167	-1.10249	0.270249	0.810943	Down	NO
ENSMUSG00000024426	Atat1	alpha tubulin acetyltransferase 1 [Source:MGI Symbol;Acc:MGI:1913869]	399	374	390	408	568	664	456.471	-0.403925	0.243264	-1.66044	0.0968267	0.637124	Down	NO
ENSMUSG00000030850	Ate1	arginyltransferase 1 [Source:MGI Symbol;Acc:MGI:1333870]	1040	823	706	644	734	1084	813.608	0.135775	0.201192	0.67485	0.499771	0.905245	Up	NO
ENSMUSG00000023027	Atf1	activating transcription factor 1 [Source:MGI Symbol;Acc:MGI:1298366]	792	482	341	306	329	597	451.863	0.456553	0.299311	1.52535	0.127173	0.691185	Up	NO
ENSMUSG00000080968	Atf1-ps	activating transcription factor 1, pseudogene [Source:MGI Symbol;Acc:MGI:3037720]	76	32	18	19	28	20	30.8751	0.856887	0.590167	1.45194	0.146518	0.716014	Up	NO
ENSMUSG00000027104	Atf2	activating transcription factor 2 [Source:MGI Symbol;Acc:MGI:109349]	1561	1249	1148	841	1272	1988	1283.13	0.076208	0.206122	0.369722	0.71159	0.95152	Up	NO
ENSMUSG00000026628	Atf3	activating transcription factor 3 [Source:MGI Symbol;Acc:MGI:109384]	663	109	201	282	172	743	329.005	-0.210573	0.610683	-0.344816	0.730233	0.956627	Down	NO
ENSMUSG00000042406	Atf4	activating transcription factor 4 [Source:MGI Symbol;Acc:MGI:88096]	1685	2361	2819	2048	2145	3677	2420.4	-0.045041	0.350799	-0.128396	0.897836	0.98549	Down	NO
ENSMUSG00000038539	Atf5	activating transcription factor 5 [Source:MGI Symbol;Acc:MGI:2141857]	826	582	610	478	543	850	628.57	0.197639	0.220793	0.89513	0.370718	0.856107	Up	NO
ENSMUSG00000026663	Atf6	activating transcription factor 6 [Source:MGI Symbol;Acc:MGI:1926157]	1348	885	670	445	764	1102	824.353	0.429921	0.267307	1.60834	0.10776	0.659583	Up	NO
ENSMUSG00000015461	Atf6b	activating transcription factor 6 beta [Source:MGI Symbol;Acc:MGI:105121]	1709	1090	905	699	1468	1683	1195.36	0.0372029	0.283983	0.131004	0.895772	0.984414	Up	NO
ENSMUSG00000099083	Atf7	activating transcription factor 7 [Source:MGI Symbol;Acc:MGI:2443472]	1527	1144	777	703	1251	1589	1107.75	0.0498986	0.257734	0.193605	0.846485	0.978009	Up	NO
ENSMUSG00000030213	Atf7ip	activating transcription factor 7 interacting protein [Source:MGI Symbol;Acc:MGI:1858965]	2833	1628	1368	1310	2104	2604	1883	0.018656	0.266759	0.0699359	0.944245	0.992831	Up	NO
ENSMUSG00000039200	Atf7ip2	activating transcription factor 7 interacting protein 2 [Source:MGI Symbol;Acc:MGI:1922579]	52	36	56	16	54	41	41.6125	0.504951	0.505316	0.999278	0.31766	0.836321	Up	NO
ENSMUSG00000021619	Atg10	autophagy related 10 [Source:MGI Symbol;Acc:MGI:1914045]	195	213	220	165	176	327	210.018	0.0491393	0.295553	0.166262	0.867951	0.978185	Up	NO
ENSMUSG00000037204	Atg101	autophagy related 101 [Source:MGI Symbol;Acc:MGI:1915368]	563	633	530	366	406	770	527.568	0.298416	0.256935	1.16145	0.24546	0.798386	Up	NO
ENSMUSG00000032905	Atg12	autophagy related 12 [Source:MGI Symbol;Acc:MGI:1914776]	1325	1438	915	519	837	1655	1054.91	0.460971	0.29812	1.54626	0.122042	0.684314	Up	NO
ENSMUSG00000027244	Atg13	autophagy related 13 [Source:MGI Symbol;Acc:MGI:1196429]	1375	1001	790	852	938	1357	1018.84	0.0619891	0.22652	0.273658	0.784348	0.966947	Up	NO
ENSMUSG00000037526	Atg14	autophagy related 14 [Source:MGI Symbol;Acc:MGI:1261775]	643	505	322	385	584	735	505.954	-0.144986	0.253745	-0.571383	0.56774	0.924263	Down	NO
ENSMUSG00000026289	Atg16l1	autophagy related 16-like 1 (S. cerevisiae) [Source:MGI Symbol;Acc:MGI:1924290]	733	589	555	587	844	1098	707.831	-0.336427	0.194936	-1.72583	0.0843778	0.608791	Down	NO
ENSMUSG00000047767	Atg16l2	autophagy related 16-like 2 (S. cerevisiae) [Source:MGI Symbol;Acc:MGI:1920933]	359	368	310	367	435	601	395.93	-0.348763	0.226304	-1.54112	0.123286	0.687384	Down	NO
ENSMUSG00000024773	Atg2a	autophagy related 2A [Source:MGI Symbol;Acc:MGI:1916291]	1421	1016	1003	1063	1354	1905	1247.94	-0.245373	0.197316	-1.24356	0.213663	0.780357	Down	NO
ENSMUSG00000041341	Atg2b	autophagy related 2B [Source:MGI Symbol;Acc:MGI:1923809]	748	435	327	264	440	462	428.194	0.411951	0.304793	1.35158	0.176511	0.754689	Up	NO
ENSMUSG00000022663	Atg3	autophagy related 3 [Source:MGI Symbol;Acc:MGI:1915091]	972	919	847	714	815	1580	934.036	-0.0450101	0.236674	-0.190177	0.84917	0.978185	Down	NO
ENSMUSG00000079418	Atg4a	autophagy related 4A, cysteine peptidase [Source:MGI Symbol;Acc:MGI:2147903]	182	181	206	185	188	235	195.68	-0.0257757	0.315648	-0.0816597	0.934917	0.992129	Down	NO
ENSMUSG00000087119	Atg4a-ps	autophagy related 4A, pseudogene [Source:MGI Symbol;Acc:MGI:3615624]	88	51	46	45	41	124	61.2131	-0.0434835	0.427394	-0.101741	0.918962	0.989709	Down	NO
ENSMUSG00000026280	Atg4b	autophagy related 4B, cysteine peptidase [Source:MGI Symbol;Acc:MGI:1913865]	1175	1071	915	797	980	1512	1039.4	0.0451948	0.189971	0.237904	0.811956	0.971951	Up	NO
ENSMUSG00000028550	Atg4c	autophagy related 4C, cysteine peptidase [Source:MGI Symbol;Acc:MGI:2651854]	450	308	169	192	340	511	306.72	-0.0748195	0.339041	-0.22068	0.825342	0.973767	Down	NO
ENSMUSG00000002820	Atg4d	autophagy related 4D, cysteine peptidase [Source:MGI Symbol;Acc:MGI:2444308]	455	462	629	578	590	854	589.159	-0.279361	0.327337	-0.853437	0.393417	0.863833	Down	NO
ENSMUSG00000038160	Atg5	autophagy related 5 [Source:MGI Symbol;Acc:MGI:1277186]	791	644	495	324	503	827	568.464	0.349564	0.236164	1.48017	0.138827	0.705884	Up	NO
ENSMUSG00000030314	Atg7	autophagy related 7 [Source:MGI Symbol;Acc:MGI:1921494]	844	708	230	220	707	1050	571.492	-0.00670753	0.492006	-0.013633	0.989123	0.998474	Down	NO
ENSMUSG00000033124	Atg9a	autophagy related 9A [Source:MGI Symbol;Acc:MGI:2138446]	689	450	710	517	635	874	632.748	-0.0268687	0.299305	-0.0897705	0.92847	0.991064	Down	NO
ENSMUSG00000038295	Atg9b	autophagy related 9B [Source:MGI Symbol;Acc:MGI:2685420]	38	10	19	16	35	20	22.4182	-0.0833774	0.64169	-0.129934	0.896618	0.984806	Down	NO
ENSMUSG00000026192	Atic	5-aminoimidazole-4-carboxamide ribonucleotide formyltransferase/IMP cyclohydrolase [Source:MGI Symbol;Acc:MGI:1351352]	1559	1235	876	583	974	1539	1069.48	0.368334	0.250732	1.46904	0.141823	0.710627	Up	NO
ENSMUSG00000021066	Atl1	atlastin GTPase 1 [Source:MGI Symbol;Acc:MGI:1921241]	188	269	414	430	292	450	347.976	-0.343841	0.472466	-0.727759	0.466761	0.892604	Down	NO
ENSMUSG00000059811	Atl2	atlastin GTPase 2 [Source:MGI Symbol;Acc:MGI:1929492]	1141	1161	267	544	446	1301	755.129	0.258442	0.504001	0.51278	0.608105	0.933648	Up	NO
ENSMUSG00000024759	Atl3	atlastin GTPase 3 [Source:MGI Symbol;Acc:MGI:1924270]	4950	3796	2319	2332	3297	4640	3394.45	0.178783	0.253471	0.70534	0.480599	0.895984	Up	NO
ENSMUSG00000034218	Atm	ataxia telangiectasia mutated [Source:MGI Symbol;Acc:MGI:107202]	445	118	47	126	207	222	180.132	0.0872579	0.619957	0.140748	0.888069	0.982541	Up	NO
ENSMUSG00000047388	Atmin	ATM interactor [Source:MGI Symbol;Acc:MGI:2682328]	791	522	471	327	579	822	555.716	0.160222	0.253489	0.632067	0.527343	0.914215	Up	NO
ENSMUSG00000004263	Atn1	atrophin 1 [Source:MGI Symbol;Acc:MGI:104725]	3931	3167	2829	3147	4364	5049	3644.1	-0.272562	0.197461	-1.38033	0.167484	0.74268	Down	NO
ENSMUSG00000037621	Atoh8	atonal bHLH transcription factor 8 [Source:MGI Symbol;Acc:MGI:1918343]	510	766	422	350	331	507	474.896	0.58471	0.325691	1.79529	0.072608	0.583138	Up	NO
ENSMUSG00000018585	Atox1	antioxidant 1 copper chaperone [Source:MGI Symbol;Acc:MGI:1333855]	993	1473	1771	1280	1169	1900	1431.06	0.0880196	0.37703	0.233455	0.815408	0.972375	Up	NO
ENSMUSG00000025324	Atp10a	ATPase, class V, type 10A [Source:MGI Symbol;Acc:MGI:1330809]	1330	460	574	609	1281	1324	877.87	-0.388755	0.391986	-0.991758	0.321316	0.83777	Down	NO
ENSMUSG00000055415	Atp10b	ATPase, class V, type 10B [Source:MGI Symbol;Acc:MGI:2442688]	23	3	7	6	18	10	10.5963	-0.0570957	0.881682	-0.0647577	0.948367	0.9931	Down	NO
ENSMUSG00000046808	Atp10d	ATPase, class V, type 10D [Source:MGI Symbol;Acc:MGI:2450125]	426	352	367	350	400	596	403.912	-0.139895	0.226449	-0.617778	0.536722	0.917117	Down	NO
ENSMUSG00000031441	Atp11a	ATPase, class VI, type 11A [Source:MGI Symbol;Acc:MGI:1354735]	823	600	321	601	568	878	608.932	-0.213964	0.326199	-0.655929	0.51187	0.910748	Down	NO
ENSMUSG00000037400	Atp11b	ATPase, class VI, type 11B [Source:MGI Symbol;Acc:MGI:1923545]	1423	1043	719	704	1001	1461	1008.81	0.0906008	0.239195	0.378774	0.704855	0.950634	Up	NO
ENSMUSG00000062949	Atp11c	ATPase, class VI, type 11C [Source:MGI Symbol;Acc:MGI:1859661]	675	495	384	420	447	766	509.797	0.00469162	0.239722	0.0195711	0.984386	0.997576	Up	NO
ENSMUSG00000022229	Atp12a	ATPase, H+/K+ transporting, nongastric, alpha polypeptide [Source:MGI Symbol;Acc:MGI:1926943]	13	1	11	501	8	48	121.062	-4.8052	1.71032	-2.80953	0.00496139	0.18054		YES
ENSMUSG00000031862	Atp13a1	ATPase type 13A1 [Source:MGI Symbol;Acc:MGI:2180801]	1588	1266	1549	1596	1894	2905	1742.8	-0.425285	0.240777	-1.76631	0.0773446	0.595898	Down	NO
ENSMUSG00000036622	Atp13a2	ATPase type 13A2 [Source:MGI Symbol;Acc:MGI:1922022]	3017	1673	1526	1581	2578	3328	2169.26	-0.192452	0.266139	-0.723125	0.469603	0.893687	Down	NO
ENSMUSG00000022533	Atp13a3	ATPase type 13A3 [Source:MGI Symbol;Acc:MGI:2685387]	2164	1090	734	715	1043	1440	1132.42	0.362732	0.339053	1.06984	0.284692	0.819102	Up	NO
ENSMUSG00000033161	Atp1a1	ATPase, Na+/K+ transporting, alpha 1 polypeptide [Source:MGI Symbol;Acc:MGI:88105]	9566	9138	6856	3848	6037	11269	7397.3	0.434731	0.255628	1.70064	0.0890101	0.615489	Up	NO
ENSMUSG00000007097	Atp1a2	ATPase, Na+/K+ transporting, alpha 2 polypeptide [Source:MGI Symbol;Acc:MGI:88106]	435	502	210	167	576	719	402.76	-0.192974	0.441094	-0.437489	0.661757	0.945681	Down	NO
ENSMUSG00000040907	Atp1a3	ATPase, Na+/K+ transporting, alpha 3 polypeptide [Source:MGI Symbol;Acc:MGI:88107]	1609	2860	4903	4924	371	5644	3471.03	-0.10402	0.79642	-0.13061	0.896084	0.984414	Down	NO
ENSMUSG00000026576	Atp1b1	ATPase, Na+/K+ transporting, beta 1 polypeptide [Source:MGI Symbol;Acc:MGI:88108]	1151	823	388	480	604	642	658.46	0.44449	0.356763	1.2459	0.212803	0.779576	Up	NO
ENSMUSG00000041329	Atp1b2	ATPase, Na+/K+ transporting, beta 2 polypeptide [Source:MGI Symbol;Acc:MGI:88109]	5765	4215	5063	5113	8067	8627	5975.66	-0.448818	0.246757	-1.81886	0.0689324	0.57358	Down	NO
ENSMUSG00000032412	Atp1b3	ATPase, Na+/K+ transporting, beta 3 polypeptide [Source:MGI Symbol;Acc:MGI:107788]	3297	2701	2306	1835	2642	4065	2687.5	0.0746109	0.189018	0.394729	0.693043	0.949989	Up	NO
ENSMUSG00000025436	Atp23	ATP23 metallopeptidase and ATP synthase assembly factor homolog [Source:MGI Symbol;Acc:MGI:1916984]	151	126	104	118	109	150	124.438	0.0544705	0.300392	0.181331	0.856108	0.978185	Up	NO
ENSMUSG00000030730	Atp2a1	ATPase, Ca++ transporting, cardiac muscle, fast twitch 1 [Source:MGI Symbol;Acc:MGI:105058]	8	15	16	13	22	34	17.2247	-0.640524	0.603453	-1.06143	0.288494	0.819151	Down	NO
ENSMUSG00000029467	Atp2a2	ATPase, Ca++ transporting, cardiac muscle, slow twitch 2 [Source:MGI Symbol;Acc:MGI:88110]	4644	3205	2547	2012	3716	5001	3336.09	0.0609715	0.251767	0.242174	0.808645	0.97079	Up	NO
ENSMUSG00000020788	Atp2a3	ATPase, Ca++ transporting, ubiquitous [Source:MGI Symbol;Acc:MGI:1194503]	309	264	246	314	398	459	324.482	-0.452674	0.236456	-1.91441	0.0555675	0.533786	Down	NO
ENSMUSG00000019943	Atp2b1	ATPase, Ca++ transporting, plasma membrane 1 [Source:MGI Symbol;Acc:MGI:104653]	744	1161	176	790	1300	1730	924.559	-0.803534	0.5372	-1.49578	0.134711	0.701614	Down	NO
ENSMUSG00000030302	Atp2b2	ATPase, Ca++ transporting, plasma membrane 2 [Source:MGI Symbol;Acc:MGI:105368]	12	11	10	8	15	22	12.3046	-0.310986	0.609627	-0.510125	0.609964	0.934339	Down	NO
ENSMUSG00000031376	Atp2b3	ATPase, Ca++ transporting, plasma membrane 3 [Source:MGI Symbol;Acc:MGI:1347353]	126	48	27	65	74	71	66.0566	-0.130192	0.528802	-0.246202	0.805526	0.970174	Down	NO
ENSMUSG00000026463	Atp2b4	ATPase, Ca++ transporting, plasma membrane 4 [Source:MGI Symbol;Acc:MGI:88111]	1452	224	861	174	314	204	527.34	1.86863	0.58024	3.22044	0.00127995	0.0925171		YES
ENSMUSG00000032570	Atp2c1	ATPase, Ca++-sequestering [Source:MGI Symbol;Acc:MGI:1889008]	1148	691	654	564	634	930	744.702	0.284276	0.246925	1.15126	0.249624	0.800219	Up	NO
ENSMUSG00000034112	Atp2c2	ATPase, Ca++ transporting, type 2C, member 2 [Source:MGI Symbol;Acc:MGI:1916297]	38	27	23	4	36	23	23.9494	0.603571	0.674792	0.894456	0.371078	0.856516	Up	NO
ENSMUSG00000005553	Atp4a	ATPase, H+/K+ exchanging, gastric, alpha polypeptide [Source:MGI Symbol;Acc:MGI:88113]	27	57	25	15	28	32	29.9819	0.657565	0.53018	1.24027	0.214876	0.781073	Up	NO
ENSMUSG00000031449	Atp4b	ATPase, H+/K+ exchanging, beta polypeptide [Source:MGI Symbol;Acc:MGI:88114]	7	0	9	1	48	5	11.4379	-1.65964	1.42378	-1.16566	0.243753	0.797024	Down	NO
ENSMUSG00000025428	Atp5a1	ATP synthase, H+ transporting, mitochondrial F1 complex, alpha subunit 1 [Source:MGI Symbol;Acc:MGI:88115]	10744	8934	5674	3707	8183	11557	7654.23	0.247222	0.302397	0.817539	0.41362	0.872564	Up	NO
ENSMUSG00000025393	Atp5b	ATP synthase, H+ transporting mitochondrial F1 complex, beta subunit [Source:MGI Symbol;Acc:MGI:107801]	13557	10664	5982	4237	8536	11002	8518.2	0.443435	0.305331	1.45231	0.146415	0.716014	Up	NO
ENSMUSG00000025781	Atp5c1	ATP synthase, H+ transporting, mitochondrial F1 complex, gamma polypeptide 1 [Source:MGI Symbol;Acc:MGI:1261437]	3879	3781	5024	3499	4094	6486	4370.3	-0.011635	0.293659	-0.0396208	0.968395	0.995837	Down	NO
ENSMUSG00000003072	Atp5d	ATP synthase, H+ transporting, mitochondrial F1 complex, delta subunit [Source:MGI Symbol;Acc:MGI:1913293]	3305	3700	4527	3057	3157	5403	3800.61	0.126159	0.308655	0.408738	0.682732	0.947489	Up	NO
ENSMUSG00000016252	Atp5e	ATP synthase, H+ transporting, mitochondrial F1 complex, epsilon subunit [Source:MGI Symbol;Acc:MGI:1855697]	2510	3600	5514	2950	2126	4192	3530.06	0.463721	0.443508	1.04558	0.295756	0.821942	Up	NO
ENSMUSG00000006057	Atp5g1	ATP synthase, H+ transporting, mitochondrial F0 complex, subunit C1 (subunit 9) [Source:MGI Symbol;Acc:MGI:107653]	543	620	788	639	410	1141	676.776	-0.0159448	0.399673	-0.0398945	0.968177	0.995837	Down	NO
ENSMUSG00000062683	Atp5g2	ATP synthase, H+ transporting, mitochondrial F0 complex, subunit C2 (subunit 9) [Source:MGI Symbol;Acc:MGI:1915192]	97	72	59	64	83	64	72.6749	0.110789	0.383315	0.28903	0.772559	0.964326	Up	NO
ENSMUSG00000018770	Atp5g3	ATP synthase, H+ transporting, mitochondrial F0 complex, subunit C3 (subunit 9) [Source:MGI Symbol;Acc:MGI:2442035]	6389	8006	6296	3444	4991	6752	5857.18	0.567464	0.241032	2.35431	0.0185571	0.340757	Up	NO
ENSMUSG00000034566	Atp5h	ATP synthase, H+ transporting, mitochondrial F0 complex, subunit D [Source:MGI Symbol;Acc:MGI:1918929]	1355	1638	2292	1996	1531	2896	1945.06	-0.15906	0.387865	-0.410091	0.681739	0.947001	Down	NO
ENSMUSG00000022890	Atp5j	ATP synthase, H+ transporting, mitochondrial F0 complex, subunit F [Source:MGI Symbol;Acc:MGI:107777]	2939	3455	4464	2912	3047	5048	3603.48	0.121171	0.330496	0.366635	0.713891	0.952664	Up	NO
ENSMUSG00000038690	Atp5j2	ATP synthase, H+ transporting, mitochondrial F0 complex, subunit F2 [Source:MGI Symbol;Acc:MGI:1927558]	2001	2591	4520	2956	2510	4222	3160.13	0.0519624	0.440354	0.118001	0.906066	0.987441	Up	NO
ENSMUSG00000050856	Atp5k	ATP synthase, H+ transporting, mitochondrial F1F0 complex, subunit E [Source:MGI Symbol;Acc:MGI:106636]	402	543	695	385	322	301	457.557	0.728652	0.445229	1.63658	0.101718	0.647803	Up	NO
ENSMUSG00000038717	Atp5l	ATP synthase, H+ transporting, mitochondrial F0 complex, subunit G [Source:MGI Symbol;Acc:MGI:1351597]	256	273	211	123	231	314	225.388	0.285499	0.272938	1.04602	0.295551	0.821942	Up	NO
ENSMUSG00000071528	Atp5md	ATP synthase membrane subunit DAPIT [Source:MGI Symbol;Acc:MGI:1891435]	763	839	1266	899	745	1353	975.482	0.064037	0.38208	0.167601	0.866897	0.978185	Up	NO
ENSMUSG00000021290	Atp5mpl	ATP synthase membrane subunit 6.8PL [Source:MGI Symbol;Acc:MGI:1917507]	1041	1002	1458	1068	1046	1711	1208.42	-0.00394286	0.332301	-0.0118653	0.990533	0.998474	Down	NO
ENSMUSG00000022956	Atp5o	ATP synthase, H+ transporting, mitochondrial F1 complex, O subunit [Source:MGI Symbol;Acc:MGI:106341]	2789	2463	3151	2253	2944	4113	2887.15	-0.0245621	0.261929	-0.0937739	0.925289	0.991064	Down	NO
ENSMUSG00000116933	Atp5o	ATP synthase, H+ transporting, mitochondrial F1 complex, O subunit [Source:MGI Symbol;Acc:MGI:106341]	2789	2463	3151	2253	2944	4113	2887.15	-0.0245621	0.261929	-0.0937739	0.925289	0.991064	Down	NO
ENSMUSG00000000563	Atp5pb	ATP synthase peripheral stalk-membrane subunit b [Source:MGI Symbol;Acc:MGI:1100495]	3333	4257	2439	2119	2362	4382	3034.59	0.296005	0.277328	1.06735	0.285815	0.819151	Up	NO
ENSMUSG00000019087	Atp6ap1	ATPase, H+ transporting, lysosomal accessory protein 1 [Source:MGI Symbol;Acc:MGI:109629]	2109	2009	1599	1587	1500	3291	1930.71	-0.0352661	0.25781	-0.136791	0.891196	0.98347	Down	NO
ENSMUSG00000031007	Atp6ap2	ATPase, H+ transporting, lysosomal accessory protein 2 [Source:MGI Symbol;Acc:MGI:1917745]	1638	1730	998	827	900	2139	1299.39	0.319727	0.306064	1.04464	0.296189	0.822551	Up	NO
ENSMUSG00000019302	Atp6v0a1	ATPase, H+ transporting, lysosomal V0 subunit A1 [Source:MGI Symbol;Acc:MGI:103286]	1100	671	471	662	1071	1238	827.634	-0.357499	0.289551	-1.23467	0.216955	0.782776	Down	NO
ENSMUSG00000038023	Atp6v0a2	ATPase, H+ transporting, lysosomal V0 subunit A2 [Source:MGI Symbol;Acc:MGI:104855]	859	877	990	703	1023	1174	923.314	0.0184412	0.269679	0.0683821	0.945481	0.9931	Up	NO
ENSMUSG00000033379	Atp6v0b	ATPase, H+ transporting, lysosomal V0 subunit B [Source:MGI Symbol;Acc:MGI:1890510]	1700	1466	1638	1559	1422	2401	1665.85	-0.075248	0.264255	-0.284755	0.775832	0.965221	Down	NO
ENSMUSG00000024121	Atp6v0c	ATPase, H+ transporting, lysosomal V0 subunit C [Source:MGI Symbol;Acc:MGI:88116]	2552	2654	1826	1941	1415	3073	2185.76	0.204837	0.303162	0.675669	0.499251	0.905245	Up	NO
ENSMUSG00000013160	Atp6v0d1	ATPase, H+ transporting, lysosomal V0 subunit D1 [Source:MGI Symbol;Acc:MGI:1201778]	2190	1695	1697	1456	1557	3135	1870.94	-0.0129115	0.237815	-0.0542921	0.956702	0.99454	Down	NO
ENSMUSG00000028238	Atp6v0d2	ATPase, H+ transporting, lysosomal V0 subunit D2 [Source:MGI Symbol;Acc:MGI:1924415]	1586	239	400	942	581	2733	965.157	-0.843857	0.633631	-1.33178	0.182932	0.760321	Down	NO
ENSMUSG00000015575	Atp6v0e	ATPase, H+ transporting, lysosomal V0 subunit E [Source:MGI Symbol;Acc:MGI:1328318]	1576	1250	1020	847	1071	2011	1231.39	0.0943345	0.226637	0.416236	0.677237	0.946311	Up	NO
ENSMUSG00000039347	Atp6v0e2	ATPase, H+ transporting, lysosomal V0 subunit E2 [Source:MGI Symbol;Acc:MGI:1923502]	1682	6353	6123	3731	1625	5726	4263.32	0.520273	0.599635	0.867649	0.385587	0.859773	Up	NO
ENSMUSG00000052459	Atp6v1a	ATPase, H+ transporting, lysosomal V1 subunit A [Source:MGI Symbol;Acc:MGI:1201780]	1768	1043	867	954	609	1705	1106.04	0.238088	0.364354	0.653451	0.513466	0.910748	Up	NO
ENSMUSG00000006269	Atp6v1b1	ATPase, H+ transporting, lysosomal V1 subunit B1 [Source:MGI Symbol;Acc:MGI:103285]	17	22	7	1	2	4	8.52592	2.83564	0.929001	3.05236	0.00227053	0.123835		YES
ENSMUSG00000006273	Atp6v1b2	ATPase, H+ transporting, lysosomal V1 subunit B2 [Source:MGI Symbol;Acc:MGI:109618]	2815	1810	1071	1095	1775	3326	1835.74	-0.00139027	0.338668	-0.0041051	0.996725	0.999026	Down	NO
ENSMUSG00000022295	Atp6v1c1	ATPase, H+ transporting, lysosomal V1 subunit C1 [Source:MGI Symbol;Acc:MGI:1913585]	1031	758	731	764	665	1511	870.918	-0.112967	0.276284	-0.40888	0.682628	0.947469	Down	NO
ENSMUSG00000021114	Atp6v1d	ATPase, H+ transporting, lysosomal V1 subunit D [Source:MGI Symbol;Acc:MGI:1921084]	1159	911	863	737	759	1545	954.331	0.0674855	0.241169	0.279826	0.779611	0.966429	Up	NO
ENSMUSG00000019210	Atp6v1e1	ATPase, H+ transporting, lysosomal V1 subunit E1 [Source:MGI Symbol;Acc:MGI:894326]	2933	3267	3079	2698	1942	4744	3036.01	0.105619	0.325248	0.324735	0.745382	0.960172	Up	NO
ENSMUSG00000004285	Atp6v1f	ATPase, H+ transporting, lysosomal V1 subunit F [Source:MGI Symbol;Acc:MGI:1913394]	1450	1984	2635	1824	1405	2630	1994.86	0.175862	0.398353	0.441474	0.65887	0.945661	Up	NO
ENSMUSG00000039105	Atp6v1g1	ATPase, H+ transporting, lysosomal V1 subunit G1 [Source:MGI Symbol;Acc:MGI:1913540]	1711	2756	3152	1843	1588	3400	2387.43	0.323383	0.392837	0.823199	0.410395	0.870936	Up	NO
ENSMUSG00000024403	Atp6v1g2	ATPase, H+ transporting, lysosomal V1 subunit G2 [Source:MGI Symbol;Acc:MGI:1913487]	124	141	40	68	60	63	81.4458	0.632286	0.503559	1.25563	0.209249	0.776608	Up	NO
ENSMUSG00000033793	Atp6v1h	ATPase, H+ transporting, lysosomal V1 subunit H [Source:MGI Symbol;Acc:MGI:1914864]	1440	1425	1640	1514	742	1912	1443.89	0.182574	0.405758	0.449958	0.652741	0.944399	Up	NO
ENSMUSG00000033792	Atp7a	ATPase, Cu++ transporting, alpha polypeptide [Source:MGI Symbol;Acc:MGI:99400]	352	122	14	45	70	137	110.917	0.981548	0.772773	1.27016	0.204026	0.773219	Up	NO
ENSMUSG00000037685	Atp8a1	ATPase, aminophospholipid transporter (APLT), class I, type 8A, member 1 [Source:MGI Symbol;Acc:MGI:1330848]	966	632	530	663	783	976	735.976	-0.151115	0.24766	-0.610173	0.541747	0.91905	Down	NO
ENSMUSG00000021983	Atp8a2	ATPase, aminophospholipid transporter-like, class I, type 8A, member 2 [Source:MGI Symbol;Acc:MGI:1354710]	96	45	49	11	68	76	53.3152	0.454298	0.577021	0.787316	0.431097	0.879308	Up	NO
ENSMUSG00000039529	Atp8b1	ATPase, class I, type 8B, member 1 [Source:MGI Symbol;Acc:MGI:1859665]	413	196	181	192	337	467	279.272	-0.249977	0.332147	-0.752609	0.451685	0.887571	Down	NO
ENSMUSG00000060671	Atp8b2	ATPase, class I, type 8B, member 2 [Source:MGI Symbol;Acc:MGI:1859660]	1283	804	1044	832	834	1104	971.328	0.226177	0.283401	0.79808	0.424824	0.875519	Up	NO
ENSMUSG00000060131	Atp8b4	ATPase, class I, type 8B, member 4 [Source:MGI Symbol;Acc:MGI:1859664]	74	30	42	98	53	104	66.1635	-0.815939	0.488424	-1.67056	0.0948093	0.633392	Down	NO
ENSMUSG00000028457	Atp8b5	ATPase, class I, type 8B, member 5 [Source:MGI Symbol;Acc:MGI:2444287]	6	19	33	32	46	38	29.5172	-0.862508	0.700163	-1.23187	0.217999	0.782928	Down	NO
ENSMUSG00000027546	Atp9a	ATPase, class II, type 9A [Source:MGI Symbol;Acc:MGI:1330826]	1550	1526	1082	662	1401	1742	1268.65	0.257572	0.267884	0.961505	0.336298	0.847377	Up	NO
ENSMUSG00000024566	Atp9b	ATPase, class II, type 9B [Source:MGI Symbol;Acc:MGI:1354757]	1138	1013	1095	845	947	1341	1044.82	0.141929	0.23487	0.604289	0.545652	0.919387	Up	NO
ENSMUSG00000028710	Atpaf1	ATP synthase mitochondrial F1 complex assembly factor 1 [Source:MGI Symbol;Acc:MGI:2180560]	238	293	232	194	211	362	248.192	0.110555	0.275651	0.40107	0.688369	0.949135	Up	NO
ENSMUSG00000042709	Atpaf2	ATP synthase mitochondrial F1 complex assembly factor 2 [Source:MGI Symbol;Acc:MGI:2180561]	384	277	333	280	315	479	335.678	-0.0170236	0.252196	-0.0675015	0.946182	0.9931	Down	NO
ENSMUSG00000054428	Atpif1	ATPase inhibitory factor 1 [Source:MGI Symbol;Acc:MGI:1196457]	2623	2913	2150	1422	2190	3655	2383.94	0.231322	0.242997	0.951954	0.34112	0.847377	Up	NO
ENSMUSG00000039065	Atpsckmt	ATP synthase C subunit lysine N-methyltransferase [Source:MGI Symbol;Acc:MGI:1915323]	262	243	272	276	282	369	281.48	-0.183804	0.287793	-0.638669	0.523039	0.91411	Down	NO
ENSMUSG00000032409	Atr	ataxia telangiectasia and Rad3 related [Source:MGI Symbol;Acc:MGI:108028]	882	597	526	580	704	1088	699.124	-0.162457	0.219471	-0.740219	0.459167	0.888974	Down	NO
ENSMUSG00000013622	Atraid	all-trans retinoic acid induced differentiation factor [Source:MGI Symbol;Acc:MGI:1918918]	621	591	539	580	546	937	619.892	-0.147646	0.246492	-0.598988	0.549181	0.921016	Down	NO
ENSMUSG00000025646	Atrip	ATR interacting protein [Source:MGI Symbol;Acc:MGI:1925349]	561	412	494	689	690	468	565.317	-0.370091	0.405704	-0.912218	0.361654	0.853999	Down	NO
ENSMUSG00000027312	Atrn	attractin [Source:MGI Symbol;Acc:MGI:1341628]	1754	1395	1265	952	1303	1991	1388.07	0.165227	0.186932	0.883887	0.376757	0.857214	Up	NO
ENSMUSG00000054843	Atrnl1	attractin like 1 [Source:MGI Symbol;Acc:MGI:2147749]	1523	952	455	146	812	958	744.043	0.755859	0.539697	1.40052	0.161357	0.733749	Up	NO
ENSMUSG00000031229	Atrx	ATRX, chromatin remodeler [Source:MGI Symbol;Acc:MGI:103067]	3993	2546	2396	2840	4417	5390	3444.27	-0.426156	0.224701	-1.89654	0.0578882	0.539589	Down	NO
ENSMUSG00000046876	Atxn1	ataxin 1 [Source:MGI Symbol;Acc:MGI:104783]	542	646	320	257	592	516	462.68	0.222635	0.352277	0.631987	0.527395	0.914215	Up	NO
ENSMUSG00000016541	Atxn10	ataxin 10 [Source:MGI Symbol;Acc:MGI:1859293]	3499	2379	1364	1007	2133	2928	2080.03	0.3585	0.337185	1.06321	0.287685	0.819151	Up	NO
ENSMUSG00000069895	Atxn1l	ataxin 1-like [Source:MGI Symbol;Acc:MGI:3694797]	1125	648	374	376	580	718	604.534	0.395708	0.342402	1.15568	0.247811	0.798915	Up	NO
ENSMUSG00000042605	Atxn2	ataxin 2 [Source:MGI Symbol;Acc:MGI:1277223]	1465	1247	1016	1071	1580	1971	1342.26	-0.225275	0.189805	-1.18687	0.235278	0.796249	Down	NO
ENSMUSG00000032637	Atxn2l	ataxin 2-like [Source:MGI Symbol;Acc:MGI:2446242]	3532	2813	2263	2954	4883	5218	3478.89	-0.531213	0.220479	-2.40936	0.0159804	0.318048	Down	NO
ENSMUSG00000021189	Atxn3	ataxin 3 [Source:MGI Symbol;Acc:MGI:1099442]	791	494	412	407	541	798	547.973	0.0336032	0.245802	0.136708	0.891261	0.983473	Up	NO
ENSMUSG00000021738	Atxn7	ataxin 7 [Source:MGI Symbol;Acc:MGI:2179277]	322	243	170	307	362	216	272.214	-0.332121	0.415069	-0.800159	0.423619	0.875131	Down	NO
ENSMUSG00000020564	Atxn7l1	ataxin 7-like 1 [Source:MGI Symbol;Acc:MGI:3584458]	393	198	153	162	320	362	249.685	-0.12138	0.352247	-0.344587	0.730405	0.956627	Down	NO
ENSMUSG00000048997	Atxn7l2	ataxin 7-like 2 [Source:MGI Symbol;Acc:MGI:1919772]	339	348	363	472	613	744	468.955	-0.706086	0.258069	-2.73604	0.00621839	0.197408	Down	NO
ENSMUSG00000059995	Atxn7l3	ataxin 7-like 3 [Source:MGI Symbol;Acc:MGI:3036270]	546	354	227	340	388	1479	492.47	-0.768434	0.447894	-1.71566	0.0862245	0.611897	Down	NO
ENSMUSG00000074748	Atxn7l3b	ataxin 7-like 3B [Source:MGI Symbol;Acc:MGI:1914971]	2587	2129	1662	987	1610	2480	1823.63	0.454629	0.221893	2.04887	0.040475	0.483277	Up	NO
ENSMUSG00000081044	AU015836	expressed sequence AU015836 [Source:MGI Symbol;Acc:MGI:2147954]	163	44	15	17	91	89	62.6612	0.214854	0.758377	0.283307	0.776941	0.96565	Up	NO
ENSMUSG00000073377	AU016765	expressed sequence AU016765 [Source:MGI Symbol;Acc:MGI:3034888]	12	12	17	4	11	20	12.0777	0.451879	0.6939	0.651216	0.514907	0.91153	Up	NO
ENSMUSG00000051669	AU021092	expressed sequence AU021092 [Source:MGI Symbol;Acc:MGI:2146559]	884	2187	4484	5772	962	3662	3224.47	-0.429978	0.763759	-0.562976	0.573451	0.925882	Down	NO
ENSMUSG00000078584	AU022252	expressed sequence AU022252 [Source:MGI Symbol;Acc:MGI:2140466]	460	365	310	312	337	568	377.866	-0.0125512	0.224323	-0.0559516	0.95538	0.994445	Down	NO
ENSMUSG00000028830	AU040320	expressed sequence AU040320 [Source:MGI Symbol;Acc:MGI:2140475]	1165	891	388	553	844	1181	790.001	-0.0153006	0.346971	-0.0440977	0.964827	0.994992	Down	NO
ENSMUSG00000078435	AU041133	expressed sequence AU041133 [Source:MGI Symbol;Acc:MGI:2143755]	72	72	72	92	104	140	90.0774	-0.550902	0.309282	-1.78123	0.0748747	0.589726	Down	NO
ENSMUSG00000021460	Auh	AU RNA binding protein/enoyl-coenzyme A hydratase [Source:MGI Symbol;Acc:MGI:1338011]	694	932	747	701	746	889	782.411	0.0860986	0.300199	0.286805	0.774261	0.964868	Up	NO
ENSMUSG00000078521	Aunip	aurora kinase A and ninein interacting protein [Source:MGI Symbol;Acc:MGI:1917135]	75	80	80	44	53	54	64.5205	0.703996	0.367517	1.91554	0.0554231	0.533786	Up	NO
ENSMUSG00000068328	Aup1	ancient ubiquitous protein 1 [Source:MGI Symbol;Acc:MGI:107789]	1461	1659	2342	2067	1882	3240	2086.7	-0.266043	0.358795	-0.741492	0.458395	0.888502	Down	NO
ENSMUSG00000027496	Aurka	aurora kinase A [Source:MGI Symbol;Acc:MGI:894678]	262	220	206	56	302	306	212.328	0.234816	0.480286	0.488909	0.624906	0.938197	Up	NO
ENSMUSG00000065990	Aurkaip1	aurora kinase A interacting protein 1 [Source:MGI Symbol;Acc:MGI:1913327]	870	966	1030	723	694	1098	889.327	0.289423	0.289876	0.998437	0.318068	0.836321	Up	NO
ENSMUSG00000020897	Aurkb	aurora kinase B [Source:MGI Symbol;Acc:MGI:107168]	256	272	338	117	405	321	278.135	0.19751	0.430004	0.459321	0.646004	0.941677	Up	NO
ENSMUSG00000070837	Aurkc	aurora kinase C [Source:MGI Symbol;Acc:MGI:1321119]	13	20	22	6	15	28	16.5756	0.401264	0.639471	0.627493	0.530336	0.915778	Up	NO
ENSMUSG00000029673	Auts2	autism susceptibility candidate 2 [Source:MGI Symbol;Acc:MGI:1919847]	592	477	184	162	493	467	371.867	0.23628	0.444805	0.531199	0.595281	0.930598	Up	NO
ENSMUSG00000003604	Aven	apoptosis, caspase activation inhibitor [Source:MGI Symbol;Acc:MGI:1921518]	387	448	401	196	312	423	352.844	0.544059	0.261664	2.07923	0.037596	0.467437	Up	NO
ENSMUSG00000025432	Avil	advillin [Source:MGI Symbol;Acc:MGI:1333798]	37	7	16	36	17	52	26.3397	-0.789046	0.67949	-1.16123	0.245547	0.798505	Down	NO
ENSMUSG00000029787	Avl9	AVL9 cell migration associated [Source:MGI Symbol;Acc:MGI:1926187]	1025	638	452	368	611	878	625.768	0.275433	0.288442	0.954898	0.33963	0.847377	Up	NO
ENSMUSG00000018821	Avpi1	arginine vasopressin-induced 1 [Source:MGI Symbol;Acc:MGI:1916784]	581	1693	2415	1280	335	1648	1369.36	0.674165	0.668883	1.0079	0.313504	0.833669	Up	NO
ENSMUSG00000031390	Avpr2	arginine vasopressin receptor 2 [Source:MGI Symbol;Acc:MGI:88123]	4	10	6	17	4	6	8.52046	-0.533854	0.985224	-0.541861	0.587914	0.929541	Down	NO
ENSMUSG00000078349	AW011738	expressed sequence AW011738 [Source:MGI Symbol;Acc:MGI:2140540]	123	50	54	61	93	92	75.9343	-0.0965691	0.407177	-0.237168	0.812527	0.971951	Down	NO
ENSMUSG00000075010	AW112010	expressed sequence AW112010 [Source:MGI Symbol;Acc:MGI:2147706]	186	126	153	201	183	260	182.186	-0.420391	0.308747	-1.3616	0.173323	0.749934	Down	NO
ENSMUSG00000074166	AW146154	expressed sequence AW146154 [Source:MGI Symbol;Acc:MGI:2142212]	218	182	110	118	131	271	162.315	0.0796982	0.311554	0.255809	0.798098	0.969672	Up	NO
ENSMUSG00000039182	AW209491	expressed sequence AW209491 [Source:MGI Symbol;Acc:MGI:2145422]	307	244	153	104	156	248	192.271	0.572458	0.286426	1.99862	0.0456489	0.50486	Up	NO
ENSMUSG00000041935	AW549877	expressed sequence AW549877 [Source:MGI Symbol;Acc:MGI:2146232]	2130	1429	1083	150	2686	3461	1633.59	-0.209568	0.702655	-0.298252	0.765511	0.96366	Down	NO
ENSMUSG00000038112	AW551984	expressed sequence AW551984 [Source:MGI Symbol;Acc:MGI:2143322]	45	27	14	7	26	17	21.5072	0.822279	0.62915	1.30697	0.191223	0.766272	Up	NO
ENSMUSG00000033632	AW554918	expressed sequence AW554918 [Source:MGI Symbol;Acc:MGI:2147376]	330	350	245	177	340	162	267.68	0.445168	0.421176	1.05696	0.290528	0.819871	Up	NO
ENSMUSG00000085998	AW822252	expressed sequence AW822252 [Source:MGI Symbol;Acc:MGI:2148030]	13	6	14	7	5	24	10.7597	0.0945724	0.784535	0.120546	0.904051	0.987011	Up	NO
ENSMUSG00000031220	Awat2	acyl-CoA wax alcohol acyltransferase 2 [Source:MGI Symbol;Acc:MGI:3045345]	18	13	14	14	8	28	15.1495	-0.0290733	0.617659	-0.0470701	0.962457	0.994741	Down	NO
ENSMUSG00000026601	Axdnd1	axonemal dynein light chain domain containing 1 [Source:MGI Symbol;Acc:MGI:1924602]	118	58	153	275	240	408	203.797	-1.38052	0.443504	-3.11277	0.00185343	0.112066		YES
ENSMUSG00000024182	Axin1	axin 1 [Source:MGI Symbol;Acc:MGI:1096327]	1209	1226	809	548	1000	1210	963.158	0.339906	0.247256	1.37471	0.169221	0.745208	Up	NO
ENSMUSG00000000142	Axin2	axin 2 [Source:MGI Symbol;Acc:MGI:1270862]	871	247	83	376	281	269	342.31	0.192301	0.666114	0.288691	0.772818	0.964326	Up	NO
ENSMUSG00000002602	Axl	AXL receptor tyrosine kinase [Source:MGI Symbol;Acc:MGI:1347244]	7822	4447	3075	3097	5163	5961	4690.39	0.154411	0.306606	0.503614	0.614533	0.936672	Up	NO
ENSMUSG00000067103	AY702103	cDNA sequence AY702103 [Source:MGI Symbol;Acc:MGI:3525105]	34	9	8	10	43	5	17.7744	-0.292889	0.936684	-0.312688	0.754518	0.961103	Down	NO
ENSMUSG00000039285	Azi2	5-azacytidine induced gene 2 [Source:MGI Symbol;Acc:MGI:1351332]	1108	799	968	876	1026	1635	1033.49	-0.190295	0.236965	-0.80305	0.421946	0.875048	Down	NO
ENSMUSG00000037458	Azin1	antizyme inhibitor 1 [Source:MGI Symbol;Acc:MGI:1859169]	1133	1417	1108	658	885	1718	1107.45	0.335646	0.279321	1.20165	0.229499	0.791646	Up	NO
ENSMUSG00000028789	Azin2	antizyme inhibitor 2 [Source:MGI Symbol;Acc:MGI:2442093]	296	432	307	223	399	409	337.301	0.113651	0.314999	0.360798	0.718251	0.9533	Up	NO
ENSMUSG00000100005	B130024G19Rik	RIKEN cDNA B130024G19 gene [Source:MGI Symbol;Acc:MGI:3604353]	273	273	252	353	480	590	359.277	-0.742503	0.233433	-3.18079	0.00146873	0.0981335	Down	NO
ENSMUSG00000093606	B130034C11Rik	RIKEN cDNA B130034C11 gene [Source:MGI Symbol;Acc:MGI:3041186]	23	13	8	13	21	26	16.3691	-0.389551	0.573563	-0.679177	0.497025	0.90452	Down	NO
ENSMUSG00000086003	B230206L02Rik	RIKEN cDNA B230206L02 gene [Source:MGI Symbol;Acc:MGI:1924598]	12	22	18	8	26	26	17.9978	-0.0365189	0.619623	-0.0589373	0.953002	0.993682	Down	NO
ENSMUSG00000097378	B230208H11Rik	RIKEN cDNA B230208H11 gene [Source:MGI Symbol;Acc:MGI:2443719]	22	40	60	48	55	75	49.927	-0.393558	0.52478	-0.749947	0.453286	0.887571	Down	NO
ENSMUSG00000089706	B230216N24Rik	RIKEN cDNA B230216N24 gene [Source:MGI Symbol;Acc:MGI:1925853]	15	17	21	15	19	33	19.3724	-0.185974	0.532775	-0.349067	0.727039	0.955783	Down	NO
ENSMUSG00000097785	B230217O12Rik	RIKEN cDNA B230217O12 gene [Source:MGI Symbol;Acc:MGI:2444948]	17	37	18	24	21	26	23.9363	0.067928	0.569924	0.119188	0.905127	0.987441	Up	NO
ENSMUSG00000045767	B230219D22Rik	RIKEN cDNA B230219D22 gene [Source:MGI Symbol;Acc:MGI:1925771]	2559	1659	1346	879	1429	2118	1582.92	0.432471	0.249912	1.73049	0.0835428	0.60662	Up	NO
ENSMUSG00000080717	B230307C23Rik	RIKEN cDNA B230307C23 gene [Source:MGI Symbol;Acc:MGI:3643396]	105	66	62	81	67	122	81.2436	-0.15829	0.346354	-0.457017	0.647659	0.94193	Down	NO
ENSMUSG00000097119	B230354K17Rik	RIKEN cDNA B230354K17 gene [Source:MGI Symbol;Acc:MGI:2443272]	456	270	129	150	262	257	241.781	0.364865	0.402817	0.905785	0.36505	0.854705	Up	NO
ENSMUSG00000060802	B2m	beta-2 microglobulin [Source:MGI Symbol;Acc:MGI:88127]	12387	9821	19090	10428	11805	16712	13335.5	0.21627	0.371757	0.58175	0.560735	0.92364	Up	NO
ENSMUSG00000043300	B3galnt1	UDP-GalNAc:betaGlcNAc beta 1,3-galactosaminyltransferase, polypeptide 1 [Source:MGI Symbol;Acc:MGI:1349405]	861	723	445	216	395	748	531.394	0.735587	0.323526	2.27366	0.0229865	0.374904	Up	NO
ENSMUSG00000039242	B3galnt2	UDP-GalNAc:betaGlcNAc beta 1,3-galactosaminyltransferase, polypeptide 2 [Source:MGI Symbol;Acc:MGI:2145517]	482	304	59	49	311	374	236.991	0.32281	0.688446	0.468897	0.639143	0.939646	Up	NO
ENSMUSG00000034780	B3galt1	UDP-Gal:betaGlcNAc beta 1,3-galactosyltransferase, polypeptide 1 [Source:MGI Symbol;Acc:MGI:1349403]	8	11	7	9	11	6	8.84863	-0.00432635	0.777381	-0.00556529	0.99556	0.998886	Down	NO
ENSMUSG00000033849	B3galt2	UDP-Gal:betaGlcNAc beta 1,3-galactosyltransferase, polypeptide 2 [Source:MGI Symbol;Acc:MGI:1349461]	35	33	24	4	25	25	23.1573	0.928447	0.603249	1.53908	0.123786	0.68751	Up	NO
ENSMUSG00000067370	B3galt4	UDP-Gal:betaGlcNAc beta 1,3-galactosyltransferase, polypeptide 4 [Source:MGI Symbol;Acc:MGI:1859517]	128	103	131	80	104	202	119.441	0.06987	0.324547	0.215285	0.829545	0.974737	Up	NO
ENSMUSG00000074892	B3galt5	UDP-Gal:betaGlcNAc beta 1,3-galactosyltransferase, polypeptide 5 [Source:MGI Symbol;Acc:MGI:2136878]	63	39	41	14	30	33	35.4462	0.990369	0.426241	2.32349	0.0201526	0.350711		YES
ENSMUSG00000050796	B3galt6	UDP-Gal:betaGal beta 1,3-galactosyltransferase, polypeptide 6 [Source:MGI Symbol;Acc:MGI:2152819]	389	335	261	256	231	494	314.775	0.107691	0.273752	0.393389	0.694033	0.950082	Up	NO
ENSMUSG00000045994	B3gat1	beta-1,3-glucuronyltransferase 1 (glucuronosyltransferase P) [Source:MGI Symbol;Acc:MGI:1924148]	18	8	5	36	67	21	26.2372	-2.09594	0.717333	-2.92185	0.00347954	0.151769		YES
ENSMUSG00000026156	B3gat2	beta-1,3-glucuronyltransferase 2 (glucuronosyltransferase S) [Source:MGI Symbol;Acc:MGI:2389490]	248	229	205	233	209	360	241.531	-0.154301	0.26918	-0.573226	0.566492	0.923726	Down	NO
ENSMUSG00000071649	B3gat3	beta-1,3-glucuronyltransferase 3 (glucuronosyltransferase I) [Source:MGI Symbol;Acc:MGI:1919977]	1060	1222	1509	1231	1150	1692	1308.9	-0.00516032	0.333575	-0.0154697	0.987657	0.998083	Down	NO
ENSMUSG00000051950	B3glct	beta-3-glucosyltransferase [Source:MGI Symbol;Acc:MGI:2685903]	664	401	357	166	485	600	418.242	0.321874	0.36507	0.881678	0.377951	0.857214	Up	NO
ENSMUSG00000051650	B3gnt2	UDP-GlcNAc:betaGal beta-1,3-N-acetylglucosaminyltransferase 2 [Source:MGI Symbol;Acc:MGI:1889505]	558	420	100	191	212	382	291.323	0.491947	0.497711	0.988419	0.322948	0.839814	Up	NO
ENSMUSG00000031803	B3gnt3	UDP-GlcNAc:betaGal beta-1,3-N-acetylglucosaminyltransferase 3 [Source:MGI Symbol;Acc:MGI:2152535]	123	117	85	94	118	218	119.31	-0.279351	0.284516	-0.981848	0.326175	0.842565	Down	NO
ENSMUSG00000029431	B3gnt4	UDP-GlcNAc:betaGal beta-1,3-N-acetylglucosaminyltransferase 4 [Source:MGI Symbol;Acc:MGI:2680208]	21	12	9	11	6	23	12.8619	0.165297	0.679907	0.243118	0.807914	0.970718	Up	NO
ENSMUSG00000022686	B3gnt5	UDP-GlcNAc:betaGal beta-1,3-N-acetylglucosaminyltransferase 5 [Source:MGI Symbol;Acc:MGI:2137302]	15	15	14	9	4	3	10.3979	1.39382	0.821098	1.69751	0.0896011	0.617883	Up	NO
ENSMUSG00000079445	B3gnt7	UDP-GlcNAc:betaGal beta-1,3-N-acetylglucosaminyltransferase 7 [Source:MGI Symbol;Acc:MGI:2384394]	139	83	50	117	92	177	105.019	-0.482712	0.39631	-1.21802	0.223218	0.785939	Down	NO
ENSMUSG00000059479	B3gnt8	UDP-GlcNAc:betaGal beta-1,3-N-acetylglucosaminyltransferase 8 [Source:MGI Symbol;Acc:MGI:2385269]	252	313	257	211	229	411	270.847	0.0781838	0.280889	0.278345	0.780748	0.966429	Up	NO
ENSMUSG00000069920	B3gnt9	UDP-GlcNAc:betaGal beta-1,3-N-acetylglucosaminyltransferase 9 [Source:MGI Symbol;Acc:MGI:2142841]	689	502	340	275	417	520	439.005	0.401587	0.257034	1.56239	0.118197	0.678406	Up	NO
ENSMUSG00000046605	B3gntl1	UDP-GlcNAc:betaGal beta-1,3-N-acetylglucosaminyltransferase-like 1 [Source:MGI Symbol;Acc:MGI:2441705]	365	423	416	500	627	751	504.967	-0.549273	0.275291	-1.99524	0.0460164	0.50486	Down	NO
ENSMUSG00000043740	B430306N03Rik	RIKEN cDNA B430306N03 gene [Source:MGI Symbol;Acc:MGI:2443478]	165	9	6	54	43	154	63.0827	-0.482828	0.965938	-0.499854	0.617178	0.936865	Down	NO
ENSMUSG00000006731	B4galnt1	beta-1,4-N-acetyl-galactosaminyl transferase 1 [Source:MGI Symbol;Acc:MGI:1342057]	440	194	321	524	293	574	388.323	-0.534662	0.428199	-1.24863	0.2118	0.779277	Down	NO
ENSMUSG00000055629	B4galnt4	beta-1,4-N-acetyl-galactosaminyl transferase 4 [Source:MGI Symbol;Acc:MGI:2652891]	14	25	15	15	14	34	18.7006	-0.0716027	0.573526	-0.124846	0.900645	0.986368	Down	NO
ENSMUSG00000028413	B4galt1	UDP-Gal:betaGlcNAc beta 1,4- galactosyltransferase, polypeptide 1 [Source:MGI Symbol;Acc:MGI:95705]	3844	2628	1878	1548	2302	3484	2483.17	0.277505	0.249103	1.11402	0.265272	0.805963	Up	NO
ENSMUSG00000028541	B4galt2	UDP-Gal:betaGlcNAc beta 1,4- galactosyltransferase, polypeptide 2 [Source:MGI Symbol;Acc:MGI:1858493]	682	611	578	251	762	726	578.296	0.245061	0.348344	0.703504	0.481742	0.895984	Up	NO
ENSMUSG00000052423	B4galt3	UDP-Gal:betaGlcNAc beta 1,4-galactosyltransferase, polypeptide 3 [Source:MGI Symbol;Acc:MGI:1928767]	530	387	308	398	702	764	492.733	-0.53213	0.249682	-2.13123	0.0330703	0.446043	Down	NO
ENSMUSG00000022793	B4galt4	UDP-Gal:betaGlcNAc beta 1,4-galactosyltransferase, polypeptide 4 [Source:MGI Symbol;Acc:MGI:1928387]	641	623	659	564	614	892	654.066	-0.0106813	0.250655	-0.0426136	0.96601	0.995334	Down	NO
ENSMUSG00000017929	B4galt5	UDP-Gal:betaGlcNAc beta 1,4-galactosyltransferase, polypeptide 5 [Source:MGI Symbol;Acc:MGI:1927169]	1238	387	342	447	533	849	593.467	0.122157	0.434237	0.281315	0.778469	0.966243	Up	NO
ENSMUSG00000056124	B4galt6	UDP-Gal:betaGlcNAc beta 1,4-galactosyltransferase, polypeptide 6 [Source:MGI Symbol;Acc:MGI:1928380]	286	112	83	76	136	157	133.272	0.411971	0.432494	0.952547	0.34082	0.847377	Up	NO
ENSMUSG00000021504	B4galt7	xylosylprotein beta1,4-galactosyltransferase, polypeptide 7 (galactosyltransferase I) [Source:MGI Symbol;Acc:MGI:2384987]	548	401	393	387	437	739	465.524	-0.121587	0.222568	-0.546292	0.584865	0.928725	Down	NO
ENSMUSG00000047379	B4gat1	beta-1,4-glucuronyltransferase 1 [Source:MGI Symbol;Acc:MGI:1919680]	144	151	90	46	44	81	90.4232	1.25602	0.333398	3.76734	0.000164999	0.028423		YES
ENSMUSG00000052364	B630019K06Rik	RIKEN cDNA B630019K06 gene [Source:MGI Symbol;Acc:MGI:2147918]	302	257	175	133	187	270	212.07	0.404806	0.247541	1.6353	0.101985	0.647803	Up	NO
ENSMUSG00000001039	B9d1	B9 protein domain 1 [Source:MGI Symbol;Acc:MGI:1351471]	170	225	306	207	301	379	261.088	-0.187159	0.377317	-0.496025	0.619876	0.93736	Down	NO
ENSMUSG00000063439	B9d2	B9 protein domain 2 [Source:MGI Symbol;Acc:MGI:2387643]	240	252	320	252	214	272	261.556	0.194764	0.368652	0.528315	0.597281	0.931995	Up	NO
ENSMUSG00000022296	Baalc	brain and acute leukemia, cytoplasmic [Source:MGI Symbol;Acc:MGI:1928704]	36	15	6	2	10	5	11.5114	1.73905	0.879206	1.97798	0.0479308	0.510044	Up	NO
ENSMUSG00000039653	Baat	bile acid-Coenzyme A: amino acid N-acyltransferase [Source:MGI Symbol;Acc:MGI:106642]	5	14	4	13	5	11	8.81394	-0.333774	0.88879	-0.375537	0.707261	0.951165	Down	NO
ENSMUSG00000031820	Babam1	BRISC and BRCA1 A complex member 1 [Source:MGI Symbol;Acc:MGI:1915501]	1063	1074	955	779	1120	1767	1080.4	-0.107951	0.218783	-0.493419	0.621717	0.937627	Down	NO
ENSMUSG00000052139	Babam2	BRISC and BRCA1 A complex member 2 [Source:MGI Symbol;Acc:MGI:1333875]	1410	1976	1884	1443	1743	2792	1831.33	-0.0371528	0.299301	-0.124132	0.901211	0.986419	Down	NO
ENSMUSG00000032086	Bace1	beta-site APP cleaving enzyme 1 [Source:MGI Symbol;Acc:MGI:1346542]	1607	1634	911	1354	1106	2657	1471.44	-0.203669	0.318968	-0.638525	0.523132	0.91411	Down	NO
ENSMUSG00000040605	Bace2	beta-site APP-cleaving enzyme 2 [Source:MGI Symbol;Acc:MGI:1860440]	293	7240	5656	1473	318	5698	3409.73	1.19201	1.36355	0.874196	0.382012	0.858116	Up	NO
ENSMUSG00000025612	Bach1	BTB and CNC homology 1, basic leucine zipper transcription factor 1 [Source:MGI Symbol;Acc:MGI:894680]	1004	634	439	464	548	909	633.891	0.178625	0.281316	0.634962	0.525453	0.91411	Up	NO
ENSMUSG00000040270	Bach2	BTB and CNC homology, basic leucine zipper transcription factor 2 [Source:MGI Symbol;Acc:MGI:894679]	35	24	42	56	18	20	34.8503	-0.00727587	0.71158	-0.0102249	0.991842	0.998571	Down	NO
ENSMUSG00000086150	Bach2os	BTB and CNC homology 2, opposite strand [Source:MGI Symbol;Acc:MGI:3041246]	23	4	3	8	7	27	10.5927	-0.400082	0.914345	-0.437561	0.661705	0.945681	Down	NO
ENSMUSG00000024959	Bad	BCL2-associated agonist of cell death [Source:MGI Symbol;Acc:MGI:1096330]	480	517	512	306	468	544	463.328	0.305078	0.259206	1.17697	0.239206	0.796249	Up	NO
ENSMUSG00000028416	Bag1	BCL2-associated athanogene 1 [Source:MGI Symbol;Acc:MGI:108047]	3242	3374	3930	3235	2918	5769	3662.08	-0.0451464	0.302674	-0.149159	0.881429	0.980535	Down	NO
ENSMUSG00000042215	Bag2	BCL2-associated athanogene 2 [Source:MGI Symbol;Acc:MGI:1891254]	275	297	197	87	137	248	198.414	0.855785	0.295263	2.89838	0.00375097	0.157192	Up	NO
ENSMUSG00000030847	Bag3	BCL2-associated athanogene 3 [Source:MGI Symbol;Acc:MGI:1352493]	1402	1034	633	616	857	1406	938.111	0.183418	0.274057	0.66927	0.503323	0.906874	Up	NO
ENSMUSG00000037316	Bag4	BCL2-associated athanogene 4 [Source:MGI Symbol;Acc:MGI:1914634]	593	375	275	224	276	421	345.285	0.495176	0.27418	1.80603	0.070914	0.579782	Up	NO
ENSMUSG00000049792	Bag5	BCL2-associated athanogene 5 [Source:MGI Symbol;Acc:MGI:1917619]	711	615	503	445	503	836	581.316	0.131879	0.208271	0.633208	0.526598	0.914215	Up	NO
ENSMUSG00000024392	Bag6	BCL2-associated athanogene 6 [Source:MGI Symbol;Acc:MGI:1919439]	4803	4555	4945	5155	5033	7142	5211.34	-0.201836	0.264949	-0.761792	0.446184	0.885486	Down	NO
ENSMUSG00000039741	Bahcc1	BAH domain and coiled-coil containing 1 [Source:MGI Symbol;Acc:MGI:2679272]	762	419	170	450	600	547	473.705	-0.290831	0.450426	-0.64568	0.518487	0.913084	Down	NO
ENSMUSG00000040007	Bahd1	bromo adjacent homology domain containing 1 [Source:MGI Symbol;Acc:MGI:2139371]	1502	1009	635	839	954	1292	1000.19	0.0542346	0.287724	0.188495	0.850488	0.978185	Up	NO
ENSMUSG00000025372	Baiap2	brain-specific angiogenesis inhibitor 1-associated protein 2 [Source:MGI Symbol;Acc:MGI:2137336]	599	462	533	849	723	1123	703.517	-0.700185	0.28698	-2.43984	0.0146939	0.305041	Down	NO
ENSMUSG00000038859	Baiap2l1	BAI1-associated protein 2-like 1 [Source:MGI Symbol;Acc:MGI:1914148]	168	307	297	186	126	294	229.679	0.485508	0.435145	1.11574	0.264534	0.805777	Up	NO
ENSMUSG00000018126	Baiap2l2	BAI1-associated protein 2-like 2 [Source:MGI Symbol;Acc:MGI:2652819]	16	7	11	5	11	26	11.5472	-0.106842	0.713249	-0.149796	0.880926	0.980299	Down	NO
ENSMUSG00000047507	Baiap3	BAI1-associated protein 3 [Source:MGI Symbol;Acc:MGI:2685783]	29	555	451	190	105	507	304.04	0.658115	0.837028	0.786252	0.43172	0.879308	Up	NO
ENSMUSG00000057789	Bak1	BCL2-antagonist/killer 1 [Source:MGI Symbol;Acc:MGI:1097161]	901	701	792	392	662	847	695.312	0.455012	0.2388	1.90541	0.0567272	0.536995	Up	NO
ENSMUSG00000024232	Bambi	BMP and activin membrane-bound inhibitor [Source:MGI Symbol;Acc:MGI:1915260]	563	401	176	250	276	469	337.284	0.240981	0.368339	0.654237	0.512959	0.910748	Up	NO
ENSMUSG00000024844	Banf1	BAF nuclear assembly factor 1 [Source:MGI Symbol;Acc:MGI:1346330]	1363	1718	1263	499	1121	2298	1292.72	0.383823	0.377419	1.01697	0.309169	0.830727	Up	NO
ENSMUSG00000037922	Bank1	B cell scaffold protein with ankyrin repeats 1 [Source:MGI Symbol;Acc:MGI:2442120]	21	16	14	13	17	16	15.9461	0.190236	0.552331	0.344424	0.730528	0.956627	Up	NO
ENSMUSG00000025316	Banp	BTG3 associated nuclear protein [Source:MGI Symbol;Acc:MGI:1889023]	498	418	554	588	561	785	562.602	-0.319835	0.306086	-1.04492	0.29606	0.822349	Down	NO
ENSMUSG00000021901	Bap1	Brca1 associated protein 1 [Source:MGI Symbol;Acc:MGI:1206586]	1776	1473	1672	1134	1418	1902	1532.57	0.239971	0.226148	1.06112	0.288635	0.819151	Up	NO
ENSMUSG00000026196	Bard1	BRCA1 associated RING domain 1 [Source:MGI Symbol;Acc:MGI:1328361]	155	108	83	52	130	134	104.953	0.226757	0.355598	0.637677	0.523684	0.91411	Up	NO
ENSMUSG00000045763	Basp1	brain abundant, membrane attached signal protein 1 [Source:MGI Symbol;Acc:MGI:1917600]	573	535	365	384	776	981	569.317	-0.419349	0.267495	-1.56769	0.116954	0.67703	Down	NO
ENSMUSG00000034266	Batf	basic leucine zipper transcription factor, ATF-like [Source:MGI Symbol;Acc:MGI:1859147]	81	38	50	29	45	84	51.2952	0.231862	0.414151	0.559849	0.575583	0.926167	Up	NO
ENSMUSG00000039699	Batf2	basic leucine zipper transcription factor, ATF-like 2 [Source:MGI Symbol;Acc:MGI:1921731]	28	20	34	29	36	37	30.6098	-0.238635	0.481735	-0.495366	0.620342	0.937524	Down	NO
ENSMUSG00000026630	Batf3	basic leucine zipper transcription factor, ATF-like 3 [Source:MGI Symbol;Acc:MGI:1925491]	40	24	23	25	38	51	31.9225	-0.30399	0.416757	-0.729416	0.465747	0.892434	Down	NO
ENSMUSG00000003873	Bax	BCL2-associated X protein [Source:MGI Symbol;Acc:MGI:99702]	1262	1136	2033	1135	1520	2236	1528.75	0.0217321	0.364554	0.0596127	0.952464	0.99352	Up	NO
ENSMUSG00000035021	Baz1a	bromodomain adjacent to zinc finger domain 1A [Source:MGI Symbol;Acc:MGI:1309478]	491	297	237	165	309	363	295.82	0.368807	0.29582	1.24673	0.212497	0.779576	Up	NO
ENSMUSG00000002748	Baz1b	bromodomain adjacent to zinc finger domain, 1B [Source:MGI Symbol;Acc:MGI:1353499]	3664	2585	2297	2533	3611	4581	3090.78	-0.253747	0.199553	-1.27158	0.203523	0.772648	Down	NO
ENSMUSG00000040054	Baz2a	bromodomain adjacent to zinc finger domain, 2A [Source:MGI Symbol;Acc:MGI:2151152]	2171	1691	1713	2021	2690	3162	2183.72	-0.427632	0.209785	-2.03843	0.0415069	0.487982	Down	NO
ENSMUSG00000026987	Baz2b	bromodomain adjacent to zinc finger domain, 2B [Source:MGI Symbol;Acc:MGI:2442782]	1576	1016	980	1321	1631	2102	1390.57	-0.445458	0.22455	-1.98378	0.0472804	0.50904	Down	NO
ENSMUSG00000085218	BB218582	expressed sequence BB218582 [Source:MGI Symbol;Acc:MGI:2139448]	25	51	57	33	62	82	50.2937	-0.219978	0.50074	-0.439306	0.66044	0.945661	Down	NO
ENSMUSG00000002083	Bbc3	BCL2 binding component 3 [Source:MGI Symbol;Acc:MGI:2181667]	203	129	113	82	95	162	125.332	0.47745	0.289913	1.64687	0.0995845	0.644189	Up	NO
ENSMUSG00000084957	Bbip1	BBSome interacting protein 1 [Source:MGI Symbol;Acc:MGI:1913610]	243	349	565	370	463	551	425.535	-0.115954	0.435097	-0.266502	0.789853	0.967629	Down	NO
ENSMUSG00000057265	Bbof1	basal body orientation factor 1 [Source:MGI Symbol;Acc:MGI:1920123]	18	30	35	17	41	40	29.5993	-0.075765	0.542122	-0.139756	0.888853	0.982987	Down	NO
ENSMUSG00000006464	Bbs1	Bardet-Biedl syndrome 1 (human) [Source:MGI Symbol;Acc:MGI:1277215]	259	197	89	115	172	236	168.589	0.118548	0.359108	0.330117	0.741312	0.959806	Up	NO
ENSMUSG00000035759	Bbs10	Bardet-Biedl syndrome 10 (human) [Source:MGI Symbol;Acc:MGI:1919019]	136	153	95	125	139	230	140.848	-0.268685	0.287274	-0.935294	0.349637	0.850183	Down	NO
ENSMUSG00000051444	Bbs12	Bardet-Biedl syndrome 12 (human) [Source:MGI Symbol;Acc:MGI:2686651]	227	173	194	278	272	276	237.372	-0.463711	0.331712	-1.39793	0.162134	0.733847	Down	NO
ENSMUSG00000031755	Bbs2	Bardet-Biedl syndrome 2 (human) [Source:MGI Symbol;Acc:MGI:2135267]	573	653	598	694	878	1164	740.937	-0.481978	0.245068	-1.96671	0.0492166	0.512872	Down	NO
ENSMUSG00000025235	Bbs4	Bardet-Biedl syndrome 4 (human) [Source:MGI Symbol;Acc:MGI:2143311]	380	403	465	415	374	620	437.938	-0.0735426	0.311631	-0.235993	0.813438	0.972124	Down	NO
ENSMUSG00000063145	Bbs5	Bardet-Biedl syndrome 5 (human) [Source:MGI Symbol;Acc:MGI:1919819]	116	79	76	88	107	150	99.1056	-0.273788	0.283396	-0.966098	0.333995	0.847117	Down	NO
ENSMUSG00000037325	Bbs7	Bardet-Biedl syndrome 7 (human) [Source:MGI Symbol;Acc:MGI:1918742]	209	166	155	172	183	353	197.061	-0.303786	0.260358	-1.1668	0.243291	0.797024	Down	NO
ENSMUSG00000035919	Bbs9	Bardet-Biedl syndrome 9 (human) [Source:MGI Symbol;Acc:MGI:2442833]	319	306	205	130	228	338	242.619	0.381004	0.269148	1.41559	0.156894	0.728986	Up	NO
ENSMUSG00000022641	Bbx	bobby sox HMG box containing [Source:MGI Symbol;Acc:MGI:1917758]	1422	1097	874	560	441	1246	899.669	0.717683	0.321481	2.23243	0.0255869	0.395251	Up	NO
ENSMUSG00000060149	BC002059	cDNA sequence BC002059 [Source:MGI Symbol;Acc:MGI:2384864]	123	135	158	151	272	289	182.678	-0.647254	0.329301	-1.96554	0.0493515	0.513605	Down	NO
ENSMUSG00000067722	BC003965	cDNA sequence BC003965 [Source:MGI Symbol;Acc:MGI:2670966]	614	587	647	468	566	975	622.482	0.0197648	0.254592	0.0776334	0.93812	0.992515	Up	NO
ENSMUSG00000052712	BC004004	cDNA sequence BC004004 [Source:MGI Symbol;Acc:MGI:2136782]	716	859	1153	952	680	1093	920.752	0.0802043	0.397983	0.201527	0.840287	0.976516	Up	NO
ENSMUSG00000019132	BC005537	cDNA sequence BC005537 [Source:MGI Symbol;Acc:MGI:2441726]	8522	5131	4913	4822	5090	9104	5998.01	0.0452462	0.248792	0.181863	0.85569	0.978185	Up	NO
ENSMUSG00000026851	BC005624	cDNA sequence BC005624 [Source:MGI Symbol;Acc:MGI:2385132]	755	525	404	382	511	733	528.527	0.125023	0.232416	0.537928	0.590627	0.92964	Up	NO
ENSMUSG00000112160	BC024063	cDNA sequence BC024063 [Source:MGI Symbol;Acc:MGI:2670978]	113	38	26	37	36	109	54.3529	0.0516387	0.566107	0.0912172	0.92732	0.991064	Up	NO
ENSMUSG00000078786	BC024978	cDNA sequence BC024978 [Source:MGI Symbol;Acc:MGI:3041247]	513	463	550	546	578	859	573.728	-0.279631	0.268847	-1.04011	0.298289	0.825224	Down	NO
ENSMUSG00000074862	BC025920	cDNA sequence BC025920 [Source:MGI Symbol;Acc:MGI:2670983]	53	43	70	120	92	102	81.8367	-0.898712	0.461499	-1.94737	0.05149	0.520861	Down	NO
ENSMUSG00000038543	BC028528	cDNA sequence BC028528 [Source:MGI Symbol;Acc:MGI:2385885]	168	176	276	198	143	272	206.321	0.128922	0.417534	0.308769	0.757497	0.961727	Up	NO
ENSMUSG00000074649	BC029722	cDNA sequence BC029722 [Source:MGI Symbol;Acc:MGI:3584273]	781	1103	1119	787	738	1124	941.458	0.284248	0.335668	0.846814	0.397099	0.864786	Up	NO
ENSMUSG00000036299	BC031181	cDNA sequence BC031181 [Source:MGI Symbol;Acc:MGI:3039614]	502	660	634	787	538	956	679.485	-0.275908	0.364044	-0.757897	0.448513	0.887065	Down	NO
ENSMUSG00000033722	BC034090	cDNA sequence BC034090 [Source:MGI Symbol;Acc:MGI:2672904]	574	337	442	383	561	656	477.848	-0.1624	0.270388	-0.600619	0.548094	0.920606	Down	NO
ENSMUSG00000090164	BC035044	cDNA sequence BC035044 [Source:MGI Symbol;Acc:MGI:2448540]	17	8	14	13	25	24	16.2668	-0.581997	0.586585	-0.992178	0.32111	0.837539	Down	NO
ENSMUSG00000117698	BC037704	cDNA sequence BC037704 [Source:MGI Symbol;Acc:MGI:2652856]	40	27	27	52	29	57	38.3611	-0.536595	0.477498	-1.12376	0.261114	0.804003	Down	NO
ENSMUSG00000047515	BC049715	cDNA sequence BC049715 [Source:MGI Symbol;Acc:MGI:3605234]	6	24	5	5	8	6	8.99502	0.93585	0.910649	1.02767	0.304103	0.82758	Up	NO
ENSMUSG00000057246	BC051142	cDNA sequence BC051142 [Source:MGI Symbol;Acc:MGI:3039565]	12	14	8	29	36	43	22.916	-1.60468	0.50493	-3.17803	0.00148279	0.0986586	Down	NO
ENSMUSG00000092564	BC051226	cDNA sequence BC051226 [Source:MGI Symbol;Acc:MGI:3039585]	95	126	85	111	107	72	101.781	0.0424625	0.458158	0.0926808	0.926157	0.991064	Up	NO
ENSMUSG00000041406	BC055324	cDNA sequence BC055324 [Source:MGI Symbol;Acc:MGI:3590554]	187	102	60	45	136	204	111.593	-0.00848593	0.472891	-0.0179448	0.985683	0.997579	Down	NO
ENSMUSG00000087368	BC065397	cDNA sequence BC065397 [Source:MGI Symbol;Acc:MGI:3584520]	58	29	34	57	103	104	61.3429	-1.06003	0.383799	-2.76193	0.00574601	0.190162	Down	NO
ENSMUSG00000115783	Bc1	brain cytoplasmic RNA 1 [Source:MGI Symbol;Acc:MGI:104905]	60	66	130	210	123	51	117.385	-0.674362	0.699637	-0.963874	0.335109	0.847117	Down	NO
ENSMUSG00000112657	BC106175	cDNA sequence BC106175 [Source:MGI Symbol;Acc:MGI:3628444]	6	5	13	2	15	10	8.30991	0.0311533	0.931012	0.0334618	0.973306	0.996683	Up	NO
ENSMUSG00000045231	BC106179	cDNA sequence BC106179 [Source:MGI Symbol;Acc:MGI:3702726]	66	36	23	22	48	53	38.8771	0.0885375	0.466957	0.189605	0.849619	0.978185	Up	NO
ENSMUSG00000094796	BC147527	cDNA sequence BC147527 [Source:MGI Symbol;Acc:MGI:4840510]	17	7	6	17	10	6	10.8558	-0.292861	0.842056	-0.347793	0.727996	0.956053	Down	NO
ENSMUSG00000002980	Bcam	basal cell adhesion molecule [Source:MGI Symbol;Acc:MGI:1929940]	1339	1742	2817	2576	990	2675	2076.05	-0.00245951	0.528371	-0.0046549	0.996286	0.998886	Down	NO
ENSMUSG00000004892	Bcan	brevican [Source:MGI Symbol;Acc:MGI:1096385]	448	286	270	459	758	624	462.828	-0.848024	0.302205	-2.80612	0.0050142	0.181218	Down	NO
ENSMUSG00000020650	Bcap29	B cell receptor associated protein 29 [Source:MGI Symbol;Acc:MGI:101917]	576	539	503	412	456	756	524.945	0.102133	0.223187	0.457612	0.647231	0.941925	Up	NO
ENSMUSG00000002015	Bcap31	B cell receptor associated protein 31 [Source:MGI Symbol;Acc:MGI:1350933]	2592	3461	3970	3146	2112	5141	3366.95	0.0833228	0.387915	0.214797	0.829926	0.974737	Up	NO
ENSMUSG00000031955	Bcar1	breast cancer anti-estrogen resistance 1 [Source:MGI Symbol;Acc:MGI:108091]	1322	1371	1319	1043	1149	1811	1306.66	0.111693	0.235483	0.474315	0.635275	0.939062	Up	NO
ENSMUSG00000028121	Bcar3	breast cancer anti-estrogen resistance 3 [Source:MGI Symbol;Acc:MGI:1352501]	1125	1213	976	690	1287	1617	1107.25	0.014838	0.246788	0.0601246	0.952056	0.993381	Up	NO
ENSMUSG00000005687	Bcas2	breast carcinoma amplified sequence 2 [Source:MGI Symbol;Acc:MGI:1915433]	641	527	295	226	425	586	425.78	0.345488	0.304488	1.13465	0.256521	0.802309	Up	NO
ENSMUSG00000059439	Bcas3	breast carcinoma amplified sequence 3 [Source:MGI Symbol;Acc:MGI:2385848]	548	421	249	193	347	551	361.482	0.277047	0.311239	0.890144	0.373388	0.857115	Up	NO
ENSMUSG00000030268	Bcat1	branched chain aminotransferase 1, cytosolic [Source:MGI Symbol;Acc:MGI:104861]	6911	8237	7878	7313	3649	11098	7415.15	0.166127	0.403616	0.411596	0.680636	0.94677	Up	NO
ENSMUSG00000030826	Bcat2	branched chain aminotransferase 2, mitochondrial [Source:MGI Symbol;Acc:MGI:1276534]	1822	2145	2395	1763	2187	3450	2238.4	-0.0718534	0.287548	-0.249883	0.802678	0.970122	Down	NO
ENSMUSG00000030983	Bccip	BRCA2 and CDKN1A interacting protein [Source:MGI Symbol;Acc:MGI:1913415]	858	699	893	688	711	1330	837.791	-0.0241802	0.277948	-0.0869954	0.930675	0.991101	Down	NO
ENSMUSG00000037525	Bcdin3d	BCDIN3 domain containing [Source:MGI Symbol;Acc:MGI:1922534]	294	286	253	435	544	562	389.913	-0.837383	0.264469	-3.16628	0.00154403	0.0998097	Down	NO
ENSMUSG00000027792	Bche	butyrylcholinesterase [Source:MGI Symbol;Acc:MGI:894278]	375	452	229	140	283	344	291.878	0.575061	0.324642	1.77137	0.0764992	0.593945	Up	NO
ENSMUSG00000060376	Bckdha	branched chain ketoacid dehydrogenase E1, alpha polypeptide [Source:MGI Symbol;Acc:MGI:107701]	2010	2739	2383	1765	2041	3347	2327.68	0.129771	0.280008	0.463456	0.643038	0.941165	Up	NO
ENSMUSG00000032263	Bckdhb	branched chain ketoacid dehydrogenase E1, beta polypeptide [Source:MGI Symbol;Acc:MGI:88137]	333	257	341	530	634	823	473.792	-1.00325	0.273954	-3.66213	0.000250128	0.0368291	Down	NO
ENSMUSG00000030802	Bckdk	branched chain ketoacid dehydrogenase kinase [Source:MGI Symbol;Acc:MGI:1276121]	1274	1333	870	804	940	1116	1037.88	0.327742	0.24957	1.31323	0.189106	0.766272	Up	NO
ENSMUSG00000028191	Bcl10	B cell leukemia/lymphoma 10 [Source:MGI Symbol;Acc:MGI:1337994]	890	698	598	406	567	876	646.096	0.349666	0.201749	1.73317	0.0830647	0.606033	Up	NO
ENSMUSG00000000861	Bcl11a	B cell CLL/lymphoma 11A (zinc finger protein) [Source:MGI Symbol;Acc:MGI:106190]	489	590	336	90	410	389	367.505	0.828847	0.455361	1.8202	0.0687289	0.573119	Up	NO
ENSMUSG00000048251	Bcl11b	B cell leukemia/lymphoma 11B [Source:MGI Symbol;Acc:MGI:1929913]	16	23	19	12	35	36	22.4511	-0.36327	0.546057	-0.665261	0.505883	0.907943	Down	NO
ENSMUSG00000057329	Bcl2	B cell leukemia/lymphoma 2 [Source:MGI Symbol;Acc:MGI:88138]	453	233	145	202	241	309	252.258	0.148511	0.368735	0.402759	0.687125	0.94899	Up	NO
ENSMUSG00000102037	Bcl2a1a	B cell leukemia/lymphoma 2 related protein A1a [Source:MGI Symbol;Acc:MGI:102687]	44	19	28	21	29	59	31.2051	-0.124471	0.4799	-0.259368	0.795351	0.969672	Down	NO
ENSMUSG00000089929	Bcl2a1b	B cell leukemia/lymphoma 2 related protein A1b [Source:MGI Symbol;Acc:MGI:1278326]	221	111	114	173	133	271	163.946	-0.325751	0.357994	-0.909935	0.362857	0.853999	Down	NO
ENSMUSG00000099974	Bcl2a1d	B cell leukemia/lymphoma 2 related protein A1d [Source:MGI Symbol;Acc:MGI:1278325]	133	60	67	94	93	165	97.3293	-0.377247	0.363856	-1.0368	0.299827	0.825773	Down	NO
ENSMUSG00000007659	Bcl2l1	BCL2-like 1 [Source:MGI Symbol;Acc:MGI:88139]	660	696	852	460	631	897	687.444	0.29318	0.289996	1.01098	0.312026	0.832879	Up	NO
ENSMUSG00000032191	Bcl2l10	Bcl2-like 10 [Source:MGI Symbol;Acc:MGI:1330841]	216	260	295	66	198	338	218.795	0.612869	0.441855	1.38704	0.165431	0.739108	Up	NO
ENSMUSG00000027381	Bcl2l11	BCL2-like 11 (apoptosis facilitator) [Source:MGI Symbol;Acc:MGI:1197519]	547	436	300	187	440	745	410.355	0.0725783	0.347633	0.208778	0.834621	0.975937	Up	NO
ENSMUSG00000003190	Bcl2l12	BCL2-like 12 (proline rich) [Source:MGI Symbol;Acc:MGI:1922986]	403	374	473	446	601	668	487.521	-0.362299	0.292339	-1.23931	0.215231	0.781073	Down	NO
ENSMUSG00000009112	Bcl2l13	BCL2-like 13 (apoptosis facilitator) [Source:MGI Symbol;Acc:MGI:2136959]	1532	1114	861	650	955	1473	1046.18	0.290099	0.225691	1.28538	0.19866	0.767869	Up	NO
ENSMUSG00000089682	Bcl2l2	BCL2-like 2 [Source:MGI Symbol;Acc:MGI:108052]	1296	1429	1260	1541	3046	2989	1858.66	-0.816803	0.275658	-2.96311	0.00304552	0.144163	Down	NO
ENSMUSG00000053175	Bcl3	B cell leukemia/lymphoma 3 [Source:MGI Symbol;Acc:MGI:88140]	564	192	182	305	246	369	298.853	-0.0118073	0.439682	-0.0268543	0.978576	0.99671	Down	NO
ENSMUSG00000022508	Bcl6	B cell leukemia/lymphoma 6 [Source:MGI Symbol;Acc:MGI:107187]	855	390	411	458	439	608	511.741	0.14466	0.334107	0.432975	0.665033	0.945873	Up	NO
ENSMUSG00000000317	Bcl6b	B cell CLL/lymphoma 6, member B [Source:MGI Symbol;Acc:MGI:1278332]	345	159	175	119	160	216	187.892	0.513226	0.321853	1.5946	0.110802	0.666631	Up	NO
ENSMUSG00000029438	Bcl7a	B cell CLL/lymphoma 7A [Source:MGI Symbol;Acc:MGI:1924295]	702	317	174	617	429	446	445.569	-0.45299	0.502316	-0.901803	0.367161	0.855831	Down	NO
ENSMUSG00000029681	Bcl7b	B cell CLL/lymphoma 7B [Source:MGI Symbol;Acc:MGI:1332238]	389	335	275	202	257	411	300.277	0.304717	0.216264	1.409	0.158834	0.731461	Up	NO
ENSMUSG00000030814	Bcl7c	B cell CLL/lymphoma 7C [Source:MGI Symbol;Acc:MGI:1332237]	915	860	1021	491	853	991	838.813	0.389928	0.275086	1.41747	0.156344	0.728837	Up	NO
ENSMUSG00000038256	Bcl9	B cell CLL/lymphoma 9 [Source:MGI Symbol;Acc:MGI:1924828]	1104	558	446	666	1066	1128	791.505	-0.413463	0.322097	-1.28366	0.199261	0.768158	Down	NO
ENSMUSG00000063382	Bcl9l	B cell CLL/lymphoma 9-like [Source:MGI Symbol;Acc:MGI:1933114]	1308	656	471	598	1081	857	798.114	-0.0654224	0.375351	-0.174297	0.861632	0.978185	Down	NO
ENSMUSG00000037608	Bclaf1	BCL2-associated transcription factor 1 [Source:MGI Symbol;Acc:MGI:1917580]	3117	2355	2235	2027	2940	3999	2672.84	-0.120647	0.185684	-0.649745	0.515857	0.911884	Down	NO
ENSMUSG00000044150	Bclaf3	Bclaf1 and Thrap3 family member 3 [Source:MGI Symbol;Acc:MGI:2685992]	293	188	59	74	157	166	146.451	0.475748	0.490884	0.969164	0.332463	0.847117	Up	NO
ENSMUSG00000032066	Bco2	beta-carotene oxygenase 2 [Source:MGI Symbol;Acc:MGI:2177469]	90	52	67	75	46	115	72.1409	-0.100928	0.418256	-0.241307	0.809317	0.97079	Down	NO
ENSMUSG00000040363	Bcor	BCL6 interacting corepressor [Source:MGI Symbol;Acc:MGI:1918708]	1226	823	525	566	1098	1033	841.388	-0.0252752	0.316812	-0.07978	0.936412	0.992258	Down	NO
ENSMUSG00000036959	Bcorl1	BCL6 co-repressor-like 1 [Source:MGI Symbol;Acc:MGI:2443910]	653	339	239	271	436	528	389.735	0.0379666	0.335396	0.113199	0.909872	0.987441	Up	NO
ENSMUSG00000009681	Bcr	BCR activator of RhoGEF and GTPase [Source:MGI Symbol;Acc:MGI:88141]	1642	1060	834	1012	965	1710	1156.16	-0.00522816	0.269641	-0.0193893	0.984531	0.997576	Down	NO
ENSMUSG00000026172	Bcs1l	BCS1-like (yeast) [Source:MGI Symbol;Acc:MGI:1914071]	297	248	232	245	279	393	274.982	-0.161134	0.227674	-0.707739	0.479107	0.895984	Down	NO
ENSMUSG00000046598	Bdh1	3-hydroxybutyrate dehydrogenase, type 1 [Source:MGI Symbol;Acc:MGI:1919161]	118	365	291	95	111	436	225.221	0.589426	0.575259	1.02463	0.305539	0.82758	Up	NO
ENSMUSG00000028167	Bdh2	3-hydroxybutyrate dehydrogenase, type 2 [Source:MGI Symbol;Acc:MGI:1917022]	85	188	110	77	139	135	120.824	0.238462	0.426613	0.558966	0.576185	0.926167	Up	NO
ENSMUSG00000048482	Bdnf	brain derived neurotrophic factor [Source:MGI Symbol;Acc:MGI:88145]	21	13	2	3	4	12	8.2963	1.02799	0.947665	1.08476	0.278026	0.815346	Up	NO
ENSMUSG00000049658	Bdp1	B double prime 1, subunit of RNA polymerase III transcription initiation factor IIIB [Source:MGI Symbol;Acc:MGI:1347077]	830	454	427	316	490	185	450.117	0.705653	0.486193	1.45138	0.146673	0.716014	Up	NO
ENSMUSG00000031872	Bean1	brain expressed, associated with Nedd4, 1 [Source:MGI Symbol;Acc:MGI:1929597]	723	691	250	746	546	1364	680.825	-0.614539	0.413724	-1.48539	0.137442	0.704577	Down	NO
ENSMUSG00000035086	Becn1	beclin 1, autophagy related [Source:MGI Symbol;Acc:MGI:1891828]	1400	1118	952	981	1134	1837	1190.17	-0.0962207	0.196492	-0.489693	0.624351	0.938149	Down	NO
ENSMUSG00000040867	Begain	brain-enriched guanylate kinase-associated [Source:MGI Symbol;Acc:MGI:3044626]	202	86	90	95	208	157	134.236	-0.260066	0.414284	-0.627749	0.530169	0.915733	Down	NO
ENSMUSG00000038214	Bend3	BEN domain containing 3 [Source:MGI Symbol;Acc:MGI:2677212]	306	191	180	108	157	224	186.723	0.558441	0.263491	2.11939	0.0340573	0.450588	Up	NO
ENSMUSG00000092060	Bend4	BEN domain containing 4 [Source:MGI Symbol;Acc:MGI:3648414]	264	156	91	40	188	196	144.284	0.38901	0.508087	0.765636	0.443893	0.884227	Up	NO
ENSMUSG00000028545	Bend5	BEN domain containing 5 [Source:MGI Symbol;Acc:MGI:1914871]	94	107	92	60	82	95	87.1795	0.395855	0.314201	1.25988	0.207714	0.776299	Up	NO
ENSMUSG00000042182	Bend6	BEN domain containing 6 [Source:MGI Symbol;Acc:MGI:2444572]	10	11	8	14	10	16	11.4266	-0.41884	0.656436	-0.638051	0.523441	0.91411	Down	NO
ENSMUSG00000048186	Bend7	BEN domain containing 7 [Source:MGI Symbol;Acc:MGI:2443100]	171	109	36	29	90	171	90.8925	0.278312	0.573219	0.485525	0.627304	0.938533	Up	NO
ENSMUSG00000037418	Best1	bestrophin 1 [Source:MGI Symbol;Acc:MGI:1346332]	35	69	64	73	70	83	66.3418	-0.348283	0.465626	-0.747988	0.454467	0.887699	Down	NO
ENSMUSG00000032757	Bet1	Bet1 golgi vesicular membrane trafficking protein [Source:MGI Symbol;Acc:MGI:1343104]	713	612	580	402	530	844	592.097	0.220533	0.20522	1.07461	0.282548	0.8174	Up	NO
ENSMUSG00000025484	Bet1l	Bet1 golgi vesicular membrane trafficking protein like [Source:MGI Symbol;Acc:MGI:1913128]	703	598	444	480	439	803	559.096	0.0920753	0.253395	0.363367	0.71633	0.952995	Up	NO
ENSMUSG00000050071	Bex1	brain expressed X-linked 1 [Source:MGI Symbol;Acc:MGI:1328321]	364	415	389	329	380	500	390.943	0.0412625	0.266552	0.154801	0.876978	0.979967	Up	NO
ENSMUSG00000042750	Bex2	brain expressed X-linked 2 [Source:MGI Symbol;Acc:MGI:1338017]	93	99	85	19	47	70	66.6661	1.19975	0.387381	3.09709	0.00195432	0.114563		YES
ENSMUSG00000046432	Bex3	brain expressed X-linked 3 [Source:MGI Symbol;Acc:MGI:1338016]	970	1414	1076	478	821	1054	950.171	0.698325	0.294718	2.36947	0.0178136	0.337228	Up	NO
ENSMUSG00000047844	Bex4	brain expressed X-linked 4 [Source:MGI Symbol;Acc:MGI:3606746]	2190	2833	2735	748	2238	2616	2162.27	0.666639	0.37986	1.75496	0.0792659	0.597374	Up	NO
ENSMUSG00000022684	Bfar	bifunctional apoptosis regulator [Source:MGI Symbol;Acc:MGI:1914368]	1059	917	770	678	1008	1390	932.713	-0.0589881	0.189307	-0.311601	0.755344	0.961332	Down	NO
ENSMUSG00000027420	Bfsp1	beaded filament structural protein 1, in lens-CP94 [Source:MGI Symbol;Acc:MGI:101770]	42	27	17	12	33	34	25.8887	0.208511	0.517135	0.403204	0.686798	0.948962	Up	NO
ENSMUSG00000031375	Bgn	biglycan [Source:MGI Symbol;Acc:MGI:88158]	9879	5327	3920	4730	7564	10124	6534.71	-0.166964	0.303579	-0.549986	0.582329	0.928248	Down	NO
ENSMUSG00000072964	Bhlhb9	basic helix-loop-helix domain containing, class B9 [Source:MGI Symbol;Acc:MGI:1917487]	287	151	436	123	185	174	229.474	0.969361	0.471772	2.05472	0.0399058	0.480101	Up	NO
ENSMUSG00000025128	Bhlhe22	basic helix-loop-helix family, member e22 [Source:MGI Symbol;Acc:MGI:1930001]	35	27	7	22	8	19	19.2801	0.419097	0.734739	0.570402	0.568405	0.924566	Up	NO
ENSMUSG00000030103	Bhlhe40	basic helix-loop-helix family, member e40 [Source:MGI Symbol;Acc:MGI:1097714]	2235	1258	341	569	1407	1175	1090.79	0.281909	0.534427	0.527497	0.597848	0.932134	Up	NO
ENSMUSG00000030256	Bhlhe41	basic helix-loop-helix family, member e41 [Source:MGI Symbol;Acc:MGI:1930704]	384	485	424	970	333	1116	617.103	-0.853948	0.481098	-1.775	0.0758985	0.591636	Down	NO
ENSMUSG00000074768	Bhmt	betaine-homocysteine methyltransferase [Source:MGI Symbol;Acc:MGI:1339972]	9	518	2016	420	8	542	640.13	1.62735	1.87651	0.867222	0.38582	0.859773	Up	NO
ENSMUSG00000014329	Bicc1	BicC family RNA binding protein 1 [Source:MGI Symbol;Acc:MGI:1933388]	1790	881	365	635	941	693	850.284	0.347517	0.483465	0.718804	0.472261	0.894123	Up	NO
ENSMUSG00000003452	Bicd1	BICD cargo adaptor 1 [Source:MGI Symbol;Acc:MGI:1101760]	564	337	308	161	531	658	396.746	-0.0100882	0.392555	-0.0256989	0.979498	0.997038	Down	NO
ENSMUSG00000037933	Bicd2	BICD cargo adaptor 2 [Source:MGI Symbol;Acc:MGI:1924145]	1245	908	657	1006	876	1479	996.337	-0.22132	0.277184	-0.798457	0.424605	0.875519	Down	NO
ENSMUSG00000041609	Bicdl1	BICD family like cargo adaptor 1 [Source:MGI Symbol;Acc:MGI:1922915]	262	240	524	487	192	530	380.611	-0.14742	0.546597	-0.269705	0.787387	0.967437	Down	NO
ENSMUSG00000043782	Bicdl2	BICD family like cargo adaptor 2 [Source:MGI Symbol;Acc:MGI:2388267]	6	9	16	13	9	12	11.2358	-0.051677	0.769716	-0.0671377	0.946472	0.9931	Down	NO
ENSMUSG00000070808	Bicra	BRD4 interacting chromatin remodeling complex associated protein [Source:MGI Symbol;Acc:MGI:2154263]	774	658	489	640	548	797	640.49	-0.0232094	0.279253	-0.0831124	0.933762	0.992089	Down	NO
ENSMUSG00000036568	Bicral	BRD4 interacting chromatin remodeling complex associated protein like [Source:MGI Symbol;Acc:MGI:2673855]	958	704	394	783	1053	1243	822.025	-0.553935	0.295928	-1.87186	0.0612267	0.549141	Down	NO
ENSMUSG00000004446	Bid	BH3 interacting domain death agonist [Source:MGI Symbol;Acc:MGI:108093]	212	152	81	76	180	207	142.09	0.0308388	0.381635	0.080807	0.935595	0.992161	Up	NO
ENSMUSG00000016758	Bik	BCL2-interacting killer [Source:MGI Symbol;Acc:MGI:1206591]	51	46	63	52	57	77	57.1095	-0.118955	0.385047	-0.308937	0.75737	0.961671	Down	NO
ENSMUSG00000024381	Bin1	bridging integrator 1 [Source:MGI Symbol;Acc:MGI:108092]	1002	985	762	565	884	1223	869.914	0.156572	0.20841	0.751268	0.452491	0.887571	Up	NO
ENSMUSG00000098112	Bin2	bridging integrator 2 [Source:MGI Symbol;Acc:MGI:3611448]	184	94	118	130	144	198	140.451	-0.199786	0.317145	-0.629953	0.528725	0.914984	Down	NO
ENSMUSG00000022089	Bin3	bridging integrator 3 [Source:MGI Symbol;Acc:MGI:1929883]	652	591	486	380	473	751	536.432	0.213769	0.201339	1.06174	0.288355	0.819151	Up	NO
ENSMUSG00000057367	Birc2	baculoviral IAP repeat-containing 2 [Source:MGI Symbol;Acc:MGI:1197009]	1361	1007	1110	1439	1407	1945	1354.7	-0.409014	0.254837	-1.605	0.108493	0.661415	Down	NO
ENSMUSG00000032000	Birc3	baculoviral IAP repeat-containing 3 [Source:MGI Symbol;Acc:MGI:1197007]	413	303	208	268	366	425	319.179	-0.154163	0.264428	-0.583005	0.55989	0.92364	Down	NO
ENSMUSG00000017716	Birc5	baculoviral IAP repeat-containing 5 [Source:MGI Symbol;Acc:MGI:1203517]	362	257	323	99	387	388	288.696	0.278168	0.422597	0.658235	0.510387	0.910748	Up	NO
ENSMUSG00000024073	Birc6	baculoviral IAP repeat-containing 6 [Source:MGI Symbol;Acc:MGI:1276108]	3400	2542	2067	1917	2909	4637	2756.87	-0.123243	0.218624	-0.563722	0.572944	0.925792	Down	NO
ENSMUSG00000041684	Bivm	basic, immunoglobulin-like variable motif containing [Source:MGI Symbol;Acc:MGI:2179809]	543	412	374	272	463	640	430.453	0.0673308	0.228957	0.294077	0.768699	0.96366	Up	NO
ENSMUSG00000067787	Blcap	bladder cancer associated protein [Source:MGI Symbol;Acc:MGI:1858907]	1072	720	519	463	676	981	702.941	0.204893	0.253883	0.807038	0.419645	0.874896	Up	NO
ENSMUSG00000014453	Blk	B lymphoid kinase [Source:MGI Symbol;Acc:MGI:88169]	14	30	13	45	41	72	34.5861	-1.37817	0.510011	-2.70223	0.00688763	0.207831		YES
ENSMUSG00000030528	Blm	Bloom syndrome, RecQ like helicase [Source:MGI Symbol;Acc:MGI:1328362]	198	144	148	92	220	221	163.565	-0.00981591	0.321939	-0.03049	0.975676	0.996683	Down	NO
ENSMUSG00000020840	Blmh	bleomycin hydrolase [Source:MGI Symbol;Acc:MGI:1345186]	1683	1262	955	568	1125	1591	1134.75	0.3733	0.268617	1.38971	0.164616	0.738217	Up	NO
ENSMUSG00000061132	Blnk	B cell linker [Source:MGI Symbol;Acc:MGI:96878]	230	70	59	110	100	221	122.481	-0.232459	0.493399	-0.471138	0.637542	0.939646	Down	NO
ENSMUSG00000090247	Bloc1s1	biogenesis of lysosomal organelles complex-1, subunit 1 [Source:MGI Symbol;Acc:MGI:1195276]	819	1340	2103	1537	946	1841	1461.76	0.0956634	0.492584	0.194207	0.846014	0.978009	Up	NO
ENSMUSG00000057506	Bloc1s2	biogenesis of lysosomal organelles complex-1, subunit 2 [Source:MGI Symbol;Acc:MGI:1920939]	277	245	292	183	224	344	255.04	0.238526	0.268863	0.887166	0.37499	0.857214	Up	NO
ENSMUSG00000057667	Bloc1s3	biogenesis of lysosomal organelles complex-1, subunit 3 [Source:MGI Symbol;Acc:MGI:2678952]	507	432	230	178	283	472	330.783	0.438449	0.31074	1.41098	0.15825	0.731067	Up	NO
ENSMUSG00000060708	Bloc1s4	biogenesis of lysosomal organelles complex-1, subunit 4, cappuccino [Source:MGI Symbol;Acc:MGI:1929230]	478	494	390	344	290	587	419.405	0.25388	0.279029	0.909867	0.362893	0.853999	Up	NO
ENSMUSG00000038982	Bloc1s5	biogenesis of lysosomal organelles complex-1, subunit 5, muted [Source:MGI Symbol;Acc:MGI:2178598]	581	544	356	329	514	703	482.84	0.0372109	0.234215	0.158875	0.873768	0.979228	Up	NO
ENSMUSG00000005804	Bloc1s6	biogenesis of lysosomal organelles complex-1, subunit 6, pallidin [Source:MGI Symbol;Acc:MGI:1927580]	232	383	261	255	293	160	271.563	0.282836	0.468528	0.60367	0.546063	0.919387	Up	NO
ENSMUSG00000001999	Blvra	biliverdin reductase A [Source:MGI Symbol;Acc:MGI:88170]	522	411	403	322	362	652	428.768	0.113614	0.228881	0.496388	0.619621	0.93736	Up	NO
ENSMUSG00000040466	Blvrb	biliverdin reductase B (flavin reductase (NADPH)) [Source:MGI Symbol;Acc:MGI:2385271]	662	634	704	557	680	1268	720.743	-0.168972	0.265889	-0.635496	0.525105	0.91411	Down	NO
ENSMUSG00000026577	Blzf1	basic leucine zipper nuclear factor 1 [Source:MGI Symbol;Acc:MGI:1201607]	504	343	324	268	354	644	385.147	0.0103063	0.248162	0.0415305	0.966873	0.995475	Up	NO
ENSMUSG00000040093	Bmf	BCL2 modifying factor [Source:MGI Symbol;Acc:MGI:2176433]	805	666	601	606	410	632	618.922	0.336452	0.333238	1.00965	0.312664	0.833262	Up	NO
ENSMUSG00000026739	Bmi1	Bmi1 polycomb ring finger oncogene [Source:MGI Symbol;Acc:MGI:88174]	1530	932	701	822	980	1612	1041.86	-0.0421414	0.269741	-0.156229	0.875852	0.97959	Down	NO
ENSMUSG00000022098	Bmp1	bone morphogenetic protein 1 [Source:MGI Symbol;Acc:MGI:88176]	3588	2148	1897	2190	3851	4124	2838.75	-0.352456	0.26555	-1.32727	0.184421	0.762178	Down	NO
ENSMUSG00000023279	Bmp15	bone morphogenetic protein 15 [Source:MGI Symbol;Acc:MGI:1316745]	380	209	241	60	180	293	213.54	0.827225	0.413241	2.0018	0.0453065	0.50486	Up	NO
ENSMUSG00000027358	Bmp2	bone morphogenetic protein 2 [Source:MGI Symbol;Acc:MGI:88177]	1063	1223	597	335	805	1330	835.468	0.398508	0.374674	1.06361	0.287504	0.819151	Up	NO
ENSMUSG00000034663	Bmp2k	BMP2 inducible kinase [Source:MGI Symbol;Acc:MGI:2155456]	1181	854	681	601	883	1156	857.462	0.118586	0.214896	0.551829	0.581065	0.92803	Up	NO
ENSMUSG00000029335	Bmp3	bone morphogenetic protein 3 [Source:MGI Symbol;Acc:MGI:88179]	1040	934	367	128	843	874	646.125	0.4958	0.558608	0.887564	0.374775	0.857214	Up	NO
ENSMUSG00000021835	Bmp4	bone morphogenetic protein 4 [Source:MGI Symbol;Acc:MGI:88180]	286	197	103	227	277	331	228.046	-0.499687	0.342868	-1.45737	0.145013	0.713743	Down	NO
ENSMUSG00000032179	Bmp5	bone morphogenetic protein 5 [Source:MGI Symbol;Acc:MGI:88181]	4	21	1	0	19	25	10.3353	-0.494598	1.33734	-0.369837	0.711504	0.95152	Down	NO
ENSMUSG00000039004	Bmp6	bone morphogenetic protein 6 [Source:MGI Symbol;Acc:MGI:88182]	805	551	354	604	361	919	576.022	-0.105455	0.378589	-0.278547	0.780592	0.966429	Down	NO
ENSMUSG00000008999	Bmp7	bone morphogenetic protein 7 [Source:MGI Symbol;Acc:MGI:103302]	202	178	217	294	159	193	214.475	-0.153092	0.463602	-0.330222	0.741232	0.959806	Down	NO
ENSMUSG00000031963	Bmper	BMP-binding endothelial regulator [Source:MGI Symbol;Acc:MGI:1920480]	262	320	99	163	73	139	174.756	0.800414	0.528108	1.51563	0.129614	0.69488	Up	NO
ENSMUSG00000021796	Bmpr1a	bone morphogenetic protein receptor, type 1A [Source:MGI Symbol;Acc:MGI:1338938]	3054	2267	1589	1180	1561	2582	1945.54	0.471111	0.236678	1.99051	0.0465343	0.506845	Up	NO
ENSMUSG00000052430	Bmpr1b	bone morphogenetic protein receptor, type 1B [Source:MGI Symbol;Acc:MGI:107191]	2343	1818	1397	126	2479	3593	1767.31	0.102884	0.720748	0.142747	0.88649	0.982345	Up	NO
ENSMUSG00000067336	Bmpr2	bone morphogenetic protein receptor, type II (serine/threonine kinase) [Source:MGI Symbol;Acc:MGI:1095407]	9517	7533	4344	2414	7072	8738	6188.07	0.363679	0.369871	0.983259	0.32548	0.841728	Up	NO
ENSMUSG00000030138	Bms1	BMS1, ribosome biogenesis factor [Source:MGI Symbol;Acc:MGI:2446132]	1194	904	762	607	1148	1489	967.129	-0.067095	0.240206	-0.279323	0.779997	0.966429	Down	NO
ENSMUSG00000042742	Bmt2	base methyltransferase of 25S rRNA 2 [Source:MGI Symbol;Acc:MGI:2141466]	553	380	277	222	296	572	361.203	0.268037	0.285137	0.94003	0.347202	0.849547	Up	NO
ENSMUSG00000031377	Bmx	BMX non-receptor tyrosine kinase [Source:MGI Symbol;Acc:MGI:1101778]	38	17	23	21	19	35	24.6001	0.126667	0.500757	0.25295	0.800307	0.969978	Up	NO
ENSMUSG00000049086	Bmyc	brain expressed myelocytomatosis oncogene [Source:MGI Symbol;Acc:MGI:88184]	1037	1293	1506	1245	1565	2133	1439.43	-0.234776	0.311471	-0.753765	0.45099	0.887469	Down	NO
ENSMUSG00000025105	Bnc1	basonuclin 1 [Source:MGI Symbol;Acc:MGI:1097164]	95	57	39	75	45	71	62.935	-0.0418182	0.464507	-0.090027	0.928266	0.991064	Down	NO
ENSMUSG00000028487	Bnc2	basonuclin 2 [Source:MGI Symbol;Acc:MGI:2443805]	107	84	77	89	314	89	125.944	-0.868416	0.562474	-1.54392	0.122607	0.686314	Down	NO
ENSMUSG00000024191	Bnip1	BCL2/adenovirus E1B interacting protein 1 [Source:MGI Symbol;Acc:MGI:109328]	330	353	367	280	499	564	387.517	-0.227956	0.281385	-0.810122	0.41787	0.874896	Down	NO
ENSMUSG00000011958	Bnip2	BCL2/adenovirus E1B interacting protein 2 [Source:MGI Symbol;Acc:MGI:109327]	1193	1058	718	635	1133	1651	1006.88	-0.0796644	0.25003	-0.31862	0.750015	0.960273	Down	NO
ENSMUSG00000078566	Bnip3	BCL2/adenovirus E1B interacting protein 3 [Source:MGI Symbol;Acc:MGI:109326]	1531	1881	2021	1714	1890	2723	1935	-0.105821	0.295692	-0.357877	0.720435	0.953356	Down	NO
ENSMUSG00000022051	Bnip3l	BCL2/adenovirus E1B interacting protein 3-like [Source:MGI Symbol;Acc:MGI:1332659]	2562	1956	1630	1148	1577	2398	1804.99	0.36292	0.193192	1.87855	0.0603064	0.546317	Up	NO
ENSMUSG00000073198	Bnip3l-ps	BCL2/adenovirus E1B interacting protein 3-like, pseudogene [Source:MGI Symbol;Acc:MGI:3642435]	764	581	370	297	499	693	507.326	0.296894	0.270446	1.09779	0.272295	0.812974	Up	NO
ENSMUSG00000022687	Boc	biregional cell adhesion molecule-related/down-regulated by oncogenes (Cdon) binding protein [Source:MGI Symbol;Acc:MGI:2151153]	1000	741	499	638	1081	1100	810.973	-0.283186	0.271777	-1.04198	0.297422	0.823974	Down	NO
ENSMUSG00000044502	Bod1	biorientation of chromosomes in cell division 1 [Source:MGI Symbol;Acc:MGI:1916806]	1197	1165	1065	708	874	1388	1036.44	0.323926	0.208216	1.55572	0.119775	0.681938	Up	NO
ENSMUSG00000061755	Bod1l	biorientation of chromosomes in cell division 1-like [Source:MGI Symbol;Acc:MGI:2444804]	1436	968	597	626	1058	1241	940.762	0.0932527	0.294738	0.316392	0.751705	0.96035	Up	NO
ENSMUSG00000026278	Bok	BCL2-related ovarian killer [Source:MGI Symbol;Acc:MGI:1858494]	1139	825	768	384	328	1033	710.624	0.807862	0.34349	2.35192	0.0186767	0.341769	Up	NO
ENSMUSG00000015943	Bola1	bolA-like 1 (E. coli) [Source:MGI Symbol;Acc:MGI:1916418]	398	525	899	568	63	763	545.308	0.523408	0.729798	0.717195	0.473254	0.89462	Up	NO
ENSMUSG00000047721	Bola2	bolA-like 2 (E. coli) [Source:MGI Symbol;Acc:MGI:1913412]	611	862	1684	1120	894	1913	1177.59	-0.128673	0.490496	-0.262332	0.793065	0.968984	Down	NO
ENSMUSG00000045160	Bola3	bolA-like 3 (E. coli) [Source:MGI Symbol;Acc:MGI:1925903]	433	417	496	375	381	519	434.57	0.161727	0.294893	0.548425	0.5834	0.928361	Up	NO
ENSMUSG00000022557	Bop1	block of proliferation 1 [Source:MGI Symbol;Acc:MGI:1334460]	890	614	656	493	620	972	682.234	0.153516	0.217768	0.70495	0.480841	0.895984	Up	NO
ENSMUSG00000022070	Bora	bora, aurora kinase A activator [Source:MGI Symbol;Acc:MGI:1924994]	260	217	309	168	410	446	290.293	-0.219223	0.359362	-0.610033	0.54184	0.919077	Down	NO
ENSMUSG00000042992	Borcs5	BLOC-1 related complex subunit 5 [Source:MGI Symbol;Acc:MGI:1915024]	149	414	539	408	276	614	402.974	-0.0686579	0.547278	-0.125453	0.900165	0.986309	Down	NO
ENSMUSG00000045176	Borcs6	BLOC-1 related complex subunit 6 [Source:MGI Symbol;Acc:MGI:1919173]	418	506	431	246	262	548	390.247	0.512289	0.291466	1.75763	0.0788107	0.597374	Up	NO
ENSMUSG00000062376	Borcs7	BLOC-1 related complex subunit 7 [Source:MGI Symbol;Acc:MGI:1913689]	340	355	400	272	431	621	389.463	-0.119818	0.282187	-0.424605	0.671124	0.946311	Down	NO
ENSMUSG00000002345	Borcs8	BLOC-1 related complex subunit 8 [Source:MGI Symbol;Acc:MGI:1919618]	433	420	435	294	356	583	408.685	0.190835	0.244984	0.778971	0.435997	0.880988	Up	NO
ENSMUSG00000038871	Bpgm	2,3-bisphosphoglycerate mutase [Source:MGI Symbol;Acc:MGI:1098242]	647	485	528	299	480	554	486.515	0.411243	0.235192	1.74854	0.0803704	0.600023	Up	NO
ENSMUSG00000038286	Bphl	biphenyl hydrolase-like (serine hydrolase, breast epithelial mucin-associated antigen) [Source:MGI Symbol;Acc:MGI:1915271]	593	860	638	499	552	836	652.145	0.255224	0.289532	0.881505	0.378045	0.857214	Up	NO
ENSMUSG00000042459	Bpifa2	BPI fold containing family A, member 2 [Source:MGI Symbol;Acc:MGI:97787]	14	17	9	38	8	25	19.1938	-0.89992	0.761733	-1.18141	0.237439	0.796249	Down	NO
ENSMUSG00000027485	Bpifb1	BPI fold containing family B, member 1 [Source:MGI Symbol;Acc:MGI:2137431]	40	38	37	49	96	53	52.0436	-0.750332	0.464071	-1.61685	0.105911	0.656096	Down	NO
ENSMUSG00000074665	Bpifb4	BPI fold containing family B, member 4 [Source:MGI Symbol;Acc:MGI:2685852]	910	1758	867	1697	1528	2476	1507.64	-0.610799	0.372904	-1.63795	0.101431	0.647261	Down	NO
ENSMUSG00000038572	Bpifb5	BPI fold containing family B, member 5 [Source:MGI Symbol;Acc:MGI:2385160]	1174	542	206	156	644	517	499.569	0.582892	0.567097	1.02785	0.304019	0.82758	Up	NO
ENSMUSG00000068009	Bpifb6	BPI fold containing family B, member 6 [Source:MGI Symbol;Acc:MGI:2684965]	9	1487	1567	1391	18	1065	991.35	0.371858	1.87464	0.198363	0.842761	0.977344	Up	NO
ENSMUSG00000050108	Bpifc	BPI fold containing family C [Source:MGI Symbol;Acc:MGI:3026884]	4	3	22	5	0	25	9.39139	0.397694	1.33366	0.298197	0.765553	0.96366	Up	NO
ENSMUSG00000026617	Bpnt1	bisphosphate 3'-nucleotidase 1 [Source:MGI Symbol;Acc:MGI:1338800]	658	454	125	156	288	445	328.355	0.550412	0.488104	1.12765	0.259466	0.803042	Up	NO
ENSMUSG00000040481	Bptf	bromodomain PHD finger transcription factor [Source:MGI Symbol;Acc:MGI:2444008]	1981	954	689	772	1102	1287	1078.91	0.212783	0.342825	0.620675	0.534814	0.917117	Up	NO
ENSMUSG00000002413	Braf	Braf transforming gene [Source:MGI Symbol;Acc:MGI:88190]	1041	780	438	479	879	993	730.981	0.00593387	0.305683	0.0194118	0.984513	0.997576	Up	NO
ENSMUSG00000029458	Brap	BRCA1 associated protein [Source:MGI Symbol;Acc:MGI:1919649]	1229	1132	1072	930	1115	1720	1163.69	-0.0261235	0.202674	-0.128894	0.897441	0.985166	Down	NO
ENSMUSG00000000148	Brat1	BRCA1-associated ATM activator 1 [Source:MGI Symbol;Acc:MGI:1891679]	620	600	459	494	612	990	603.707	-0.212053	0.208596	-1.01657	0.309356	0.830727	Down	NO
ENSMUSG00000017146	Brca1	breast cancer 1, early onset [Source:MGI Symbol;Acc:MGI:104537]	256	153	151	34	224	195	158.859	0.456199	0.530664	0.859675	0.389968	0.862495	Up	NO
ENSMUSG00000041147	Brca2	breast cancer 2, early onset [Source:MGI Symbol;Acc:MGI:109337]	401	323	188	153	448	451	308.151	-0.102627	0.374574	-0.273984	0.784097	0.966947	Down	NO
ENSMUSG00000031201	Brcc3	BRCA1/BRCA2-containing complex, subunit 3 [Source:MGI Symbol;Acc:MGI:2389572]	338	306	284	288	307	792	361.238	-0.405397	0.310262	-1.30663	0.191338	0.766272	Down	NO
ENSMUSG00000022387	Brd1	bromodomain containing 1 [Source:MGI Symbol;Acc:MGI:1924161]	2207	2239	1843	1718	2320	3123	2175.07	-0.0884726	0.194934	-0.453858	0.649931	0.942825	Down	NO
ENSMUSG00000024335	Brd2	bromodomain containing 2 [Source:MGI Symbol;Acc:MGI:99495]	3812	2612	1920	1609	2534	3493	2536.62	0.212623	0.242585	0.87649	0.380764	0.8578	Up	NO
ENSMUSG00000026918	Brd3	bromodomain containing 3 [Source:MGI Symbol;Acc:MGI:1914632]	1925	1995	1799	1285	1690	3009	1873.32	0.0839802	0.233788	0.359215	0.719434	0.9533	Up	NO
ENSMUSG00000109946	Brd3os	bromodomain containing 3, opposite strand [Source:MGI Symbol;Acc:MGI:106557]	288	213	252	311	242	437	285.242	-0.32689	0.312132	-1.04728	0.294969	0.821942	Down	NO
ENSMUSG00000024002	Brd4	bromodomain containing 4 [Source:MGI Symbol;Acc:MGI:1888520]	2864	1949	2035	1890	2700	3581	2410.95	-0.164631	0.20509	-0.802727	0.422133	0.875048	Down	NO
ENSMUSG00000031660	Brd7	bromodomain containing 7 [Source:MGI Symbol;Acc:MGI:1349766]	1398	1294	1342	928	1448	1969	1351.2	0.0223164	0.224651	0.0993377	0.92087	0.990381	Up	NO
ENSMUSG00000003778	Brd8	bromodomain containing 8 [Source:MGI Symbol;Acc:MGI:1925906]	1186	900	936	802	1410	1626	1101.11	-0.241326	0.230125	-1.04867	0.294329	0.821909	Down	NO
ENSMUSG00000049357	Brd8dc	BRD8 domain containing [Source:MGI Symbol;Acc:MGI:3045347]	3	7	27	14	18	29	16.2967	-0.46875	0.873178	-0.536832	0.591384	0.92964	Down	NO
ENSMUSG00000057649	Brd9	bromodomain containing 9 [Source:MGI Symbol;Acc:MGI:2145317]	1081	861	1228	1213	1653	2321	1347.62	-0.579974	0.280658	-2.06648	0.0387832	0.474408	Down	NO
ENSMUSG00000029279	Brdt	bromodomain, testis-specific [Source:MGI Symbol;Acc:MGI:1891374]	118	78	96	70	123	115	97.7438	-0.00156559	0.333582	-0.00469327	0.996255	0.998886	Down	NO
ENSMUSG00000011158	Brf1	BRF1, RNA polymerase III transcription initiation factor 90 kDa subunit [Source:MGI Symbol;Acc:MGI:1919558]	931	769	712	803	1114	1273	909.312	-0.3333	0.209539	-1.59064	0.111691	0.668196	Down	NO
ENSMUSG00000031487	Brf2	BRF2, RNA polymerase III transcription initiation factor 50kDa subunit [Source:MGI Symbol;Acc:MGI:1913903]	273	191	147	109	203	311	193.425	0.0961355	0.298039	0.322561	0.747028	0.960172	Up	NO
ENSMUSG00000047843	Bri3	brain protein I3 [Source:MGI Symbol;Acc:MGI:1933174]	1604	2273	2727	1773	1573	2947	2136.88	0.2123	0.368736	0.57575	0.564784	0.92364	Up	NO
ENSMUSG00000037905	Bri3bp	Bri3 binding protein [Source:MGI Symbol;Acc:MGI:1924059]	1042	969	926	590	811	1418	921.237	0.206745	0.229587	0.900508	0.36785	0.855831	Up	NO
ENSMUSG00000004031	Brinp2	bone morphogenic protein/retinoic acid inducible neural-specific 2 [Source:MGI Symbol;Acc:MGI:2443333]	322	56	33	46	185	77	111.321	0.328804	0.76489	0.429871	0.66729	0.946311	Up	NO
ENSMUSG00000034329	Brip1	BRCA1 interacting protein C-terminal helicase 1 [Source:MGI Symbol;Acc:MGI:2442836]	125	65	83	36	118	99	83.8587	0.214289	0.439238	0.487866	0.625645	0.938197	Up	NO
ENSMUSG00000085208	Brip1os	BRCA1 interacting protein C-terminal helicase 1, opposite strand [Source:MGI Symbol;Acc:MGI:1921288]	1248	949	880	606	927	1308	948.036	0.223982	0.200063	1.11956	0.262901	0.804787	Up	NO
ENSMUSG00000022247	Brix1	BRX1, biogenesis of ribosomes [Source:MGI Symbol;Acc:MGI:1915082]	826	630	699	462	740	1052	706.394	0.064453	0.231143	0.278844	0.780364	0.966429	Up	NO
ENSMUSG00000033940	Brk1	BRICK1, SCAR/WAVE actin-nucleating complex subunit [Source:MGI Symbol;Acc:MGI:1915406]	2558	3356	3679	2370	2321	4242	3046.78	0.245052	0.324512	0.75514	0.450165	0.887252	Up	NO
ENSMUSG00000080268	Brms1	breast cancer metastasis-suppressor 1 [Source:MGI Symbol;Acc:MGI:2388804]	275	274	241	172	113	560	254.149	0.125851	0.455981	0.276001	0.782547	0.966691	Up	NO
ENSMUSG00000012076	Brms1l	breast cancer metastasis-suppressor 1-like [Source:MGI Symbol;Acc:MGI:1196337]	938	653	549	498	781	1156	723.618	-0.0805255	0.230007	-0.3501	0.726264	0.955652	Down	NO
ENSMUSG00000046836	Brox	BRO1 domain and CAAX motif containing [Source:MGI Symbol;Acc:MGI:1918928]	1136	915	885	455	182	1574	802.839	0.647226	0.550334	1.17606	0.239571	0.796249	Up	NO
ENSMUSG00000001632	Brpf1	bromodomain and PHD finger containing, 1 [Source:MGI Symbol;Acc:MGI:1926033]	806	676	703	839	1026	1279	868.158	-0.449442	0.223481	-2.0111	0.0443152	0.501001	Down	NO
ENSMUSG00000063952	Brpf3	bromodomain and PHD finger containing, 3 [Source:MGI Symbol;Acc:MGI:2146836]	641	391	244	372	777	822	510.07	-0.568197	0.342189	-1.66048	0.0968179	0.637124	Down	NO
ENSMUSG00000035390	Brsk1	BR serine/threonine kinase 1 [Source:MGI Symbol;Acc:MGI:2685946]	281	288	271	215	545	530	340.064	-0.485005	0.326941	-1.48346	0.137951	0.704992	Down	NO
ENSMUSG00000053046	Brsk2	BR serine/threonine kinase 2 [Source:MGI Symbol;Acc:MGI:1923020]	9	8	9	3	20	11	9.61741	-0.263071	0.819439	-0.321039	0.748181	0.960273	Down	NO
ENSMUSG00000022914	Brwd1	bromodomain and WD repeat domain containing 1 [Source:MGI Symbol;Acc:MGI:1890651]	2118	1428	1289	1866	2312	3165	1953.02	-0.538712	0.21031	-2.56151	0.0104217	0.262224	Down	NO
ENSMUSG00000063663	Brwd3	bromodomain and WD repeat domain containing 3 [Source:MGI Symbol;Acc:MGI:3029414]	482	318	206	169	311	409	298.561	0.263682	0.310438	0.849388	0.395665	0.864676	Up	NO
ENSMUSG00000071657	Bscl2	Berardinelli-Seip congenital lipodystrophy 2 (seipin) [Source:MGI Symbol;Acc:MGI:1298392]	1064	879	976	917	859	1610	1020.97	-0.107162	0.25938	-0.413145	0.679501	0.946549	Down	NO
ENSMUSG00000040859	Bsdc1	BSD domain containing 1 [Source:MGI Symbol;Acc:MGI:1913466]	1338	1295	1171	975	1214	2048	1290.42	-0.0279776	0.211295	-0.13241	0.89466	0.984219	Down	NO
ENSMUSG00000023175	Bsg	basigin [Source:MGI Symbol;Acc:MGI:88208]	6041	6177	4206	3122	4301	6379	4862.13	0.355976	0.207025	1.71948	0.0855269	0.610709	Up	NO
ENSMUSG00000032589	Bsn	bassoon [Source:MGI Symbol;Acc:MGI:1277955]	219	187	196	407	119	254	239.647	-0.448034	0.54437	-0.823032	0.41049	0.870936	Down	NO
ENSMUSG00000028392	Bspry	B-box and SPRY domain containing [Source:MGI Symbol;Acc:MGI:2177191]	39	46	47	51	27	52	44.2136	0.0666264	0.490755	0.135763	0.892009	0.983555	Up	NO
ENSMUSG00000029082	Bst1	bone marrow stromal cell antigen 1 [Source:MGI Symbol;Acc:MGI:105370]	49	24	12	26	33	82	34.0574	-0.620237	0.550811	-1.12604	0.260147	0.803797	Down	NO
ENSMUSG00000046718	Bst2	bone marrow stromal cell antigen 2 [Source:MGI Symbol;Acc:MGI:1916800]	5061	6954	8625	4914	4398	7129	6215.34	0.447886	0.367605	1.21839	0.223076	0.785939	Up	NO
ENSMUSG00000040565	Btaf1	B-TFIID TATA-box binding protein associated factor 1 [Source:MGI Symbol;Acc:MGI:2147538]	909	539	525	598	816	981	702.881	-0.227123	0.248006	-0.915799	0.359773	0.853641	Down	NO
ENSMUSG00000025103	Btbd1	BTB (POZ) domain containing 1 [Source:MGI Symbol;Acc:MGI:1933765]	2448	2715	2673	2045	1785	3581	2489.69	0.201282	0.289108	0.696219	0.486292	0.898297	Up	NO
ENSMUSG00000038187	Btbd10	BTB (POZ) domain containing 10 [Source:MGI Symbol;Acc:MGI:1916065]	297	135	259	189	405	367	266.551	-0.378048	0.392151	-0.964037	0.335027	0.847117	Down	NO
ENSMUSG00000020042	Btbd11	BTB (POZ) domain containing 11 [Source:MGI Symbol;Acc:MGI:1921257]	84	11	5	52	61	7	37.0741	-0.57007	1.03096	-0.552952	0.580297	0.92803	Down	NO
ENSMUSG00000040298	Btbd16	BTB (POZ) domain containing 16 [Source:MGI Symbol;Acc:MGI:3045247]	37	64	59	12	38	73	45.0005	0.648495	0.554737	1.16901	0.242398	0.797024	Up	NO
ENSMUSG00000073771	Btbd19	BTB (POZ) domain containing 19 [Source:MGI Symbol;Acc:MGI:1925861]	85	60	55	39	67	119	66.4329	-0.0250441	0.351429	-0.0712634	0.943188	0.992831	Down	NO
ENSMUSG00000003344	Btbd2	BTB (POZ) domain containing 2 [Source:MGI Symbol;Acc:MGI:1933831]	1611	1823	1753	1429	1710	2402	1754.73	0.0125707	0.247667	0.0507564	0.95952	0.994741	Up	NO
ENSMUSG00000062098	Btbd3	BTB (POZ) domain containing 3 [Source:MGI Symbol;Acc:MGI:2385155]	1345	1095	867	601	1011	1443	1012.37	0.231244	0.220159	1.05035	0.293557	0.821424	Up	NO
ENSMUSG00000002803	Btbd6	BTB (POZ) domain containing 6 [Source:MGI Symbol;Acc:MGI:3026623]	101	321	310	50	166	202	191.024	1.06329	0.569117	1.86832	0.0617177	0.550131	Up	NO
ENSMUSG00000041702	Btbd7	BTB (POZ) domain containing 7 [Source:MGI Symbol;Acc:MGI:1917858]	2278	1501	1184	931	1257	1843	1435.6	0.37595	0.232678	1.61575	0.106148	0.656727	Up	NO
ENSMUSG00000111375	Btbd8	BTB (POZ) domain containing 8 [Source:MGI Symbol;Acc:MGI:3646208]	94	99	80	168	206	176	136.947	-0.988454	0.343733	-2.87564	0.00403203	0.160695	Down	NO
ENSMUSG00000062202	Btbd9	BTB (POZ) domain containing 9 [Source:MGI Symbol;Acc:MGI:1916625]	811	776	505	501	536	892	647.388	0.197864	0.239322	0.826769	0.408368	0.870607	Up	NO
ENSMUSG00000082361	Btc	betacellulin, epidermal growth factor family member [Source:MGI Symbol;Acc:MGI:99439]	44	31	22	7	38	19	25.8075	0.663143	0.629775	1.05298	0.292349	0.82131	Up	NO
ENSMUSG00000021900	Btd	biotinidase [Source:MGI Symbol;Acc:MGI:1347001]	1476	1403	1476	864	1456	1923	1388.9	0.175332	0.241548	0.725867	0.46792	0.892604	Up	NO
ENSMUSG00000021660	Btf3	basic transcription factor 3 [Source:MGI Symbol;Acc:MGI:1202875]	2127	2455	2215	1290	1822	3103	2094.98	0.288528	0.254503	1.13369	0.256925	0.802361	Up	NO
ENSMUSG00000028568	Btf3l4	basic transcription factor 3-like 4 [Source:MGI Symbol;Acc:MGI:1915312]	918	981	868	639	749	1249	875.122	0.19212	0.229792	0.836062	0.40312	0.86768	Up	NO
ENSMUSG00000036478	Btg1	BTG anti-proliferation factor 1 [Source:MGI Symbol;Acc:MGI:88215]	4142	5263	2307	2065	3439	4685	3494.17	0.306453	0.317688	0.964637	0.334727	0.847117	Up	NO
ENSMUSG00000020423	Btg2	BTG anti-proliferation factor 2 [Source:MGI Symbol;Acc:MGI:108384]	781	1574	1188	658	621	763	944.985	0.865043	0.393773	2.19681	0.0280343	0.414623	Up	NO
ENSMUSG00000022863	Btg3	BTG anti-proliferation factor 3 [Source:MGI Symbol;Acc:MGI:109532]	358	538	567	414	305	669	471.718	0.209898	0.38856	0.540194	0.589063	0.92964	Up	NO
ENSMUSG00000032056	Btg4	BTG anti-proliferation factor 4 [Source:MGI Symbol;Acc:MGI:1860140]	113	95	112	14	90	172	91.9523	0.505271	0.596195	0.847494	0.39672	0.864676	Up	NO
ENSMUSG00000031264	Btk	Bruton agammaglobulinemia tyrosine kinase [Source:MGI Symbol;Acc:MGI:88216]	103	40	16	37	75	85	54.9103	-0.293911	0.576848	-0.509513	0.610393	0.934339	Down	NO
ENSMUSG00000052013	Btla	B and T lymphocyte associated [Source:MGI Symbol;Acc:MGI:2658978]	21	21	14	32	41	53	29.2001	-1.09423	0.43303	-2.52693	0.0115066	0.277151		YES
ENSMUSG00000024340	Btnl2	butyrophilin-like 2 [Source:MGI Symbol;Acc:MGI:1859549]	73	45	15	8	41	31	33.0496	0.791763	0.6638	1.19277	0.232958	0.795296	Up	NO
ENSMUSG00000040283	Btnl9	butyrophilin-like 9 [Source:MGI Symbol;Acc:MGI:2442439]	134	202	205	550	246	632	327.973	-1.32911	0.469612	-2.83022	0.00465163	0.177387		YES
ENSMUSG00000025217	Btrc	beta-transducin repeat containing protein [Source:MGI Symbol;Acc:MGI:1338871]	747	797	619	642	687	1027	735.539	-0.040777	0.230614	-0.17682	0.85965	0.978185	Down	NO
ENSMUSG00000027379	Bub1	BUB1, mitotic checkpoint serine/threonine kinase [Source:MGI Symbol;Acc:MGI:1100510]	316	245	224	66	396	351	250.636	0.114169	0.498109	0.229205	0.818709	0.973041	Up	NO
ENSMUSG00000040084	Bub1b	BUB1B, mitotic checkpoint serine/threonine kinase [Source:MGI Symbol;Acc:MGI:1333889]	729	586	527	151	649	661	522.755	0.499067	0.422301	1.18178	0.237293	0.796249	Up	NO
ENSMUSG00000066979	Bub3	BUB3 mitotic checkpoint protein [Source:MGI Symbol;Acc:MGI:1343463]	1566	1280	825	792	1253	1785	1188.34	0.0349842	0.243309	0.143785	0.88567	0.981887	Up	NO
ENSMUSG00000032077	Bud13	BUD13 homolog [Source:MGI Symbol;Acc:MGI:2443443]	326	303	278	230	297	374	294.869	0.0937394	0.227578	0.411901	0.680412	0.946707	Up	NO
ENSMUSG00000005378	Bud23	BUD23, rRNA methyltransferase and ribosome maturation factor [Source:MGI Symbol;Acc:MGI:1913388]	483	624	639	481	730	775	614.947	-0.0754698	0.310102	-0.243371	0.807718	0.970629	Down	NO
ENSMUSG00000038722	Bud31	BUD31 homolog [Source:MGI Symbol;Acc:MGI:2141291]	900	950	1202	895	903	1733	1070.48	-0.0592281	0.316143	-0.187346	0.851389	0.978185	Down	NO
ENSMUSG00000071317	Bves	blood vessel epicardial substance [Source:MGI Symbol;Acc:MGI:1346013]	220	131	71	54	231	186	138.825	-0.0817208	0.503533	-0.162295	0.871074	0.979134	Down	NO
ENSMUSG00000098098	Bvht	braveheart long non-coding RNA [Source:MGI Symbol;Acc:MGI:5434104]	119	145	90	123	224	267	153.896	-0.68343	0.303525	-2.25164	0.024345	0.387134	Down	NO
ENSMUSG00000023988	Bysl	bystin-like [Source:MGI Symbol;Acc:MGI:1858419]	446	328	387	211	366	618	373.101	0.12538	0.286525	0.437589	0.661684	0.945681	Up	NO
ENSMUSG00000051223	Bzw1	basic leucine zipper and W2 domains 1 [Source:MGI Symbol;Acc:MGI:1914132]	4268	4899	4759	3190	5675	8901	5034.97	-0.170876	0.283783	-0.602136	0.547084	0.920046	Down	NO
ENSMUSG00000020547	Bzw2	basic leucine zipper and W2 domains 2 [Source:MGI Symbol;Acc:MGI:1914162]	780	656	546	284	565	822	579.715	0.390883	0.263031	1.48607	0.13726	0.704564	Up	NO
ENSMUSG00000116138	C030006K11Rik	RIKEN cDNA C030006K11 gene [Source:MGI Symbol;Acc:MGI:1925941]	440	214	221	181	232	269	251.343	0.387146	0.315284	1.22793	0.219474	0.784882	Up	NO
ENSMUSG00000097365	C030034L19Rik	RIKEN cDNA C030034L19 gene [Source:MGI Symbol;Acc:MGI:2444519]	2	4	2	12	24	15	9.66808	-2.62358	0.862216	-3.04283	0.00234364	0.125685		YES
ENSMUSG00000052477	C130026I21Rik	RIKEN cDNA C130026I21 gene [Source:MGI Symbol;Acc:MGI:3612702]	25	26	27	11	29	35	24.4903	0.215162	0.501714	0.428854	0.668029	0.946311	Up	NO
ENSMUSG00000044092	C130050O18Rik	RIKEN cDNA C130050O18 gene [Source:MGI Symbol;Acc:MGI:2442694]	6	11	15	17	28	18	16.0701	-0.892914	0.68577	-1.30206	0.192896	0.767188	Down	NO
ENSMUSG00000039349	C130074G19Rik	RIKEN cDNA C130074G19 gene [Source:MGI Symbol;Acc:MGI:2444831]	2553	2633	2469	514	768	1481	1703.8	1.65162	0.272242	6.06674	1.31e-09	2.97e-06		YES
ENSMUSG00000000581	C1d	C1D nuclear receptor co-repressor [Source:MGI Symbol;Acc:MGI:1927354]	855	880	303	190	179	1163	536.33	0.676329	0.591374	1.14366	0.252766	0.800219	Up	NO
ENSMUSG00000042460	C1galt1	core 1 synthase, glycoprotein-N-acetylgalactosamine 3-beta-galactosyltransferase, 1 [Source:MGI Symbol;Acc:MGI:2151071]	1865	1250	983	1147	891	1384	1228.87	0.26283	0.310302	0.847015	0.396987	0.864779	Up	NO
ENSMUSG00000048970	C1galt1c1	C1GALT1-specific chaperone 1 [Source:MGI Symbol;Acc:MGI:1913493]	432	413	413	283	212	541	372.131	0.409364	0.325093	1.25922	0.207951	0.776565	Up	NO
ENSMUSG00000036887	C1qa	complement component 1, q subcomponent, alpha polypeptide [Source:MGI Symbol;Acc:MGI:88223]	2223	1587	1859	1324	2214	1760	1808.09	0.145814	0.300885	0.484619	0.627947	0.938533	Up	NO
ENSMUSG00000036905	C1qb	complement component 1, q subcomponent, beta polypeptide [Source:MGI Symbol;Acc:MGI:88224]	3029	1413	1479	1552	2410	3009	2046.87	-0.176107	0.297501	-0.591955	0.553881	0.921818	Down	NO
ENSMUSG00000018446	C1qbp	complement component 1, q subcomponent binding protein [Source:MGI Symbol;Acc:MGI:1194505]	2522	2538	2800	2001	2037	3351	2500.21	0.201184	0.264981	0.759239	0.44771	0.886833	Up	NO
ENSMUSG00000036896	C1qc	complement component 1, q subcomponent, C chain [Source:MGI Symbol;Acc:MGI:88225]	2049	1206	1030	1028	1832	1926	1448.19	-0.103441	0.278069	-0.371996	0.709896	0.951398	Down	NO
ENSMUSG00000017446	C1qtnf1	C1q and tumor necrosis factor related protein 1 [Source:MGI Symbol;Acc:MGI:1919254]	1172	639	378	143	363	469	494.814	1.26257	0.404867	3.11848	0.00181787	0.110758		YES
ENSMUSG00000023571	C1qtnf12	C1q and tumor necrosis factor related 12 [Source:MGI Symbol;Acc:MGI:1914639]	598	1044	754	442	421	840	673.098	0.633611	0.349101	1.81498	0.0695271	0.576009	Up	NO
ENSMUSG00000046491	C1qtnf2	C1q and tumor necrosis factor related protein 2 [Source:MGI Symbol;Acc:MGI:1916433]	32	39	24	23	46	110	41.24	-0.694816	0.493285	-1.40855	0.158969	0.731461	Down	NO
ENSMUSG00000040794	C1qtnf4	C1q and tumor necrosis factor related protein 4 [Source:MGI Symbol;Acc:MGI:1914695]	68	129	140	72	75	88	97.2521	0.621281	0.457226	1.35881	0.174208	0.75169	Up	NO
ENSMUSG00000079592	C1qtnf5	C1q and tumor necrosis factor related protein 5 [Source:MGI Symbol;Acc:MGI:2385958]	224	186	128	37	147	87	130.822	1.06143	0.460582	2.30454	0.0211923	0.360871	Up	NO
ENSMUSG00000022440	C1qtnf6	C1q and tumor necrosis factor related protein 6 [Source:MGI Symbol;Acc:MGI:1919959]	2997	2528	3148	1751	2251	4037	2694.53	0.266379	0.264543	1.00694	0.313962	0.834068	Up	NO
ENSMUSG00000061535	C1qtnf7	C1q and tumor necrosis factor related protein 7 [Source:MGI Symbol;Acc:MGI:1925911]	609	572	305	284	320	443	409.645	0.550942	0.285221	1.93163	0.053405	0.527736	Up	NO
ENSMUSG00000055172	C1ra	complement component 1, r subcomponent A [Source:MGI Symbol;Acc:MGI:1355313]	1571	1312	1108	1051	1430	1665	1321.83	0.00950841	0.201841	0.0471085	0.962427	0.994741	Up	NO
ENSMUSG00000098470	C1rb	complement component 1, r subcomponent B [Source:MGI Symbol;Acc:MGI:3779804]	273	119	30	55	146	122	115.176	0.37414	0.625352	0.598287	0.549648	0.921201	Up	NO
ENSMUSG00000038527	C1rl	complement component 1, r subcomponent-like [Source:MGI Symbol;Acc:MGI:2660692]	426	594	610	710	258	620	550.884	0.0551026	0.500825	0.110024	0.912391	0.988172	Up	NO
ENSMUSG00000038521	C1s1	complement component 1, s subcomponent 1 [Source:MGI Symbol;Acc:MGI:1355312]	4107	3208	1939	2269	3567	4143	3073.01	-0.0532065	0.263197	-0.202155	0.839796	0.976396	Down	NO
ENSMUSG00000079343	C1s2	complement component 1, s subcomponent 2 [Source:MGI Symbol;Acc:MGI:3644269]	59	44	20	32	41	44	38.6403	0.0843301	0.458154	0.184065	0.853962	0.978185	Up	NO
ENSMUSG00000024371	C2	complement component 2 (within H-2S) [Source:MGI Symbol;Acc:MGI:88226]	1571	1704	2892	4592	945	2201	2497.56	-0.395669	0.653677	-0.605297	0.544981	0.919387	Down	NO
ENSMUSG00000085024	C230035I16Rik	RIKEN cDNA C230035I16 gene [Source:MGI Symbol;Acc:MGI:2444850]	43	50	53	47	78	116	61.5645	-0.565212	0.370222	-1.52668	0.126839	0.691185	Down	NO
ENSMUSG00000045975	C2cd2	C2 calcium-dependent domain containing 2 [Source:MGI Symbol;Acc:MGI:1891883]	671	413	322	286	396	586	424.529	0.223974	0.265464	0.843707	0.398833	0.865636	Up	NO
ENSMUSG00000032120	C2cd2l	C2 calcium-dependent domain containing 2-like [Source:MGI Symbol;Acc:MGI:1919014]	345	224	188	166	221	332	235.221	0.156227	0.254638	0.613527	0.539528	0.918307	Up	NO
ENSMUSG00000047248	C2cd3	C2 calcium-dependent domain containing 3 [Source:MGI Symbol;Acc:MGI:2142166]	1213	818	251	254	826	906	657.136	0.281523	0.510459	0.551509	0.581285	0.92803	Up	NO
ENSMUSG00000091648	C2cd4d	C2 calcium-dependent domain containing 4D [Source:MGI Symbol;Acc:MGI:2685505]	24	11	11	12	17	21	15.305	-0.0663166	0.578835	-0.114569	0.908787	0.987441	Down	NO
ENSMUSG00000030279	C2cd5	C2 calcium-dependent domain containing 5 [Source:MGI Symbol;Acc:MGI:1921991]	385	279	261	282	387	565	344.305	-0.318728	0.215586	-1.47842	0.139294	0.706173	Down	NO
ENSMUSG00000024164	C3	complement component 3 [Source:MGI Symbol;Acc:MGI:88227]	1129	419	452	2324	981	1610	1178.88	-1.41996	0.516339	-2.75005	0.00595864	0.194169		YES
ENSMUSG00000097093	C330013E15Rik	RIKEN cDNA C330013E15 gene [Source:MGI Symbol;Acc:MGI:1925695]	39	41	33	31	25	44	34.9785	0.251682	0.421257	0.597455	0.550204	0.921421	Up	NO
ENSMUSG00000024592	C330018D20Rik	RIKEN cDNA C330018D20 gene [Source:MGI Symbol;Acc:MGI:1924672]	267	221	181	137	236	344	219.688	0.0242322	0.251886	0.096203	0.923359	0.991064	Up	NO
ENSMUSG00000040552	C3ar1	complement component 3a receptor 1 [Source:MGI Symbol;Acc:MGI:1097680]	652	136	106	216	213	461	272.832	0.011202	0.580488	0.0192975	0.984604	0.997576	Up	NO
ENSMUSG00000101581	C430002N11Rik	RIKEN cDNA C430002N11 gene [Source:MGI Symbol;Acc:MGI:2442576]	17	10	22	9	18	36	17.5401	-0.144493	0.628012	-0.23008	0.818029	0.973041	Down	NO
ENSMUSG00000015451	C4a	complement component 4A (Rodgers blood group) [Source:MGI Symbol;Acc:MGI:98320]	13	21	21	58	37	62	35.5263	-1.4539	0.530959	-2.73825	0.00617674	0.197408	Down	NO
ENSMUSG00000073418	C4b	complement component 4B (Chido blood group) [Source:MGI Symbol;Acc:MGI:88228]	961	472	782	1907	2187	1819	1359.05	-1.41743	0.37872	-3.74267	0.000182073	0.0295441		YES
ENSMUSG00000085408	C530005A16Rik	RIKEN cDNA C530005A16 gene [Source:MGI Symbol;Acc:MGI:3612454]	15	22	8	24	28	32	21.0059	-0.857634	0.553577	-1.54926	0.121319	0.683394	Down	NO
ENSMUSG00000049130	C5ar1	complement component 5a receptor 1 [Source:MGI Symbol;Acc:MGI:88232]	376	98	202	3	132	376	175.857	0.732405	1.2998	0.563474	0.573112	0.925806	Up	NO
ENSMUSG00000022181	C6	complement component 6 [Source:MGI Symbol;Acc:MGI:88233]	11	6	2	11	8	18	8.79611	-0.933546	0.807472	-1.15613	0.247626	0.798915	Down	NO
ENSMUSG00000079105	C7	complement component 7 [Source:MGI Symbol;Acc:MGI:88235]	162	27	18	58	180	94	84.4188	-0.762259	0.735791	-1.03597	0.300215	0.825773	Down	NO
ENSMUSG00000050390	C77080	expressed sequence C77080 [Source:MGI Symbol;Acc:MGI:2140651]	951	463	249	268	502	226	430.257	0.652169	0.511836	1.27418	0.202601	0.771438	Up	NO
ENSMUSG00000110001	C86187	expressed sequence C86187 [Source:MGI Symbol;Acc:MGI:2142361]	91	91	111	28	99	163	91.4415	0.264996	0.480522	0.551475	0.581308	0.92803	Up	NO
ENSMUSG00000046679	C87436	expressed sequence C87436 [Source:MGI Symbol;Acc:MGI:2141787]	350	303	394	446	434	643	422.189	-0.451724	0.300651	-1.50248	0.132972	0.698784	Down	NO
ENSMUSG00000015083	C8g	complement component 8, gamma polypeptide [Source:MGI Symbol;Acc:MGI:88237]	34	54	40	27	46	54	41.5588	0.135619	0.424947	0.319144	0.749617	0.960273	Up	NO
ENSMUSG00000097574	C920006O11Rik	RIKEN cDNA C920006O11 gene [Source:MGI Symbol;Acc:MGI:2443759]	82	135	158	201	182	199	162.569	-0.569406	0.445838	-1.27716	0.201546	0.769928	Down	NO
ENSMUSG00000080727	C920021L13Rik	RIKEN cDNA C920021L13 gene [Source:MGI Symbol;Acc:MGI:1923991]	15	25	30	31	51	31	31.015	-0.620563	0.573558	-1.08195	0.279274	0.815346	Down	NO
ENSMUSG00000028300	C9orf72	C9orf72, member of C9orf72-SMCR8 complex [Source:MGI Symbol;Acc:MGI:1920455]	437	350	262	314	360	619	372.788	-0.209633	0.233065	-0.899461	0.368407	0.855831	Down	NO
ENSMUSG00000028578	Caap1	caspase activity and apoptosis inhibitor 1 [Source:MGI Symbol;Acc:MGI:1915020]	264	217	179	142	225	391	222.95	-0.0578809	0.265566	-0.217953	0.827466	0.973857	Down	NO
ENSMUSG00000036707	Cab39	calcium binding protein 39 [Source:MGI Symbol;Acc:MGI:107438]	2345	2081	1524	1234	1370	2743	1799.36	0.273538	0.237904	1.14978	0.250234	0.800219	Up	NO
ENSMUSG00000021981	Cab39l	calcium binding protein 39-like [Source:MGI Symbol;Acc:MGI:1914081]	660	497	495	364	419	752	511.218	0.220057	0.226835	0.970117	0.331988	0.847117	Up	NO
ENSMUSG00000019945	Cabcoco1	ciliary associated calcium binding coiled-coil 1 [Source:MGI Symbol;Acc:MGI:1920537]	21	26	25	20	33	35	26.159	-0.182	0.469261	-0.387843	0.698132	0.950634	Down	NO
ENSMUSG00000020196	Cabin1	calcineurin binding protein 1 [Source:MGI Symbol;Acc:MGI:1298375]	2035	1629	1591	1872	2660	3169	2093.11	-0.470564	0.198798	-2.36705	0.0179304	0.33816	Down	NO
ENSMUSG00000040957	Cables1	CDK5 and Abl enzyme substrate 1 [Source:MGI Symbol;Acc:MGI:1927065]	1957	2361	1276	288	1009	1683	1352.46	1.12754	0.441303	2.55503	0.0106178	0.265061		YES
ENSMUSG00000038990	Cables2	CDK5 and Abl enzyme substrate 2 [Source:MGI Symbol;Acc:MGI:2182335]	703	783	910	1180	973	1811	1040.07	-0.615281	0.327205	-1.88041	0.0600516	0.544747	Down	NO
ENSMUSG00000029544	Cabp1	calcium binding protein 1 [Source:MGI Symbol;Acc:MGI:1352750]	126	218	505	449	98	387	313.356	-0.0543334	0.712642	-0.0762422	0.939226	0.992569	Down	NO
ENSMUSG00000024842	Cabp4	calcium binding protein 4 [Source:MGI Symbol;Acc:MGI:1920910]	4	8	10	6	17	11	9.26537	-0.49405	0.811403	-0.608884	0.542601	0.919374	Down	NO
ENSMUSG00000009075	Cabp7	calcium binding protein 7 [Source:MGI Symbol;Acc:MGI:2183437]	6	7	6	29	24	21	15.9591	-1.97632	0.674541	-2.92987	0.00339106	0.1507	Down	NO
ENSMUSG00000024430	Cabyr	calcium-binding tyrosine-(Y)-phosphorylation regulated (fibrousheathin 2) [Source:MGI Symbol;Acc:MGI:1918382]	13	21	19	28	35	34	24.965	-0.797953	0.520156	-1.53407	0.125014	0.690836	Down	NO
ENSMUSG00000015488	Cacfd1	calcium channel flower domain containing 1 [Source:MGI Symbol;Acc:MGI:1924317]	1004	468	618	505	742	966	688.387	-0.00562845	0.296281	-0.018997	0.984843	0.997576	Down	NO
ENSMUSG00000028532	Cachd1	cache domain containing 1 [Source:MGI Symbol;Acc:MGI:2444177]	1234	921	641	340	1070	1026	826.771	0.307253	0.366367	0.83865	0.401666	0.866468	Up	NO
ENSMUSG00000034656	Cacna1a	calcium channel, voltage-dependent, P/Q type, alpha 1A subunit [Source:MGI Symbol;Acc:MGI:109482]	197	90	129	67	227	206	144.502	-0.148033	0.438947	-0.337245	0.735932	0.958032	Down	NO
ENSMUSG00000051331	Cacna1c	calcium channel, voltage-dependent, L type, alpha 1C subunit [Source:MGI Symbol;Acc:MGI:103013]	703	385	269	601	757	981	588.292	-0.76113	0.314565	-2.41963	0.0155363	0.312482	Down	NO
ENSMUSG00000015968	Cacna1d	calcium channel, voltage-dependent, L type, alpha 1D subunit [Source:MGI Symbol;Acc:MGI:88293]	868	499	609	412	1061	1142	724.801	-0.279257	0.334546	-0.834734	0.403868	0.868466	Down	NO
ENSMUSG00000004110	Cacna1e	calcium channel, voltage-dependent, R type, alpha 1E subunit [Source:MGI Symbol;Acc:MGI:106217]	41	75	54	92	109	11	68.4508	-0.431359	0.797093	-0.541165	0.588394	0.92964	Down	NO
ENSMUSG00000020866	Cacna1g	calcium channel, voltage-dependent, T type, alpha 1G subunit [Source:MGI Symbol;Acc:MGI:1201678]	44	21	8	20	31	45	26.106	-0.355359	0.590042	-0.60226	0.547001	0.920046	Down	NO
ENSMUSG00000024112	Cacna1h	calcium channel, voltage-dependent, T type, alpha 1H subunit [Source:MGI Symbol;Acc:MGI:1928842]	1313	1430	1857	1734	1636	2346	1714.5	-0.217741	0.33385	-0.652213	0.514264	0.91128	Down	NO
ENSMUSG00000026407	Cacna1s	calcium channel, voltage-dependent, L type, alpha 1S subunit [Source:MGI Symbol;Acc:MGI:88294]	49	31	27	16	50	64	36.6775	-0.139422	0.47665	-0.292504	0.769901	0.96366	Down	NO
ENSMUSG00000040118	Cacna2d1	calcium channel, voltage-dependent, alpha2/delta subunit 1 [Source:MGI Symbol;Acc:MGI:88295]	450	297	1028	993	333	2002	821.17	-0.679023	0.641209	-1.05897	0.289612	0.819572	Down	NO
ENSMUSG00000010066	Cacna2d2	calcium channel, voltage-dependent, alpha 2/delta subunit 2 [Source:MGI Symbol;Acc:MGI:1929813]	39	87	69	19	45	88	55.556	0.614999	0.532094	1.15581	0.247759	0.798915	Up	NO
ENSMUSG00000021991	Cacna2d3	calcium channel, voltage-dependent, alpha2/delta subunit 3 [Source:MGI Symbol;Acc:MGI:1338890]	12	15	5	13	9	29	12.9277	-0.557048	0.693287	-0.803489	0.421692	0.875048	Down	NO
ENSMUSG00000020882	Cacnb1	calcium channel, voltage-dependent, beta 1 subunit [Source:MGI Symbol;Acc:MGI:102522]	230	238	236	339	297	515	302.278	-0.617966	0.291713	-2.1184	0.0341411	0.450588	Down	NO
ENSMUSG00000057914	Cacnb2	calcium channel, voltage-dependent, beta 2 subunit [Source:MGI Symbol;Acc:MGI:894644]	289	167	128	164	272	316	211.914	-0.309082	0.308167	-1.00297	0.315876	0.834949	Down	NO
ENSMUSG00000003352	Cacnb3	calcium channel, voltage-dependent, beta 3 subunit [Source:MGI Symbol;Acc:MGI:103307]	1281	1265	1298	1404	1109	1712	1339.98	-0.0822491	0.305372	-0.269341	0.787668	0.967437	Down	NO
ENSMUSG00000017412	Cacnb4	calcium channel, voltage-dependent, beta 4 subunit [Source:MGI Symbol;Acc:MGI:103301]	48	57	44	52	78	52	55.3542	-0.262317	0.43175	-0.607566	0.543476	0.919387	Down	NO
ENSMUSG00000020723	Cacng4	calcium channel, voltage-dependent, gamma subunit 4 [Source:MGI Symbol;Acc:MGI:1859167]	80	34	25	39	54	75	48.2058	-0.234721	0.4543	-0.516665	0.60539	0.933373	Down	NO
ENSMUSG00000040373	Cacng5	calcium channel, voltage-dependent, gamma subunit 5 [Source:MGI Symbol;Acc:MGI:2157946]	6	6	5	11	15	16	9.58512	-1.23653	0.702449	-1.76032	0.078354	0.597374	Down	NO
ENSMUSG00000069806	Cacng7	calcium channel, voltage-dependent, gamma subunit 7 [Source:MGI Symbol;Acc:MGI:1932374]	262	199	160	165	280	323	222.071	-0.224977	0.252441	-0.891206	0.372819	0.857115	Down	NO
ENSMUSG00000053395	Cacng8	calcium channel, voltage-dependent, gamma subunit 8 [Source:MGI Symbol;Acc:MGI:1932376]	11	11	12	8	10	15	10.9194	0.159855	0.639994	0.249776	0.80276	0.970122	Up	NO
ENSMUSG00000034889	Cactin	cactin, spliceosome C complex subunit [Source:MGI Symbol;Acc:MGI:1917562]	962	641	641	655	693	1069	752.958	-0.0394672	0.232433	-0.169801	0.865167	0.978185	Down	NO
ENSMUSG00000033417	Cacul1	CDK2 associated, cullin domain 1 [Source:MGI Symbol;Acc:MGI:1926082]	1219	833	642	606	667	1132	814.582	0.236636	0.245335	0.964544	0.334773	0.847117	Up	NO
ENSMUSG00000014226	Cacybp	calcyclin binding protein [Source:MGI Symbol;Acc:MGI:1270839]	1670	1512	1603	1083	1419	2569	1577.01	0.0697392	0.242118	0.288038	0.773318	0.96457	Up	NO
ENSMUSG00000013629	Cad	carbamoyl-phosphate synthetase 2, aspartate transcarbamylase, and dihydroorotase [Source:MGI Symbol;Acc:MGI:1916969]	1251	550	515	380	896	894	706.792	0.155857	0.373028	0.417816	0.676082	0.946311	Up	NO
ENSMUSG00000032076	Cadm1	cell adhesion molecule 1 [Source:MGI Symbol;Acc:MGI:1889272]	302	57	150	139	80	228	152.298	0.229795	0.565138	0.406617	0.684289	0.948036	Up	NO
ENSMUSG00000005338	Cadm3	cell adhesion molecule 3 [Source:MGI Symbol;Acc:MGI:2137858]	179	52	47	38	454	198	149.396	-1.27927	0.736916	-1.73599	0.0825663	0.60422	Down	NO
ENSMUSG00000054793	Cadm4	cell adhesion molecule 4 [Source:MGI Symbol;Acc:MGI:2449088]	889	473	437	367	422	601	512.12	0.414667	0.283231	1.46406	0.143178	0.712776	Up	NO
ENSMUSG00000017978	Cadps2	Ca2+-dependent activator protein for secretion 2 [Source:MGI Symbol;Acc:MGI:2443963]	110	77	60	37	63	78	67.9914	0.556084	0.331205	1.67898	0.0931569	0.628165	Up	NO
ENSMUSG00000044566	Cage1	cancer antigen 1 [Source:MGI Symbol;Acc:MGI:1918463]	75	93	54	38	66	52	62.2048	0.559642	0.399822	1.39973	0.161595	0.733749	Up	NO
ENSMUSG00000028222	Calb1	calbindin 1 [Source:MGI Symbol;Acc:MGI:88248]	26	36	38	2	15	15	21.8779	1.85044	0.661336	2.79804	0.00514141	0.184147		YES
ENSMUSG00000003657	Calb2	calbindin 2 [Source:MGI Symbol;Acc:MGI:101914]	0	1	9	27	2	2	8.41975	-1.75891	1.58992	-1.10629	0.268602	0.809268	Down	NO
ENSMUSG00000023055	Calcoco1	calcium binding and coiled coil domain 1 [Source:MGI Symbol;Acc:MGI:1914738]	2624	2780	2475	1992	3313	3719	2742.09	-0.0888797	0.234802	-0.37853	0.705037	0.950634	Down	NO
ENSMUSG00000059588	Calcrl	calcitonin receptor-like [Source:MGI Symbol;Acc:MGI:1926944]	651	395	415	363	389	646	459.582	0.141492	0.253137	0.558956	0.576192	0.926167	Up	NO
ENSMUSG00000029761	Cald1	caldesmon 1 [Source:MGI Symbol;Acc:MGI:88250]	5177	2709	1459	1263	2167	3078	2473.31	0.581857	0.38141	1.52554	0.127124	0.691185	Up	NO
ENSMUSG00000033033	Calhm2	calcium homeostasis modulator family member 2 [Source:MGI Symbol;Acc:MGI:1919941]	241	117	62	78	120	193	125.573	0.164574	0.434384	0.378867	0.704787	0.950634	Up	NO
ENSMUSG00000049872	Calhm5	calcium homeostasis modulator family member 5 [Source:MGI Symbol;Acc:MGI:2143897]	73	43	29	29	51	91	48.6809	-0.118952	0.42825	-0.277762	0.781195	0.966429	Down	NO
ENSMUSG00000046031	Calhm6	calcium homeostasis modulator family member 6 [Source:MGI Symbol;Acc:MGI:2443082]	42	28	25	25	49	34	33.1031	-0.151559	0.466026	-0.325215	0.745018	0.960172	Down	NO
ENSMUSG00000001175	Calm1	calmodulin 1 [Source:MGI Symbol;Acc:MGI:88251]	3751	2501	1962	5807	3331	3603	3582.54	-0.738495	0.440715	-1.67568	0.0938017	0.629381	Down	NO
ENSMUSG00000036438	Calm2	calmodulin 2 [Source:MGI Symbol;Acc:MGI:103250]	3968	3389	3164	1769	2856	4452	3133.16	0.355103	0.217122	1.6355	0.101945	0.647803	Up	NO
ENSMUSG00000019370	Calm3	calmodulin 3 [Source:MGI Symbol;Acc:MGI:103249]	6300	7235	6651	4229	5027	8889	6210.57	0.297066	0.24995	1.1885	0.234635	0.796249	Up	NO
ENSMUSG00000032246	Calml4	calmodulin-like 4 [Source:MGI Symbol;Acc:MGI:1922850]	44	69	42	41	54	112	57.0403	-0.249731	0.4108	-0.607914	0.543245	0.919374	Down	NO
ENSMUSG00000003814	Calr	calreticulin [Source:MGI Symbol;Acc:MGI:88252]	20374	14522	19441	11746	19618	24943	17866.9	0.0763826	0.26141	0.292194	0.770138	0.96366	Up	NO
ENSMUSG00000019732	Calr3	calreticulin 3 [Source:MGI Symbol;Acc:MGI:1920566]	73	63	57	49	50	48	56.7683	0.41003	0.387581	1.05792	0.290092	0.819572	Up	NO
ENSMUSG00000028558	Calr4	calreticulin 4 [Source:MGI Symbol;Acc:MGI:2140435]	31	40	43	11	26	39	30.8174	0.779106	0.498286	1.56357	0.117918	0.678406	Up	NO
ENSMUSG00000029767	Calu	calumenin [Source:MGI Symbol;Acc:MGI:1097158]	5840	2897	477	758	2838	3102	2409.42	0.51331	0.665442	0.771381	0.440481	0.883338	Up	NO
ENSMUSG00000030272	Camk1	calcium/calmodulin-dependent protein kinase I [Source:MGI Symbol;Acc:MGI:1098535]	1061	971	1080	789	1050	1405	1035.84	0.0503193	0.23425	0.214811	0.829915	0.974737	Up	NO
ENSMUSG00000039145	Camk1d	calcium/calmodulin-dependent protein kinase ID [Source:MGI Symbol;Acc:MGI:2442190]	403	219	157	95	297	241	222.892	0.360466	0.423344	0.851473	0.394507	0.863833	Up	NO
ENSMUSG00000016179	Camk1g	calcium/calmodulin-dependent protein kinase I gamma [Source:MGI Symbol;Acc:MGI:2388073]	41	13	10	6	19	29	17.8166	0.351066	0.69882	0.50237	0.615408	0.936865	Up	NO
ENSMUSG00000024617	Camk2a	calcium/calmodulin-dependent protein kinase II alpha [Source:MGI Symbol;Acc:MGI:88256]	8	5	12	14	37	42	18.3637	-1.72327	0.641299	-2.68716	0.00720619	0.212998		YES
ENSMUSG00000057897	Camk2b	calcium/calmodulin-dependent protein kinase II, beta [Source:MGI Symbol;Acc:MGI:88257]	95	41	77	111	119	87	89.5805	-0.596216	0.474657	-1.2561	0.20908	0.776608	Down	NO
ENSMUSG00000053819	Camk2d	calcium/calmodulin-dependent protein kinase II, delta [Source:MGI Symbol;Acc:MGI:1341265]	696	449	586	137	269	284	397.231	1.43412	0.29663	4.8347	1.33e-06	0.0013268		YES
ENSMUSG00000021820	Camk2g	calcium/calmodulin-dependent protein kinase II gamma [Source:MGI Symbol;Acc:MGI:88259]	825	642	352	1276	1561	871	932.646	-1.10957	0.43381	-2.55773	0.0105359	0.263494	Down	NO
ENSMUSG00000046447	Camk2n1	calcium/calmodulin-dependent protein kinase II inhibitor 1 [Source:MGI Symbol;Acc:MGI:1913509]	1629	1536	1178	1104	1415	2162	1448.59	-0.00632649	0.190442	-0.0332199	0.973499	0.996683	Down	NO
ENSMUSG00000051146	Camk2n2	calcium/calmodulin-dependent protein kinase II inhibitor 2 [Source:MGI Symbol;Acc:MGI:1920297]	161	44	70	69	46	99	78.3451	0.374822	0.506436	0.740117	0.459229	0.888974	Up	NO
ENSMUSG00000020785	Camkk1	calcium/calmodulin-dependent protein kinase kinase 1, alpha [Source:MGI Symbol;Acc:MGI:1891766]	90	16	30	26	80	26	43.29	-0.0203418	0.720114	-0.028248	0.977464	0.99671	Down	NO
ENSMUSG00000029471	Camkk2	calcium/calmodulin-dependent protein kinase kinase 2, beta [Source:MGI Symbol;Acc:MGI:2444812]	1854	1050	1183	1180	1570	2406	1470.17	-0.240956	0.245247	-0.982504	0.325852	0.842278	Down	NO
ENSMUSG00000071037	Camkmt	calmodulin-lysine N-methyltransferase [Source:MGI Symbol;Acc:MGI:1920832]	107	92	77	96	115	156	103.976	-0.335598	0.272126	-1.23324	0.217485	0.782928	Down	NO
ENSMUSG00000021501	Caml	calcium modulating ligand [Source:MGI Symbol;Acc:MGI:104728]	801	843	648	654	730	1116	776.735	-0.0346873	0.22054	-0.157283	0.875022	0.979467	Down	NO
ENSMUSG00000026933	Camsap1	calmodulin regulated spectrin-associated protein 1 [Source:MGI Symbol;Acc:MGI:3036242]	1040	762	517	700	894	1296	829.481	-0.251995	0.24209	-1.04092	0.297914	0.824762	Down	NO
ENSMUSG00000041570	Camsap2	calmodulin regulated spectrin-associated protein family, member 2 [Source:MGI Symbol;Acc:MGI:1922434]	846	165	46	90	276	143	239.394	0.951088	0.782797	1.21499	0.224371	0.78693	Up	NO
ENSMUSG00000044433	Camsap3	calmodulin regulated spectrin-associated protein family, member 3 [Source:MGI Symbol;Acc:MGI:1916947]	334	284	188	205	250	261	248.84	0.192424	0.286593	0.67142	0.501953	0.906196	Up	NO
ENSMUSG00000014592	Camta1	calmodulin binding transcription activator 1 [Source:MGI Symbol;Acc:MGI:2140230]	838	948	627	580	782	1021	776.869	0.105194	0.232001	0.453418	0.650248	0.942909	Up	NO
ENSMUSG00000040712	Camta2	calmodulin binding transcription activator 2 [Source:MGI Symbol;Acc:MGI:2135957]	1075	981	1032	1597	1568	2169	1381.31	-0.721984	0.259384	-2.78346	0.00537829	0.18598	Down	NO
ENSMUSG00000020114	Cand1	cullin associated and neddylation disassociated 1 [Source:MGI Symbol;Acc:MGI:1261820]	2623	1661	1063	761	1419	2015	1497.45	0.444981	0.313404	1.41983	0.155657	0.727804	Up	NO
ENSMUSG00000030319	Cand2	cullin-associated and neddylation-dissociated 2 (putative) [Source:MGI Symbol;Acc:MGI:1914338]	601	485	600	286	684	924	567.675	0.0121648	0.328657	0.0370138	0.970474	0.996154	Up	NO
ENSMUSG00000025575	Cant1	calcium activated nucleotidase 1 [Source:MGI Symbol;Acc:MGI:1923275]	1643	1261	1319	1383	1680	1849	1500.13	-0.169324	0.242135	-0.699295	0.484368	0.897706	Down	NO
ENSMUSG00000020368	Canx	calnexin [Source:MGI Symbol;Acc:MGI:88261]	10563	5911	4301	2566	5580	8401	5804.77	0.447796	0.346014	1.29416	0.195611	0.767188	Up	NO
ENSMUSG00000028656	Cap1	CAP, adenylate cyclase-associated protein 1 (yeast) [Source:MGI Symbol;Acc:MGI:88262]	5273	4960	5170	4578	5035	7498	5305.97	-0.054135	0.229731	-0.235645	0.813708	0.972124	Down	NO
[truncated: 13,709 more rows]
