# Supplementary material for: NADase CD38 is a key determinant of ovarian aging
Source: Nat Aging. 2023 Dec 21;4(1):110–28. doi: 10.1038/s43587-023-00532-9 (PMC10798903; doi:10.1038/s43587-023-00532-9)
Supplement: Supplementary file 3 — Supplementary Table 1. RNA-seq data of different tissues. Supplementary Table 2. Basic clinical characteristics of young and middle-aged participants. RNA-seq expression data between Cd38-knockout and WT mice in 8-month-old ovaries. Supplementary Table 3. RNA-seq expression data between Cd38-knockout and WT in 8-month-old ovaries. Supplementary Table 4. RNA-seq expression data of Cd38-knockout and WT in 12-month-old ovaries. Supplementary Table 5. Specific markers used to annotate cell clusters. Supplementary Table 6. Single-oocyte sequencing data showing the Cd38-knockout and WT at 2 months and 12 months old. Supplementary Table 7. The overlap genes between age-related downregulated (aged versus young) and upregulated after deletion of CD38. Supplementary Table 8. Mitochondrial-related gene list. Supplementary Table 9. Reagents, antibodies and chemicals. Supplementary Table 10. Real time RT–PCR primer sequences. Supplementary Table 11. Pathway genelists include SASP, inflammation, DNA repair and cell cycle. Statistical Source Data for Supplementary Fig. 2 [file 43587_2023_532_MOESM3_ESM.zip › Supplementary Tables/Supplementary_Table_5. Specific markers used to annotate cell clusters.xlsx.xlsx]

## Sheet: Sheet1
Extended Data Table 5 Specific markers, related to figure4 1,2
Granulosa	Stroma	Endothelium	Immune	Epithelilum	Oocyte
Nr5a2	Col1a2	Kdr	Lyz2	Upk1b	Gm15698
Bex4	Col3a1	Mmrn2	Laptm5	Upk3b	Gdf9
Lect1	Col1a1	Cdh5	H2Aa	Lgals7	H1foo
Fst	Ogn	Egfl7	Cd74	Aldh1a2	Padi6
Hsd17b1	Bgn	Pecam1	Fcer1g	Mt2	Ooep
Slc18a2	Tcf21	Cldn5	Ctss	Ildr2	Oosp1
Inha	Dcn	Esam	H2.Eb1	Krt18	Rfpl4
Serpine2	Pdgfra	Flt1	C1qb	Gpm6a	Tcl1
Ivns1abp	Lum	Cd93	C1qc	Plxna4	Khdc1b
Fam13a	Mgp	Ctla2a	Cd52	Krt7	Nlrp14
	Nr2f2
1 Morris, M. E. et al. A single-cell atlas of the cycling murine ovary. Elife 11, doi:10.7554/eLife.77239 (2022).
2 Wang, J. J. et al. Single-cell transcriptome landscape of ovarian cells during primordial follicle assembly in mice. PLoS Biol 18, e3001025, doi:10.1371/journal.pbio.3001025 (2020).
