# Supplementary material for: NADase CD38 is a key determinant of ovarian aging
Source: Nat Aging. 2023 Dec 21;4(1):110–28. doi: 10.1038/s43587-023-00532-9 (PMC10798903; doi:10.1038/s43587-023-00532-9)
Supplement: Supplementary file 3 — Supplementary Table 1. RNA-seq data of different tissues. Supplementary Table 2. Basic clinical characteristics of young and middle-aged participants. RNA-seq expression data between Cd38-knockout and WT mice in 8-month-old ovaries. Supplementary Table 3. RNA-seq expression data between Cd38-knockout and WT in 8-month-old ovaries. Supplementary Table 4. RNA-seq expression data of Cd38-knockout and WT in 12-month-old ovaries. Supplementary Table 5. Specific markers used to annotate cell clusters. Supplementary Table 6. Single-oocyte sequencing data showing the Cd38-knockout and WT at 2 months and 12 months old. Supplementary Table 7. The overlap genes between age-related downregulated (aged versus young) and upregulated after deletion of CD38. Supplementary Table 8. Mitochondrial-related gene list. Supplementary Table 9. Reagents, antibodies and chemicals. Supplementary Table 10. Real time RT–PCR primer sequences. Supplementary Table 11. Pathway genelists include SASP, inflammation, DNA repair and cell cycle. Statistical Source Data for Supplementary Fig. 2 [file 43587_2023_532_MOESM3_ESM.zip › Supplementary Tables/Supplementary_Table_6. Single-oocyte sequencing data showing the CD38 Knockout and WT at ages of 2- and 12-month-old.xlsx.xls]

## Sheet: KO VS WT-12M
Gene	Gene name	description	Cd38-/--12M1-Count	Cd38-/--12M2-Count	Cd38-/--12M3-Count	Cd38-/--12M4-Count	WT-12M1-Count	WT-12M2-Count	WT-12M3-Count	WT-12M4-Count	baseMean	log2FoldChange	lfcSE	stat	pvalue	padj	Up/Down	Significance
ENSMUSG00000007777	0610009B22Rik	RIKEN cDNA 0610009B22 gene [Source:MGI Symbol;Acc:MGI:1913300]	440	476	371	413	1238	888	191	357	528.514	-0.595238	0.506842	-1.1744	0.240233	0.524859	Down	NO	The P values were calculated by the Wald test and the padj was corrected for multiple testing using the Benjamini and Hochberg method by default
ENSMUSG00000043644	0610009L18Rik	RIKEN cDNA 0610009L18 gene [Source:MGI Symbol;Acc:MGI:1914088]	6	54	13	21	17	0	13	51	20.7315	0.305698	1.20405	0.253891	0.79958	0.927112	Up	NO
ENSMUSG00000020831	0610010K14Rik	RIKEN cDNA 0610010K14 gene [Source:MGI Symbol;Acc:MGI:1915609]	49	54	23	16	39	44	30	41	36.2793	-0.021712	0.66128	-0.0328333	0.973808	0.992788	Down	NO
ENSMUSG00000107002	0610012G03Rik	RIKEN cDNA 0610012G03 gene [Source:MGI Symbol;Acc:MGI:1913301]	242	310	201	242	138	149	92	235	195.219	0.769377	0.38013	2.02398	0.042972	0.183177	Up	NO
ENSMUSG00000058706	0610030E20Rik	RIKEN cDNA 0610030E20 gene [Source:MGI Symbol;Acc:MGI:1915614]	11	15	23	12	10	3	13	17	12.5245	0.581002	0.931473	0.623745	0.532795	0.77997	Up	NO
ENSMUSG00000087341	0610040F04Rik	RIKEN cDNA 0610040F04 gene [Source:MGI Symbol;Acc:MGI:1922644]	666	290	282	158	699	654	110	274	386.296	-0.208677	0.60596	-0.344375	0.730565	0.894721	Down	NO
ENSMUSG00000060512	0610040J01Rik	RIKEN cDNA 0610040J01 gene [Source:MGI Symbol;Acc:MGI:1923511]	9	8	0	0	0	16	11	23	8.14349	-1.41285	1.8681	-0.756303	0.449468	0.723494	Down	NO
ENSMUSG00000030663	1110004F10Rik	RIKEN cDNA 1110004F10 gene [Source:MGI Symbol;Acc:MGI:1929274]	325	32	273	212	236	152	236	162	198.291	0.176572	0.587555	0.300521	0.76378	0.912118	Up	NO
ENSMUSG00000097616	1110019D14Rik	RIKEN cDNA 1110019D14 gene [Source:MGI Symbol;Acc:MGI:1923561]	349	210	318	223	370	406	263	362	303.583	-0.274525	0.34051	-0.806218	0.420117	0.699211	Down	NO
ENSMUSG00000097047	1110020A21Rik	RIKEN cDNA 1110020A21 gene [Source:MGI Symbol;Acc:MGI:1915781]	29	9	14	7	47	7	11	5	15.7935	-0.122152	1.05455	-0.115834	0.907784	0.970953	Down	NO
ENSMUSG00000037971	1110032A03Rik	RIKEN cDNA 1110032A03 gene [Source:MGI Symbol;Acc:MGI:1915971]	105	6	28	9	0	32	0	40	28.0342	1.19912	1.47861	0.81098	0.417377	0.697331	Up	NO
ENSMUSG00000092203	1110038B12Rik	RIKEN cDNA 1110038B12 gene [Source:MGI Symbol;Acc:MGI:1916013]	29	2	0	6	5	0	2	0	5.70148	2.56634	2.09124	1.22719	0.219752	0.500307	Up	NO
ENSMUSG00000063236	1110038F14Rik	RIKEN cDNA 1110038F14 gene [Source:MGI Symbol;Acc:MGI:2152337]	82	33	20	20	68	27	23	55	40.2125	-0.0206654	0.744701	-0.0277499	0.977862	0.993639	Down	NO
ENSMUSG00000040591	1110051M20Rik	RIKEN cDNA 1110051M20 gene [Source:MGI Symbol;Acc:MGI:1915079]	11	87	101	87	60	78	130	38	70.977	-0.0949042	0.689547	-0.137633	0.890531	0.963638	Down	NO
ENSMUSG00000035171	1110059E24Rik	RIKEN cDNA 1110059E24 gene [Source:MGI Symbol;Acc:MGI:1913456]	509	365	524	480	810	1374	447	921	655.613	-0.866872	0.370966	-2.3368	0.0194498	0.11155	Down	NO
ENSMUSG00000032551	1110059G10Rik	RIKEN cDNA 1110059G10 gene [Source:MGI Symbol;Acc:MGI:1913452]	5650	4133	6541	3549	6991	7922	3015	4116	5109.2	-0.0844191	0.375523	-0.224804	0.822132	0.937779	Down	NO
ENSMUSG00000078570	1110065P20Rik	RIKEN cDNA 1110065P20 gene [Source:MGI Symbol;Acc:MGI:1916170]	10	22	10	1	23	0	12	15	11.2468	-0.0940681	1.36325	-0.069003	0.944987	0.984437	Down	NO
ENSMUSG00000043687	1190005I06Rik	RIKEN cDNA 1190005I06 gene [Source:MGI Symbol;Acc:MGI:1916168]	1153	894	669	1122	712	351	761	1101	816.833	0.473302	0.36091	1.31142	0.189718	0.460918	Up	NO
ENSMUSG00000063320	1190007I07Rik	RIKEN cDNA 1190007I07 gene [Source:MGI Symbol;Acc:MGI:3698433]	353	321	239	282	290	260	255	434	294.38	0.0282593	0.320286	0.0882313	0.929693	0.979247	Up	NO
ENSMUSG00000097290	1300002E11Rik	RIKEN cDNA 1300002E11 gene [Source:MGI Symbol;Acc:MGI:1919001]	35	52	72	76	134	239	77	224	108.385	-1.48811	0.493949	-3.01267	0.00258957	0.0289522		YES
ENSMUSG00000098912	1500004A13Rik	RIKEN cDNA 1500004A13 gene [Source:MGI Symbol;Acc:MGI:2442808]	0	0	5	4	28	5	19	7	8.00454	-2.71022	1.51829	-1.78505	0.0742525	0.259681	Down	NO
ENSMUSG00000072694	1500011B03Rik	RIKEN cDNA 1500011B03 gene [Source:MGI Symbol;Acc:MGI:1913486]	1168	875	924	1481	1454	1105	1290	1943	1226.15	-0.320412	0.269354	-1.18956	0.23422	0.518295	Down	NO
ENSMUSG00000098702	1500015A07Rik	RIKEN cDNA 1500015A07 gene [Source:MGI Symbol;Acc:MGI:1916232]	42	89	35	40	32	41	69	29	45.9696	0.322764	0.614953	0.524859	0.599681	0.820777	Up	NO
ENSMUSG00000059631	1500035N22Rik	RIKEN cDNA 1500035N22 gene [Source:MGI Symbol;Acc:MGI:1917508]	0	8	7	15	24	17	23	0	11.1957	-1.12667	1.49088	-0.755709	0.449824	0.723684	Down	NO
ENSMUSG00000117232	1600002D24Rik	RIKEN cDNA 1600002D24 gene [Source:MGI Symbol;Acc:MGI:1917026]	108	112	99	93	97	123	63	98	96.378	0.174858	0.407852	0.428729	0.66812	0.860156	Up	NO
ENSMUSG00000050088	1600012H06Rik	RIKEN cDNA 1600012H06 gene [Source:MGI Symbol;Acc:MGI:1915162]	44	11	44	56	35	43	34	9	33.5057	0.381722	0.767921	0.497085	0.619129	0.832709	Up	NO
ENSMUSG00000097048	1600020E01Rik	RIKEN cDNA 1600020E01 gene [Source:MGI Symbol;Acc:MGI:1919262]	16	0	16	0	14	0	0	0	5.76993	1.34912	2.74861	0.490837	0.623542	0.835307	Up	NO
ENSMUSG00000021534	1700001L19Rik	RIKEN cDNA 1700001L19 gene [Source:MGI Symbol;Acc:MGI:1916565]	0	7	1	29	17	0	7	8	7.90829	0.178176	1.7429	0.10223	0.918574	0.975027	Up	NO
ENSMUSG00000086330	1700007J10Rik	RIKEN cDNA 1700007J10 gene [Source:MGI Symbol;Acc:MGI:1916570]	0	0	5	6	3	6	11	5	4.2603	-1.21976	1.79159	-0.680825	0.495982	0.755651	Down	NO
ENSMUSG00000023873	1700010I14Rik	RIKEN cDNA 1700010I14 gene [Source:MGI Symbol;Acc:MGI:1914181]	216	86	276	242	340	434	174	389	259.193	-0.654015	0.446022	-1.46633	0.142558	0.389811	Down	NO
ENSMUSG00000029320	1700016H13Rik	RIKEN cDNA 1700016H13 gene [Source:MGI Symbol;Acc:MGI:1921468]	90	41	128	106	14	72	90	69	74.0118	0.614848	0.641207	0.958893	0.337613	0.629779	Up	NO
ENSMUSG00000032300	1700017B05Rik	RIKEN cDNA 1700017B05 gene [Source:MGI Symbol;Acc:MGI:1921461]	54	190	8	81	38	3	57	9	53.6803	1.69467	0.980435	1.72848	0.0839014	0.280908	Up	NO
ENSMUSG00000105651	1700017M07Rik	RIKEN cDNA 1700017M07 gene [Source:MGI Symbol;Acc:MGI:1923648]	8	13	0	6	12	10	17	7	8.85988	-0.699915	1.26411	-0.553683	0.579796	0.80841	Down	NO
ENSMUSG00000031809	1700018B08Rik	RIKEN cDNA 1700018B08 gene [Source:MGI Symbol;Acc:MGI:1923655]	21	17	25	49	38	40	26	60	32.7466	-0.517654	0.631188	-0.820126	0.412144	0.69309	Down	NO
ENSMUSG00000037910	1700018B24Rik	RIKEN cDNA 1700018B24 gene [Source:MGI Symbol;Acc:MGI:1913582]	749	817	939	834	1966	1436	461	1043	991.913	-0.497994	0.39632	-1.25655	0.208918	0.486821	Down	NO
ENSMUSG00000043629	1700019D03Rik	RIKEN cDNA 1700019D03 gene [Source:MGI Symbol;Acc:MGI:1914330]	381	245	253	388	492	392	390	497	365.454	-0.418669	0.294643	-1.42094	0.155335	0.410978	Down	NO
ENSMUSG00000101801	1700020G17Rik	RIKEN cDNA 1700020G17 gene [Source:MGI Symbol;Acc:MGI:1922880]	42	27	58	74	68	58	26	38	46.9244	0.112648	0.586675	0.192011	0.847734	0.947755	Up	NO
ENSMUSG00000052334	1700024B05Rik	RIKEN cDNA 1700024B05 gene [Source:MGI Symbol;Acc:MGI:1922768]	471	379	416	452	354	633	260	319	399.99	0.18004	0.362594	0.496533	0.619518	0.832964	Up	NO
ENSMUSG00000032666	1700025G04Rik	RIKEN cDNA 1700025G04 gene [Source:MGI Symbol;Acc:MGI:1916649]	169	181	64	91	228	156	307	121	160.178	-0.604601	0.504317	-1.19885	0.230586	0.513715	Down	NO
ENSMUSG00000097321	1700028E10Rik	RIKEN cDNA 1700028E10 gene [Source:MGI Symbol;Acc:MGI:1916713]	4	7	5	1	7	2	12	2	4.87681	-0.355436	1.41637	-0.250949	0.801853	0.927903	Down	NO
ENSMUSG00000038782	1700028J19Rik	RIKEN cDNA 1700028J19 gene [Source:MGI Symbol;Acc:MGI:1917254]	37	7	37	74	44	45	18	42	36.2484	0.0802231	0.758149	0.105814	0.91573	0.974129	Up	NO
ENSMUSG00000089798	1700028K03Rik	RIKEN cDNA 1700028K03 gene [Source:MGI Symbol;Acc:MGI:1923671]	195	26	121	215	289	335	188	181	186.921	-0.792064	0.573335	-1.3815	0.167125	0.429812	Down	NO
ENSMUSG00000033053	1700028P14Rik	RIKEN cDNA 1700028P14 gene [Source:MGI Symbol;Acc:MGI:1914733]	0	10	17	39	23	44	0	0	15.8067	-0.0984863	1.7681	-0.0557018	0.955579	0.987398	Down	NO
ENSMUSG00000052075	1700029F12Rik	RIKEN cDNA 1700029F12 gene [Source:MGI Symbol;Acc:MGI:1913729]	0	0	5	10	76	94	19	0	24.5987	-3.72662	1.55513	-2.39634	0.0165598	0.099967	Down	NO
ENSMUSG00000071103	1700029J07Rik	RIKEN cDNA 1700029J07 gene [Source:MGI Symbol;Acc:MGI:1916729]	0	0	17	16	14	0	2	25	8.51485	-0.281134	1.94675	-0.144412	0.885175	0.961697	Down	NO
ENSMUSG00000085333	1700030A11Rik	RIKEN cDNA 1700030A11 gene [Source:MGI Symbol;Acc:MGI:1921429]	0	0	19	31	0	0	0	0	5.74047	6.04272	2.8993	2.0842	0.0371423	0.167492	Up	NO
ENSMUSG00000091071	1700030C10Rik	RIKEN cDNA 1700030C10 gene [Source:MGI Symbol;Acc:MGI:1916763]	0	2	3	1	20	11	10	13	7.09072	-3.12305	1.33646	-2.33681	0.0194493	0.11155	Down	NO
ENSMUSG00000099759	1700030C10Rik	RIKEN cDNA 1700030C10 gene [Source:MGI Symbol;Acc:MGI:1916763]	0	2	3	1	20	11	10	13	7.09072	-3.12305	1.33646	-2.33681	0.0194493	0.11155	Down	NO
ENSMUSG00000031847	1700030J22Rik	RIKEN cDNA 1700030J22 gene [Source:MGI Symbol;Acc:MGI:1916778]	65	0	26	67	71	51	29	32	41.1786	-0.158377	1.01117	-0.156628	0.875538	0.958105	Down	NO
ENSMUSG00000052794	1700030K09Rik	RIKEN cDNA 1700030K09 gene [Source:MGI Symbol;Acc:MGI:1919504]	21	3	113	113	66	1	9	22	40.8589	1.38006	1.13441	1.21654	0.223779	0.505191	Up	NO
ENSMUSG00000100969	1700030N03Rik	RIKEN cDNA 1700030N03 gene [Source:MGI Symbol;Acc:MGI:1917261]	171	209	169	146	113	364	193	339	206.289	-0.477405	0.44169	-1.08086	0.279759	0.571318	Down	NO
ENSMUSG00000092239	1700031A10Rik	RIKEN cDNA 1700031A10 gene [Source:MGI Symbol;Acc:MGI:1920536]	0	0	5	15	4	33	10	5	8.63041	-1.47954	1.63032	-0.907515	0.364135	0.654731	Down	NO
ENSMUSG00000100294	1700034K08Rik	RIKEN cDNA 1700034K08 gene [Source:MGI Symbol;Acc:MGI:1925599]	25	40	25	26	47	52	27	61	36.4089	-0.623693	0.580704	-1.07403	0.28281	0.5746	Down	NO
ENSMUSG00000027327	1700037H04Rik	RIKEN cDNA 1700037H04 gene [Source:MGI Symbol;Acc:MGI:1914576]	22	16	35	16	52	9	24	61	27.9545	-0.615985	0.78402	-0.785675	0.432058	0.70861	Down	NO
ENSMUSG00000097515	1700040D17Rik	RIKEN cDNA 1700040D17 gene [Source:MGI Symbol;Acc:MGI:1923852]	81	41	127	90	123	84	126	170	100.726	-0.504754	0.468262	-1.07793	0.281065	0.572829	Down	NO
ENSMUSG00000085637	1700048M11Rik	RIKEN cDNA 1700048M11 gene [Source:MGI Symbol;Acc:MGI:1920636]	9	6	14	7	29	20	10	7	12.3258	-0.817643	0.954997	-0.856174	0.391901	0.677167	Down	NO
ENSMUSG00000043773	1700048O20Rik	RIKEN cDNA 1700048O20 gene [Source:MGI Symbol;Acc:MGI:1920637]	64	85	70	87	94	65	60	63	70.8746	0.169588	0.415351	0.408301	0.683053	0.868683	Up	NO
ENSMUSG00000079271	1700049E17Rik1	RIKEN cDNA 1700049E17 gene, gene 1 [Source:MGI Symbol;Acc:MGI:1920665]	150	178	147	392	359	268	155	179	217.951	-0.132651	0.436727	-0.30374	0.761326	0.910875	Down	NO
ENSMUSG00000090440	1700049E17Rik2	tandem duplication of RIKEN cDNA 1700049E17 gene, gene 2 [Source:MGI Symbol;Acc:MGI:3796510]	19	14	12	37	26	16	9	13	17.4601	0.388648	0.814628	0.477086	0.633301	0.83913	Up	NO
ENSMUSG00000044854	1700056E22Rik	RIKEN cDNA 1700056E22 gene [Source:MGI Symbol;Acc:MGI:1920613]	0	40	1	14	10	0	15	7	10.4129	0.826282	1.68328	0.490875	0.623515	0.835307	Up	NO
ENSMUSG00000086007	1700057H21Rik	RIKEN cDNA 1700057H21 gene [Source:MGI Symbol;Acc:MGI:1920625]	49	63	67	89	131	250	100	123	104.959	-1.15043	0.458732	-2.50784	0.0121472	0.0822424	Down	NO
ENSMUSG00000085580	1700061F12Rik	RIKEN cDNA 1700061F12 gene [Source:MGI Symbol;Acc:MGI:1920688]	212	112	149	114	378	301	200	195	201.354	-0.791417	0.418152	-1.89265	0.058404	0.223132	Down	NO
ENSMUSG00000038323	1700066M21Rik	RIKEN cDNA 1700066M21 gene [Source:MGI Symbol;Acc:MGI:1920717]	1382	2428	1927	1711	1055	826	680	516	1282.18	1.32483	0.310197	4.27094	1.95e-05	0.000931328		YES
ENSMUSG00000046408	1700067K01Rik	RIKEN cDNA 1700067K01 gene [Source:MGI Symbol;Acc:MGI:1920703]	39	96	22	82	101	10	26	70	53.0159	0.276761	0.775061	0.357083	0.72103	0.889981	Up	NO
ENSMUSG00000042184	1700069L16Rik	RIKEN cDNA 1700069L16 gene [Source:MGI Symbol;Acc:MGI:1920726]	15	6	12	21	0	0	0	0	6.58397	6.2396	1.8731	3.33117	0.000864814	0.0132492		YES
ENSMUSG00000085085	1700086P04Rik	RIKEN cDNA 1700086P04 gene [Source:MGI Symbol;Acc:MGI:1914599]	111	44	85	75	71	30	30	132	69.7776	0.368119	0.6247	0.589273	0.555678	0.79477	Up	NO
ENSMUSG00000033029	1700088E04Rik	RIKEN cDNA 1700088E04 gene [Source:MGI Symbol;Acc:MGI:1920774]	0	0	38	21	0	8	0	0	7.96242	2.80286	2.52798	1.10874	0.267544	0.557521	Up	NO
ENSMUSG00000020286	1700093K21Rik	RIKEN cDNA 1700093K21 gene [Source:MGI Symbol;Acc:MGI:1914608]	90	66	8	13	36	46	36	49	42.7482	0.212731	0.82878	0.256679	0.797426	0.926405	Up	NO
ENSMUSG00000099474	1700097N02Rik	RIKEN cDNA 1700097N02 gene [Source:MGI Symbol;Acc:MGI:1914772]	30	32	26	28	41	20	18	35	27.728	0.101905	0.630391	0.161654	0.871579	0.956242	Up	NO
ENSMUSG00000116852	1700102H20Rik	RIKEN cDNA 1700102H20 gene [Source:MGI Symbol;Acc:MGI:1915480]	3	8	14	13	6	20	0	0	7.75521	0.51294	1.65925	0.30914	0.757215	0.909498	Up	NO
ENSMUSG00000101574	1700112H15Rik	RIKEN cDNA 1700112H15 gene [Source:MGI Symbol;Acc:MGI:1920840]	0	39	10	14	41	11	15	13	17.0369	-0.3002	1.18259	-0.25385	0.799612	0.927112	Down	NO
ENSMUSG00000096935	1700113A16Rik	RIKEN cDNA 1700113A16 gene [Source:MGI Symbol;Acc:MGI:1923892]	0	14	10	6	10	13	9	10	8.62803	-0.457863	1.25334	-0.365316	0.714876	0.88624	Down	NO
ENSMUSG00000092276	1700116B05Rik	RIKEN cDNA 1700116B05 gene [Source:MGI Symbol;Acc:MGI:1925889]	10	6	4	12	34	14	0	12	10.9758	-0.843224	1.28562	-0.655887	0.511897	0.766205	Down	NO
ENSMUSG00000040822	1700123O20Rik	RIKEN cDNA 1700123O20 gene [Source:MGI Symbol;Acc:MGI:1920893]	21	0	14	0	0	0	0	10	5.70819	2.02402	2.72552	0.742617	0.457714	0.729425	Up	NO
ENSMUSG00000099354	1700124L16Rik	RIKEN cDNA 1700124L16 gene [Source:MGI Symbol;Acc:MGI:1915184]	10	8	2	8	8	0	0	3	4.75867	1.4592	1.77908	0.820196	0.412104	0.69309	Up	NO
ENSMUSG00000071653	1810009A15Rik	RIKEN cDNA 1810009A15 gene [Source:MGI Symbol;Acc:MGI:1913526]	155	203	79	133	169	123	96	128	131.835	0.216342	0.430843	0.502136	0.615572	0.830582	Up	NO
ENSMUSG00000078607	1810010H24Rik	RIKEN cDNA 1810010H24 gene [Source:MGI Symbol;Acc:MGI:1916316]	0	23	18	8	0	0	0	42	10.6686	0.334675	2.17886	0.153601	0.877924	0.958758	Up	NO
ENSMUSG00000022507	1810013L24Rik	RIKEN cDNA 1810013L24 gene [Source:MGI Symbol;Acc:MGI:1916303]	1015	1883	1329	1734	653	945	718	422	1055.66	1.14916	0.331289	3.46874	0.000522908	0.00945669		YES
ENSMUSG00000097412	1810014B01Rik	RIKEN cDNA 1810014B01 gene [Source:MGI Symbol;Acc:MGI:1913513]	15	15	21	12	22	14	10	21	15.6852	-0.0126995	0.785071	-0.0161762	0.987094	0.997269	Down	NO
ENSMUSG00000044145	1810024B03Rik	RIKEN cDNA 1810024B03 gene [Source:MGI Symbol;Acc:MGI:1925560]	1	0	22	0	22	3	0	11	6.98959	-0.55976	2.09763	-0.266853	0.789582	0.923225	Down	NO
ENSMUSG00000054091	1810037I17Rik	RIKEN cDNA 1810037I17 gene [Source:MGI Symbol;Acc:MGI:1914954]	2515	2002	2690	2149	3760	3448	1534	2584	2503.14	-0.211979	0.322015	-0.658288	0.510353	0.76559	Down	NO
ENSMUSG00000102112	1810041H14Rik	RIKEN cDNA 1810041H14 gene [Source:MGI Symbol;Acc:MGI:1925562]	66	65	24	10	36	24	23	25	33.9452	0.727963	0.770115	0.945265	0.344524	0.637449	Up	NO
ENSMUSG00000100277	1810053B23Rik	RIKEN cDNA 1810053B23 gene [Source:MGI Symbol;Acc:MGI:1917107]	0	0	0	11	0	15	17	13	6.60158	-2.13837	2.21872	-0.963785	0.335154	0.626827	Down	NO
ENSMUSG00000035372	1810055G02Rik	RIKEN cDNA 1810055G02 gene [Source:MGI Symbol;Acc:MGI:1919306]	39	4	4	30	32	3	29	0	17.2193	0.343836	1.35922	0.252967	0.800294	0.927131	Up	NO
ENSMUSG00000073155	1810058I24Rik	RIKEN cDNA 1810058I24 gene [Source:MGI Symbol;Acc:MGI:1914955]	539	380	441	416	434	276	189	315	364.058	0.626302	0.339912	1.84254	0.0653964	0.240081	Up	NO
ENSMUSG00000027713	1810062G17Rik	RIKEN cDNA 1810062G17 gene [Source:MGI Symbol;Acc:MGI:1919532]	64	14	61	31	136	55	37	25	51.3195	-0.487232	0.748654	-0.650811	0.515168	0.768147	Down	NO
ENSMUSG00000039563	2210406O10Rik	RIKEN cDNA 2210406O10 gene [Source:MGI Symbol;Acc:MGI:1923960]	641	941	927	684	990	1480	430	816	837.64	-0.171888	0.386858	-0.44432	0.656811	0.85378	Down	NO
ENSMUSG00000071252	2210408I21Rik	RIKEN cDNA 2210408I21 gene [Source:MGI Symbol;Acc:MGI:1919621]	605	401	1012	848	1558	1217	622	605	826.213	-0.443815	0.40836	-1.08682	0.277115	0.569051	Down	NO
ENSMUSG00000086494	2210417A02Rik	RIKEN cDNA 2210417A02 gene [Source:MGI Symbol;Acc:MGI:1917388]	0	32	9	22	26	37	0	30	18.5398	-0.549922	1.41339	-0.38908	0.697217	0.875881	Down	NO
ENSMUSG00000078894	2210418O10Rik	RIKEN cDNA 2210418O10 gene [Source:MGI Symbol;Acc:MGI:1924208]	8	6	10	0	24	21	4	15	10.6481	-1.31175	1.2468	-1.0521	0.292754	0.585875	Down	NO
ENSMUSG00000039269	2300002M23Rik	RIKEN cDNA 2300002M23 gene [Source:MGI Symbol;Acc:MGI:1916792]	45	97	17	77	32	12	16	64	43.1642	1.00669	0.760849	1.32311	0.185799	0.456719	Up	NO
ENSMUSG00000032403	2300009A05Rik	RIKEN cDNA 2300009A05 gene [Source:MGI Symbol;Acc:MGI:1916728]	116	59	26	39	7	8	13	105	45.8893	1.0146	0.94669	1.07173	0.28384	0.575974	Up	NO
ENSMUSG00000053353	2310001K24Rik	RIKEN cDNA 2310001K24 gene [Source:MGI Symbol;Acc:MGI:1916767]	0	0	22	9	1	0	3	4	4.60836	1.98802	2.18543	0.909669	0.362997	0.653846	Up	NO
ENSMUSG00000100335	2310008N11Rik	RIKEN cDNA 2310008N11 gene [Source:MGI Symbol;Acc:MGI:1919566]	9	0	8	14	25	44	9	17	15.1601	-1.60116	1.1287	-1.41858	0.15602	0.412109	Down	NO
ENSMUSG00000079283	2310009B15Rik	RIKEN cDNA 2310009B15 gene [Source:MGI Symbol;Acc:MGI:1916799]	35	48	22	20	15	29	0	21	23.4062	1.01926	1.04088	0.979229	0.327467	0.619903	Up	NO
ENSMUSG00000020133	2310011J03Rik	RIKEN cDNA 2310011J03 gene [Source:MGI Symbol;Acc:MGI:1913624]	120	30	0	0	0	0	15	16	23.7728	2.48299	2.93689	0.845447	0.397861	0.681876	Up	NO
ENSMUSG00000049643	2310022A10Rik	RIKEN cDNA 2310022A10 gene [Source:MGI Symbol;Acc:MGI:1913617]	19	22	30	33	36	14	5	19	21.3188	0.545219	0.803726	0.678364	0.497541	0.75698	Up	NO
ENSMUSG00000031983	2310022B05Rik	RIKEN cDNA 2310022B05 gene [Source:MGI Symbol;Acc:MGI:1916801]	74	74	63	48	46	8	14	24	43.0787	1.59024	0.669754	2.37437	0.0175791	0.103961	Up	NO
ENSMUSG00000020441	2310033P09Rik	RIKEN cDNA 2310033P09 gene [Source:MGI Symbol;Acc:MGI:1915112]	568	557	438	1259	858	653	1026	1026	759.888	-0.307197	0.344529	-0.891645	0.372583	0.661505	Down	NO
ENSMUSG00000040177	2310057M21Rik	RIKEN cDNA 2310057M21 gene [Source:MGI Symbol;Acc:MGI:1915527]	309	213	336	268	343	348	361	341	304.706	-0.244593	0.28835	-0.848251	0.396298	0.680448	Down	NO
ENSMUSG00000050705	2310061I04Rik	RIKEN cDNA 2310061I04 gene [Source:MGI Symbol;Acc:MGI:1916912]	1136	1576	1062	1391	734	889	670	1216	1049.21	0.618281	0.275363	2.24533	0.0247471	0.130195	Up	NO
ENSMUSG00000100084	2310068J16Rik	RIKEN cDNA 2310068J16 gene [Source:MGI Symbol;Acc:MGI:1917531]	3	0	13	2	23	2	7	34	9.80118	-1.77353	1.42797	-1.24199	0.214241	0.493793	Down	NO
ENSMUSG00000045411	2410002F23Rik	RIKEN cDNA 2410002F23 gene [Source:MGI Symbol;Acc:MGI:1914226]	7	31	29	1	6	4	0	17	11.5879	1.44559	1.41009	1.02518	0.305279	0.598687	Up	NO
ENSMUSG00000036873	2410004B18Rik	RIKEN cDNA 2410004B18 gene [Source:MGI Symbol;Acc:MGI:1913671]	88	142	92	219	149	92	86	184	125.002	0.123187	0.442749	0.278233	0.780834	0.919744	Up	NO
ENSMUSG00000086841	2410006H16Rik	RIKEN cDNA 2410006H16 gene [Source:MGI Symbol;Acc:MGI:1916471]	106	60	152	62	164	124	33	70	93.8127	0.0304967	0.603397	0.0505417	0.959691	0.988484	Up	NO
ENSMUSG00000100572	2410021H03Rik	RIKEN cDNA 2410021H03 gene [Source:MGI Symbol;Acc:MGI:1917000]	145	83	84	47	146	122	16	77	88.452	0.0919847	0.679894	0.135293	0.89238	0.964392	Up	NO
ENSMUSG00000096917	2500002B13Rik	RIKEN cDNA 2500002B13 gene [Source:MGI Symbol;Acc:MGI:1925603]	831	1151	673	824	1418	1054	398	738	857.92	0.0102403	0.395154	0.0259147	0.979325	0.994312	Up	NO
ENSMUSG00000044496	2510039O18Rik	RIKEN cDNA 2510039O18 gene [Source:MGI Symbol;Acc:MGI:1924284]	2	27	5	13	5	15	7	0	8.99117	0.788607	1.41181	0.558581	0.576448	0.806317	Up	NO
ENSMUSG00000031242	2610002M06Rik	RIKEN cDNA 2610002M06 gene [Source:MGI Symbol;Acc:MGI:1914278]	357	467	347	268	261	257	129	206	280.27	0.823824	0.366196	2.24968	0.0244694	0.129407	Up	NO
ENSMUSG00000071793	2610005L07Rik	RIKEN cDNA 2610005L07 gene [Source:MGI Symbol;Acc:MGI:1914283]	4	1	7	10	0	13	8	5	5.7851	-0.256639	1.52937	-0.167806	0.866736	0.954049	Down	NO
ENSMUSG00000085562	2610028E06Rik	RIKEN cDNA 2610028E06 gene [Source:MGI Symbol;Acc:MGI:1919645]	3	0	57	0	0	29	33	21	17.3479	-0.433989	1.81112	-0.239625	0.810621	0.93259	Down	NO
ENSMUSG00000071302	2610044O15Rik8	RIKEN cDNA 2610044O15 gene [Source:MGI Symbol;Acc:MGI:1919389]	11	0	27	0	47	48	37	66	28.1447	-2.28267	1.22399	-1.86494	0.0621896	0.232551	Down	NO
ENSMUSG00000079671	2610203C22Rik	RIKEN cDNA 2610203C22 gene [Source:MGI Symbol;Acc:MGI:1919731]	101	86	124	118	239	211	140	185	144.542	-0.800358	0.349713	-2.28862	0.0221016	0.120992	Down	NO
ENSMUSG00000097040	2610316D01Rik	RIKEN cDNA 2610316D01 gene [Source:MGI Symbol;Acc:MGI:1919761]	135	161	162	184	367	166	128	129	171.957	-0.246222	0.432887	-0.56879	0.569499	0.803007	Down	NO
ENSMUSG00000010277	2610507B11Rik	RIKEN cDNA 2610507B11 gene [Source:MGI Symbol;Acc:MGI:1919753]	48	0	35	82	95	33	75	291	76.7647	-1.51562	0.978712	-1.54859	0.121481	0.35532	Down	NO
ENSMUSG00000028536	2610528J11Rik	RIKEN cDNA 2610528J11 gene [Source:MGI Symbol;Acc:MGI:1913701]	0	0	18	0	24	0	0	0	4.98492	-0.340128	3.2576	-0.104411	0.916844	0.974525	Down	NO
ENSMUSG00000034601	2700049A03Rik	RIKEN cDNA 2700049A03 gene [Source:MGI Symbol;Acc:MGI:1924217]	2470	2576	3768	4823	5169	6527	9560	7465	5060.3	-1.04491	0.287666	-3.63236	0.000280842	0.0060623		YES
ENSMUSG00000117042	2700054A10Rik	RIKEN cDNA 2700054A10 gene [Source:MGI Symbol;Acc:MGI:1919828]	22	8	59	83	59	72	54	64	49.9358	-0.534398	0.701366	-0.761939	0.446096	0.721316	Down	NO
ENSMUSG00000024273	2700062C07Rik	RIKEN cDNA 2700062C07 gene [Source:MGI Symbol;Acc:MGI:1915296]	475	689	514	580	987	1276	1076	1012	795.525	-0.898276	0.248953	-3.60822	0.000308304	0.00649362	Down	NO
ENSMUSG00000062198	2700097O09Rik	RIKEN cDNA 2700097O09 gene [Source:MGI Symbol;Acc:MGI:1919908]	117	82	137	46	85	105	5	65	78.9817	0.636116	0.760256	0.836713	0.402754	0.685968	Up	NO
ENSMUSG00000098090	2700099C18Rik	RIKEN cDNA 2700099C18 gene [Source:MGI Symbol;Acc:MGI:1924272]	592	479	675	492	960	1225	328	433	630.574	-0.346968	0.439569	-0.789338	0.429914	0.70662	Down	NO
ENSMUSG00000087497	2810001G20Rik	RIKEN cDNA 2810001G20 gene [Source:MGI Symbol;Acc:MGI:1913706]	14	6	27	22	10	27	13	33	18.2065	-0.225128	0.856879	-0.262731	0.792758	0.924339	Down	NO
ENSMUSG00000031984	2810004N23Rik	RIKEN cDNA 2810004N23 gene [Source:MGI Symbol;Acc:MGI:1913773]	20	55	19	30	49	46	32	46	35.7033	-0.426482	0.620919	-0.686856	0.492173	0.754088	Down	NO
ENSMUSG00000099881	2810013P06Rik	RIKEN cDNA 2810013P06 gene [Source:MGI Symbol;Acc:MGI:1914456]	0	0	5	63	49	0	8	8	15.1061	0.00396798	1.87238	0.00211921	0.998309	0.999423	Up	NO
ENSMUSG00000049881	2810025M15Rik	RIKEN cDNA 2810025M15 gene [Source:MGI Symbol;Acc:MGI:1917203]	233	121	137	140	75	151	83	162	134.989	0.503396	0.45942	1.09572	0.273201	0.564758	Up	NO
ENSMUSG00000086629	2810403D21Rik	RIKEN cDNA 2810403D21 gene [Source:MGI Symbol;Acc:MGI:1917214]	612	551	792	523	693	1218	408	534	649.146	-0.156343	0.391864	-0.398974	0.689912	0.872568	Down	NO
ENSMUSG00000087213	2810408I11Rik	RIKEN cDNA 2810408I11 gene [Source:MGI Symbol;Acc:MGI:1917191]	5799	5424	6414	5745	6833	7606	3237	4407	5518.84	0.134563	0.31307	0.429817	0.667328	0.859959	Up	NO
ENSMUSG00000090260	2810442N19Rik	RIKEN cDNA 2810442N19 gene [Source:MGI Symbol;Acc:MGI:1920003]	2	1	0	25	3	0	3	4	4.31402	1.44671	1.99563	0.72494	0.468489	0.735505	Up	NO
ENSMUSG00000102014	2900009J06Rik	RIKEN cDNA 2900009J06 gene [Source:MGI Symbol;Acc:MGI:1920137]	6	9	7	4	3	8	0	0	4.59129	1.26816	1.77307	0.715234	0.474464	0.740201	Up	NO
ENSMUSG00000051339	2900026A02Rik	RIKEN cDNA 2900026A02 gene [Source:MGI Symbol;Acc:MGI:1920194]	0	19	0	0	16	3	3	22	7.43554	-1.09659	1.99173	-0.550573	0.581927	0.809064	Down	NO
ENSMUSG00000117797	2900057B20Rik	RIKEN cDNA 2900057B20 gene [Source:MGI Symbol;Acc:MGI:1920259]	9	0	12	0	0	22	23	12	9.57537	-1.3525	1.82539	-0.740936	0.458732	0.730569	Down	NO
ENSMUSG00000097277	2900076A07Rik	RIKEN cDNA 2900076A07 gene [Source:MGI Symbol;Acc:MGI:1920242]	0	0	12	7	23	0	0	4	5.35646	-0.476525	2.43231	-0.195915	0.844677	0.946736	Down	NO
ENSMUSG00000099632	2900093K20Rik	RIKEN cDNA 2900093K20 gene [Source:MGI Symbol;Acc:MGI:1915287]	2	5	5	8	19	3	6	12	7.04231	-0.956314	1.18393	-0.807744	0.419238	0.698519	Down	NO
ENSMUSG00000085355	3010003L21Rik	RIKEN cDNA 3010003L21 gene [Source:MGI Symbol;Acc:MGI:1924094]	73	22	35	31	12	30	25	12	29.9452	1.10298	0.749381	1.47186	0.141059	0.387586	Up	NO
ENSMUSG00000026388	3110009E18Rik	RIKEN cDNA 3110009E18 gene [Source:MGI Symbol;Acc:MGI:1920353]	2346	2386	2392	1955	2907	3387	1387	2240	2307.15	-0.0670545	0.31999	-0.209552	0.834018	0.942361	Down	NO
ENSMUSG00000114582	3110040M04Rik	RIKEN cDNA 3110040M04 gene [Source:MGI Symbol;Acc:MGI:1920426]	0	1	37	29	28	46	33	20	23.0813	-0.9541	1.21243	-0.78693	0.431323	0.708116	Down	NO
ENSMUSG00000025102	3110040N11Rik	RIKEN cDNA 3110040N11 gene [Source:MGI Symbol;Acc:MGI:1914540]	222	237	198	236	311	220	170	206	217.46	0.0382358	0.318734	0.119961	0.904514	0.969484	Up	NO
ENSMUSG00000097503	3110045C21Rik	RIKEN cDNA 3110045C21 gene [Source:MGI Symbol;Acc:MGI:1914553]	41	22	22	7	29	90	14	20	30.391	-0.654498	0.883785	-0.740563	0.458959	0.730669	Down	NO
ENSMUSG00000085642	3110053B16Rik	RIKEN cDNA 3110053B16 gene [Source:MGI Symbol;Acc:MGI:1920435]	19	7	28	51	14	12	28	39	23.4029	0.203459	0.830436	0.245003	0.806454	0.93093	Up	NO
ENSMUSG00000085622	3110056K07Rik	RIKEN cDNA 3110056K07 gene [Source:MGI Symbol;Acc:MGI:1920454]	8	0	0	0	0	24	6	0	4.82491	-1.77604	2.85485	-0.622113	0.533867	0.780194	Down	NO
ENSMUSG00000053553	3110082I17Rik	RIKEN cDNA 3110082I17 gene [Source:MGI Symbol;Acc:MGI:1920462]	174	75	64	37	137	31	91	203	98.6233	-0.25078	0.672709	-0.372791	0.709304	0.884302	Down	NO
ENSMUSG00000097303	3110083C13Rik	RIKEN cDNA 3110083C13 gene [Source:MGI Symbol;Acc:MGI:1920458]	118	176	144	157	150	160	105	211	146.828	-0.0154197	0.35561	-0.0433613	0.965413	0.990815	Down	NO
ENSMUSG00000085582	3110099E03Rik	RIKEN cDNA 3110099E03 gene [Source:MGI Symbol;Acc:MGI:1925761]	90	233	87	88	53	185	112	47	109.841	0.360466	0.608285	0.592594	0.553453	0.793267	Up	NO
ENSMUSG00000063364	3300002I08Rik	RIKEN cDNA 3300002I08 gene [Source:MGI Symbol;Acc:MGI:1916527]	2	0	4	4	42	83	22	71	27.0996	-4.41614	0.945587	-4.67027	3.01e-06	0.000219999		YES
ENSMUSG00000033111	3830406C13Rik	RIKEN cDNA 3830406C13 gene [Source:MGI Symbol;Acc:MGI:1917937]	32	65	22	43	49	248	159	199	98.1924	-1.97394	0.594646	-3.31953	0.000901707	0.0136469		YES
ENSMUSG00000097203	4732419C18Rik	RIKEN cDNA 4732419C18 gene [Source:MGI Symbol;Acc:MGI:3045379]	0	11	11	11	43	13	14	3	12.5731	-1.1331	1.25957	-0.899591	0.368338	0.656971	Down	NO
ENSMUSG00000053714	4732471J01Rik	RIKEN cDNA 4732471J01 gene [Source:MGI Symbol;Acc:MGI:3603586]	6	6	6	4	11	4	21	7	7.84011	-0.895906	1.10806	-0.808535	0.418782	0.698232	Down	NO
ENSMUSG00000097697	4833412C05Rik	RIKEN cDNA 4833412C05 gene [Source:MGI Symbol;Acc:MGI:1921154]	31	25	10	48	55	150	22	18	43.7239	-1.10328	0.83557	-1.3204	0.186702	0.457643	Down	NO
ENSMUSG00000117401	4833419F23Rik	RIKEN cDNA 4833419F23 gene [Source:MGI Symbol;Acc:MGI:1921165]	20	0	1	4	14	1	1	1	5.28309	0.728747	1.85597	0.392651	0.694577	0.874361	Up	NO
ENSMUSG00000062822	4833420G17Rik	RIKEN cDNA 4833420G17 gene [Source:MGI Symbol;Acc:MGI:1914642]	1169	2329	1452	2370	1948	2865	2984	2141	2074.61	-0.41395	0.301572	-1.37264	0.169865	0.43418	Down	NO
ENSMUSG00000097619	4833422M21Rik	RIKEN cDNA 4833422M21 gene [Source:MGI Symbol;Acc:MGI:1923018]	0	0	18	0	22	0	0	11	5.98799	-0.784092	2.74828	-0.285303	0.775412	0.916836	Down	NO
ENSMUSG00000118087	4833438C02Rik	RIKEN cDNA 4833438C02 gene [Source:MGI Symbol;Acc:MGI:2147599]	3	0	30	0	7	0	0	9	5.90031	1.15891	2.40739	0.481398	0.630233	0.83784	Up	NO
ENSMUSG00000025871	4833439L19Rik	RIKEN cDNA 4833439L19 gene [Source:MGI Symbol;Acc:MGI:1921162]	83	133	87	89	0	48	91	28	68.5354	1.26645	0.926795	1.36648	0.171787	0.436682	Up	NO
ENSMUSG00000036934	4921524J17Rik	RIKEN cDNA 4921524J17 gene [Source:MGI Symbol;Acc:MGI:1913964]	10119	6662	8191	8613	8293	9268	8157	9456	8335.83	-0.000533689	0.233611	-0.00228452	0.998177	0.999423	Down	NO
ENSMUSG00000118333	4921531P14Rik	RIKEN cDNA 4921531P14 gene [Source:MGI Symbol;Acc:MGI:1918210]	0	18	0	16	0	25	12	2	8.81392	-0.256688	1.95187	-0.131509	0.895373	0.965471	Down	NO
ENSMUSG00000086638	4930405A21Rik	RIKEN cDNA 4930405A21 gene [Source:MGI Symbol;Acc:MGI:1922096]	10	4	14	11	16	27	24	19	15.0582	-1.09851	0.837282	-1.31199	0.189522	0.460561	Down	NO
ENSMUSG00000086066	4930423M02Rik	RIKEN cDNA 4930423M02 gene [Source:MGI Symbol;Acc:MGI:1921122]	40	21	20	35	138	70	30	169	61.7741	-1.72026	0.640244	-2.68689	0.00721213	0.0577362	Down	NO
ENSMUSG00000104956	4930429D17Rik	RIKEN cDNA 4930429D17 gene [Source:MGI Symbol;Acc:MGI:1921874]	18	17	0	4	18	25	6	3	11.3069	-0.324015	1.35926	-0.238377	0.811589	0.932944	Down	NO
ENSMUSG00000042360	4930433N12Rik	RIKEN cDNA 4930433N12 gene [Source:MGI Symbol;Acc:MGI:2149746]	5	2	5	8	15	17	8	28	10.4059	-1.71472	1.00916	-1.69916	0.0892891	0.291702	Down	NO
ENSMUSG00000045989	4930451I11Rik	RIKEN cDNA 4930451I11 gene [Source:MGI Symbol;Acc:MGI:1925368]	40	37	19	33	30	44	40	60	36.6064	-0.358509	0.589199	-0.608469	0.542876	0.787113	Down	NO
ENSMUSG00000115422	4930452G13Rik	RIKEN cDNA 4930452G13 gene [Source:MGI Symbol;Acc:MGI:1921239]	14	39	2	0	7	49	0	16	15.7748	-0.316366	1.61266	-0.196177	0.844472	0.946672	Down	NO
ENSMUSG00000059920	4930453N24Rik	RIKEN cDNA 4930453N24 gene [Source:MGI Symbol;Acc:MGI:1914859]	510	277	223	394	134	198	265	359	287.687	0.635944	0.42338	1.50207	0.13308	0.373689	Up	NO
ENSMUSG00000112762	4930459C07Rik	RIKEN cDNA 4930459C07 gene [Source:MGI Symbol;Acc:MGI:1922131]	0	0	5	0	11	0	0	24	4.58235	-2.69949	2.81708	-0.958256	0.337933	0.62999	Down	NO
ENSMUSG00000056682	4930465K10Rik	RIKEN cDNA 4930465K10 gene [Source:MGI Symbol;Acc:MGI:1914890]	0	0	1	21	2	10	2	17	6.0725	-0.568252	1.89349	-0.300108	0.764094	0.912148	Down	NO
ENSMUSG00000085684	4930469K13Rik	RIKEN cDNA 4930469K13 gene [Source:MGI Symbol;Acc:MGI:1924124]	45	65	49	76	148	163	75	194	97.059	-1.25556	0.444052	-2.82751	0.00469116	0.0426415		YES
ENSMUSG00000112716	4930471E19Rik	RIKEN cDNA 4930471E19 gene [Source:MGI Symbol;Acc:MGI:1922162]	0	0	0	5	9	2	3	21	4.56588	-2.83544	2.06823	-1.37095	0.17039	0.43494	Down	NO
ENSMUSG00000113115	4930480M12Rik	RIKEN cDNA 4930480M12 gene [Source:MGI Symbol;Acc:MGI:1922180]	0	16	3	1	12	19	11	10	8.69556	-1.33032	1.39997	-0.950254	0.341983	0.63462	Down	NO
ENSMUSG00000050345	4930486L24Rik	RIKEN cDNA 4930486L24 gene [Source:MGI Symbol;Acc:MGI:1922258]	0	71	0	58	22	14	135	51	41.5679	-0.78534	1.37146	-0.572629	0.566896	0.801475	Down	NO
ENSMUSG00000116976	4930500H12Rik	RIKEN cDNA 4930500H12 gene [Source:MGI Symbol;Acc:MGI:1922241]	77	28	118	44	183	178	78	99	97.3614	-0.944218	0.579392	-1.62967	0.103171	0.321579	Down	NO
ENSMUSG00000072595	4930503E14Rik	RIKEN cDNA 4930503E14 gene [Source:MGI Symbol;Acc:MGI:1922204]	58	50	72	133	143	197	62	119	99.7524	-0.720597	0.512252	-1.40672	0.159509	0.417784	Down	NO
ENSMUSG00000112364	4930503E24Rik	RIKEN cDNA 4930503E24 gene [Source:MGI Symbol;Acc:MGI:1922280]	4	5	4	6	7	5	3	8	5.02055	-0.217418	1.21917	-0.178332	0.858462	0.952307	Down	NO
ENSMUSG00000044906	4930503L19Rik	RIKEN cDNA 4930503L19 gene [Source:MGI Symbol;Acc:MGI:1922045]	370	415	420	390	532	350	172	156	340.6	0.452162	0.429056	1.05385	0.29195	0.585174	Up	NO
ENSMUSG00000040919	4930505A04Rik	RIKEN cDNA 4930505A04 gene [Source:MGI Symbol;Acc:MGI:1922337]	0	0	0	0	5	11	3	20	4.5656	-5.65511	2.15762	-2.62099	0.00876748	0.0665113		YES
ENSMUSG00000074136	4930513N10Rik	RIKEN cDNA 4930513N10 gene [Source:MGI Symbol;Acc:MGI:2443064]	0	2	16	18	21	2	9	23	10.545	-0.597383	1.38508	-0.431299	0.666251	0.859366	Down	NO
ENSMUSG00000031325	4930519F16Rik	RIKEN cDNA 4930519F16 gene [Source:MGI Symbol;Acc:MGI:1922356]	0	6	16	7	46	58	63	43	28.5046	-2.84107	0.898572	-3.16176	0.00156819	0.0200824		YES
ENSMUSG00000029564	4930519G04Rik	RIKEN cDNA 4930519G04 gene [Source:MGI Symbol;Acc:MGI:1914843]	0	0	0	5	12	16	11	14	6.84644	-3.47127	1.71502	-2.02404	0.0429664	0.183177	Down	NO
ENSMUSG00000101701	4930521E06Rik	RIKEN cDNA 4930521E06 gene [Source:MGI Symbol;Acc:MGI:1922316]	0	0	0	0	14	0	10	16	4.62686	-5.67456	2.53314	-2.24013	0.0250827	0.131223	Down	NO
ENSMUSG00000060491	4930522H14Rik	RIKEN cDNA 4930522H14 gene [Source:MGI Symbol;Acc:MGI:1914896]	102	10	58	164	109	135	94	141	97.1063	-0.489842	0.670092	-0.731007	0.464775	0.734508	Down	NO
ENSMUSG00000072762	4930522L14Rik	RIKEN cDNA 4930522L14 gene [Source:MGI Symbol;Acc:MGI:1925270]	209	7	121	139	886	564	427	410	330.577	-2.18556	0.67013	-3.26139	0.00110867	0.0157771		YES
ENSMUSG00000097502	4930528D03Rik	RIKEN cDNA 4930528D03 gene [Source:MGI Symbol;Acc:MGI:1922473]	30	36	41	51	53	34	21	46	37.3397	0.0873811	0.567165	0.154067	0.877557	0.958647	Up	NO
ENSMUSG00000100589	4930533P14Rik	RIKEN cDNA 4930533P14 gene [Source:MGI Symbol;Acc:MGI:1922409]	0	0	4	10	22	41	6	8	10.9021	-2.53209	1.47267	-1.71939	0.085544	0.284335	Down	NO
ENSMUSG00000036463	4930544G11Rik	RIKEN cDNA 4930544G11 gene [Source:MGI Symbol;Acc:MGI:1914903]	0	0	0	1	56	0	16	3	8.87423	-5.87444	2.11928	-2.77191	0.00557287	0.0480675		YES
ENSMUSG00000029138	4930548H24Rik	RIKEN cDNA 4930548H24 gene [Source:MGI Symbol;Acc:MGI:1914906]	27	54	4	40	62	13	4	31	28.1195	0.261179	0.988417	0.26424	0.791595	0.924102	Up	NO
ENSMUSG00000005131	4930550C14Rik	RIKEN cDNA 4930550C14 gene [Source:MGI Symbol;Acc:MGI:1922561]	319	639	408	367	460	489	332	433	417.028	0.0723356	0.323464	0.223628	0.823047	0.937779	Up	NO
ENSMUSG00000031559	4930555F03Rik	RIKEN cDNA 4930555F03 gene [Source:MGI Symbol;Acc:MGI:1922609]	21	6	11	28	47	102	28	31	33.1431	-1.63761	0.777639	-2.10587	0.0352154	0.16248	Down	NO
ENSMUSG00000086800	4930556L07Rik	RIKEN cDNA 4930556L07 gene [Source:MGI Symbol;Acc:MGI:1922533]	11	18	16	15	22	33	10	8	16.1522	-0.253816	0.857739	-0.295913	0.767297	0.913853	Down	NO
ENSMUSG00000096971	4930556M19Rik	RIKEN cDNA 4930556M19 gene [Source:MGI Symbol;Acc:MGI:1922509]	7	6	6	56	23	15	23	25	18.7432	-0.227961	0.968136	-0.235464	0.813849	0.933878	Down	NO
ENSMUSG00000105734	4930558C23Rik	RIKEN cDNA 4930558C23 gene [Source:MGI Symbol;Acc:MGI:1914904]	28	7	0	9	14	26	12	10	13.1494	-0.39074	1.23516	-0.316348	0.751738	0.906157	Down	NO
ENSMUSG00000086277	4930558K02Rik	RIKEN cDNA 4930558K02 gene [Source:MGI Symbol;Acc:MGI:1922618]	9	0	0	0	0	17	10	13	6.02692	-1.97267	2.28213	-0.864397	0.38737	0.674482	Down	NO
ENSMUSG00000022518	4930562C15Rik	RIKEN cDNA 4930562C15 gene [Source:MGI Symbol;Acc:MGI:1926059]	2	25	11	23	4	5	11	32	13.2843	0.275736	1.11394	0.247532	0.804496	0.929819	Up	NO
ENSMUSG00000026882	4930568D16Rik	RIKEN cDNA 4930568D16 gene [Source:MGI Symbol;Acc:MGI:1923109]	13	0	5	11	17	24	0	0	8.58226	-0.466411	1.91341	-0.243759	0.807417	0.931512	Down	NO
ENSMUSG00000111830	4930568E12Rik	RIKEN cDNA 4930568E12 gene [Source:MGI Symbol;Acc:MGI:1925469]	36	19	23	47	49	53	37	39	36.4575	-0.468184	0.586054	-0.798875	0.424363	0.702747	Down	NO
ENSMUSG00000101636	4930579H20Rik	RIKEN cDNA 4930579H20 gene [Source:MGI Symbol;Acc:MGI:1923105]	29	0	0	23	22	34	6	10	15.1633	-0.413138	1.49712	-0.275955	0.782583	0.920601	Down	NO
ENSMUSG00000024088	4930583I09Rik	RIKEN cDNA 4930583I09 gene [Source:MGI Symbol;Acc:MGI:1925307]	20	56	32	50	45	70	41	39	42.4639	-0.281287	0.58332	-0.482217	0.629652	0.837504	Down	NO
ENSMUSG00000029044	4930584F24Rik	RIKEN cDNA 4930584F24 gene [Source:MGI Symbol;Acc:MGI:1923192]	6	22	6	2	0	11	5	7	7.28757	0.708799	1.45045	0.488675	0.625072	0.836089	Up	NO
ENSMUSG00000105834	4930592C13Rik	RIKEN cDNA 4930592C13 gene [Source:MGI Symbol;Acc:MGI:2686503]	0	0	26	0	29	32	0	14	12.1236	-1.49234	2.0799	-0.717507	0.473061	0.738897	Down	NO
ENSMUSG00000109160	4930598N05Rik	RIKEN cDNA 4930598N05 gene [Source:MGI Symbol;Acc:MGI:1922625]	0	0	10	24	0	0	20	11	7.5154	0.0877539	2.26977	0.038662	0.96916	0.99183	Up	NO
ENSMUSG00000073144	4930599N23Rik	RIKEN cDNA 4930599N23 gene [Source:MGI Symbol;Acc:MGI:1922629]	14	3	4	28	2	6	0	0	6.85037	2.58666	1.66857	1.55023	0.121087	0.354767	Up	NO
ENSMUSG00000031938	4931406C07Rik	RIKEN cDNA 4931406C07 gene [Source:MGI Symbol;Acc:MGI:1918234]	354	823	357	480	276	135	184	163	337.147	1.46976	0.389846	3.77009	0.000163187	0.00411304		YES
ENSMUSG00000086727	4931428L18Rik	RIKEN cDNA 4931428L18 gene [Source:MGI Symbol;Acc:MGI:1918238]	6745	4639	5417	5652	11050	11418	4845	7618	6939.51	-0.57495	0.32411	-1.77393	0.076074	0.263933	Down	NO
ENSMUSG00000047324	4931429P17Rik	RIKEN cDNA 4931429P17 gene [Source:MGI Symbol;Acc:MGI:1918221]	30	30	23	16	16	31	11	15	21.1759	0.505433	0.755729	0.668801	0.503622	0.761697	Up	NO
ENSMUSG00000074580	4931440P22Rik	RIKEN cDNA 4931440P22 gene [Source:MGI Symbol;Acc:MGI:1918254]	25	15	4	64	33	49	37	10	28.3909	-0.273475	0.909354	-0.300735	0.763616	0.912118	Down	NO
ENSMUSG00000037270	4932438A13Rik	RIKEN cDNA 4932438A13 gene [Source:MGI Symbol;Acc:MGI:2444631]	133	417	355	349	335	279	486	462	336.418	-0.276513	0.385047	-0.718129	0.472678	0.738897	Down	NO
ENSMUSG00000039851	4932438H23Rik	RIKEN cDNA 4932438H23 gene [Source:MGI Symbol;Acc:MGI:1921637]	34	39	50	30	15	63	0	22	31.0427	0.647063	1.04798	0.617437	0.536946	0.782501	Up	NO
ENSMUSG00000067848	4933402N22Rik	RIKEN cDNA 4933402N22 gene [Source:MGI Symbol;Acc:MGI:3703021]	27	16	61	21	68	152	0	0	42.395	-0.800094	1.40137	-0.570938	0.568041	0.801967	Down	NO
ENSMUSG00000084848	4933408N05Rik	RIKEN cDNA 4933408N05 gene [Source:MGI Symbol;Acc:MGI:1918372]	203	226	166	235	202	267	100	148	187.752	0.256507	0.402361	0.637504	0.523796	0.774595	Up	NO
ENSMUSG00000112500	4933411E08Rik	RIKEN cDNA 4933411E08 gene [Source:MGI Symbol;Acc:MGI:1918317]	0	0	32	0	23	0	0	18	8.60126	-0.262359	2.59743	-0.101007	0.919545	0.975513	Down	NO
ENSMUSG00000112627	4933412E12Rik	RIKEN cDNA 4933412E12 gene [Source:MGI Symbol;Acc:MGI:1918336]	24	28	25	16	8	5	24	41	20.6514	0.354413	0.874157	0.405434	0.685159	0.869295	Up	NO
ENSMUSG00000021874	4933413J09Rik	RIKEN cDNA 4933413J09 gene [Source:MGI Symbol;Acc:MGI:1918356]	21	12	17	6	9	25	10	2	12.7177	0.343231	1.06303	0.32288	0.746786	0.903747	Up	NO
ENSMUSG00000101848	4933417E11Rik	RIKEN cDNA 4933417E11 gene [Source:MGI Symbol;Acc:MGI:1918384]	35	29	59	60	85	156	87	70	69.9924	-1.10064	0.514448	-2.13946	0.0323985	0.153984	Down	NO
ENSMUSG00000106572	4933417G07Rik	RIKEN cDNA 4933417G07 gene [Source:MGI Symbol;Acc:MGI:1918432]	3	4	7	6	5	2	5	4	4.30973	0.367271	1.30859	0.280662	0.778969	0.918683	Up	NO
ENSMUSG00000102416	4933424G06Rik	RIKEN cDNA 4933424G06 gene [Source:MGI Symbol;Acc:MGI:1918416]	6	5	12	6	9	10	5	22	8.9437	-0.589739	1.04486	-0.564421	0.572468	0.804487	Down	NO
ENSMUSG00000055403	4933427D06Rik	RIKEN cDNA 4933427D06 gene [Source:MGI Symbol;Acc:MGI:3026922]	1012	2020	1506	2029	1297	928	2077	1769	1514.23	0.157546	0.319922	0.49245	0.622401	0.834702	Up	NO
ENSMUSG00000020807	4933427D14Rik	RIKEN cDNA 4933427D14 gene [Source:MGI Symbol;Acc:MGI:1921727]	8	15	25	18	32	8	14	28	17.5547	-0.2538	0.833506	-0.304498	0.760749	0.910875		YES
ENSMUSG00000086968	4933431E20Rik	RIKEN cDNA 4933431E20 gene [Source:MGI Symbol;Acc:MGI:3584041]	4	64	23	4	8	12	8	8	16.0815	1.45743	1.09214	1.33448	0.182047	0.451514	Up	NO
ENSMUSG00000027942	4933434E20Rik	RIKEN cDNA 4933434E20 gene [Source:MGI Symbol;Acc:MGI:1914027]	31	79	43	71	78	115	30	54	60.3239	-0.283977	0.598253	-0.474676	0.635018	0.84012	Down	NO
ENSMUSG00000118504	4933434E20Rik	RIKEN cDNA 4933434E20 gene [Source:MGI Symbol;Acc:MGI:1914027]	31	79	43	71	78	115	30	54	60.3239	-0.283977	0.598253	-0.474676	0.635018	0.84012	Down	NO
ENSMUSG00000036046	5031439G07Rik	RIKEN cDNA 5031439G07 gene [Source:MGI Symbol;Acc:MGI:2444899]	19	36	48	98	45	7	16	37	35.948	0.96416	0.773041	1.24723	0.212313	0.491678	Up	NO
ENSMUSG00000087455	5330411J11Rik	RIKEN cDNA 5330411J11 gene [Source:MGI Symbol;Acc:MGI:1923926]	54	0	22	93	8	0	10	0	22.4679	3.2525	1.57414	2.06621	0.0388091	0.17226	Up	NO
ENSMUSG00000072763	5430403G16Rik	RIKEN cDNA 5430403G16 gene [Source:MGI Symbol;Acc:MGI:1924450]	57	144	79	63	216	348	104	78	132.331	-1.08578	0.579277	-1.87437	0.0608792	0.229415	Down	NO
ENSMUSG00000085741	5430405H02Rik	RIKEN cDNA 5430405H02 gene [Source:MGI Symbol;Acc:MGI:1921737]	10	26	8	21	12	1	2	8	10.5638	1.56907	1.12956	1.38909	0.164805	0.426052	Up	NO
ENSMUSG00000110018	5430437J10Rik	RIKEN cDNA 5430437J10 gene [Source:MGI Symbol;Acc:MGI:1918682]	0	45	24	9	11	33	13	14	18.0918	0.159871	1.18527	0.134881	0.892706	0.964401	Up	NO
ENSMUSG00000087174	5530601H04Rik	RIKEN cDNA 5530601H04 gene [Source:MGI Symbol;Acc:MGI:1918695]	306	179	468	405	263	511	177	324	318.332	0.125718	0.432206	0.290875	0.771147	0.91564	Up	NO
ENSMUSG00000099170	5730403I07Rik	RIKEN cDNA 5730403I07 gene [Source:MGI Symbol;Acc:MGI:1917737]	247	242	271	178	229	227	103	130	198.782	0.509196	0.405812	1.25476	0.209567	0.487439	Up	NO
ENSMUSG00000057181	5730455P16Rik	RIKEN cDNA 5730455P16 gene [Source:MGI Symbol;Acc:MGI:1917841]	0	0	0	21	15	12	15	20	9.61367	-1.64572	1.76657	-0.93159	0.351549	0.642992	Down	NO
ENSMUSG00000029089	5730480H06Rik	RIKEN cDNA 5730480H06 gene [Source:MGI Symbol;Acc:MGI:1917842]	4290	5466	5851	5127	5014	5347	5078	4916	4965.7	0.0778058	0.196289	0.396384	0.691822	0.873019	Up	NO
ENSMUSG00000073197	5730507C01Rik	RIKEN cDNA 5730507C01 gene [Source:MGI Symbol;Acc:MGI:1917882]	275	905	447	962	220	656	350	781	548.893	0.389929	0.478282	0.81527	0.414918	0.695325	Up	NO
ENSMUSG00000086236	5830418P13Rik	RIKEN cDNA 5830418P13 gene [Source:MGI Symbol;Acc:MGI:3604110]	0	15	11	0	16	18	7	4	8.62115	-0.748082	1.59669	-0.468522	0.639412	0.84339	Down	NO
ENSMUSG00000114590	5930438M14Rik	RIKEN cDNA 5930438M14 gene [Source:MGI Symbol;Acc:MGI:5439408]	41	51	52	30	32	67	71	90	52.4133	-0.509242	0.551093	-0.924059	0.355456	0.646975	Down	NO
ENSMUSG00000100301	6030407O03Rik	RIKEN cDNA 6030407O03 gene [Source:MGI Symbol;Acc:MGI:1924410]	0	0	12	18	18	0	8	24	9.19956	-0.732839	1.84776	-0.39661	0.691655	0.873019	Down	NO
ENSMUSG00000097207	6030443J06Rik	RIKEN cDNA 6030443J06 gene [Source:MGI Symbol;Acc:MGI:2444595]	4	5	6	22	10	21	18	6	10.9658	-0.606513	1.04641	-0.579613	0.562175	0.799187	Down	NO
ENSMUSG00000022195	6030458C11Rik	RIKEN cDNA 6030458C11 gene [Source:MGI Symbol;Acc:MGI:1925127]	1553	2721	1535	842	1254	854	526	489	1203.41	1.16684	0.433523	2.69152	0.00711274	0.0572079		YES
ENSMUSG00000105960	6330410L21Rik	RIKEN cDNA 6330410L21 gene [Source:MGI Symbol;Acc:MGI:2441710]	8	9	9	0	12	8	12	18	9.18088	-0.827156	1.22695	-0.674157	0.500211	0.759219	Down	NO
ENSMUSG00000045327	6330549D23Rik	RIKEN cDNA 6330549D23 gene [Source:MGI Symbol;Acc:MGI:2442586]	4	20	39	27	68	42	124	75	47.3129	-1.75614	0.709394	-2.47555	0.0133032	0.0869685	Down	NO
ENSMUSG00000031824	6430548M08Rik	RIKEN cDNA 6430548M08 gene [Source:MGI Symbol;Acc:MGI:2443793]	0	0	4	9	0	6	6	16	4.75297	-1.13534	2.07967	-0.545925	0.585118	0.811435	Down	NO
ENSMUSG00000085427	6430710C18Rik	RIKEN cDNA 6430710C18 gene [Source:MGI Symbol;Acc:MGI:1923468]	1108	957	781	1017	1660	1220	867	889	1028.49	-0.200024	0.305181	-0.655426	0.512194	0.766399	Down	NO
ENSMUSG00000117655	6720468P15Rik	RIKEN cDNA 6720468P15 gene [Source:MGI Symbol;Acc:MGI:1925323]	275	367	461	547	311	366	600	439	403.679	-0.0243448	0.324253	-0.0750795	0.940151	0.98316	Down	NO
ENSMUSG00000072066	6720489N17Rik	RIKEN cDNA 6720489N17 gene [Source:MGI Symbol;Acc:MGI:2443901]	400	435	556	452	755	857	641	463	551.075	-0.515312	0.300642	-1.71404	0.0865215	0.286355	Down	NO
ENSMUSG00000032680	6820408C15Rik	RIKEN cDNA 6820408C15 gene [Source:MGI Symbol;Acc:MGI:3045333]	17	0	8	18	81	0	24	20	19.8275	-1.45953	1.4261	-1.02344	0.306101	0.599911	Down	NO
ENSMUSG00000071796	6820431F20Rik	RIKEN cDNA 6820431F20 gene [Source:MGI Symbol;Acc:MGI:3694236]	58	35	3	5	40	15	4	36	24.2689	0.255863	1.09896	0.232822	0.8159	0.934309	Up	NO
ENSMUSG00000074123	7420426K07Rik	RIKEN cDNA 7420426K07 gene [Source:MGI Symbol;Acc:MGI:3588253]	4204	6818	5250	3778	3854	2302	2284	3204	3855.27	0.85796	0.292516	2.93303	0.00335667	0.0345191	Up	NO
ENSMUSG00000109915	7420700N18Rik	RIKEN cDNA 7420700N18 gene [Source:MGI Symbol;Acc:MGI:1921767]	481	694	696	619	942	1531	1127	1501	911.297	-0.985695	0.271199	-3.63458	0.000278437	0.00603934	Down	NO
ENSMUSG00000113620	7420701I03Rik	RIKEN cDNA 7420701I03 gene [Source:MGI Symbol;Acc:MGI:1918707]	156	40	147	63	113	279	79	41	113.449	-0.279196	0.688767	-0.405356	0.685215	0.869295	Down	NO
ENSMUSG00000047466	8030462N17Rik	RIKEN cDNA 8030462N17 gene [Source:MGI Symbol;Acc:MGI:2444951]	739	600	1092	849	758	430	657	491	679.283	0.54554	0.303013	1.80039	0.0717995	0.254555	Up	NO
ENSMUSG00000115970	8430426J06Rik	RIKEN cDNA 8430426J06 gene [Source:MGI Symbol;Acc:MGI:1925352]	69	125	34	105	152	252	178	177	131.32	-1.15037	0.476711	-2.41314	0.0158158	0.0969283	Down	NO
ENSMUSG00000034587	8430429K09Rik	RIKEN cDNA 8430429K09 gene [Source:MGI Symbol;Acc:MGI:1918773]	0	8	43	45	32	25	16	15	21.6745	0.103788	1.12926	0.0919084	0.926771	0.977967	Up	NO
ENSMUSG00000116953	9030025P20Rik	RIKEN cDNA 9030025P20 gene [Source:MGI Symbol;Acc:MGI:3583895]	0	0	14	0	0	26	4	24	8.14547	-1.90966	2.21155	-0.863491	0.387867	0.674501	Down	NO
ENSMUSG00000073158	9030624G23Rik	RIKEN cDNA 9030624G23 gene [Source:MGI Symbol;Acc:MGI:1914058]	7	3	11	43	12	33	0	4	13.3936	0.316889	1.37594	0.230307	0.817853	0.935008	Up	NO
ENSMUSG00000113985	9130015A21Rik	RIKEN cDNA 9130015A21 gene [Source:MGI Symbol;Acc:MGI:1918831]	305	146	241	239	678	536	100	298	307.108	-0.725049	0.531749	-1.36352	0.172719	0.438125	Down	NO
ENSMUSG00000062944	9130023H24Rik	RIKEN cDNA 9130023H24 gene [Source:MGI Symbol;Acc:MGI:2442738]	30	0	28	96	51	12	25	71	36.5211	-0.022588	1.08339	-0.0208493	0.983366	0.995655	Down	NO
ENSMUSG00000087022	9130024F11Rik	RIKEN cDNA 9130024F11 gene [Source:MGI Symbol;Acc:MGI:1926150]	115	46	153	85	146	69	68	62	90.2992	0.281624	0.540486	0.521057	0.602327	0.823128	Up	NO
ENSMUSG00000099950	9130227L01Rik	RIKEN cDNA 9130227L01 gene [Source:MGI Symbol;Acc:MGI:2445084]	31	28	2	59	72	51	87	5	40.2823	-0.831206	0.975122	-0.852412	0.393985	0.678106	Down	NO
ENSMUSG00000038768	9130409I23Rik	RIKEN cDNA 9130409I23 gene [Source:MGI Symbol;Acc:MGI:3588271]	1343	1413	1945	2009	2245	3653	1155	2162	1919.54	-0.424961	0.353424	-1.20241	0.229203	0.512793	Down	NO
ENSMUSG00000072753	9230020A06Rik	RIKEN cDNA 9230020A06 gene [Source:MGI Symbol;Acc:MGI:3588244]	3	5	19	27	11	40	17	16	16.4677	-0.671021	0.982856	-0.682725	0.49478	0.755397	Down	NO
ENSMUSG00000112398	9230102K24Rik	RIKEN cDNA 9230102K24 gene [Source:MGI Symbol;Acc:MGI:1925931]	0	0	0	10	51	9	6	0	8.87115	-2.80197	2.14698	-1.30507	0.191867	0.463479	Down	NO
ENSMUSG00000097145	9230114K14Rik	RIKEN cDNA 9230114K14 gene [Source:MGI Symbol;Acc:MGI:3041212]	57	10	33	109	75	27	31	70	48.7839	0.0841516	0.748296	0.112458	0.910461	0.971792	Up	NO
ENSMUSG00000107879	9330102E08Rik	RIKEN cDNA 9330102E08 gene [Source:MGI Symbol;Acc:MGI:3026973]	1	1	84	53	2	51	1	38	27.3812	0.574097	1.41597	0.405444	0.685151	0.869295	Up	NO
ENSMUSG00000097177	9330159M07Rik	RIKEN cDNA 9330159M07 gene [Source:MGI Symbol;Acc:MGI:2442519]	2	0	8	11	43	20	8	19	13.0573	-2.0951	1.19574	-1.75213	0.0797508	0.272021	Down	NO
ENSMUSG00000040139	9430038I01Rik	RIKEN cDNA 9430038I01 gene [Source:MGI Symbol;Acc:MGI:1924502]	1505	1331	1321	1739	1519	1363	1262	1906	1438.49	0.0241607	0.223193	0.10825	0.913797	0.973643	Up	NO
ENSMUSG00000086155	9430041J12Rik	RIKEN cDNA 9430041J12 gene [Source:MGI Symbol;Acc:MGI:1924573]	6	0	6	13	9	14	9	22	9.34157	-1.08491	1.23212	-0.880525	0.378575	0.666786	Down	NO
ENSMUSG00000085982	9530051G07Rik	RIKEN cDNA 9530051G07 gene [Source:MGI Symbol;Acc:MGI:2442715]	0	2	5	59	8	3	45	94	24.6513	-1.22634	1.40722	-0.871461	0.383503	0.671022	Down	NO
ENSMUSG00000108030	9530062K07Rik	RIKEN cDNA 9530062K07 gene [Source:MGI Symbol;Acc:MGI:1925989]	12	0	5	0	0	11	0	13	5.09119	-0.336725	2.43885	-0.138067	0.890187	0.963438	Down	NO
ENSMUSG00000036275	9530068E07Rik	RIKEN cDNA 9530068E07 gene [Source:MGI Symbol;Acc:MGI:2654705]	2206	3314	2424	3059	1587	1070	2328	1075	2068.69	0.906726	0.316249	2.86713	0.00414217	0.0391749	Up	NO
ENSMUSG00000044125	9530080O11Rik	RIKEN cDNA 9530080O11 gene [Source:MGI Symbol;Acc:MGI:2441751]	14	53	58	13	11	47	33	32	31.7898	0.211391	0.808494	0.261463	0.793736	0.924521	Up	NO
ENSMUSG00000044551	9930012K11Rik	RIKEN cDNA 9930012K11 gene [Source:MGI Symbol;Acc:MGI:2145726]	0	0	0	0	0	0	5	50	6.2172	-6.10081	2.91087	-2.09587	0.0360937	0.164719	Down	NO
ENSMUSG00000046138	9930021J03Rik	RIKEN cDNA 9930021J03 gene [Source:MGI Symbol;Acc:MGI:2444398]	13	9	39	47	14	4	2	0	15.2184	2.44219	1.20751	2.02249	0.0431253	0.183638	Up	NO
ENSMUSG00000044730	9930104L06Rik	RIKEN cDNA 9930104L06 gene [Source:MGI Symbol;Acc:MGI:3041172]	0	0	14	12	11	4	0	9	5.82236	0.124156	2.017	0.0615547	0.950917	0.986357	Up	NO
ENSMUSG00000079144	A130010J15Rik	RIKEN cDNA A130010J15 gene [Source:MGI Symbol;Acc:MGI:2441776]	0	4	11	0	11	23	9	0	7.08658	-1.50613	1.93295	-0.779189	0.435868	0.711786	Down	NO
ENSMUSG00000022347	A1bg	alpha-1-B glycoprotein [Source:MGI Symbol;Acc:MGI:2152878]	3	38	49	52	0	5	53	96	34.6726	-0.0762891	1.24468	-0.0612922	0.951126	0.986357	Down	NO
ENSMUSG00000084771	A230072E10Rik	RIKEN cDNA A230072E10 gene [Source:MGI Symbol;Acc:MGI:3603753]	1	1	4	2	29	7	3	19	7.70809	-2.79073	1.30929	-2.13149	0.033049	0.156322	Down	NO
ENSMUSG00000097915	A330009N23Rik	RIKEN cDNA A330009N23 gene [Source:MGI Symbol;Acc:MGI:2443491]	30	0	6	4	1	6	3	1	6.62198	1.97818	1.64636	1.20155	0.229539	0.512793	Up	NO
ENSMUSG00000097622	A330033J07Rik	RIKEN cDNA A330033J07 gene [Source:MGI Symbol;Acc:MGI:2444369]	0	0	0	0	0	30	17	0	5.80807	-6.0012	2.9088	-2.06312	0.0391013	0.173303	Down	NO
ENSMUSG00000086213	A330040F15Rik	RIKEN cDNA A330040F15 gene [Source:MGI Symbol;Acc:MGI:3698434]	7	99	11	87	34	68	48	116	55.5271	-0.365833	0.842249	-0.434352	0.664033	0.858144	Down	NO
ENSMUSG00000047613	A430005L14Rik	RIKEN cDNA A430005L14 gene [Source:MGI Symbol;Acc:MGI:2140680]	125	163	138	233	296	136	169	403	197.021	-0.548382	0.413507	-1.32617	0.184783	0.455233	Down	NO
ENSMUSG00000085315	A430018G15Rik	RIKEN cDNA A430018G15 gene [Source:MGI Symbol;Acc:MGI:3040796]	14	6	9	0	22	20	19	16	12.9107	-1.28833	1.13254	-1.13756	0.255303	0.544334	Down	NO
ENSMUSG00000056014	A430033K04Rik	RIKEN cDNA A430033K04 gene [Source:MGI Symbol;Acc:MGI:3583896]	1536	2297	2746	3498	3678	2392	4268	3472	2849.15	-0.420801	0.280951	-1.49778	0.134191	0.376069	Down	NO
ENSMUSG00000087305	A430035B10Rik	RIKEN cDNA A430035B10 gene [Source:MGI Symbol;Acc:MGI:2443789]	10	0	5	0	35	7	14	13	10.0657	-2.04219	1.48536	-1.37488	0.169169	0.433188	Down	NO
ENSMUSG00000067577	A430093F15Rik	RIKEN cDNA A430093F15 gene [Source:MGI Symbol;Acc:MGI:2685520]	15	16	38	39	123	9	56	56	41.4347	-1.12879	0.786592	-1.43503	0.151278	0.404594	Down	NO
ENSMUSG00000047878	A4galt	alpha 1,4-galactosyltransferase [Source:MGI Symbol;Acc:MGI:3512453]	90	88	45	149	59	35	174	165	95.9684	-0.165856	0.610371	-0.27173	0.78583	0.921922	Down	NO
ENSMUSG00000037953	A4gnt	alpha-1,4-N-acetylglucosaminyltransferase [Source:MGI Symbol;Acc:MGI:2143261]	0	0	48	0	50	9	47	24	21.1584	-1.38165	1.68183	-0.821518	0.411351	0.692541	Down	NO
ENSMUSG00000053528	A530021J07Rik	Riken cDNA A530021J07 gene [Source:MGI Symbol;Acc:MGI:3687211]	308	458	131	106	149	72	120	314	203.048	0.739189	0.588179	1.25674	0.208847	0.486821	Up	NO
ENSMUSG00000089844	A530032D15Rik	RIKEN cDNA A530032D15Rik gene [Source:MGI Symbol;Acc:MGI:3037746]	1	7	15	11	8	8	6	8	7.609	0.195921	1.15876	0.169079	0.865735	0.953797	Up	NO
ENSMUSG00000072109	A530040E14Rik	RIKEN cDNA A530040E14 gene [Source:MGI Symbol;Acc:MGI:3612703]	336	708	643	583	837	633	470	681	586.776	-0.159029	0.309888	-0.51318	0.607825	0.826402	Down	NO
ENSMUSG00000113338	A530046M15Rik	RIKEN cDNA A530046M15 gene [Source:MGI Symbol;Acc:MGI:5439406]	217	146	266	152	266	328	144	176	206.273	-0.166696	0.421043	-0.395911	0.69217	0.873243	Down	NO
ENSMUSG00000116673	A630089N07Rik	RIKEN cDNA A630089N07 gene [Source:MGI Symbol;Acc:MGI:2444323]	2	0	3	30	26	0	5	20	9.81368	-0.566912	1.70113	-0.333256	0.738941	0.899391	Down	NO
ENSMUSG00000111232	A730043L09Rik	RIKEN cDNA A730043L09 gene [Source:MGI Symbol;Acc:MGI:5439419]	44	56	22	64	0	0	16	0	24.6858	3.56317	1.41158	2.52424	0.0115949	0.0795668	Up	NO
ENSMUSG00000108379	A730082K24Rik	RIKEN cDNA A730082K24 gene [Source:MGI Symbol;Acc:MGI:2142163]	1417	690	1261	1621	1477	2831	2083	2232	1640.73	-0.74581	0.334428	-2.2301	0.0257406	0.133004	Down	NO
ENSMUSG00000057715	A830018L16Rik	RIKEN cDNA A830018L16 gene [Source:MGI Symbol;Acc:MGI:2444149]	49	49	175	77	42	105	110	129	88.4779	-0.0997689	0.586142	-0.170213	0.864843	0.953588	Down	NO
ENSMUSG00000084890	A830036E02Rik	RIKEN cDNA A830036E02 gene [Source:MGI Symbol;Acc:MGI:3686876]	11	9	0	28	25	0	23	11	12.6253	-0.272484	1.49531	-0.182226	0.855405	0.951214	Down	NO
ENSMUSG00000105076	A930003O13Rik	RIKEN cDNA A930003O13 gene [Source:MGI Symbol;Acc:MGI:3612704]	27	20	14	21	74	0	17	14	22.4262	-0.25842	1.15052	-0.224611	0.822282	0.937779	Down	NO
ENSMUSG00000054426	A930005H10Rik	RIKEN cDNA A930005H10 gene [Source:MGI Symbol;Acc:MGI:1915411]	14	44	32	20	38	38	17	54	30.8067	-0.354268	0.692298	-0.511727	0.608842	0.826832	Down	NO
ENSMUSG00000084866	A930006K02Rik	RIKEN cDNA A930006K02 gene [Source:MGI Symbol;Acc:MGI:1925683]	0	37	0	14	17	3	6	18	11.2542	0.27438	1.60467	0.170989	0.864233	0.953346	Up	NO
ENSMUSG00000097610	A930012L18Rik	RIKEN cDNA A930012L18 gene [Source:MGI Symbol;Acc:MGI:2442887]	24	43	10	33	58	115	43	53	45.7842	-1.25538	0.66113	-1.89884	0.057586	0.221023	Down	NO
ENSMUSG00000060530	A930017M01Rik	RIKEN cDNA A930017M01 gene [Source:MGI Symbol;Acc:MGI:2685151]	272	440	558	476	649	416	319	596	445.633	-0.129359	0.329181	-0.392972	0.69434	0.874256	Down	NO
ENSMUSG00000032671	A930018P22Rik	RIKEN cDNA A930018P22 gene [Source:MGI Symbol;Acc:MGI:1915493]	37	7	0	5	0	0	0	0	6.48879	6.21652	2.41668	2.57234	0.0101015	0.0731914	Up	NO
ENSMUSG00000086262	A930031H19Rik	RIKEN cDNA A930031H19 gene [Source:MGI Symbol;Acc:MGI:1925085]	0	0	0	0	21	20	0	0	4.94208	-5.76864	3.0256	-1.90661	0.0565715	0.219163	Down	NO
ENSMUSG00000097310	A930038B10Rik	RIKEN cDNA A930038B10 gene [Source:MGI Symbol;Acc:MGI:2443813]	0	0	0	0	30	0	15	0	5.28972	-5.86717	2.97592	-1.97155	0.0486609	0.199105	Down	NO
ENSMUSG00000083307	AA414768	expressed sequence AA414768 [Source:MGI Symbol;Acc:MGI:3035137]	6	13	11	14	21	15	23	13	13.8806	-0.67795	0.821905	-0.824852	0.409456	0.691701	Down	NO
ENSMUSG00000115016	AA536875	expressed sequence AA536875 [Source:MGI Symbol;Acc:MGI:2145569]	208	264	231	293	631	759	475	735	430.06	-1.33676	0.270812	-4.93614	7.97e-07	8.25e-05		YES
ENSMUSG00000073497	AA792892	expressed sequence AA792892 [Source:MGI Symbol;Acc:MGI:2140789]	933	882	933	1313	1995	2296	1699	1850	1428.29	-0.907685	0.230788	-3.93298	8.39e-05	0.00254912	Down	NO
ENSMUSG00000036678	Aaas	achalasia, adrenocortical insufficiency, alacrimia [Source:MGI Symbol;Acc:MGI:2443767]	141	127	153	140	53	71	278	344	156.478	-0.332139	0.585157	-0.567607	0.570302	0.803185	Down	NO
ENSMUSG00000027761	Aadac	arylacetamide deacetylase [Source:MGI Symbol;Acc:MGI:1915008]	8	66	66	83	224	225	130	163	114.706	-1.72868	0.592064	-2.91975	0.00350317	0.0352726		YES
ENSMUSG00000057228	Aadat	aminoadipate aminotransferase [Source:MGI Symbol;Acc:MGI:1345167]	83	81	61	43	131	58	28	60	66.2449	0.0455672	0.597102	0.076314	0.939169	0.98316	Up	NO
ENSMUSG00000037257	Aagab	alpha- and gamma-adaptin binding protein [Source:MGI Symbol;Acc:MGI:1914189]	80	0	10	23	39	23	26	83	34.5686	-0.436384	1.1256	-0.387688	0.698247	0.876541	Down	NO
ENSMUSG00000057230	Aak1	AP2 associated kinase 1 [Source:MGI Symbol;Acc:MGI:1098687]	17	108	38	29	17	43	69	24	42.0217	0.3649	0.779846	0.467913	0.639847	0.84339	Up	NO
ENSMUSG00000035642	Aamdc	adipogenesis associated Mth938 domain containing [Source:MGI Symbol;Acc:MGI:1913523]	38	25	40	9	8	28	28	78	30.7728	-0.225481	0.85404	-0.264017	0.791767	0.924159	Down	NO
ENSMUSG00000006299	Aamp	angio-associated migratory protein [Source:MGI Symbol;Acc:MGI:107809]	187	104	142	240	382	130	666	504	279.902	-1.26142	0.483525	-2.60881	0.00908578	0.0682444	Down	NO
ENSMUSG00000031960	Aars	alanyl-tRNA synthetase [Source:MGI Symbol;Acc:MGI:2384560]	33	12	25	5	64	0	20	6	20.1325	-0.130326	1.27086	-0.102549	0.918321	0.974959	Down	NO
ENSMUSG00000055923	Aasdh	aminoadipate-semialdehyde dehydrogenase [Source:MGI Symbol;Acc:MGI:2442517]	56	68	28	22	18	112	60	27	48.3846	-0.262688	0.761276	-0.345062	0.730048	0.894505	Down	NO
ENSMUSG00000025894	Aasdhppt	aminoadipate-semialdehyde dehydrogenase-phosphopantetheinyl transferase [Source:MGI Symbol;Acc:MGI:1914868]	430	510	583	206	1179	971	589	931	650.474	-1.00392	0.389655	-2.57643	0.00998273	0.0726467	Down	NO
ENSMUSG00000029695	Aass	aminoadipate-semialdehyde synthase [Source:MGI Symbol;Acc:MGI:1353573]	201	342	259	441	272	176	529	404	313.234	-0.112927	0.401063	-0.281568	0.778275	0.918467	Down	NO
ENSMUSG00000018697	Aatf	apoptosis antagonizing transcription factor [Source:MGI Symbol;Acc:MGI:1929608]	0	0	12	37	41	16	38	19	19.0237	-1.2752	1.36761	-0.932434	0.351112	0.64257	Down	NO
ENSMUSG00000057880	Abat	4-aminobutyrate aminotransferase [Source:MGI Symbol;Acc:MGI:2443582]	0	19	11	20	7	5	53	20	15.9962	-0.763799	1.23868	-0.616626	0.537482	0.78262	Down	NO
ENSMUSG00000050296	Abca12	ATP-binding cassette, sub-family A (ABC1), member 12 [Source:MGI Symbol;Acc:MGI:2676312]	123	140	125	183	81	81	275	205	145.487	-0.118239	0.486501	-0.243039	0.807975	0.931875	Down	NO
ENSMUSG00000004668	Abca13	ATP-binding cassette, sub-family A (ABC1), member 13 [Source:MGI Symbol;Acc:MGI:2388707]	325	289	218	266	308	209	239	262	256.681	0.183307	0.30673	0.597616	0.550096	0.791696	Up	NO
ENSMUSG00000062017	Abca14	ATP-binding cassette, sub-family A (ABC1), member 14 [Source:MGI Symbol;Acc:MGI:2388708]	8	13	26	17	40	43	10	41	23.6072	-1.02556	0.785347	-1.30586	0.191599	0.463291	Down	NO
ENSMUSG00000054746	Abca15	ATP-binding cassette, sub-family A (ABC1), member 15 [Source:MGI Symbol;Acc:MGI:2388709]	0	0	12	0	22	49	0	0	10.1577	-2.56555	2.45299	-1.04589	0.295613	0.58905	Down	NO
ENSMUSG00000051900	Abca16	ATP-binding cassette, sub-family A (ABC1), member 16 [Source:MGI Symbol;Acc:MGI:2388711]	31	72	66	45	88	155	21	54	64.4807	-0.540918	0.670553	-0.806673	0.419855	0.699069	Down	NO
ENSMUSG00000026944	Abca2	ATP-binding cassette, sub-family A (ABC1), member 2 [Source:MGI Symbol;Acc:MGI:99606]	25	4	12	14	5	2	1	0	7.88245	2.86491	1.39137	2.05906	0.0394888	0.174141	Up	NO
ENSMUSG00000028125	Abca4	ATP-binding cassette, sub-family A (ABC1), member 4 [Source:MGI Symbol;Acc:MGI:109424]	0	5	0	0	0	23	17	40	10.0466	-3.91973	1.97411	-1.98557	0.0470811	0.194817	Down	NO
ENSMUSG00000018800	Abca5	ATP-binding cassette, sub-family A (ABC1), member 5 [Source:MGI Symbol;Acc:MGI:2386607]	8	154	66	87	46	51	18	69	59.6185	0.811389	0.776336	1.04515	0.295953	0.58905	Up	NO
ENSMUSG00000020620	Abca8b	ATP-binding cassette, sub-family A (ABC1), member 8b [Source:MGI Symbol;Acc:MGI:1351668]	0	33	28	37	38	37	41	25	28.4158	-0.528657	0.978814	-0.540099	0.589129	0.814762	Down	NO
ENSMUSG00000041797	Abca9	ATP-binding cassette, sub-family A (ABC1), member 9 [Source:MGI Symbol;Acc:MGI:2386796]	24	0	23	12	8	0	35	21	14.9258	-0.0184704	1.47888	-0.0124894	0.990035	0.997652	Down	NO
ENSMUSG00000031974	Abcb10	ATP-binding cassette, sub-family B (MDR/TAP), member 10 [Source:MGI Symbol;Acc:MGI:1860508]	0	28	1	1	6	0	23	38	11.4634	-1.05484	1.77152	-0.595445	0.551546	0.792123	Down	NO
ENSMUSG00000027048	Abcb11	ATP-binding cassette, sub-family B (MDR/TAP), member 11 [Source:MGI Symbol;Acc:MGI:1351619]	20	58	22	7	0	0	26	0	16.5717	2.10048	1.69225	1.24124	0.214519	0.494133	Up	NO
ENSMUSG00000040584	Abcb1a	ATP-binding cassette, sub-family B (MDR/TAP), member 1A [Source:MGI Symbol;Acc:MGI:97570]	42	55	68	73	104	46	98	55	64.7957	-0.305341	0.492898	-0.619482	0.535599	0.781502	Down	NO
ENSMUSG00000028970	Abcb1b	ATP-binding cassette, sub-family B (MDR/TAP), member 1B [Source:MGI Symbol;Acc:MGI:97568]	1639	1959	2398	1953	3445	2589	3171	1913	2298.48	-0.435062	0.268632	-1.61955	0.105329	0.326181	Down	NO
ENSMUSG00000042476	Abcb4	ATP-binding cassette, sub-family B (MDR/TAP), member 4 [Source:MGI Symbol;Acc:MGI:97569]	389	343	263	185	349	455	216	387	315.585	-0.16915	0.395804	-0.427359	0.669118	0.86057	Down	NO
ENSMUSG00000072791	Abcb5	ATP-binding cassette, sub-family B (MDR/TAP), member 5 [Source:MGI Symbol;Acc:MGI:1924956]	21	47	27	72	70	148	26	51	55.5027	-0.82756	0.687243	-1.20417	0.228522	0.511681	Down	NO
ENSMUSG00000031333	Abcb7	ATP-binding cassette, sub-family B (MDR/TAP), member 7 [Source:MGI Symbol;Acc:MGI:109533]	577	575	631	772	321	487	356	252	482.455	0.885538	0.304559	2.90761	0.00364203	0.0362206	Up	NO
ENSMUSG00000028973	Abcb8	ATP-binding cassette, sub-family B (MDR/TAP), member 8 [Source:MGI Symbol;Acc:MGI:1351667]	43	13	7	65	46	26	16	70	33.9138	-0.243739	0.843905	-0.288823	0.772717	0.91564	Down	NO
ENSMUSG00000029408	Abcb9	ATP-binding cassette, sub-family B (MDR/TAP), member 9 [Source:MGI Symbol;Acc:MGI:1861729]	58	97	27	78	28	0	42	43	45.0858	1.2803	0.946844	1.35218	0.176318	0.443458	Up	NO
ENSMUSG00000023088	Abcc1	ATP-binding cassette, sub-family C (CFTR/MRP), member 1 [Source:MGI Symbol;Acc:MGI:102676]	18	16	24	67	20	1	32	70	28.9459	0.0619309	0.996393	0.0621551	0.950439	0.986357	Up	NO
ENSMUSG00000020865	Abcc3	ATP-binding cassette, sub-family C (CFTR/MRP), member 3 [Source:MGI Symbol;Acc:MGI:1923658]	0	21	0	15	44	27	51	21	21.2702	-1.98752	1.27606	-1.55754	0.119342	0.351772	Down	NO
ENSMUSG00000032849	Abcc4	ATP-binding cassette, sub-family C (CFTR/MRP), member 4 [Source:MGI Symbol;Acc:MGI:2443111]	130	220	162	385	150	112	153	107	169.399	0.797486	0.40458	1.97115	0.0487073	0.199105	Up	NO
ENSMUSG00000022822	Abcc5	ATP-binding cassette, sub-family C (CFTR/MRP), member 5 [Source:MGI Symbol;Acc:MGI:1351644]	87	26	44	70	71	69	67	18	55.2304	0.0660138	0.658633	0.100229	0.920163	0.975743	Up	NO
ENSMUSG00000028127	Abcd3	ATP-binding cassette, sub-family D (ALD), member 3 [Source:MGI Symbol;Acc:MGI:1349216]	30	143	17	101	29	54	62	40	57.2637	0.671594	0.720069	0.932679	0.350986	0.64257	Up	NO
ENSMUSG00000021240	Abcd4	ATP-binding cassette, sub-family D (ALD), member 4 [Source:MGI Symbol;Acc:MGI:1349217]	86	227	110	119	210	89	62	107	121.673	0.276999	0.514445	0.538442	0.590272	0.815047	Up	NO
ENSMUSG00000058355	Abce1	ATP-binding cassette, sub-family E (OABP), member 1 [Source:MGI Symbol;Acc:MGI:1195458]	44	105	76	127	110	82	92	72	84.6326	0.00875931	0.453524	0.0193139	0.984591	0.996002	Up	NO
ENSMUSG00000038762	Abcf1	ATP-binding cassette, sub-family F (GCN20), member 1 [Source:MGI Symbol;Acc:MGI:1351658]	102	118	264	306	214	231	520	389	254.847	-0.757179	0.456202	-1.65975	0.0969653	0.30881	Down	NO
ENSMUSG00000028953	Abcf2	ATP-binding cassette, sub-family F (GCN20), member 2 [Source:MGI Symbol;Acc:MGI:1351657]	217	396	190	602	348	115	860	649	400.082	-0.455292	0.55067	-0.826796	0.408353	0.690704	Down	NO
ENSMUSG00000003234	Abcf3	ATP-binding cassette, sub-family F (GCN20), member 3 [Source:MGI Symbol;Acc:MGI:1351656]	70	45	41	164	124	82	103	139	90.9785	-0.459156	0.527408	-0.870589	0.383979	0.671071	Down	NO
ENSMUSG00000024030	Abcg1	ATP binding cassette subfamily G member 1 [Source:MGI Symbol;Acc:MGI:107704]	74	69	56	150	65	19	99	86	73.6396	0.418628	0.594059	0.704691	0.481003	0.745615	Up	NO
ENSMUSG00000029299	Abcg3	ATP binding cassette subfamily G member 3 [Source:MGI Symbol;Acc:MGI:1351624]	11	30	24	6	105	63	63	56	42.8048	-1.94301	0.675566	-2.87613	0.00402586	0.038555		YES
ENSMUSG00000033157	Abhd10	abhydrolase domain containing 10 [Source:MGI Symbol;Acc:MGI:2442422]	133	210	117	148	195	112	190	119	147.96	0.0406936	0.393297	0.103468	0.917592	0.974525	Up	NO
ENSMUSG00000040532	Abhd11	abhydrolase domain containing 11 [Source:MGI Symbol;Acc:MGI:1916008]	488	521	887	839	1005	942	1485	1045	863.76	-0.67411	0.292398	-2.30546	0.0211409	0.11829	Down	NO
ENSMUSG00000032046	Abhd12	abhydrolase domain containing 12 [Source:MGI Symbol;Acc:MGI:1923442]	47	43	4	11	7	0	3	17	16.5835	2.12401	1.26061	1.68492	0.0920046	0.298169	Up	NO
ENSMUSG00000040396	Abhd13	abhydrolase domain containing 13 [Source:MGI Symbol;Acc:MGI:1916154]	3	5454	3216	4496	1916	1982	2375	1372	2480.94	0.78507	1.27901	0.613811	0.53934	0.784137	Up	NO
ENSMUSG00000042210	Abhd14a	abhydrolase domain containing 14A [Source:MGI Symbol;Acc:MGI:1915894]	2	11	10	19	27	0	26	34	15.0495	-1.02004	1.23239	-0.82769	0.407846	0.690427	Down	NO
ENSMUSG00000007036	Abhd16a	abhydrolase domain containing 16A [Source:MGI Symbol;Acc:MGI:99476]	311	322	135	358	91	41	184	383	219.612	0.777606	0.598629	1.29898	0.193951	0.466727	Up	NO
ENSMUSG00000003346	Abhd17a	abhydrolase domain containing 17A [Source:MGI Symbol;Acc:MGI:106388]	119	35	16	122	18	11	19	0	41.8197	2.64826	0.997499	2.6549	0.00793318	0.0618818	Up	NO
ENSMUSG00000047368	Abhd17b	abhydrolase domain containing 17B [Source:MGI Symbol;Acc:MGI:1917816]	4010	5862	4772	3736	2591	2907	1497	1159	3251.07	1.22215	0.354725	3.44535	0.000570315	0.0100888		YES
ENSMUSG00000038459	Abhd17c	abhydrolase domain containing 17C [Source:MGI Symbol;Acc:MGI:1917428]	916	1282	951	1158	490	336	378	179	693.909	1.68504	0.3427	4.91694	8.79e-07	8.76e-05		YES
ENSMUSG00000037818	Abhd18	abhydrolase domain containing 18 [Source:MGI Symbol;Acc:MGI:1915468]	128	330	666	471	512	630	521	165	411.721	-0.193505	0.518971	-0.372863	0.709251	0.884302	Down	NO
ENSMUSG00000039202	Abhd2	abhydrolase domain containing 2 [Source:MGI Symbol;Acc:MGI:1914344]	118	33	4	6	5	4	3	30	26.2301	2.14905	1.1963	1.79641	0.0724295	0.255659	Up	NO
ENSMUSG00000002475	Abhd3	abhydrolase domain containing 3 [Source:MGI Symbol;Acc:MGI:2147183]	206	591	443	370	364	163	250	194	311.479	0.781033	0.403548	1.93541	0.0529396	0.210013	Up	NO
ENSMUSG00000040997	Abhd4	abhydrolase domain containing 4 [Source:MGI Symbol;Acc:MGI:1915938]	193	708	274	674	102	75	218	328	306.927	1.39972	0.537537	2.60395	0.00921553	0.0689444	Up	NO
ENSMUSG00000032540	Abhd5	abhydrolase domain containing 5 [Source:MGI Symbol;Acc:MGI:1914719]	134	115	120	201	133	196	117	123	137.426	0.0349993	0.381524	0.0917356	0.926908	0.977967	Up	NO
ENSMUSG00000025277	Abhd6	abhydrolase domain containing 6 [Source:MGI Symbol;Acc:MGI:1913332]	116	121	149	140	439	442	690	543	315.108	-1.95452	0.291026	-6.71596	1.87e-11	1.42e-08		YES
ENSMUSG00000058835	Abi1	abl-interactor 1 [Source:MGI Symbol;Acc:MGI:104913]	1590	3382	2372	1844	1309	1427	1062	607	1659.8	1.10465	0.362695	3.04568	0.00232153	0.0269986		YES
ENSMUSG00000026782	Abi2	abl-interactor 2 [Source:MGI Symbol;Acc:MGI:106913]	42	127	44	43	7	46	9	11	40.6122	1.83735	0.822038	2.23511	0.0254101	0.132046	Up	NO
ENSMUSG00000035258	Abi3bp	ABI gene family, member 3 (NESH) binding protein [Source:MGI Symbol;Acc:MGI:2444583]	171	164	245	327	296	322	296	298	253.709	-0.387513	0.307658	-1.25956	0.20783	0.485909	Down	NO
ENSMUSG00000038827	Abitram	actin binding transcription modulator [Source:MGI Symbol;Acc:MGI:2677850]	0	3	0	28	35	113	104	77	42.8652	-3.49454	1.16713	-2.99413	0.00275229	0.0303802		YES
ENSMUSG00000026842	Abl1	c-abl oncogene 1, non-receptor tyrosine kinase [Source:MGI Symbol;Acc:MGI:87859]	114	202	103	179	76	25	116	95	109.743	0.998102	0.521	1.91574	0.055398	0.215924	Up	NO
ENSMUSG00000026596	Abl2	v-abl Abelson murine leukemia viral oncogene 2 (arg, Abelson-related gene) [Source:MGI Symbol;Acc:MGI:87860]	846	2038	986	1974	773	339	1449	1127	1141.73	0.708566	0.438424	1.61617	0.106058	0.327472	Up	NO
ENSMUSG00000025085	Ablim1	actin-binding LIM protein 1 [Source:MGI Symbol;Acc:MGI:1194500]	58	59	39	39	56	96	124	92	68.1749	-0.847827	0.496773	-1.70667	0.0878833	0.288954	Down	NO
ENSMUSG00000029095	Ablim2	actin-binding LIM protein 2 [Source:MGI Symbol;Acc:MGI:2385758]	62	86	95	77	27	48	57	40	59.8308	0.94002	0.484417	1.94052	0.0523169	0.208598	Up	NO
ENSMUSG00000032735	Ablim3	actin binding LIM protein family, member 3 [Source:MGI Symbol;Acc:MGI:2442582]	0	25	11	9	34	0	18	17	13.4813	-0.556079	1.47488	-0.377033	0.706149	0.882178	Down	NO
ENSMUSG00000017631	Abr	active BCR-related gene [Source:MGI Symbol;Acc:MGI:107771]	115	241	136	259	149	19	185	133	147.908	0.677029	0.59609	1.13578	0.256047	0.545375	Up	NO
ENSMUSG00000078453	Abracl	ABRA C-terminal like [Source:MGI Symbol;Acc:MGI:1920362]	93	0	44	0	26	0	9	10	23.3313	1.79106	1.71803	1.04251	0.297175	0.590029	Up	NO
ENSMUSG00000035234	Abraxas1	BRCA1 A complex subunit [Source:MGI Symbol;Acc:MGI:1917931]	1008	838	1444	1609	1761	2778	2615	2647	1761.33	-0.965549	0.282388	-3.41923	0.000627979	0.0107583	Down	NO
ENSMUSG00000030965	Abraxas2	BRISC complex subunit [Source:MGI Symbol;Acc:MGI:1926116]	7	91	91	107	127	49	111	135	84.6534	-0.486867	0.690001	-0.705604	0.480435	0.74502	Down	NO
ENSMUSG00000036376	Abt1	activator of basal transcription 1 [Source:MGI Symbol;Acc:MGI:1353636]	41	0	34	82	0	0	23	6	22.2557	2.4485	1.62477	1.50699	0.131814	0.372242	Up	NO
ENSMUSG00000030083	Abtb1	ankyrin repeat and BTB (POZ) domain containing 1 [Source:MGI Symbol;Acc:MGI:1933148]	10	5	18	10	0	0	11	25	9.42895	0.355129	1.57924	0.224873	0.822078	0.937779	Up	NO
ENSMUSG00000032724	Abtb2	ankyrin repeat and BTB (POZ) domain containing 2 [Source:MGI Symbol;Acc:MGI:2139365]	3	36	45	39	0	0	32	28	21.7066	1.07024	1.43648	0.745039	0.456248	0.728139	Up	NO
ENSMUSG00000036138	Acaa1a	acetyl-Coenzyme A acyltransferase 1A [Source:MGI Symbol;Acc:MGI:2148491]	31	0	21	0	0	0	3	1	7.28361	3.84319	2.26762	1.69481	0.0901118	0.293646	Up	NO
ENSMUSG00000036880	Acaa2	acetyl-Coenzyme A acyltransferase 2 (mitochondrial 3-oxoacyl-Coenzyme A thiolase) [Source:MGI Symbol;Acc:MGI:1098623]	0	4	26	6	23	0	3	3	7.70611	0.365569	1.76219	0.207452	0.835657	0.943228	Up	NO
ENSMUSG00000042010	Acacb	acetyl-Coenzyme A carboxylase beta [Source:MGI Symbol;Acc:MGI:2140940]	23	102	24	29	40	7	18	48	35.0869	0.748882	0.827907	0.904548	0.365705	0.655808	Up	NO
ENSMUSG00000090150	Acad11	acyl-Coenzyme A dehydrogenase family, member 11 [Source:MGI Symbol;Acc:MGI:2143169]	16	23	135	64	166	1	90	46	64.0223	-0.306678	1.00588	-0.304883	0.760455	0.910875	Down	NO
ENSMUSG00000042647	Acad12	acyl-Coenzyme A dehydrogenase family, member 12 [Source:MGI Symbol;Acc:MGI:2443320]	0	0	5	30	0	0	7	0	4.76306	2.21896	2.84009	0.7813	0.434626	0.71052	Up	NO
ENSMUSG00000027710	Acad9	acyl-Coenzyme A dehydrogenase family, member 9 [Source:MGI Symbol;Acc:MGI:1914272]	0	2	5	0	13	0	44	41	12.2786	-3.72897	1.70081	-2.19246	0.028346	0.140597	Down	NO
ENSMUSG00000026003	Acadl	acyl-Coenzyme A dehydrogenase, long-chain [Source:MGI Symbol;Acc:MGI:87866]	148	86	159	47	130	292	102	93	130.011	-0.420731	0.580131	-0.725235	0.468308	0.735505	Down	NO
ENSMUSG00000062908	Acadm	acyl-Coenzyme A dehydrogenase, medium chain [Source:MGI Symbol;Acc:MGI:87867]	2975	2902	2628	2816	4588	4521	2222	3108	3116.67	-0.292254	0.293847	-0.994579	0.319941	0.61355	Down	NO
ENSMUSG00000030861	Acadsb	acyl-Coenzyme A dehydrogenase, short/branched chain [Source:MGI Symbol;Acc:MGI:1914135]	645	644	573	635	119	296	277	220	417.694	1.50236	0.352274	4.26476	2e-05	0.000946325		YES
ENSMUSG00000018574	Acadvl	acyl-Coenzyme A dehydrogenase, very long chain [Source:MGI Symbol;Acc:MGI:895149]	5	0	32	0	0	0	0	0	4.59571	5.72051	3.12499	1.83057	0.0671645	0.24447	Up	NO
ENSMUSG00000049076	Acap2	ArfGAP with coiled-coil, ankyrin repeat and PH domains 2 [Source:MGI Symbol;Acc:MGI:1925868]	732	1174	717	766	850	761	1054	904	841.357	-0.0130273	0.275448	-0.047295	0.962278	0.989598	Down	NO
ENSMUSG00000029033	Acap3	ArfGAP with coiled-coil, ankyrin repeat and PH domains 3 [Source:MGI Symbol;Acc:MGI:2153589]	0	0	17	10	0	23	0	7	6.84777	-0.202317	2.31863	-0.087257	0.930467	0.979639	Down	NO
ENSMUSG00000032047	Acat1	acetyl-Coenzyme A acetyltransferase 1 [Source:MGI Symbol;Acc:MGI:87870]	2115	4068	3677	4031	5308	5009	4284	3799	3877.59	-0.370645	0.261316	-1.41838	0.15608	0.412178	Down	NO
ENSMUSG00000023832	Acat2	acetyl-Coenzyme A acetyltransferase 2 [Source:MGI Symbol;Acc:MGI:87871]	103	15	34	50	9	7	19	44	34.7905	1.48238	0.859783	1.72414	0.0846832	0.282579	Up	NO
ENSMUSG00000026499	Acbd3	acyl-Coenzyme A binding domain containing 3 [Source:MGI Symbol;Acc:MGI:2181074]	2792	6846	3723	5368	2936	2132	3925	2876	3687.42	0.701715	0.317696	2.20876	0.0271913	0.137333	Up	NO
ENSMUSG00000026781	Acbd5	acyl-Coenzyme A binding domain containing 5 [Source:MGI Symbol;Acc:MGI:1921409]	1324	291	691	1056	1111	1990	2532	1455	1265.31	-1.01733	0.45652	-2.22845	0.0258503	0.133174	Down	NO
ENSMUSG00000033701	Acbd6	acyl-Coenzyme A binding domain containing 6 [Source:MGI Symbol;Acc:MGI:1919732]	111	140	95	170	108	113	49	150	112.458	0.35011	0.446877	0.783459	0.433358	0.709689	Up	NO
ENSMUSG00000026644	Acbd7	acyl-Coenzyme A binding domain containing 7 [Source:MGI Symbol;Acc:MGI:1925495]	280	111	156	171	211	235	92	87	164.881	0.268428	0.509559	0.526786	0.598342	0.819526	Up	NO
ENSMUSG00000075023	Accsl	1-aminocyclopropane-1-carboxylate synthase (non-functional)-like [Source:MGI Symbol;Acc:MGI:3584519]	7467	7476	21494	15212	19273	17232	38157	18591	17343.1	-0.824303	0.396602	-2.07841	0.0376715	0.168864	Down	NO
ENSMUSG00000038000	Acd	adrenocortical dysplasia [Source:MGI Symbol;Acc:MGI:87873]	566	524	341	851	545	393	687	985	584.283	-0.136166	0.363631	-0.374462	0.70806	0.883476	Down	NO
ENSMUSG00000030760	Acer3	alkaline ceramidase 3 [Source:MGI Symbol;Acc:MGI:1913440]	16	54	148	202	181	340	230	228	166.221	-1.24426	0.618211	-2.01269	0.0441475	0.186552	Down	NO
ENSMUSG00000022185	Acin1	apoptotic chromatin condensation inducer 1 [Source:MGI Symbol;Acc:MGI:1891824]	87	55	50	107	75	20	62	142	71.309	0.0818435	0.617647	0.132509	0.894582	0.965015	Up	NO
ENSMUSG00000044337	Ackr3	atypical chemokine receptor 3 [Source:MGI Symbol;Acc:MGI:109562]	18	13	112	32	71	57	76	190	67.1815	-1.10641	0.746581	-1.48197	0.138349	0.383521	Down	NO
ENSMUSG00000079355	Ackr4	atypical chemokine receptor 4 [Source:MGI Symbol;Acc:MGI:2181676]	0	39	0	11	26	0	0	6	9.77058	0.719521	2.21617	0.324669	0.745432	0.902944	Up	NO
ENSMUSG00000020917	Acly	ATP citrate lyase [Source:MGI Symbol;Acc:MGI:103251]	408	286	276	354	189	287	260	185	274.308	0.578811	0.338472	1.71007	0.0872533	0.287679	Up	NO
ENSMUSG00000028405	Aco1	aconitase 1 [Source:MGI Symbol;Acc:MGI:87879]	12	47	24	70	127	24	25	70	46.7768	-0.654515	0.762853	-0.857983	0.390902	0.676439	Down	NO
ENSMUSG00000022477	Aco2	aconitase 2, mitochondrial [Source:MGI Symbol;Acc:MGI:87880]	0	0	8	11	46	22	67	35	22.2933	-3.18324	1.16443	-2.73372	0.00626224	0.0525224		YES
ENSMUSG00000047565	Acot10	acyl-CoA thioesterase 10 [Source:MGI Symbol;Acc:MGI:1928940]	53	83	80	92	77	117	114	60	81.6094	-0.230006	0.450805	-0.510212	0.609903	0.826989	Down	NO
ENSMUSG00000034853	Acot11	acyl-CoA thioesterase 11 [Source:MGI Symbol;Acc:MGI:1913736]	5	0	0	3	23	0	15	9	6.50316	-2.44224	1.91407	-1.27594	0.201976	0.478368	Down	NO
ENSMUSG00000006717	Acot13	acyl-CoA thioesterase 13 [Source:MGI Symbol;Acc:MGI:1914084]	74	49	10	13	26	45	2	12	29.1413	0.882931	1.02504	0.861361	0.389039	0.674753	Up	NO
ENSMUSG00000021226	Acot2	acyl-CoA thioesterase 2 [Source:MGI Symbol;Acc:MGI:2159605]	20	10	36	11	34	2	20	2	16.4303	0.48919	1.12123	0.436297	0.662622	0.857304	Up	NO
ENSMUSG00000021228	Acot3	acyl-CoA thioesterase 3 [Source:MGI Symbol;Acc:MGI:2159619]	38	157	154	191	101	95	216	251	142.528	-0.266643	0.53898	-0.494718	0.620799	0.833562	Down	NO
ENSMUSG00000052392	Acot4	acyl-CoA thioesterase 4 [Source:MGI Symbol;Acc:MGI:2159621]	3	39	2	2	0	0	1	3	6.2002	3.63635	1.8744	1.94	0.0523796	0.20878	Up	NO
ENSMUSG00000042540	Acot5	acyl-CoA thioesterase 5 [Source:MGI Symbol;Acc:MGI:2384969]	25	19	0	33	18	76	27	88	34.1774	-1.39164	1.01859	-1.36623	0.171865	0.436682	Down	NO
ENSMUSG00000028937	Acot7	acyl-CoA thioesterase 7 [Source:MGI Symbol;Acc:MGI:1917275]	177	3	38	63	19	25	8	24	45.186	2.00715	0.957421	2.09641	0.0360454	0.164698	Up	NO
ENSMUSG00000017307	Acot8	acyl-CoA thioesterase 8 [Source:MGI Symbol;Acc:MGI:2158201]	27	81	8	41	0	11	35	48	30.2907	0.812218	1.12994	0.718814	0.472256	0.738531	Up	NO
ENSMUSG00000025287	Acot9	acyl-CoA thioesterase 9 [Source:MGI Symbol;Acc:MGI:1928939]	471	904	588	766	502	937	841	482	664.772	0.010965	0.350492	0.0312845	0.975043	0.992788	Up	NO
ENSMUSG00000020777	Acox1	acyl-Coenzyme A oxidase 1, palmitoyl [Source:MGI Symbol;Acc:MGI:1330812]	96	146	114	121	100	44	78	106	97.0583	0.608707	0.422113	1.44205	0.149289	0.401574	Up	NO
ENSMUSG00000029098	Acox3	acyl-Coenzyme A oxidase 3, pristanoyl [Source:MGI Symbol;Acc:MGI:1933156]	23	46	100	168	85	105	521	263	155.007	-1.53969	0.681271	-2.26002	0.0238199	0.127391	Down	NO
ENSMUSG00000027380	Acoxl	acyl-Coenzyme A oxidase-like [Source:MGI Symbol;Acc:MGI:1921371]	3	44	4	16	21	53	120	106	43.6033	-2.11882	0.912824	-2.32117	0.0202775	0.114994	Down	NO
ENSMUSG00000044573	Acp1	acid phosphatase 1, soluble [Source:MGI Symbol;Acc:MGI:87881]	167	50	140	184	444	452	374	657	293.507	-1.77165	0.4219	-4.19921	2.68e-05	0.00115025		YES
ENSMUSG00000002103	Acp2	acid phosphatase 2, lysosomal [Source:MGI Symbol;Acc:MGI:87882]	57	70	123	106	161	122	9	67	85.8317	0.0235299	0.71357	0.0329749	0.973695	0.992788	Up	NO
ENSMUSG00000001348	Acp5	acid phosphatase 5, tartrate resistant [Source:MGI Symbol;Acc:MGI:87883]	76	10	4	70	26	32	24	20	32.0219	0.706726	0.926989	0.762389	0.445828	0.721162	Up	NO
ENSMUSG00000028093	Acp6	acid phosphatase 6, lysophosphatidic [Source:MGI Symbol;Acc:MGI:1931010]	85	95	137	133	77	62	129	88	97.0373	0.382212	0.417122	0.916307	0.359506	0.650983	Up	NO
ENSMUSG00000032561	Acpp	acid phosphatase, prostate [Source:MGI Symbol;Acc:MGI:1928480]	499	436	355	501	151	260	198	184	315.967	1.22631	0.31967	3.83618	0.000124963	0.0034352		YES
ENSMUSG00000032110	Acrv1	acrosomal vesicle protein 1 [Source:MGI Symbol;Acc:MGI:104590]	4	35	6	7	20	24	8	12	14.0599	-0.250193	1.04069	-0.240411	0.810012	0.932557	Down	NO
ENSMUSG00000018796	Acsl1	acyl-CoA synthetase long-chain family member 1 [Source:MGI Symbol;Acc:MGI:102797]	169	245	24	241	115	94	264	198	162.398	0.071496	0.62967	0.113545	0.909598	0.971384	Up	NO
ENSMUSG00000032883	Acsl3	acyl-CoA synthetase long-chain family member 3 [Source:MGI Symbol;Acc:MGI:1921455]	11072	9417	6901	5830	4737	7628	7376	7681	7434.02	0.358812	0.321378	1.11648	0.264216	0.553147	Up	NO
ENSMUSG00000031278	Acsl4	acyl-CoA synthetase long-chain family member 4 [Source:MGI Symbol;Acc:MGI:1354713]	579	233	429	152	108	206	92	107	238.964	1.53054	0.518423	2.95229	0.00315423	0.0330176		YES
ENSMUSG00000024981	Acsl5	acyl-CoA synthetase long-chain family member 5 [Source:MGI Symbol;Acc:MGI:1919129]	11	0	8	14	10	0	0	9	6.19786	0.888563	1.96003	0.453342	0.650302	0.849707	Up	NO
ENSMUSG00000020333	Acsl6	acyl-CoA synthetase long-chain family member 6 [Source:MGI Symbol;Acc:MGI:894291]	0	0	17	15	0	0	6	0	4.45535	2.37019	2.8392	0.834807	0.403826	0.686968	Up	NO
ENSMUSG00000030945	Acsm2	acyl-CoA synthetase medium-chain family member 2 [Source:MGI Symbol;Acc:MGI:2385289]	1	0	0	0	0	35	34	0	8.62123	-5.82668	2.42734	-2.40043	0.0163756	0.0991594	Down	NO
ENSMUSG00000030935	Acsm3	acyl-CoA synthetase medium-chain family member 3 [Source:MGI Symbol;Acc:MGI:99538]	2	106	27	40	4	7	11	2	24.1052	2.87879	1.08549	2.65206	0.00800015	0.0622445		YES
ENSMUSG00000047026	Acsm4	acyl-CoA synthetase medium-chain family member 4 [Source:MGI Symbol;Acc:MGI:2681844]	0	0	0	6	10	14	8	6	5.21406	-2.75215	1.90033	-1.44825	0.147547	0.39821	Down	NO
ENSMUSG00000027605	Acss2	acyl-CoA synthetase short-chain family member 2 [Source:MGI Symbol;Acc:MGI:1890410]	0	14	0	6	18	9	3	18	8.00766	-1.21503	1.60498	-0.75704	0.449026	0.723262	Down	NO
ENSMUSG00000029580	Actb	actin, beta [Source:MGI Symbol;Acc:MGI:87904]	385	323	347	298	524	529	483	1032	469.464	-0.840557	0.330527	-2.54308	0.0109879	0.0769802	Down	NO
ENSMUSG00000031085	Acte1	actin, epsilon 1 [Source:MGI Symbol;Acc:MGI:2685344]	0	0	0	0	51	15	46	28	16.4876	-7.50739	1.48283	-5.06289	4.13e-07	5.46e-05		YES
ENSMUSG00000062825	Actg1	actin, gamma, cytoplasmic 1 [Source:MGI Symbol;Acc:MGI:87906]	827	139	193	83	44	30	59	129	193.737	2.42079	0.723218	3.34725	0.00081617	0.012865		YES
ENSMUSG00000027671	Actl6a	actin-like 6A [Source:MGI Symbol;Acc:MGI:1861453]	240	200	572	530	674	1029	843	668	569.93	-1.04311	0.386288	-2.70035	0.00692657	0.0561191	Down	NO
ENSMUSG00000015143	Actn1	actinin, alpha 1 [Source:MGI Symbol;Acc:MGI:2137706]	43	7	30	11	66	8	34	182	44.8346	-1.51591	0.930547	-1.62906	0.103301	0.32182	Down	NO
ENSMUSG00000006457	Actn3	actinin alpha 3 [Source:MGI Symbol;Acc:MGI:99678]	0	0	11	10	13	15	28	11	10.4461	-1.70069	1.43491	-1.18523	0.235927	0.520272	Down	NO
ENSMUSG00000054808	Actn4	actinin alpha 4 [Source:MGI Symbol;Acc:MGI:1890773]	276	352	331	569	215	54	277	117	263.151	1.24069	0.483384	2.56667	0.0102681	0.0739269	Up	NO
ENSMUSG00000021076	Actr10	ARP10 actin-related protein 10 [Source:MGI Symbol;Acc:MGI:1891654]	197	202	429	333	417	347	567	386	344.893	-0.52604	0.349003	-1.50726	0.131743	0.372242	Down	NO
ENSMUSG00000025228	Actr1a	ARP1 actin-related protein 1A, centractin alpha [Source:MGI Symbol;Acc:MGI:1858964]	68	149	112	158	150	103	290	181	144.614	-0.535778	0.446035	-1.2012	0.229673	0.512902	Down	NO
ENSMUSG00000037351	Actr1b	ARP1 actin-related protein 1B, centractin beta [Source:MGI Symbol;Acc:MGI:1917446]	27	0	0	5	0	0	0	0	4.24657	5.60514	3.19301	1.75544	0.0791843	0.270773	Up	NO
ENSMUSG00000020152	Actr2	ARP2 actin-related protein 2 [Source:MGI Symbol;Acc:MGI:1913963]	4444	5629	3860	3066	2816	3147	1054	2065	3200.52	0.973497	0.375753	2.59079	0.00957566	0.0706837		YES
ENSMUSG00000026341	Actr3	ARP3 actin-related protein 3 [Source:MGI Symbol;Acc:MGI:1921367]	952	1585	1065	844	752	777	716	547	883.686	0.730237	0.306224	2.38465	0.0170956	0.102245	Up	NO
ENSMUSG00000082319	Actr3-ps	actin related protein 3, pseudogene [Source:MGI Symbol;Acc:MGI:3648640]	48	54	54	80	63	37	135	86	66.6104	-0.398357	0.531184	-0.749943	0.453289	0.725966	Down	NO
ENSMUSG00000056367	Actr3b	ARP3 actin-related protein 3B [Source:MGI Symbol;Acc:MGI:2661120]	4	13	0	2	0	27	3	9	7.145	-0.992755	1.77098	-0.560568	0.575092	0.805753	Down	NO
ENSMUSG00000019948	Actr6	ARP6 actin-related protein 6 [Source:MGI Symbol;Acc:MGI:1914269]	239	550	412	382	643	895	319	282	450.685	-0.405895	0.444728	-0.912682	0.36141	0.65302	Down	NO
ENSMUSG00000015971	Actr8	ARP8 actin-related protein 8 [Source:MGI Symbol;Acc:MGI:1860775]	22	69	17	128	182	53	197	238	106.05	-1.48999	0.673318	-2.2129	0.0269043	0.136464	Down	NO
ENSMUSG00000026836	Acvr1	activin A receptor, type 1 [Source:MGI Symbol;Acc:MGI:87911]	71	30	159	130	67	75	145	40	86.3755	0.27192	0.625448	0.43476	0.663737	0.857944	Up	NO
ENSMUSG00000000532	Acvr1b	activin A receptor, type 1B [Source:MGI Symbol;Acc:MGI:1338944]	130	394	139	222	66	55	82	46	138.032	1.87361	0.47733	3.92518	8.67e-05	0.00259102		YES
ENSMUSG00000052155	Acvr2a	activin receptor IIA [Source:MGI Symbol;Acc:MGI:102806]	160	48	18	106	64	94	37	11	66.6743	0.746796	0.806956	0.925448	0.354733	0.646046	Up	NO
ENSMUSG00000061393	Acvr2b	activin receptor IIB [Source:MGI Symbol;Acc:MGI:87912]	38	63	19	85	37	2	43	4	34.9357	1.28286	0.96596	1.32806	0.184157	0.454481	Up	NO
ENSMUSG00000008822	Acyp1	acylphosphatase 1, erythrocyte (common) type [Source:MGI Symbol;Acc:MGI:1913454]	41	51	39	5	33	20	27	32	30.4778	0.388887	0.79366	0.489991	0.62414	0.835556	Up	NO
ENSMUSG00000060923	Acyp2	acylphosphatase 2, muscle type [Source:MGI Symbol;Acc:MGI:1922822]	34	0	0	5	59	17	10	36	19.4282	-1.45647	1.45172	-1.00328	0.315727	0.609322	Down	NO
ENSMUSG00000017697	Ada	adenosine deaminase [Source:MGI Symbol;Acc:MGI:87916]	27	46	37	26	0	144	69	58	49.6973	-0.96595	1.02405	-0.943267	0.345544	0.638207	Down	NO
ENSMUSG00000024266	Adad2	adenosine deaminase domain containing 2 [Source:MGI Symbol;Acc:MGI:1923023]	9	0	0	12	3	0	1	14	4.59556	0.321379	2.21531	0.145072	0.884654	0.961557	Up	NO
ENSMUSG00000054555	Adam12	a disintegrin and metallopeptidase domain 12 (meltrin alpha) [Source:MGI Symbol;Acc:MGI:105378]	25	25	6	13	10	5	10	11	12.936	1.03832	0.93798	1.10697	0.268305	0.558532	Up	NO
ENSMUSG00000028041	Adam15	a disintegrin and metallopeptidase domain 15 (metargidin) [Source:MGI Symbol;Acc:MGI:1333882]	5	15	21	14	9	0	0	10	8.83394	1.61672	1.50596	1.07355	0.283026	0.574747	Up	NO
ENSMUSG00000052593	Adam17	a disintegrin and metallopeptidase domain 17 [Source:MGI Symbol;Acc:MGI:1096335]	556	790	575	1303	943	586	998	604	759.63	0.0673648	0.337468	0.199619	0.841779	0.945728	Up	NO
ENSMUSG00000040537	Adam22	a disintegrin and metallopeptidase domain 22 [Source:MGI Symbol;Acc:MGI:1340046]	4	6	60	82	25	5	33	7	25.9639	1.09362	1.07277	1.01943	0.307998	0.601912	Up	NO
ENSMUSG00000014725	Adam28	a disintegrin and metallopeptidase domain 28 [Source:MGI Symbol;Acc:MGI:105988]	16	58	21	6	50	73	12	14	30.622	-0.505599	0.931088	-0.54302	0.587116	0.813224	Down	NO
ENSMUSG00000037437	Adam32	a disintegrin and metallopeptidase domain 32 [Source:MGI Symbol;Acc:MGI:2653822]	52	47	86	91	246	57	148	91	97.2767	-0.926482	0.538848	-1.71938	0.0855459	0.284335	Down	NO
ENSMUSG00000022056	Adam7	a disintegrin and metallopeptidase domain 7 [Source:MGI Symbol;Acc:MGI:107247]	12	0	9	5	21	0	2	43	10.7998	-1.19246	1.6366	-0.72862	0.466234	0.734718	Down	NO
ENSMUSG00000025473	Adam8	a disintegrin and metallopeptidase domain 8 [Source:MGI Symbol;Acc:MGI:107825]	6	77	31	9	108	0	35	1	32.0764	-0.149058	1.38321	-0.107763	0.914184	0.97374	Down	NO
ENSMUSG00000031555	Adam9	a disintegrin and metallopeptidase domain 9 (meltrin gamma) [Source:MGI Symbol;Acc:MGI:105376]	628	1171	781	605	456	296	224	106	523.164	1.61296	0.447546	3.60401	0.000313339	0.00656553		YES
ENSMUSG00000058145	Adamts17	a disintegrin-like and metallopeptidase (reprolysin type) with thrombospondin type 1 motif, 17 [Source:MGI Symbol;Acc:MGI:3588195]	33	40	14	48	39	7	31	7	26.4384	0.734172	0.846179	0.867632	0.385596	0.672814	Up	NO
ENSMUSG00000053441	Adamts19	a disintegrin-like and metallopeptidase (reprolysin type) with thrombospondin type 1 motif, 19 [Source:MGI Symbol;Acc:MGI:2442875]	112	90	148	67	145	241	204	150	140.495	-0.76611	0.430833	-1.77821	0.07537	0.262261	Down	NO
ENSMUSG00000043635	Adamts3	a disintegrin-like and metallopeptidase (reprolysin type) with thrombospondin type 1 motif, 3 [Source:MGI Symbol;Acc:MGI:3045353]	11	0	57	6	34	82	104	82	45.0997	-1.97729	1.04172	-1.8981	0.0576831	0.221153	Down	NO
ENSMUSG00000006403	Adamts4	a disintegrin-like and metallopeptidase (reprolysin type) with thrombospondin type 1 motif, 4 [Source:MGI Symbol;Acc:MGI:1339949]	25	23	13	34	46	7	41	11	24.0233	-0.0918613	0.846248	-0.108551	0.913558	0.97356	Down	NO
ENSMUSG00000030022	Adamts9	a disintegrin-like and metallopeptidase (reprolysin type) with thrombospondin type 1 motif, 9 [Source:MGI Symbol;Acc:MGI:1916320]	119	56	41	40	71	40	67	83	63.3452	0.0902034	0.58544	0.154078	0.877548	0.958647	Up	NO
ENSMUSG00000066113	Adamtsl1	ADAMTS-like 1 [Source:MGI Symbol;Acc:MGI:1924989]	69	72	109	198	109	131	169	179	123.12	-0.374162	0.439016	-0.852274	0.394062	0.678142	Down	NO
ENSMUSG00000070469	Adamtsl3	ADAMTS-like 3 [Source:MGI Symbol;Acc:MGI:3028499]	10	77	18	1	22	12	22	7	20.7834	0.825862	1.12387	0.73484	0.462437	0.73283	Up	NO
ENSMUSG00000027951	Adar	adenosine deaminase, RNA-specific [Source:MGI Symbol;Acc:MGI:1889575]	107	145	54	120	45	59	47	119	84.2138	0.731431	0.526608	1.38895	0.164848	0.426074	Up	NO
ENSMUSG00000020262	Adarb1	adenosine deaminase, RNA-specific, B1 [Source:MGI Symbol;Acc:MGI:891999]	154	16	31	60	70	18	37	44	53.2576	0.756916	0.787844	0.960743	0.336681	0.628717	Up	NO
ENSMUSG00000052551	Adarb2	adenosine deaminase, RNA-specific, B2 [Source:MGI Symbol;Acc:MGI:2151118]	202	303	224	360	362	264	355	458	301.843	-0.353019	0.299344	-1.17931	0.238277	0.522563	Down	NO
ENSMUSG00000031949	Adat1	adenosine deaminase, tRNA-specific 1 [Source:MGI Symbol;Acc:MGI:1353631]	0	11	45	33	0	0	59	63	24.7003	-0.432011	1.69193	-0.255336	0.798463	0.926812	Down	NO
ENSMUSG00000021044	Adck1	aarF domain containing kinase 1 [Source:MGI Symbol;Acc:MGI:1919363]	15	9	0	48	3	0	26	61	18.8013	-0.286452	1.54513	-0.185391	0.852923	0.950517	Down	NO
ENSMUSG00000020431	Adcy1	adenylate cyclase 1 [Source:MGI Symbol;Acc:MGI:99677]	6	0	8	4	3	11	10	0	5.17199	-0.387303	1.77653	-0.218011	0.827421	0.939706	Down	NO
ENSMUSG00000026567	Adcy10	adenylate cyclase 10 [Source:MGI Symbol;Acc:MGI:2660854]	14	10	5	0	1	6	5	2	5.47037	1.15428	1.58569	0.727935	0.466653	0.734997	Up	NO
ENSMUSG00000022840	Adcy5	adenylate cyclase 5 [Source:MGI Symbol;Acc:MGI:99673]	68	41	14	52	60	0	35	62	40.0122	0.267809	1.0274	0.260666	0.79435	0.924687	Up	NO
ENSMUSG00000022376	Adcy8	adenylate cyclase 8 [Source:MGI Symbol;Acc:MGI:1341110]	33	187	28	32	85	129	216	89	96.8671	-0.83458	0.710061	-1.17536	0.239849	0.52448	Down	NO
ENSMUSG00000005580	Adcy9	adenylate cyclase 9 [Source:MGI Symbol;Acc:MGI:108450]	144	188	68	140	67	16	54	54	89.2721	1.58041	0.555673	2.84413	0.0044533	0.041188		YES
ENSMUSG00000024256	Adcyap1	adenylate cyclase activating polypeptide 1 [Source:MGI Symbol;Acc:MGI:105094]	11	0	4	5	0	3	35	0	7.14199	-0.854255	2.05919	-0.41485	0.678252	0.865658	Down	NO
ENSMUSG00000029778	Adcyap1r1	adenylate cyclase activating polypeptide 1 receptor 1 [Source:MGI Symbol;Acc:MGI:108449]	28	42	94	25	59	4	46	22	38.6841	0.601267	0.844463	0.712011	0.476458	0.741781	Up	NO
ENSMUSG00000029106	Add1	adducin 1 (alpha) [Source:MGI Symbol;Acc:MGI:87918]	500	911	38	76	497	167	143	131	305.689	0.819704	0.795825	1.03	0.303008	0.596708	Up	NO
ENSMUSG00000030000	Add2	adducin 2 (beta) [Source:MGI Symbol;Acc:MGI:87919]	26	18	6	42	29	50	29	44	29.2351	-0.692355	0.743318	-0.931438	0.351627	0.642992	Down	NO
ENSMUSG00000025026	Add3	adducin 3 (gamma) [Source:MGI Symbol;Acc:MGI:1351615]	399	902	485	747	406	258	511	376	492.091	0.752938	0.34585	2.17707	0.0294756	0.143978	Up	NO
ENSMUSG00000050994	Adgb	androglobin [Source:MGI Symbol;Acc:MGI:3605549]	4	0	20	13	51	60	25	35	24.8039	-2.19861	1.00882	-2.1794	0.0293019	0.143489	Down	NO
ENSMUSG00000029090	Adgra3	adhesion G protein-coupled receptor A3 [Source:MGI Symbol;Acc:MGI:1917943]	186	646	391	394	253	143	389	292	324.276	0.63609	0.434691	1.46332	0.143381	0.391029	Up	NO
ENSMUSG00000033569	Adgrb3	adhesion G protein-coupled receptor B3 [Source:MGI Symbol;Acc:MGI:2441837]	468	346	700	338	310	481	584	230	422.534	0.257451	0.417383	0.616821	0.537353	0.78262	Up	NO
ENSMUSG00000044017	Adgrd1	adhesion G protein-coupled receptor D1 [Source:MGI Symbol;Acc:MGI:3041203]	0	35	10	16	15	0	8	0	10.0596	1.44298	1.8213	0.792281	0.428197	0.705717	Up	NO
ENSMUSG00000032915	Adgre4	adhesion G protein-coupled receptor E4 [Source:MGI Symbol;Acc:MGI:1196464]	279	256	226	158	336	586	461	355	323.025	-0.852313	0.367717	-2.31785	0.0204574	0.115744	Down	NO
ENSMUSG00000031785	Adgrg1	adhesion G protein-coupled receptor G1 [Source:MGI Symbol;Acc:MGI:1340051]	31	82	50	72	77	25	24	85	53.0311	0.218693	0.630676	0.346759	0.728772	0.894075	Up	NO
ENSMUSG00000031298	Adgrg2	adhesion G protein-coupled receptor G2 [Source:MGI Symbol;Acc:MGI:2446854]	57	32	0	91	100	78	26	20	48.5836	-0.293112	1.04729	-0.279876	0.779573	0.918928	Down	NO
ENSMUSG00000053852	Adgrg4	adhesion G protein-coupled receptor G4 [Source:MGI Symbol;Acc:MGI:2685213]	65	264	132	84	244	310	41	91	149.547	-0.291495	0.666787	-0.437163	0.661993	0.857132	Down	NO
ENSMUSG00000039116	Adgrg6	adhesion G protein-coupled receptor G6 [Source:MGI Symbol;Acc:MGI:1916151]	2	7	24	16	16	15	29	4	13.5267	-0.389693	1.06842	-0.364736	0.715308	0.886362	Down	NO
ENSMUSG00000028184	Adgrl2	adhesion G protein-coupled receptor L2 [Source:MGI Symbol;Acc:MGI:2139714]	62	39	51	228	8	15	147	79	74.1296	0.605899	0.872806	0.694196	0.487559	0.750954	Up	NO
ENSMUSG00000037605	Adgrl3	adhesion G protein-coupled receptor L3 [Source:MGI Symbol;Acc:MGI:2441950]	40	9	38	27	59	0	15	14	24.4461	0.473852	1.13957	0.415816	0.677544	0.865228	Up	NO
ENSMUSG00000039167	Adgrl4	adhesion G protein-coupled receptor L4 [Source:MGI Symbol;Acc:MGI:2655562]	0	69	24	0	3	17	5	4	15.0745	1.71161	1.61568	1.05937	0.289431	0.582826	Up	NO
ENSMUSG00000069170	Adgrv1	adhesion G protein-coupled receptor V1 [Source:MGI Symbol;Acc:MGI:1274784]	112	96	219	21	252	26	176	113	122.802	-0.236582	0.740709	-0.3194	0.749423	0.905342	Down	NO
ENSMUSG00000028138	Adh5	alcohol dehydrogenase 5 (class III), chi polypeptide [Source:MGI Symbol;Acc:MGI:87929]	2050	4395	3953	4248	3867	2969	2954	4049	3412.1	0.126249	0.267523	0.47192	0.636984	0.841543	Up	NO
ENSMUSG00000055301	Adh7	alcohol dehydrogenase 7 (class IV), mu or sigma polypeptide [Source:MGI Symbol;Acc:MGI:87926]	0	0	6	86	11	37	0	0	16.1272	0.791904	2.12495	0.372669	0.709394	0.884324	Up	NO
ENSMUSG00000025911	Adhfe1	alcohol dehydrogenase, iron containing, 1 [Source:MGI Symbol;Acc:MGI:1923437]	194	164	190	164	291	326	91	278	205.117	-0.403448	0.436971	-0.923284	0.355859	0.647516	Down	NO
ENSMUSG00000020629	Adi1	acireductone dioxygenase 1 [Source:MGI Symbol;Acc:MGI:2144929]	1	27	68	4	0	64	15	38	26.3522	-0.200389	1.36808	-0.146474	0.883547	0.961131	Down	NO
ENSMUSG00000044405	Adig	adipogenin [Source:MGI Symbol;Acc:MGI:2675492]	0	6	11	17	0	3	0	8	5.24187	1.63859	2.02319	0.809902	0.417996	0.697886	Up	NO
ENSMUSG00000026457	Adipor1	adiponectin receptor 1 [Source:MGI Symbol;Acc:MGI:1919924]	108	50	39	38	15	5	30	0	35.9624	2.32482	1.01459	2.29139	0.0219409	0.1206	Up	NO
ENSMUSG00000030168	Adipor2	adiponectin receptor 2 [Source:MGI Symbol;Acc:MGI:93830]	104	24	15	59	44	0	33	79	43.5229	0.50809	1.06854	0.475499	0.634431	0.839821	Up	NO
ENSMUSG00000039197	Adk	adenosine kinase [Source:MGI Symbol;Acc:MGI:87930]	1457	1242	1811	1656	2758	2433	2097	2553	1922.69	-0.618577	0.218309	-2.8335	0.00460419	0.0421981	Down	NO
ENSMUSG00000054136	Adm2	adrenomedullin 2 [Source:MGI Symbol;Acc:MGI:2675256]	20	19	67	21	44	46	28	72	37.9422	-0.516493	0.686252	-0.752628	0.451674	0.725028	Down	NO
ENSMUSG00000053950	Adnp2	ADNP homeobox 2 [Source:MGI Symbol;Acc:MGI:2448562]	446	721	758	482	500	268	267	201	443.172	1.02008	0.371639	2.7448	0.00605479	0.0511709		YES
ENSMUSG00000025236	Adpgk	ADP-dependent glucokinase [Source:MGI Symbol;Acc:MGI:1919391]	478	1429	929	984	430	220	446	345	635.78	1.45442	0.369118	3.94027	8.14e-05	0.00253621		YES
ENSMUSG00000002844	Adprh	ADP-ribosylarginine hydrolase [Source:MGI Symbol;Acc:MGI:1098234]	81	303	88	85	120	49	189	106	123.783	0.333885	0.600162	0.556326	0.577988	0.807297	Up	NO
ENSMUSG00000020910	Adprm	ADP-ribose/CDP-alcohol diphosphatase, manganese dependent [Source:MGI Symbol;Acc:MGI:1913608]	56	65	8	57	137	111	23	206	78.7446	-1.2746	0.746933	-1.70645	0.0879249	0.288954	Down	NO
ENSMUSG00000033717	Adra2a	adrenergic receptor, alpha 2a [Source:MGI Symbol;Acc:MGI:87934]	1	21	5	0	0	0	17	0	5.41875	0.717218	2.51141	0.285584	0.775197	0.916836	Up	NO
ENSMUSG00000039041	Adrm1	adhesion regulating molecule 1 [Source:MGI Symbol;Acc:MGI:1929289]	133	88	42	45	50	57	112	134	80.7742	-0.0813838	0.60112	-0.135387	0.892306	0.964392	Down	NO
ENSMUSG00000022407	Adsl	adenylosuccinate lyase [Source:MGI Symbol;Acc:MGI:103202]	1	0	0	5	22	0	10	1	4.55899	-2.47886	2.21533	-1.11896	0.263158	0.552213	Down	NO
ENSMUSG00000015961	Adss	adenylosuccinate synthetase, non muscle [Source:MGI Symbol;Acc:MGI:87948]	477	2155	952	1529	1613	1281	1627	1619	1344.79	-0.228733	0.391827	-0.583761	0.559381	0.797344	Down	NO
ENSMUSG00000058022	Adtrp	androgen dependent TFPI regulating protein [Source:MGI Symbol;Acc:MGI:1924596]	532	854	704	871	1504	1771	912	1012	981.449	-0.778073	0.30968	-2.5125	0.0119878	0.0812537	Down	NO
ENSMUSG00000030232	Aebp2	AE binding protein 2 [Source:MGI Symbol;Acc:MGI:1338038]	2210	1976	2125	2052	2663	3972	2053	2129	2328.25	-0.321207	0.295712	-1.08622	0.277384	0.569145	Down	NO
ENSMUSG00000030609	Aen	apoptosis enhancing nuclease [Source:MGI Symbol;Acc:MGI:1915298]	33	55	69	113	154	47	112	129	84.0207	-0.679487	0.531243	-1.27905	0.200879	0.476525	Down	NO
ENSMUSG00000094237	AF067063	cDNA sequence AF067063 [Source:MGI Symbol;Acc:MGI:2687009]	9	8	8	9	33	23	11	7	13.023	-1.07122	0.927235	-1.15529	0.247973	0.53395	Down	NO
ENSMUSG00000029094	Afap1	actin filament associated protein 1 [Source:MGI Symbol;Acc:MGI:1917542]	73	68	81	181	92	103	268	121	117.816	-0.522077	0.517612	-1.00863	0.313154	0.607173	Down	NO
ENSMUSG00000025083	Afap1l2	actin filament associated protein 1-like 2 [Source:MGI Symbol;Acc:MGI:2147658]	2385	4854	3690	3007	1601	1407	1974	1011	2428.36	1.26494	0.31753	3.98368	6.79e-05	0.00227181		YES
ENSMUSG00000068036	Afdn	afadin, adherens junction formation factor [Source:MGI Symbol;Acc:MGI:1314653]	2077	3116	546	598	250	1872	928	1189	1314.74	0.662962	0.629921	1.05245	0.292592	0.585865	Up	NO
ENSMUSG00000029313	Aff1	AF4/FMR2 family, member 1 [Source:MGI Symbol;Acc:MGI:1100819]	48	169	67	120	122	32	148	221	109.907	-0.309597	0.609646	-0.507831	0.611572	0.82813	Down	NO
ENSMUSG00000037138	Aff3	AF4/FMR2 family, member 3 [Source:MGI Symbol;Acc:MGI:106927]	8	8	25	8	2	7	35	19	13.494	-0.307274	1.09458	-0.280724	0.778922	0.918683	Down	NO
ENSMUSG00000049470	Aff4	AF4/FMR2 family, member 4 [Source:MGI Symbol;Acc:MGI:2136171]	49	46	40	79	114	56	88	25	59.7082	-0.369075	0.594625	-0.620685	0.534807	0.780722	Down	NO
ENSMUSG00000038302	Afg1l	AFG1 like ATPase [Source:MGI Symbol;Acc:MGI:2148801]	94	6	25	45	76	14	54	37	42.8696	0.0242711	0.862248	0.0281487	0.977544	0.993639	Up	NO
ENSMUSG00000024527	Afg3l2	AFG3-like AAA ATPase 2 [Source:MGI Symbol;Acc:MGI:1916847]	220	400	354	439	101	167	349	226	271.804	0.778873	0.423631	1.83856	0.0659795	0.241474	Up	NO
ENSMUSG00000017718	Afmid	arylformamidase [Source:MGI Symbol;Acc:MGI:2448704]	0	1	2	51	0	3	21	35	12.8306	-0.187181	1.77899	-0.105218	0.916203	0.974221	Down	NO
ENSMUSG00000054932	Afp	alpha fetoprotein [Source:MGI Symbol;Acc:MGI:87951]	0	9	11	6	21	0	5	6	6.8426	-0.246314	1.67269	-0.147256	0.88293	0.960803	Down	NO
ENSMUSG00000049659	Aftph	aftiphilin [Source:MGI Symbol;Acc:MGI:1923012]	282	220	204	199	316	171	274	192	225.614	0.00220002	0.356474	0.00617163	0.995076	0.998422	Up	NO
ENSMUSG00000055013	Agap1	ArfGAP with GTPase domain, ankyrin repeat and PH domain 1 [Source:MGI Symbol;Acc:MGI:2653690]	34	24	56	50	68	100	65	93	58.7043	-0.950578	0.499627	-1.90258	0.057096	0.219863	Down	NO
ENSMUSG00000023353	Agap3	ArfGAP with GTPase domain, ankyrin repeat and PH domain 3 [Source:MGI Symbol;Acc:MGI:2183446]	27	11	6	45	9	0	16	0	13.7368	1.85663	1.44848	1.28177	0.199922	0.475091	Up	NO
ENSMUSG00000025754	Agbl1	ATP/GTP binding protein-like 1 [Source:MGI Symbol;Acc:MGI:3646469]	7	0	10	0	4	0	14	5	4.89409	-0.319128	2.10642	-0.151503	0.879579	0.959304	Down	NO
ENSMUSG00000040812	Agbl2	ATP/GTP binding protein-like 2 [Source:MGI Symbol;Acc:MGI:2443254]	30	0	28	33	0	0	30	3	15.1213	1.4983	1.76999	0.846504	0.397272	0.681359	Up	NO
ENSMUSG00000038836	Agbl3	ATP/GTP binding protein-like 3 [Source:MGI Symbol;Acc:MGI:1923473]	76	122	210	188	215	100	109	108	134.769	0.199651	0.452453	0.441264	0.659022	0.855033	Up	NO
ENSMUSG00000061298	Agbl4	ATP/GTP binding protein-like 4 [Source:MGI Symbol;Acc:MGI:1918244]	0	10	45	49	11	15	15	48	22.5051	0.232403	1.15822	0.200655	0.840969	0.945425	Up	NO
ENSMUSG00000029165	Agbl5	ATP/GTP binding protein-like 5 [Source:MGI Symbol;Acc:MGI:2441745]	0	8	15	15	0	14	4	13	8.18162	0.282749	1.60258	0.176433	0.859953	0.952573	Up	NO
ENSMUSG00000026159	Agfg1	ArfGAP with FG repeats 1 [Source:MGI Symbol;Acc:MGI:1333754]	205	313	154	156	197	98	104	69	158.566	0.895659	0.466044	1.92183	0.054627	0.214294	Up	NO
ENSMUSG00000029722	Agfg2	ArfGAP with FG repeats 2 [Source:MGI Symbol;Acc:MGI:2443267]	17	129	54	54	55	25	21	46	48.1913	0.847595	0.703656	1.20456	0.228374	0.511599	Up	NO
ENSMUSG00000021681	Aggf1	angiogenic factor with G patch and FHA domains 1 [Source:MGI Symbol;Acc:MGI:1913799]	96	268	93	248	163	56	117	143	141.391	0.604649	0.50473	1.19796	0.230931	0.514381	Up	NO
ENSMUSG00000029916	Agk	acylglycerol kinase [Source:MGI Symbol;Acc:MGI:1917173]	448	543	670	481	447	239	774	612	507.868	0.114381	0.374631	0.305316	0.760125	0.910846	Up	NO
ENSMUSG00000033400	Agl	amylo-1,6-glucosidase, 4-alpha-glucanotransferase [Source:MGI Symbol;Acc:MGI:1924809]	22	46	43	34	20	4	83	45	35.6396	-0.0103609	0.847747	-0.0122217	0.990249	0.997652	Down	NO
ENSMUSG00000036698	Ago2	argonaute RISC catalytic subunit 2 [Source:MGI Symbol;Acc:MGI:2446632]	112	40	70	46	70	95	87	179	84.5616	-0.578736	0.552069	-1.0483	0.294499	0.587589	Down	NO
ENSMUSG00000028842	Ago3	argonaute RISC catalytic subunit 3 [Source:MGI Symbol;Acc:MGI:2446634]	1692	1585	1598	1891	1602	1253	1403	1678	1533.65	0.25026	0.197192	1.26912	0.204398	0.481367	Up	NO
ENSMUSG00000042500	Ago4	argonaute RISC catalytic subunit 4 [Source:MGI Symbol;Acc:MGI:1924100]	21	0	0	17	7	14	14	0	9.00273	0.15882	1.88628	0.0841973	0.9329	0.980809	Up	NO
ENSMUSG00000034254	Agpat1	1-acylglycerol-3-phosphate O-acyltransferase 1 (lysophosphatidic acid acyltransferase, alpha) [Source:MGI Symbol;Acc:MGI:1932075]	43	9	18	34	56	0	30	35	27.0026	-0.117984	1.09504	-0.107745	0.914198	0.97374	Down	NO
ENSMUSG00000026922	Agpat2	1-acylglycerol-3-phosphate O-acyltransferase 2 (lysophosphatidic acid acyltransferase, beta) [Source:MGI Symbol;Acc:MGI:1914762]	0	0	23	1	13	2	4	17	7.07172	-0.506736	1.83222	-0.276569	0.782111	0.920402	Down	NO
ENSMUSG00000001211	Agpat3	1-acylglycerol-3-phosphate O-acyltransferase 3 [Source:MGI Symbol;Acc:MGI:1336186]	4	10	15	19	3	0	14	47	13.0376	-0.35337	1.33994	-0.26372	0.791996	0.924228	Down	NO
ENSMUSG00000031467	Agpat5	1-acylglycerol-3-phosphate O-acyltransferase 5 (lysophosphatidic acid acyltransferase, epsilon) [Source:MGI Symbol;Acc:MGI:1196345]	205	152	182	154	250	104	207	119	166.611	0.10133	0.41321	0.245225	0.806282	0.93082	Up	NO
ENSMUSG00000042410	Agps	alkylglycerone phosphate synthase [Source:MGI Symbol;Acc:MGI:2443065]	1395	3006	2058	2105	1254	787	1598	852	1582.17	0.979314	0.330755	2.96085	0.00306795	0.0324066		YES
ENSMUSG00000036231	Agr3	anterior gradient 3 [Source:MGI Symbol;Acc:MGI:2685734]	203	190	317	245	362	601	168	426	302.639	-0.660684	0.419799	-1.57381	0.115532	0.346253	Down	NO
ENSMUSG00000031980	Agt	angiotensinogen (serpin peptidase inhibitor, clade A, member 8) [Source:MGI Symbol;Acc:MGI:87963]	0	0	18	13	40	0	4	25	11.5643	-1.12396	1.83077	-0.61393	0.539261	0.784116	Down	NO
ENSMUSG00000021557	Agtpbp1	ATP/GTP binding protein 1 [Source:MGI Symbol;Acc:MGI:2159437]	664	2132	1588	1387	931	871	1260	1120	1198.82	0.508672	0.343725	1.47988	0.138905	0.384273	Up	NO
ENSMUSG00000029007	Agtrap	angiotensin II, type I receptor-associated protein [Source:MGI Symbol;Acc:MGI:1339977]	23	0	43	0	9	0	5	0	10.051	2.34968	2.14183	1.09704	0.272624	0.563783	Up	NO
ENSMUSG00000026491	Ahctf1	AT hook containing transcription factor 1 [Source:MGI Symbol;Acc:MGI:1915033]	818	1619	1682	1038	1071	572	712	404	961.191	0.95469	0.373612	2.5553	0.0106097	0.0753153	Up	NO
ENSMUSG00000027597	Ahcy	S-adenosylhomocysteine hydrolase [Source:MGI Symbol;Acc:MGI:87968]	0	22	46	11	0	6	0	13	11.7924	2.11411	1.76247	1.19952	0.230326	0.513605	Up	NO
ENSMUSG00000027893	Ahcyl1	S-adenosylhomocysteine hydrolase-like 1 [Source:MGI Symbol;Acc:MGI:2385184]	378	564	198	418	102	175	175	101	258.612	1.53982	0.424762	3.62515	0.000288797	0.00621194		YES
ENSMUSG00000029772	Ahcyl2	S-adenosylhomocysteine hydrolase-like 2 [Source:MGI Symbol;Acc:MGI:1921590]	46	27	40	19	14	0	16	4	20.6524	2.0543	1.05498	1.94724	0.0515056	0.206583	Up	NO
ENSMUSG00000037692	Ahdc1	AT hook, DNA binding motif, containing 1 [Source:MGI Symbol;Acc:MGI:2444218]	11	102	25	66	25	0	19	14	31.3319	1.86	1.04981	1.77175	0.0764354	0.2648	Up	NO
ENSMUSG00000019986	Ahi1	Abelson helper integration site 1 [Source:MGI Symbol;Acc:MGI:87971]	1	1	41	11	2	0	3	4	7.52897	2.63271	1.62619	1.61895	0.105459	0.326401	Up	NO
ENSMUSG00000069833	Ahnak	AHNAK nucleoprotein (desmoyokin) [Source:MGI Symbol;Acc:MGI:1316648]	231	75	118	156	236	164	64	56	134.532	0.228831	0.589523	0.388162	0.697896	0.876372	Up	NO
ENSMUSG00000019256	Ahr	aryl-hydrocarbon receptor [Source:MGI Symbol;Acc:MGI:105043]	514	734	545	547	350	657	270	283	476.127	0.625806	0.376848	1.66063	0.0967874	0.308569	Up	NO
ENSMUSG00000021037	Ahsa1	AHA1, activator of heat shock protein ATPase 1 [Source:MGI Symbol;Acc:MGI:2387603]	1309	1436	2587	2309	2295	2223	3567	4040	2357.7	-0.620456	0.306807	-2.0223	0.0431454	0.183659	Down	NO
ENSMUSG00000020288	Ahsa2	AHA1, activator of heat shock protein ATPase 2 [Source:MGI Symbol;Acc:MGI:1916133]	154	242	169	344	222	349	315	336	255.056	-0.401185	0.347858	-1.1533	0.248786	0.535227	Down	NO
ENSMUSG00000062753	AI413582	expressed sequence AI413582 [Source:MGI Symbol;Acc:MGI:2146839]	106	80	47	47	79	6	23	58	54.6226	0.880522	0.760383	1.158	0.246865	0.532575	Up	NO
ENSMUSG00000112388	AI463170	expressed sequence AI463170 [Source:MGI Symbol;Acc:MGI:2144839]	44	4	12	23	58	32	18	50	29.0472	-0.819465	0.85585	-0.957487	0.338321	0.630575	Down	NO
ENSMUSG00000114828	AI463229	expressed sequence AI463229 [Source:MGI Symbol;Acc:MGI:2145255]	2	218	185	326	261	259	312	283	218.166	-0.61827	0.780378	-0.79227	0.428203	0.705717	Down	NO
ENSMUSG00000045165	AI467606	expressed sequence AI467606 [Source:MGI Symbol;Acc:MGI:2141979]	61	0	35	0	4	0	0	0	13.0908	4.75927	2.26854	2.09794	0.0359103	0.164436	Up	NO
ENSMUSG00000010290	AI597479	expressed sequence AI597479 [Source:MGI Symbol;Acc:MGI:2138299]	187	609	337	484	739	1060	506	324	512.085	-0.687211	0.455418	-1.50897	0.131307	0.371542	Down	NO
ENSMUSG00000087107	AI662270	expressed sequence AI662270 [Source:MGI Symbol;Acc:MGI:2144254]	22	0	15	0	0	0	13	0	6.41203	1.62746	2.68941	0.605136	0.545088	0.788428	Up	NO
ENSMUSG00000056383	AI987944	expressed sequence AI987944 [Source:MGI Symbol;Acc:MGI:2142079]	4322	3444	4342	4762	6836	9212	4795	5938	5269.26	-0.619937	0.275243	-2.25233	0.0243016	0.12901	Down	NO
ENSMUSG00000042901	Aida	axin interactor, dorsalization associated [Source:MGI Symbol;Acc:MGI:1919737]	206	90	86	82	46	165	69	41	97.91	0.599278	0.627585	0.954896	0.33963	0.63199	Up	NO
ENSMUSG00000036932	Aifm1	apoptosis-inducing factor, mitochondrion-associated 1 [Source:MGI Symbol;Acc:MGI:1349419]	107	153	125	82	66	112	213	38	109.699	0.169281	0.583917	0.289906	0.771888	0.91564	Up	NO
ENSMUSG00000019806	Aig1	androgen-induced 1 [Source:MGI Symbol;Acc:MGI:1913503]	302	320	272	188	435	677	171	306	325.506	-0.492647	0.456721	-1.07866	0.280739	0.57246	Down	NO
ENSMUSG00000028029	Aimp1	aminoacyl tRNA synthetase complex-interacting multifunctional protein 1 [Source:MGI Symbol;Acc:MGI:102774]	104	63	126	39	54	216	62	56	88.8858	-0.172044	0.658029	-0.261454	0.793742	0.924521	Down	NO
ENSMUSG00000029610	Aimp2	aminoacyl tRNA synthetase complex-interacting multifunctional protein 2 [Source:MGI Symbol;Acc:MGI:2385237]	97	84	42	35	38	76	26	86	59.4731	0.291716	0.638855	0.456622	0.647943	0.84885	Up	NO
ENSMUSG00000000731	Aire	autoimmune regulator (autoimmune polyendocrinopathy candidiasis ectodermal dystrophy) [Source:MGI Symbol;Acc:MGI:1338803]	53	27	37	38	15	0	14	25	25.5715	1.62897	0.968232	1.68242	0.0924871	0.299174	Up	NO
ENSMUSG00000078247	Airn	antisense Igf2r RNA [Source:MGI Symbol;Acc:MGI:1353471]	15	38	30	26	15	37	25	46	27.8843	-0.126271	0.687425	-0.183687	0.854259	0.951108	Down	NO
ENSMUSG00000078139	AK157302	cDNA sequence AK157302 [Source:MGI Symbol;Acc:MGI:3574096]	94	67	73	38	110	22	106	106	74.543	-0.229643	0.611081	-0.375797	0.707067	0.88269	Down	NO
ENSMUSG00000028792	Ak2	adenylate kinase 2 [Source:MGI Symbol;Acc:MGI:87978]	360	331	389	810	1022	967	1665	1599	847.477	-1.44638	0.340321	-4.25003	2.14e-05	0.00100256		YES
ENSMUSG00000028527	Ak4	adenylate kinase 4 [Source:MGI Symbol;Acc:MGI:87979]	358	868	434	574	219	105	186	261	363.96	1.59911	0.385752	4.14543	3.39e-05	0.00135148		YES
ENSMUSG00000039058	Ak5	adenylate kinase 5 [Source:MGI Symbol;Acc:MGI:2677491]	37	13	58	42	0	25	92	18	34.6534	0.180669	1.10723	0.163172	0.870383	0.956242	Up	NO
ENSMUSG00000078941	Ak6	adenylate kinase 6 [Source:MGI Symbol;Acc:MGI:5510732]	7505	9029	8488	6596	12391	19166	6373	7931	9416.45	-0.488441	0.367851	-1.32782	0.184236	0.454481	Down	NO
ENSMUSG00000041323	Ak7	adenylate kinase 7 [Source:MGI Symbol;Acc:MGI:1926051]	0	0	15	9	53	36	26	24	19.3153	-2.53757	1.2403	-2.04593	0.0407636	0.177385	Down	NO
ENSMUSG00000091415	Ak9	adenylate kinase 9 [Source:MGI Symbol;Acc:MGI:2685080]	11	23	0	47	17	99	62	59	38.0336	-1.57176	1.02297	-1.53646	0.124425	0.359915	Down	NO
ENSMUSG00000018428	Akap1	A kinase (PRKA) anchor protein 1 [Source:MGI Symbol;Acc:MGI:104729]	80	23	552	406	98	64	485	119	217.291	0.46679	0.82133	0.568334	0.569808	0.803027	Up	NO
ENSMUSG00000047804	Akap10	A kinase (PRKA) anchor protein 10 [Source:MGI Symbol;Acc:MGI:1890218]	553	1039	944	974	616	352	887	396	695.126	0.681381	0.361254	1.88616	0.059274	0.225817	Up	NO
ENSMUSG00000022016	Akap11	A kinase (PRKA) anchor protein 11 [Source:MGI Symbol;Acc:MGI:2684060]	349	341	282	231	289	146	268	79	243.271	0.691785	0.45986	1.50434	0.132494	0.373351	Up	NO
ENSMUSG00000038587	Akap12	A kinase (PRKA) anchor protein (gravin) 12 [Source:MGI Symbol;Acc:MGI:1932576]	728	1305	1473	1482	1354	1081	1678	1205	1236.12	-0.0563426	0.281157	-0.200395	0.841171	0.945425	Down	NO
ENSMUSG00000066406	Akap13	A kinase (PRKA) anchor protein 13 [Source:MGI Symbol;Acc:MGI:2676556]	78	212	240	316	370	298	249	330	248.653	-0.539269	0.402749	-1.33897	0.180581	0.449344	Down	NO
ENSMUSG00000059708	Akap17b	A kinase (PRKA) anchor protein 17B [Source:MGI Symbol;Acc:MGI:2443758]	946	1239	1233	2177	1549	2542	2343	2161	1698.2	-0.600402	0.296328	-2.02614	0.0427503	0.182681	Down	NO
ENSMUSG00000061603	Akap6	A kinase (PRKA) anchor protein 6 [Source:MGI Symbol;Acc:MGI:3050566]	113	20	60	89	183	122	121	179	106.315	-1.02148	0.54955	-1.85875	0.0630622	0.234443	Down	NO
ENSMUSG00000039166	Akap7	A kinase (PRKA) anchor protein 7 [Source:MGI Symbol;Acc:MGI:1859150]	1029	1682	1233	1452	1448	2173	1187	1391	1401.1	-0.160669	0.291112	-0.551916	0.581006	0.808477	Down	NO
ENSMUSG00000024045	Akap8	A kinase (PRKA) anchor protein 8 [Source:MGI Symbol;Acc:MGI:1928488]	18	46	46	12	58	4	44	12	29.0341	0.125027	0.929343	0.134532	0.892982	0.964401	Up	NO
ENSMUSG00000002625	Akap8l	A kinase (PRKA) anchor protein 8-like [Source:MGI Symbol;Acc:MGI:1860606]	0	8	19	31	47	63	59	33	30.9043	-1.83543	0.955493	-1.92092	0.0547415	0.214511	Down	NO
ENSMUSG00000040407	Akap9	A kinase (PRKA) anchor protein (yotiao) 9 [Source:MGI Symbol;Acc:MGI:2178217]	166	132	161	692	687	839	766	995	524.08	-1.52362	0.479834	-3.1753	0.00149681	0.0193926		YES
ENSMUSG00000031023	Akip1	A kinase (PRKA) interacting protein 1 [Source:MGI Symbol;Acc:MGI:3041226]	248	436	426	495	369	486	559	612	434.827	-0.297979	0.299251	-0.99575	0.319371	0.612984	Down	NO
ENSMUSG00000023075	Akirin1	akirin 1 [Source:MGI Symbol;Acc:MGI:1915300]	128	151	60	0	0	30	33	17	53.3432	2.17983	1.28725	1.6934	0.0903797	0.294236	Up	NO
ENSMUSG00000028291	Akirin2	akirin 2 [Source:MGI Symbol;Acc:MGI:1889364]	4553	7344	5659	4940	6224	5626	1866	2849	4747.92	0.49348	0.389937	1.26554	0.205679	0.482664	Up	NO
ENSMUSG00000049565	Aknad1	AKNA domain containing 1 [Source:MGI Symbol;Acc:MGI:3584453]	276	153	363	515	953	802	698	1118	578.771	-1.41236	0.358066	-3.94441	8e-05	0.00252341		YES
ENSMUSG00000028692	Akr1a1	aldo-keto reductase family 1, member A1 (aldehyde reductase) [Source:MGI Symbol;Acc:MGI:1929955]	594	549	430	547	413	991	479	1005	605.354	-0.383647	0.371349	-1.03312	0.30155	0.595021	Down	NO
ENSMUSG00000001642	Akr1b3	aldo-keto reductase family 1, member B3 (aldose reductase) [Source:MGI Symbol;Acc:MGI:1353494]	127	230	210	217	271	408	450	389	276.178	-0.914985	0.3234	-2.82927	0.00466541	0.0425028	Down	NO
ENSMUSG00000029762	Akr1b8	aldo-keto reductase family 1, member B8 [Source:MGI Symbol;Acc:MGI:107673]	312	2	137	0	6	39	5	80	74.8637	1.97616	1.79339	1.10191	0.270501	0.561373	Up	NO
ENSMUSG00000033715	Akr1c14	aldo-keto reductase family 1, member C14 [Source:MGI Symbol;Acc:MGI:2145458]	241	0	188	31	64	0	30	71	78.3971	1.64232	1.86309	0.881505	0.378045	0.666407	Up	NO
ENSMUSG00000021214	Akr1c18	aldo-keto reductase family 1, member C18 [Source:MGI Symbol;Acc:MGI:2145420]	1300	0	175	0	67	14	18	22	213.48	3.81401	2.19968	1.73389	0.0829372	0.278666	Up	NO
ENSMUSG00000071551	Akr1c19	aldo-keto reductase family 1, member C19 [Source:MGI Symbol;Acc:MGI:2653678]	0	2	0	8	25	17	24	12	10.4035	-3.00921	1.38016	-2.18034	0.0292324	0.143366	Down	NO
ENSMUSG00000021207	Akr1c21	aldo-keto reductase family 1, member C21 [Source:MGI Symbol;Acc:MGI:1924587]	16	0	0	0	90	13	13	76	24.3624	-3.3554	1.52746	-2.19671	0.0280409	0.13971	Down	NO
ENSMUSG00000025955	Akr1cl	aldo-keto reductase family 1, member C-like [Source:MGI Symbol;Acc:MGI:1918111]	682	85	326	150	326	239	171	281	280.272	0.418074	0.592454	0.705665	0.480396	0.74502	Up	NO
ENSMUSG00000045410	Akr1e1	aldo-keto reductase family 1, member E1 [Source:MGI Symbol;Acc:MGI:1914758]	0	0	14	75	108	168	21	69	53.8377	-2.13135	1.27318	-1.67403	0.0941243	0.302805	Down	NO
ENSMUSG00000028743	Akr7a5	aldo-keto reductase family 7, member A5 (aflatoxin aldehyde reductase) [Source:MGI Symbol;Acc:MGI:107796]	11	26	0	6	0	0	4	36	9.93645	0.255561	1.93139	0.13232	0.894731	0.96509	Up	NO
ENSMUSG00000001729	Akt1	thymoma viral proto-oncogene 1 [Source:MGI Symbol;Acc:MGI:87986]	249	318	356	485	200	67	240	135	246.454	1.17369	0.42231	2.7792	0.00544922	0.0473708		YES
ENSMUSG00000011096	Akt1s1	AKT1 substrate 1 (proline-rich) [Source:MGI Symbol;Acc:MGI:1914855]	75	39	16	18	18	17	14	4	25.4277	1.58467	0.873302	1.81458	0.0695886	0.249914	Up	NO
ENSMUSG00000004056	Akt2	thymoma viral proto-oncogene 2 [Source:MGI Symbol;Acc:MGI:104874]	72	88	43	146	58	0	22	47	56.8505	1.52388	0.923753	1.64966	0.0990119	0.313848	Up	NO
ENSMUSG00000019699	Akt3	thymoma viral proto-oncogene 3 [Source:MGI Symbol;Acc:MGI:1345147]	46	140	389	252	312	88	285	178	200.68	-0.0351894	0.595392	-0.0591029	0.95287	0.986866	Down	NO
ENSMUSG00000031667	Aktip	thymoma viral proto-oncogene 1 interacting protein [Source:MGI Symbol;Acc:MGI:3693832]	401	360	369	857	382	284	379	549	426.653	0.354733	0.351399	1.00949	0.312741	0.606888	Up	NO
ENSMUSG00000032786	Alas1	aminolevulinic acid synthase 1 [Source:MGI Symbol;Acc:MGI:87989]	165	198	251	215	302	167	647	545	296.854	-0.940835	0.429148	-2.19233	0.0283555	0.140597	Down	NO
ENSMUSG00000029368	Alb	albumin [Source:MGI Symbol;Acc:MGI:87991]	11	7	6	8	9	4	10	4	7.19491	0.317312	1.09275	0.29038	0.771526	0.91564	Up	NO
ENSMUSG00000070690	Albfm1	albumin superfamily member 1 [Source:MGI Symbol;Acc:MGI:1923342]	52	43	2	28	97	117	211	79	76.0407	-1.9313	0.768193	-2.51408	0.0119342	0.0810596	Down	NO
ENSMUSG00000022636	Alcam	activated leukocyte cell adhesion molecule [Source:MGI Symbol;Acc:MGI:1313266]	73	0	68	0	0	0	0	0	18.3026	7.71384	2.29989	3.354	0.000796525	0.0126538		YES
ENSMUSG00000025007	Aldh18a1	aldehyde dehydrogenase 18 family, member A1 [Source:MGI Symbol;Acc:MGI:1888908]	264	250	270	215	107	118	263	191	204.398	0.625879	0.395105	1.58408	0.113175	0.341889	Up	NO
ENSMUSG00000053279	Aldh1a1	aldehyde dehydrogenase family 1, subfamily A1 [Source:MGI Symbol;Acc:MGI:1353450]	0	0	0	0	11	7	26	5	5.84988	-6.01195	1.99254	-3.01723	0.00255096	0.0287054		YES
ENSMUSG00000013584	Aldh1a2	aldehyde dehydrogenase family 1, subfamily A2 [Source:MGI Symbol;Acc:MGI:107928]	3	170	82	193	180	259	353	379	191.383	-1.38624	0.743377	-1.86479	0.0622103	0.232557	Down	NO
ENSMUSG00000015134	Aldh1a3	aldehyde dehydrogenase family 1, subfamily A3 [Source:MGI Symbol;Acc:MGI:1861722]	81	14	125	26	0	0	0	0	30.9787	8.47307	1.44745	5.85379	4.8e-09	1.58e-06		YES
ENSMUSG00000029455	Aldh2	aldehyde dehydrogenase 2, mitochondrial [Source:MGI Symbol;Acc:MGI:99600]	6	0	42	60	65	34	146	39	46.3563	-1.42348	1.05717	-1.34651	0.178138	0.446007	Down	NO
ENSMUSG00000010025	Aldh3a2	aldehyde dehydrogenase family 3, subfamily A2 [Source:MGI Symbol;Acc:MGI:1353452]	0	59	35	39	46	7	65	16	31.7904	0.00934885	1.11671	0.00837176	0.99332	0.997819	Up	NO
ENSMUSG00000028737	Aldh4a1	aldehyde dehydrogenase 4 family, member A1 [Source:MGI Symbol;Acc:MGI:2443883]	20	28	8	27	5	1	1	7	11.7985	2.65059	1.09574	2.41899	0.0155635	0.0959631	Up	NO
ENSMUSG00000035936	Aldh5a1	aldhehyde dehydrogenase family 5, subfamily A1 [Source:MGI Symbol;Acc:MGI:2441982]	49	73	51	118	5	178	52	15	65.8942	0.187058	0.897994	0.208306	0.83499	0.943001	Up	NO
ENSMUSG00000021238	Aldh6a1	aldehyde dehydrogenase family 6, subfamily A1 [Source:MGI Symbol;Acc:MGI:1915077]	20	7	107	89	236	100	103	135	93.9921	-1.34691	0.728286	-1.84942	0.0643974	0.237806	Down	NO
ENSMUSG00000053644	Aldh7a1	aldehyde dehydrogenase family 7, member A1 [Source:MGI Symbol;Acc:MGI:108186]	58	52	27	36	11	6	2	54	30.0297	1.37655	0.953688	1.44339	0.14891	0.400837	Up	NO
ENSMUSG00000026687	Aldh9a1	aldehyde dehydrogenase 9, subfamily A1 [Source:MGI Symbol;Acc:MGI:1861622]	376	381	454	416	543	184	736	858	471.516	-0.43666	0.417657	-1.0455	0.295793	0.58905	Down	NO
ENSMUSG00000114515	Aldoa	aldolase A, fructose-bisphosphate [Source:MGI Symbol;Acc:MGI:87994]	373	2	274	45	77	40	29	9	108.205	2.28189	1.01371	2.25102	0.0243842	0.12902	Up	NO
ENSMUSG00000030695	Aldoa	aldolase A, fructose-bisphosphate [Source:MGI Symbol;Acc:MGI:87994]	373	2	274	45	77	40	29	9	108.205	2.28189	1.01371	2.25102	0.0243842	0.12902	Up	NO
ENSMUSG00000039427	Alg1	asparagine-linked glycosylation 1 (beta-1,4-mannosyltransferase) [Source:MGI Symbol;Acc:MGI:2384774]	32	94	63	51	114	91	39	101	70.1055	-0.466447	0.548865	-0.849839	0.395415	0.679629	Down	NO
ENSMUSG00000075470	Alg10b	asparagine-linked glycosylation 10B (alpha-1,2-glucosyltransferase) [Source:MGI Symbol;Acc:MGI:2146159]	10102	17226	10526	10256	5948	7280	6361	3265	8685.59	1.12091	0.333375	3.36231	0.000772928	0.0123784		YES
ENSMUSG00000063362	Alg11	asparagine-linked glycosylation 11 (alpha-1,2-mannosyltransferase) [Source:MGI Symbol;Acc:MGI:2142632]	213	142	134	188	66	454	220	276	206.032	-0.539365	0.537816	-1.00288	0.315919	0.609519	Down	NO
ENSMUSG00000035845	Alg12	asparagine-linked glycosylation 12 (alpha-1,6-mannosyltransferase) [Source:MGI Symbol;Acc:MGI:2385025]	0	96	0	19	3	4	15	1	16.8459	2.34675	1.67667	1.39965	0.161618	0.42121	Up	NO
ENSMUSG00000041718	Alg13	asparagine-linked glycosylation 13 [Source:MGI Symbol;Acc:MGI:1914824]	2162	3484	2596	3045	2688	2071	1665	2643	2452.63	0.372473	0.247886	1.5026	0.132942	0.373689	Up	NO
ENSMUSG00000039887	Alg14	asparagine-linked glycosylation 14 [Source:MGI Symbol;Acc:MGI:1914039]	162	101	171	182	188	186	209	145	162.343	-0.192987	0.353126	-0.546511	0.584715	0.811192	Down	NO
ENSMUSG00000039740	Alg2	asparagine-linked glycosylation 2 (alpha-1,3-mannosyltransferase) [Source:MGI Symbol;Acc:MGI:1914731]	181	192	220	234	224	152	63	119	167.416	0.620092	0.428245	1.44798	0.147621	0.398322	Up	NO
ENSMUSG00000033809	Alg3	asparagine-linked glycosylation 3 (alpha-1,3-mannosyltransferase) [Source:MGI Symbol;Acc:MGI:1098592]	31	73	12	22	30	24	63	105	43.1199	-0.587157	0.769703	-0.762836	0.445561	0.72093	Down	NO
ENSMUSG00000035704	Alg8	asparagine-linked glycosylation 8 (alpha-1,3-glucosyltransferase) [Source:MGI Symbol;Acc:MGI:2141959]	122	51	124	171	81	82	110	214	114.037	0.0024831	0.508201	0.00488606	0.996101	0.998484	Up	NO
ENSMUSG00000032059	Alg9	asparagine-linked glycosylation 9 (alpha 1,2 mannosyltransferase) [Source:MGI Symbol;Acc:MGI:1924753]	25	53	89	39	29	5	36	34	37.3647	1.05223	0.749267	1.40434	0.160216	0.419032	Up	NO
ENSMUSG00000055471	Alk	anaplastic lymphoma kinase [Source:MGI Symbol;Acc:MGI:103305]	0	19	0	20	0	0	0	0	4.5764	5.71546	3.07736	1.85726	0.0632741	0.2348	Up	NO
ENSMUSG00000079036	Alkbh1	alkB homolog 1, histone H2A dioxygenase [Source:MGI Symbol;Acc:MGI:2384034]	179	268	230	106	54	118	97	108	142.617	1.12314	0.461444	2.43398	0.014934	0.0937464	Up	NO
ENSMUSG00000044339	Alkbh2	alkB homolog 2, alpha-ketoglutarate-dependent dioxygenase [Source:MGI Symbol;Acc:MGI:2141032]	438	270	291	430	361	305	350	340	337.099	0.137946	0.297368	0.463888	0.642728	0.84572	Up	NO
ENSMUSG00000040174	Alkbh3	alkB homolog 3, alpha-ketoglutarate-dependent dioxygenase [Source:MGI Symbol;Acc:MGI:1916363]	14	9	0	0	28	0	5	6	7.56478	-0.57969	1.97319	-0.293782	0.768924	0.915269	Down	NO
ENSMUSG00000042650	Alkbh5	alkB homolog 5, RNA demethylase [Source:MGI Symbol;Acc:MGI:2144489]	593	1007	625	607	116	1074	771	727	672.758	0.118301	0.530639	0.22294	0.823582	0.937779	Up	NO
ENSMUSG00000042831	Alkbh6	alkB homolog 6 [Source:MGI Symbol;Acc:MGI:2142037]	31	0	20	22	91	25	26	23	28.5215	-1.09226	1.04737	-1.04286	0.297011	0.589927	Down	NO
ENSMUSG00000002661	Alkbh7	alkB homolog 7 [Source:MGI Symbol;Acc:MGI:1913650]	51	54	23	146	64	60	16	35	53.4301	0.651076	0.704396	0.924304	0.355328	0.646937	Up	NO
ENSMUSG00000025899	Alkbh8	alkB homolog 8, tRNA methyltransferase [Source:MGI Symbol;Acc:MGI:1914917]	17	0	24	0	3	10	30	21	12.8365	-0.528812	1.55376	-0.340344	0.733597	0.896381	Down	NO
ENSMUSG00000063810	Alms1	ALMS1, centrosome and basal body associated [Source:MGI Symbol;Acc:MGI:1934606]	353	485	702	760	617	490	591	422	530.069	0.146628	0.302936	0.484024	0.628369	0.837067	Up	NO
ENSMUSG00000090256	Alms1-ps1	ALMS1, centrosome and basal body associated, pseudogene 1 [Source:MGI Symbol;Acc:MGI:3646394]	356	246	582	346	333	288	427	597	381.953	-0.0345206	0.368943	-0.093566	0.925454	0.977593	Down	NO
ENSMUSG00000090098	Alms1-ps2	ALMS1, centrosome and basal body associated, pseudogene 2 [Source:MGI Symbol;Acc:MGI:3779593]	137	228	348	373	163	221	539	356	282.435	-0.211281	0.454539	-0.464824	0.642057	0.845021	Down	NO
ENSMUSG00000000320	Alox12	arachidonate 12-lipoxygenase [Source:MGI Symbol;Acc:MGI:87998]	17	17	42	3	44	106	38	94	43.4339	-1.75967	0.800074	-2.19938	0.0278507	0.139116	Down	NO
ENSMUSG00000032845	Alpk2	alpha-kinase 2 [Source:MGI Symbol;Acc:MGI:2449492]	0	0	0	0	22	2	0	57	9.20351	-6.66681	2.27339	-2.93254	0.00336206	0.0345385		YES
ENSMUSG00000028766	Alpl	alkaline phosphatase, liver/bone/kidney [Source:MGI Symbol;Acc:MGI:87983]	0	6	0	0	20	0	0	40	7.56085	-3.18774	2.53207	-1.25894	0.20805	0.486238	Down	NO
ENSMUSG00000026024	Als2	alsin Rho guanine nucleotide exchange factor [Source:MGI Symbol;Acc:MGI:1921268]	8	32	24	54	59	20	56	58	36.5927	-0.691282	0.710569	-0.972857	0.330624	0.623105	Down	NO
ENSMUSG00000036602	Alx1	ALX homeobox 1 [Source:MGI Symbol;Acc:MGI:104621]	0	46	14	33	1	80	17	42	27.9943	-0.606176	1.27914	-0.473894	0.635576	0.840678	Down	NO
ENSMUSG00000025134	Alyref	Aly/REF export factor [Source:MGI Symbol;Acc:MGI:1341044]	46	77	41	112	17	20	37	37	46.36	1.34583	0.591507	2.27525	0.0228907	0.123861	Up	NO
ENSMUSG00000060244	Alyref2	Aly/REF export factor 2 [Source:MGI Symbol;Acc:MGI:1913144]	1	10	17	2	9	20	16	12	10.5098	-0.888519	1.1552	-0.769149	0.441805	0.717335	Down	NO
ENSMUSG00000022244	Amacr	alpha-methylacyl-CoA racemase [Source:MGI Symbol;Acc:MGI:1098273]	59	75	112	83	8	30	70	101	64.7445	0.718556	0.703237	1.02178	0.306883	0.600792	Up	NO
ENSMUSG00000040506	Ambra1	autophagy/beclin 1 regulator 1 [Source:MGI Symbol;Acc:MGI:2443564]	29	5	48	38	54	3	50	49	32.8227	-0.311311	0.930438	-0.334586	0.737938	0.898852	Down	NO
ENSMUSG00000075232	Amd1	S-adenosylmethionine decarboxylase 1 [Source:MGI Symbol;Acc:MGI:88004]	1435	1717	1316	1197	1147	1087	965	614	1158.08	0.630095	0.302999	2.07953	0.0375691	0.168551	Up	NO
ENSMUSG00000063953	Amd2	S-adenosylmethionine decarboxylase 2 [Source:MGI Symbol;Acc:MGI:1333111]	410	319	370	595	422	686	464	384	440.725	-0.177927	0.329351	-0.540236	0.589034	0.814762	Down	NO
ENSMUSG00000036820	Amdhd2	amidohydrolase domain containing 2 [Source:MGI Symbol;Acc:MGI:2443978]	13	0	0	27	0	0	0	0	4.75624	5.77068	3.05454	1.88922	0.0588629	0.224532	Up	NO
ENSMUSG00000050332	Amer1	APC membrane recruitment 1 [Source:MGI Symbol;Acc:MGI:1919595]	159	5	129	186	30	44	286	229	127.855	-0.238326	0.877431	-0.271618	0.785916	0.921934	Down	NO
ENSMUSG00000031751	Amfr	autocrine motility factor receptor [Source:MGI Symbol;Acc:MGI:1345634]	3325	5423	3853	4362	2235	1959	2423	1715	3073.25	1.07449	0.245983	4.36814	1.25e-05	0.000665027		YES
ENSMUSG00000042225	Ammecr1	Alport syndrome, mental retardation, midface hypoplasia and elliptocytosis chromosomal region gene 1 [Source:MGI Symbol;Acc:MGI:1860206]	59	19	17	46	55	57	35	7	36.1246	-0.0747459	0.814823	-0.0917327	0.92691	0.977967	Down	NO
ENSMUSG00000041915	Ammecr1l	AMME chromosomal region gene 1-like [Source:MGI Symbol;Acc:MGI:2442711]	122	239	159	207	127	22	478	138	179.41	-0.0295447	0.686578	-0.0430318	0.965676	0.990815	Down	NO
ENSMUSG00000068250	Amn1	antagonist of mitotic exit network 1 [Source:MGI Symbol;Acc:MGI:2442933]	136	153	151	179	195	266	126	199	169.388	-0.300204	0.355037	-0.845558	0.397799	0.681869	Down	NO
ENSMUSG00000041688	Amot	angiomotin [Source:MGI Symbol;Acc:MGI:108440]	0	13	0	27	8	0	19	18	9.83993	-0.185817	1.84855	-0.100521	0.919931	0.975655	Down	NO
ENSMUSG00000013076	Amotl1	angiomotin-like 1 [Source:MGI Symbol;Acc:MGI:1922973]	0	5	5	10	25	10	67	68	22.2059	-3.07433	1.04322	-2.94697	0.00320909	0.0334765		YES
ENSMUSG00000027889	Ampd2	adenosine monophosphate deaminase 2 [Source:MGI Symbol;Acc:MGI:88016]	99	60	21	13	0	0	24	33	31.637	1.92143	1.3331	1.44133	0.149492	0.401852	Up	NO
ENSMUSG00000005686	Ampd3	adenosine monophosphate deaminase 3 [Source:MGI Symbol;Acc:MGI:1096344]	876	1513	1088	1209	532	489	407	262	776.488	1.51319	0.317397	4.76749	1.87e-06	0.00015492		YES
ENSMUSG00000020610	Amz2	archaelysin family metallopeptidase 2 [Source:MGI Symbol;Acc:MGI:104837]	41	90	111	109	69	67	80	151	85.4306	-0.018774	0.490739	-0.0382566	0.969483	0.99183	Down	NO
ENSMUSG00000014355	Anapc1	anaphase promoting complex subunit 1 [Source:MGI Symbol;Acc:MGI:103097]	1198	1536	1370	1491	1142	1013	1221	885	1193.52	0.442285	0.224314	1.97172	0.0486416	0.199105	Up	NO
ENSMUSG00000036977	Anapc10	anaphase promoting complex subunit 10 [Source:MGI Symbol;Acc:MGI:1916249]	2192	1946	2656	1893	4839	5969	2264	2685	2959.94	-0.807604	0.358638	-2.25187	0.0243307	0.12901	Down	NO
ENSMUSG00000025135	Anapc11	anaphase promoting complex subunit 11 [Source:MGI Symbol;Acc:MGI:1913406]	387	365	308	328	625	258	100	653	362.551	-0.142944	0.504864	-0.283135	0.777074	0.917673	Down	NO
ENSMUSG00000035048	Anapc13	anaphase promoting complex subunit 13 [Source:MGI Symbol;Acc:MGI:1916260]	36	5	11	0	19	5	1	6	10.5208	0.922704	1.47996	0.623468	0.532977	0.77997	Up	NO
ENSMUSG00000030649	Anapc15	anaphase promoting complex C subunit 15 [Source:MGI Symbol;Acc:MGI:1922680]	165	225	230	230	339	328	208	367	250.849	-0.494418	0.304056	-1.62608	0.103933	0.323205	Down	NO
ENSMUSG00000020107	Anapc16	anaphase promoting complex subunit 16 [Source:MGI Symbol;Acc:MGI:1289325]	288	475	402	434	839	627	490	1041	547.557	-0.846512	0.30403	-2.7843	0.00536428	0.0469935	Down	NO
ENSMUSG00000026965	Anapc2	anaphase promoting complex subunit 2 [Source:MGI Symbol;Acc:MGI:2139135]	47	0	13	16	3	20	7	14	15.0553	0.891683	1.28971	0.691385	0.489324	0.751992	Up	NO
ENSMUSG00000029176	Anapc4	anaphase promoting complex subunit 4 [Source:MGI Symbol;Acc:MGI:1098673]	510	905	740	1106	614	525	731	674	695.981	0.393699	0.273373	1.44015	0.149824	0.4023	Up	NO
ENSMUSG00000029472	Anapc5	anaphase-promoting complex subunit 5 [Source:MGI Symbol;Acc:MGI:1929722]	149	109	174	151	90	72	169	161	129.832	0.311584	0.422656	0.737205	0.460998	0.7318	Up	NO
ENSMUSG00000029466	Anapc7	anaphase promoting complex subunit 7 [Source:MGI Symbol;Acc:MGI:1929711]	32	22	48	57	135	57	173	176	82.7052	-1.71697	0.524924	-3.27089	0.00107208	0.0153102		YES
ENSMUSG00000060615	Ang4	angiogenin, ribonuclease A family, member 4 [Source:MGI Symbol;Acc:MGI:2656551]	0	0	0	0	32	4	0	0	4.21409	-5.53927	3.21087	-1.72516	0.0844985	0.282118	Down	NO
ENSMUSG00000021257	Angel1	angel homolog 1 [Source:MGI Symbol;Acc:MGI:1915987]	139	281	150	157	142	73	183	117	150.564	0.56072	0.43507	1.2888	0.197467	0.471534	Up	NO
ENSMUSG00000026634	Angel2	angel homolog 2 [Source:MGI Symbol;Acc:MGI:1196310]	3722	4604	4138	5646	3461	3662	9047	6035	4841.2	-0.248897	0.333248	-0.746883	0.455134	0.727222	Down	NO
ENSMUSG00000022309	Angpt1	angiopoietin 1 [Source:MGI Symbol;Acc:MGI:108448]	0	18	17	0	38	50	21	22	19.9996	-1.8577	1.30434	-1.42425	0.154374	0.409541	Down	NO
ENSMUSG00000031465	Angpt2	angiopoietin 2 [Source:MGI Symbol;Acc:MGI:1202890]	0	0	29	1	51	2	37	17	16.1936	-1.77768	1.61841	-1.09842	0.272023	0.563273	Down	NO
ENSMUSG00000033544	Angptl1	angiopoietin-like 1 [Source:MGI Symbol;Acc:MGI:1919963]	15	11	41	11	6	6	14	6	13.4598	1.34148	0.956403	1.40263	0.160726	0.419615	Up	NO
ENSMUSG00000004105	Angptl2	angiopoietin-like 2 [Source:MGI Symbol;Acc:MGI:1347002]	205	182	192	289	73	121	163	118	162.637	0.908994	0.378669	2.4005	0.0163728	0.0991594	Up	NO
ENSMUSG00000022265	Ank	progressive ankylosis [Source:MGI Symbol;Acc:MGI:3045421]	251	187	411	301	138	270	196	75	223.007	0.785856	0.468437	1.67761	0.0934224	0.301317	Up	NO
ENSMUSG00000069601	Ank3	ankyrin 3, epithelial [Source:MGI Symbol;Acc:MGI:88026]	95	261	107	207	97	108	240	79	144.072	0.38108	0.517601	0.736243	0.461583	0.731949	Up	NO
ENSMUSG00000066510	Ankdd1a	ankyrin repeat and death domain containing 1A [Source:MGI Symbol;Acc:MGI:2686319]	38	58	22	51	18	73	33	42	40.6801	0.059553	0.666067	0.08941	0.928756	0.978916	Up	NO
ENSMUSG00000020790	Ankfy1	ankyrin repeat and FYVE domain containing 1 [Source:MGI Symbol;Acc:MGI:1337008]	61	96	43	54	52	72	37	24	53.749	0.506571	0.588073	0.861408	0.389013	0.674753	Up	NO
ENSMUSG00000024483	Ankhd1	ankyrin repeat and KH domain containing 1 [Source:MGI Symbol;Acc:MGI:1921733]	37	82	113	136	67	124	123	59	88.8695	-0.0191288	0.530326	-0.0360699	0.971227	0.992001	Down	NO
ENSMUSG00000040351	Ankib1	ankyrin repeat and IBR domain containing 1 [Source:MGI Symbol;Acc:MGI:1918047]	153	87	126	224	240	210	123	132	155.705	-0.2206	0.428776	-0.514487	0.606911	0.826049	Down	NO
ENSMUSG00000029501	Ankle2	ankyrin repeat and LEM domain containing 2 [Source:MGI Symbol;Acc:MGI:1261856]	726	1128	1043	606	505	481	673	776	721.579	0.597181	0.315926	1.89026	0.0587234	0.224071	Up	NO
ENSMUSG00000021661	Ankra2	ankyrin repeat, family A (RFXANK-like), 2 [Source:MGI Symbol;Acc:MGI:1915808]	638	719	716	775	506	669	794	568	652.059	0.212879	0.256389	0.830297	0.406371	0.688982	Up	NO
ENSMUSG00000031508	Ankrd10	ankyrin repeat domain 10 [Source:MGI Symbol;Acc:MGI:1921840]	0	0	29	4	28	11	0	6	9.28632	-0.410436	1.93626	-0.211974	0.832128	0.941435	Down	NO
ENSMUSG00000035569	Ankrd11	ankyrin repeat domain 11 [Source:MGI Symbol;Acc:MGI:1924337]	82	67	69	18	10	7	39	27	39.7746	1.61644	0.789108	2.04843	0.0405176	0.176623	Up	NO
ENSMUSG00000034647	Ankrd12	ankyrin repeat domain 12 [Source:MGI Symbol;Acc:MGI:1914357]	1603	1534	2225	2238	2677	3106	1941	2500	2144.04	-0.385628	0.25015	-1.54159	0.123174	0.358203	Down	NO
ENSMUSG00000041870	Ankrd13a	ankyrin repeat domain 13a [Source:MGI Symbol;Acc:MGI:1915670]	61	90	64	185	21	37	138	64	78.7002	0.630665	0.658075	0.958347	0.337888	0.62999	Up	NO
ENSMUSG00000039988	Ankrd13c	ankyrin repeat domain 13c [Source:MGI Symbol;Acc:MGI:2139746]	564	1245	605	762	756	434	340	345	612.359	0.816013	0.381954	2.13641	0.0326457	0.154736	Up	NO
ENSMUSG00000047909	Ankrd16	ankyrin repeat domain 16 [Source:MGI Symbol;Acc:MGI:2444796]	12	7	58	49	53	0	45	2	26.8087	0.347676	1.28198	0.271203	0.786235	0.922219	Up	NO
ENSMUSG00000055204	Ankrd17	ankyrin repeat domain 17 [Source:MGI Symbol;Acc:MGI:1932101]	4782	8686	6937	8728	3592	3900	5879	3274	5530.64	0.840488	0.287185	2.92665	0.00342639	0.0348797	Up	NO
ENSMUSG00000024774	Ankrd22	ankyrin repeat domain 22 [Source:MGI Symbol;Acc:MGI:1277101]	49	38	35	37	21	31	35	11	31.582	0.750932	0.657258	1.14252	0.253237	0.541353	Up	NO
ENSMUSG00000007827	Ankrd26	ankyrin repeat domain 26 [Source:MGI Symbol;Acc:MGI:1917887]	886	1102	919	862	765	815	839	570	822.197	0.388857	0.263669	1.47479	0.140269	0.386551	Up	NO
ENSMUSG00000034867	Ankrd27	ankyrin repeat domain 27 (VPS9 domain) [Source:MGI Symbol;Acc:MGI:2444103]	5	57	98	36	164	171	154	331	119.933	-2.01716	0.673702	-2.99414	0.00275216	0.0303802		YES
ENSMUSG00000014496	Ankrd28	ankyrin repeat domain 28 [Source:MGI Symbol;Acc:MGI:2145661]	740	853	687	756	304	539	517	446	590.278	0.801478	0.290703	2.75704	0.00583278	0.0497793	Up	NO
ENSMUSG00000109561	Ankrd31	ankyrin repeat domain 31 [Source:MGI Symbol;Acc:MGI:5006716]	13	3	4	54	93	106	66	102	52.078	-2.33221	0.830658	-2.80766	0.00499024	0.0445275		YES
ENSMUSG00000022237	Ankrd33b	ankyrin repeat domain 33B [Source:MGI Symbol;Acc:MGI:1917904]	23	56	0	59	49	38	16	0	29.0172	0.428237	1.36814	0.313007	0.754276	0.907595	Up	NO
ENSMUSG00000047606	Ankrd34c	ankyrin repeat domain 34C [Source:MGI Symbol;Acc:MGI:2685617]	0	16	9	0	25	16	10	13	10.6676	-1.28999	1.46903	-0.878124	0.379876	0.667502	Down	NO
ENSMUSG00000020481	Ankrd36	ankyrin repeat domain 36 [Source:MGI Symbol;Acc:MGI:1923639]	0	6	2	30	6	23	16	13	11.2676	-0.68723	1.34353	-0.51151	0.608994	0.826832	Down	NO
ENSMUSG00000050914	Ankrd37	ankyrin repeat domain 37 [Source:MGI Symbol;Acc:MGI:3603344]	19	0	0	20	35	51	10	14	18.0333	-1.46101	1.39818	-1.04494	0.296052	0.58905	Down	NO
ENSMUSG00000020864	Ankrd40	ankyrin repeat domain 40 [Source:MGI Symbol;Acc:MGI:1918702]	90	158	62	170	175	42	107	73	105.025	0.322602	0.547929	0.588767	0.556018	0.794927	Up	NO
ENSMUSG00000041343	Ankrd42	ankyrin repeat domain 42 [Source:MGI Symbol;Acc:MGI:1921095]	13	24	54	15	24	20	51	21	26.8268	-0.0821876	0.776254	-0.105877	0.91568	0.974129	Down	NO
ENSMUSG00000052331	Ankrd44	ankyrin repeat domain 44 [Source:MGI Symbol;Acc:MGI:3045243]	2134	3712	2225	2116	1678	1379	1821	968	1956.32	0.857527	0.319836	2.68115	0.00733706	0.0585472	Up	NO
ENSMUSG00000048307	Ankrd46	ankyrin repeat domain 46 [Source:MGI Symbol;Acc:MGI:1916089]	76	4	45	16	46	4	68	0	32.2036	0.37073	1.28218	0.289139	0.772475	0.91564	Up	NO
ENSMUSG00000031931	Ankrd49	ankyrin repeat domain 49 [Source:MGI Symbol;Acc:MGI:1930842]	707	658	1367	1514	1528	2147	1972	1154	1326.53	-0.665401	0.34877	-1.90785	0.0564104	0.218818	Down	NO
ENSMUSG00000044864	Ankrd50	ankyrin repeat domain 50 [Source:MGI Symbol;Acc:MGI:2139777]	69	317	61	104	78	65	80	9	95.7786	1.28691	0.74095	1.73684	0.0824157	0.277528	Up	NO
ENSMUSG00000014498	Ankrd52	ankyrin repeat domain 52 [Source:MGI Symbol;Acc:MGI:2444029]	3	32	3	2	1	1	0	8	6.13098	2.12266	1.70242	1.24685	0.212452	0.491678	Up	NO
ENSMUSG00000033055	Ankrd54	ankyrin repeat domain 54 [Source:MGI Symbol;Acc:MGI:2444209]	0	0	0	0	26	0	0	13	4.47653	-5.6268	3.10884	-1.80993	0.0703062	0.251377	Down	NO
ENSMUSG00000040183	Ankrd6	ankyrin repeat domain 6 [Source:MGI Symbol;Acc:MGI:2154278]	1240	2083	1066	1468	638	455	693	504	993.011	1.41236	0.299261	4.71949	2.36e-06	0.000180792		YES
ENSMUSG00000096140	Ankrd66	ankyrin repeat domain 66 [Source:MGI Symbol;Acc:MGI:1925106]	231	238	313	317	357	322	206	210	264.709	0.0477976	0.326918	0.146206	0.883758	0.961188	Up	NO
ENSMUSG00000024219	Anks1	ankyrin repeat and SAM domain containing 1 [Source:MGI Symbol;Acc:MGI:2446180]	32	2	16	13	1	0	5	0	8.73722	3.48169	1.60015	2.17586	0.0295661	0.144188	Up	NO
ENSMUSG00000058589	Anks1b	ankyrin repeat and sterile alpha motif domain containing 1B [Source:MGI Symbol;Acc:MGI:1924781]	135	156	40	33	71	110	62	17	77.8761	0.56521	0.737475	0.766412	0.443431	0.718458	Up	NO
ENSMUSG00000030909	Anks4b	ankyrin repeat and sterile alpha motif domain containing 4B [Source:MGI Symbol;Acc:MGI:1919324]	18	89	68	140	208	196	284	226	145.629	-1.53453	0.521292	-2.94371	0.00324301	0.0336164		YES
ENSMUSG00000026199	Ankzf1	ankyrin repeat and zinc finger domain containing 1 [Source:MGI Symbol;Acc:MGI:1098746]	45	0	35	19	22	34	68	28	30.6875	-0.536193	1.04492	-0.513144	0.60785	0.826402	Down	NO
ENSMUSG00000036777	Anln	anillin, actin binding protein [Source:MGI Symbol;Acc:MGI:1920174]	5191	3671	5750	3838	6455	5937	5809	3893	4924.92	-0.197026	0.291043	-0.676966	0.498428	0.75718	Down	NO
ENSMUSG00000031075	Ano1	anoctamin 1, calcium activated chloride channel [Source:MGI Symbol;Acc:MGI:2142149]	22	0	0	0	0	0	3	12	4.72014	0.811931	2.92378	0.277699	0.781244	0.919916	Up	NO
ENSMUSG00000037949	Ano10	anoctamin 10 [Source:MGI Symbol;Acc:MGI:2143103]	2	86	20	35	77	39	24	74	42.3334	-0.531153	0.89749	-0.59182	0.553971	0.793635	Down	NO
ENSMUSG00000038115	Ano2	anoctamin 2 [Source:MGI Symbol;Acc:MGI:2387214]	55	63	80	93	16	20	92	73	59.0751	0.582694	0.661155	0.881328	0.37814	0.666407	Up	NO
ENSMUSG00000074968	Ano3	anoctamin 3 [Source:MGI Symbol;Acc:MGI:3613666]	0	68	24	11	11	3	0	12	15.6324	2.07185	1.49638	1.38457	0.166183	0.428522	Up	NO
ENSMUSG00000035189	Ano4	anoctamin 4 [Source:MGI Symbol;Acc:MGI:2443344]	0	16	5	0	9	0	7	17	6.40518	-0.543794	1.99025	-0.27323	0.784677	0.921548	Down	NO
ENSMUSG00000064210	Ano6	anoctamin 6 [Source:MGI Symbol;Acc:MGI:2145890]	97	47	32	75	60	25	61	38	53.0383	0.526951	0.601492	0.876074	0.38099	0.66881	Up	NO
ENSMUSG00000032249	Anp32a	acidic (leucine-rich) nuclear phosphoprotein 32 family, member A [Source:MGI Symbol;Acc:MGI:108447]	34	102	90	72	76	167	111	125	93.4817	-0.652924	0.494108	-1.32142	0.186361	0.45736	Down	NO
ENSMUSG00000028333	Anp32b	acidic (leucine-rich) nuclear phosphoprotein 32 family, member B [Source:MGI Symbol;Acc:MGI:1914878]	1440	2321	1928	3770	1277	1489	1349	1691	1825.33	0.727876	0.287554	2.53127	0.011365	0.0788351	Up	NO
ENSMUSG00000015749	Anp32e	acidic (leucine-rich) nuclear phosphoprotein 32 family, member E [Source:MGI Symbol;Acc:MGI:1913721]	47	108	73	39	415	431	162	122	168.512	-2.03101	0.553069	-3.67225	0.000240426	0.00542095		YES
ENSMUSG00000033420	Antxr1	anthrax toxin receptor 1 [Source:MGI Symbol;Acc:MGI:1916788]	18	75	30	16	50	35	29	65	38.2362	-0.283449	0.711361	-0.39846	0.690291	0.872672	Down	NO
ENSMUSG00000029338	Antxr2	anthrax toxin receptor 2 [Source:MGI Symbol;Acc:MGI:1919164]	363	402	322	516	252	330	556	370	375.273	0.130534	0.333606	0.391282	0.695589	0.87474	Up	NO
ENSMUSG00000024659	Anxa1	annexin A1 [Source:MGI Symbol;Acc:MGI:96819]	76	46	133	0	10	0	0	2	33.7839	4.54219	1.49593	3.03637	0.00239448	0.0274013		YES
ENSMUSG00000032231	Anxa2	annexin A2 [Source:MGI Symbol;Acc:MGI:88246]	707	94	398	125	165	110	136	146	236.641	1.3783	0.607495	2.26882	0.0232794	0.12535	Up	NO
ENSMUSG00000029484	Anxa3	annexin A3 [Source:MGI Symbol;Acc:MGI:1201378]	11	1	20	0	0	0	4	0	4.55724	3.08146	2.47427	1.2454	0.212983	0.492276	Up	NO
ENSMUSG00000029994	Anxa4	annexin A4 [Source:MGI Symbol;Acc:MGI:88030]	62	78	48	95	78	32	68	33	59.526	0.469613	0.536638	0.875101	0.381519	0.669532	Up	NO
ENSMUSG00000027712	Anxa5	annexin A5 [Source:MGI Symbol;Acc:MGI:106008]	337	523	315	161	295	400	96	804	353.839	-0.151784	0.568675	-0.266908	0.78954	0.923225	Down	NO
ENSMUSG00000018340	Anxa6	annexin A6 [Source:MGI Symbol;Acc:MGI:88255]	3	12	0	18	70	20	31	94	28.8135	-2.6722	1.02068	-2.61806	0.008843	0.0669172	Down	NO
ENSMUSG00000021814	Anxa7	annexin A7 [Source:MGI Symbol;Acc:MGI:88031]	2471	2332	4560	2874	4681	4284	5901	4364	3784.87	-0.601595	0.28213	-2.13233	0.0329795	0.156075	Down	NO
ENSMUSG00000021458	Aopep	aminopeptidase O [Source:MGI Symbol;Acc:MGI:1919311]	110	73	63	161	62	184	251	78	118.887	-0.480544	0.57073	-0.84198	0.399799	0.683851	Down	NO
ENSMUSG00000038242	Aox4	aldehyde oxidase 4 [Source:MGI Symbol;Acc:MGI:1919122]	7	22	55	7	56	26	15	11	23.9969	-0.192542	0.953294	-0.201975	0.839936	0.945425	Down	NO
ENSMUSG00000074238	Ap1ar	adaptor-related protein complex 1 associated regulatory protein [Source:MGI Symbol;Acc:MGI:2384822]	477	1669	673	870	254	184	496	160	582.06	1.79393	0.473738	3.78675	0.000152631	0.00393828		YES
ENSMUSG00000009090	Ap1b1	adaptor protein complex AP-1, beta 1 subunit [Source:MGI Symbol;Acc:MGI:1096368]	46	27	30	46	33	21	31	78	37.3603	-0.0449153	0.639738	-0.0702088	0.944027	0.984437	Down	NO
ENSMUSG00000031731	Ap1g1	adaptor protein complex AP-1, gamma 1 subunit [Source:MGI Symbol;Acc:MGI:101919]	156	425	220	195	195	32	82	117	172.442	1.30516	0.548104	2.38123	0.0172552	0.102814	Up	NO
ENSMUSG00000003033	Ap1m1	adaptor-related protein complex AP-1, mu subunit 1 [Source:MGI Symbol;Acc:MGI:102776]	161	68	50	160	139	85	111	147	110.942	-0.0630643	0.505297	-0.124807	0.900677	0.967467	Down	NO
ENSMUSG00000003309	Ap1m2	adaptor protein complex AP-1, mu 2 subunit [Source:MGI Symbol;Acc:MGI:1336974]	195	554	252	533	301	246	476	490	363.559	0.057721	0.409839	0.140838	0.887998	0.962268	Up	NO
ENSMUSG00000004849	Ap1s1	adaptor protein complex AP-1, sigma 1 [Source:MGI Symbol;Acc:MGI:1098244]	29	0	13	24	47	14	28	12	20.1353	-0.541496	1.11791	-0.484381	0.628115	0.836899	Down	NO
ENSMUSG00000031367	Ap1s2	adaptor-related protein complex 1, sigma 2 subunit [Source:MGI Symbol;Acc:MGI:1889383]	435	673	795	638	309	433	498	305	495.439	0.754755	0.314883	2.39694	0.0165327	0.0999394	Up	NO
ENSMUSG00000054702	Ap1s3	adaptor-related protein complex AP-1, sigma 3 [Source:MGI Symbol;Acc:MGI:1891304]	124	36	119	27	5	90	66	23	61.3819	0.800001	0.869221	0.920365	0.357382	0.648829	Up	NO
ENSMUSG00000060279	Ap2a1	adaptor-related protein complex 2, alpha 1 subunit [Source:MGI Symbol;Acc:MGI:101921]	0	43	29	44	15	9	7	23	20.0571	1.12882	1.12582	1.00266	0.316023	0.609623	Up	NO
ENSMUSG00000002957	Ap2a2	adaptor-related protein complex 2, alpha 2 subunit [Source:MGI Symbol;Acc:MGI:101920]	12	0	0	3	0	5	5	10	4.32526	-0.259556	2.17162	-0.119522	0.904862	0.969484	Down	NO
ENSMUSG00000035152	Ap2b1	adaptor-related protein complex 2, beta 1 subunit [Source:MGI Symbol;Acc:MGI:1919020]	47	74	53	134	82	82	109	89	79.8448	-0.215035	0.465518	-0.461926	0.644134	0.846425	Down	NO
ENSMUSG00000022841	Ap2m1	adaptor-related protein complex 2, mu 1 subunit [Source:MGI Symbol;Acc:MGI:1298405]	57	21	29	66	35	21	54	44	39.3877	0.226928	0.642177	0.353373	0.723809	0.891019	Up	NO
ENSMUSG00000008036	Ap2s1	adaptor-related protein complex 2, sigma 1 subunit [Source:MGI Symbol;Acc:MGI:2141861]	513	228	240	199	230	281	176	413	279.427	0.210636	0.451373	0.466657	0.640745	0.844025	Up	NO
ENSMUSG00000021686	Ap3b1	adaptor-related protein complex 3, beta 1 subunit [Source:MGI Symbol;Acc:MGI:1333879]	22	161	83	165	126	22	290	177	123.662	-0.488808	0.729324	-0.670221	0.502717	0.761016	Down	NO
ENSMUSG00000020198	Ap3d1	adaptor-related protein complex 3, delta 1 subunit [Source:MGI Symbol;Acc:MGI:107734]	36	23	56	101	15	11	111	39	46.6612	0.305143	0.825724	0.369547	0.71172	0.885207	Up	NO
ENSMUSG00000021824	Ap3m1	adaptor-related protein complex 3, mu 1 subunit [Source:MGI Symbol;Acc:MGI:1929212]	4693	5036	5465	4583	5415	3629	4929	5385	4726.04	0.0989785	0.215861	0.458529	0.646573	0.847777	Up	NO
ENSMUSG00000031539	Ap3m2	adaptor-related protein complex 3, mu 2 subunit [Source:MGI Symbol;Acc:MGI:1929214]	33	85	32	149	111	87	136	107	87.6568	-0.555195	0.559385	-0.992509	0.320949	0.614638	Down	NO
ENSMUSG00000024480	Ap3s1	adaptor-related protein complex 3, sigma 1 subunit [Source:MGI Symbol;Acc:MGI:1337062]	721	1016	787	834	557	880	369	740	716.082	0.451659	0.32668	1.38257	0.166795	0.429396	Up	NO
ENSMUSG00000063801	Ap3s2	adaptor-related protein complex 3, sigma 2 subunit [Source:MGI Symbol;Acc:MGI:1337060]	21	56	1	24	8	23	43	31	25.1068	0.0177006	1.02012	0.0173515	0.986156	0.996902	Up	NO
ENSMUSG00000032952	Ap4b1	adaptor-related protein complex AP-4, beta 1 [Source:MGI Symbol;Acc:MGI:1337130]	24	0	113	13	0	0	9	12	20.9629	2.92697	1.65448	1.76911	0.0768747	0.265641	Up	NO
ENSMUSG00000001998	Ap4e1	adaptor-related protein complex AP-4, epsilon 1 [Source:MGI Symbol;Acc:MGI:1336993]	46	48	48	47	9	24	86	14	39.3284	0.545888	0.78947	0.691461	0.489276	0.751992	Up	NO
ENSMUSG00000019518	Ap4m1	adaptor-related protein complex AP-4, mu 1 [Source:MGI Symbol;Acc:MGI:1337063]	17	32	43	55	33	12	39	37	31.8302	0.315213	0.671789	0.469214	0.638916	0.84317	Up	NO
ENSMUSG00000020955	Ap4s1	adaptor-related protein complex AP-4, sigma 1 [Source:MGI Symbol;Acc:MGI:1337065]	69	0	47	91	68	108	23	41	54.0186	-0.190731	1.00772	-0.18927	0.849881	0.949146	Down	NO
ENSMUSG00000036291	Ap5m1	adaptor-related protein complex 5, mu 1 subunit [Source:MGI Symbol;Acc:MGI:1921635]	573	799	870	886	1022	1005	894	708	813.951	-0.175791	0.254217	-0.691502	0.48925	0.751992	Down	NO
ENSMUSG00000019979	Apaf1	apoptotic peptidase activating factor 1 [Source:MGI Symbol;Acc:MGI:1306796]	435	623	399	232	448	413	324	330	391.478	0.234471	0.376786	0.622292	0.53375	0.780116	Up	NO
ENSMUSG00000024897	Apba1	amyloid beta (A4) precursor protein binding, family A, member 1 [Source:MGI Symbol;Acc:MGI:1860297]	2	23	49	11	6	13	30	44	21.2291	-0.0727615	1.03979	-0.0699773	0.944212	0.984437	Down	NO
ENSMUSG00000030519	Apba2	amyloid beta (A4) precursor protein-binding, family A, member 2 [Source:MGI Symbol;Acc:MGI:1261791]	17	74	31	90	31	49	20	70	45.2814	0.338627	0.697992	0.485144	0.627574	0.836899	Up	NO
ENSMUSG00000037032	Apbb1	amyloid beta (A4) precursor protein-binding, family B, member 1 [Source:MGI Symbol;Acc:MGI:107765]	11	18	0	28	59	0	36	16	19.8226	-0.923983	1.41349	-0.653689	0.513313	0.767128	Down	NO
ENSMUSG00000029207	Apbb2	amyloid beta (A4) precursor protein-binding, family B, member 2 [Source:MGI Symbol;Acc:MGI:108405]	148	131	140	211	144	125	184	160	149.502	0.0864653	0.330476	0.261638	0.7936	0.924521	Up	NO
ENSMUSG00000005871	Apc	APC, WNT signaling pathway regulator [Source:MGI Symbol;Acc:MGI:88039]	2663	3543	3073	310	1347	1225	282	1431	1720.86	1.26983	0.617029	2.05798	0.0395919	0.174251	Up	NO
ENSMUSG00000032590	Apeh	acylpeptide hydrolase [Source:MGI Symbol;Acc:MGI:88041]	37	42	27	84	32	18	34	40	37.4268	0.652006	0.610356	1.06824	0.285412	0.577813	Up	NO
ENSMUSG00000035960	Apex1	apurinic/apyrimidinic endonuclease 1 [Source:MGI Symbol;Acc:MGI:88042]	43	19	33	15	51	40	78	41	38.8816	-0.842436	0.645432	-1.30523	0.191815	0.463445	Down	NO
ENSMUSG00000025269	Apex2	apurinic/apyrimidinic endonuclease 2 [Source:MGI Symbol;Acc:MGI:1924872]	88	24	100	108	277	104	270	312	151.93	-1.52553	0.528338	-2.88742	0.00388416	0.0376755		YES
ENSMUSG00000015750	Aph1a	aph1 homolog A, gamma secretase subunit [Source:MGI Symbol;Acc:MGI:2385110]	38	167	91	17	53	24	84	34	62.1428	0.756501	0.756885	0.999494	0.317556	0.611706	Up	NO
ENSMUSG00000032375	Aph1b	aph1 homolog B, gamma secretase subunit [Source:MGI Symbol;Acc:MGI:3522097]	212	134	117	209	66	14	145	129	124.465	1.00482	0.621145	1.61769	0.105729	0.326704	Up	NO
ENSMUSG00000053040	Aph1c	aph1 homolog C, gamma secretase subunit [Source:MGI Symbol;Acc:MGI:1915568]	144	181	72	98	131	16	156	168	116.783	0.172725	0.645087	0.267754	0.788889	0.923225	Up	NO
ENSMUSG00000027193	Api5	apoptosis inhibitor 5 [Source:MGI Symbol;Acc:MGI:1888993]	2608	3713	3781	3155	1933	2042	1804	901	2429.14	1.02936	0.317127	3.24591	0.00117077	0.0163733		YES
ENSMUSG00000010911	Apip	APAF1 interacting protein [Source:MGI Symbol;Acc:MGI:1926788]	1009	754	1038	742	1574	1675	823	1469	1097.53	-0.574937	0.315118	-1.82452	0.0680741	0.24647	Down	NO
ENSMUSG00000030051	Aplf	aprataxin and PNKP like factor [Source:MGI Symbol;Acc:MGI:1919353]	372	120	373	289	392	413	415	326	327.215	-0.359443	0.403531	-0.890743	0.373067	0.661727	Down	NO
ENSMUSG00000031996	Aplp2	amyloid beta (A4) precursor-like protein 2 [Source:MGI Symbol;Acc:MGI:88047]	197	351	441	255	340	321	366	310	311.392	-0.0537589	0.33158	-0.162129	0.871204	0.956242	Down	NO
ENSMUSG00000033096	Apmap	adipocyte plasma membrane associated protein [Source:MGI Symbol;Acc:MGI:1919131]	71	60	23	42	69	60	79	16	51.4926	-0.124099	0.680372	-0.182399	0.855269	0.951214	Down	NO
ENSMUSG00000032080	Apoa4	apolipoprotein A-IV [Source:MGI Symbol;Acc:MGI:88051]	20	0	45	0	0	0	0	0	8.23764	6.56218	2.67759	2.45078	0.0142548	0.0906062	Up	NO
ENSMUSG00000022548	Apod	apolipoprotein D [Source:MGI Symbol;Acc:MGI:88056]	1	0	17	24	45	5	7	16	13.3495	-0.800358	1.38694	-0.577068	0.563894	0.799835	Down	NO
ENSMUSG00000002985	Apoe	apolipoprotein E [Source:MGI Symbol;Acc:MGI:88057]	112	3	27	2	90	1	9	105	42.667	-0.288821	1.30036	-0.222107	0.82423	0.937779	Down	NO
ENSMUSG00000079508	Apoo	apolipoprotein O [Source:MGI Symbol;Acc:MGI:1915566]	295	353	257	390	446	612	228	404	360.116	-0.341332	0.362182	-0.942433	0.345971	0.638569	Down	NO
ENSMUSG00000049233	Apoo-ps	apolipoprotein O, pseudogene [Source:MGI Symbol;Acc:MGI:3649039]	419	404	365	525	786	1034	353	653	546.885	-0.678799	0.359924	-1.88595	0.0593013	0.225851	Down	NO
ENSMUSG00000025525	Apool	apolipoprotein O-like [Source:MGI Symbol;Acc:MGI:1915367]	555	450	373	239	566	1055	408	518	509.26	-0.581099	0.426454	-1.36263	0.172999	0.438651	Down	NO
ENSMUSG00000022892	App	amyloid beta (A4) precursor protein [Source:MGI Symbol;Acc:MGI:88059]	90	0	29	6	0	11	17	0	19.9518	2.27026	1.72747	1.31421	0.188775	0.459238	Up	NO
ENSMUSG00000018481	Appbp2	amyloid beta precursor protein (cytoplasmic tail) binding protein 2 [Source:MGI Symbol;Acc:MGI:1914134]	383	346	417	454	263	214	362	375	339.71	0.458323	0.287806	1.59247	0.111279	0.338264	Up	NO
ENSMUSG00000085628	Appbp2os	amyloid beta precursor protein (cytoplasmic tail) binding protein 2, opposite strand [Source:MGI Symbol;Acc:MGI:3603817]	18	0	29	3	16	10	3	9	10.8205	0.498061	1.37204	0.363007	0.7166	0.887244	Up	NO
ENSMUSG00000040760	Appl1	adaptor protein, phosphotyrosine interaction, PH domain and leucine zipper containing 1 [Source:MGI Symbol;Acc:MGI:1920243]	1378	2549	1275	1666	2316	2015	1971	1514	1775.07	-0.134313	0.300743	-0.446605	0.655161	0.852754	Down	NO
ENSMUSG00000006589	Aprt	adenine phosphoribosyl transferase [Source:MGI Symbol;Acc:MGI:88061]	37	1	10	13	13	16	8	57	18.7221	-0.476498	1.11148	-0.428706	0.668137	0.860156	Down	NO
ENSMUSG00000028411	Aptx	aprataxin [Source:MGI Symbol;Acc:MGI:1913658]	53	38	32	6	19	52	18	34	31.2759	0.169894	0.82555	0.205795	0.836951	0.943837	Up	NO
ENSMUSG00000032204	Aqp9	aquaporin 9 [Source:MGI Symbol;Acc:MGI:1891066]	99	440	236	550	315	91	455	147	277.273	0.405038	0.578833	0.699749	0.484084	0.748102	Up	NO
ENSMUSG00000040383	Aqr	aquarius [Source:MGI Symbol;Acc:MGI:1276102]	154	117	261	235	103	179	231	136	170.993	0.271421	0.42321	0.64134	0.521302	0.772427	Up	NO
ENSMUSG00000001127	Araf	Araf proto-oncogene, serine/threonine kinase [Source:MGI Symbol;Acc:MGI:88065]	49	4	48	51	33	67	33	15	36.5816	0.0648867	0.846252	0.0766754	0.938882	0.98316	Up	NO
ENSMUSG00000037999	Arap2	ArfGAP with RhoGAP domain, ankyrin repeat and PH domain 2 [Source:MGI Symbol;Acc:MGI:2684416]	1718	2648	2007	2403	1789	1839	1619	1002	1821.56	0.528971	0.285593	1.85219	0.063999	0.236839	Up	NO
ENSMUSG00000032096	Arcn1	archain 1 [Source:MGI Symbol;Acc:MGI:2387591]	1662	2496	2473	2868	2192	1719	3417	2139	2279.37	0.0451064	0.280445	0.160839	0.87222	0.956376	Up	NO
ENSMUSG00000042350	Arel1	apoptosis resistant E3 ubiquitin protein ligase 1 [Source:MGI Symbol;Acc:MGI:1915747]	323	498	266	355	376	269	356	177	318.141	0.345262	0.368262	0.937545	0.348478	0.640577	Up	NO
ENSMUSG00000048076	Arf1	ADP-ribosylation factor 1 [Source:MGI Symbol;Acc:MGI:99431]	2759	3439	1972	4334	2717	1911	4791	5042	3224.21	-0.15481	0.354942	-0.436157	0.662723	0.857304	Down	NO
ENSMUSG00000062421	Arf2	ADP-ribosylation factor 2 [Source:MGI Symbol;Acc:MGI:99595]	17	1	40	5	4	40	13	0	14.9346	0.165529	1.45716	0.113597	0.909557	0.971384	Up	NO
ENSMUSG00000051853	Arf3	ADP-ribosylation factor 3 [Source:MGI Symbol;Acc:MGI:99432]	297	395	158	137	117	84	57	93	165.776	1.58548	0.479809	3.30439	0.000951833	0.0141069		YES
ENSMUSG00000021877	Arf4	ADP-ribosylation factor 4 [Source:MGI Symbol;Acc:MGI:99433]	23	13	16	14	13	13	17	16	15.253	0.240853	0.779869	0.308838	0.757444	0.909498	Up	NO
ENSMUSG00000020440	Arf5	ADP-ribosylation factor 5 [Source:MGI Symbol;Acc:MGI:99434]	608	376	138	366	147	64	78	311	256.76	1.43177	0.573417	2.4969	0.0125283	0.0836575	Up	NO
ENSMUSG00000044147	Arf6	ADP-ribosylation factor 6 [Source:MGI Symbol;Acc:MGI:99435]	70	68	45	92	56	11	47	35	51.1843	0.9471	0.612645	1.54592	0.122124	0.356507	Up	NO
ENSMUSG00000054277	Arfgap3	ADP-ribosylation factor GTPase activating protein 3 [Source:MGI Symbol;Acc:MGI:1913501]	108	38	116	33	49	37	111	98	72.0503	0.10372	0.64503	0.160799	0.872252	0.956376	Up	NO
ENSMUSG00000067851	Arfgef1	ADP-ribosylation factor guanine nucleotide-exchange factor 1(brefeldin A-inhibited) [Source:MGI Symbol;Acc:MGI:2442988]	2559	4989	3061	3540	1654	2300	2132	1580	2651.86	0.925835	0.289279	3.20049	0.00137195	0.0183425	Up	NO
ENSMUSG00000074582	Arfgef2	ADP-ribosylation factor guanine nucleotide-exchange factor 2 (brefeldin A-inhibited) [Source:MGI Symbol;Acc:MGI:2139354]	151	391	165	158	110	69	173	157	166.949	0.837264	0.477055	1.75507	0.0792478	0.270838	Up	NO
ENSMUSG00000019852	Arfgef3	ARFGEF family member 3 [Source:MGI Symbol;Acc:MGI:106387]	116	303	245	280	225	220	134	164	202.75	0.376734	0.389108	0.968197	0.332946	0.62491	Up	NO
ENSMUSG00000074513	Arfip1	ADP-ribosylation factor interacting protein 1 [Source:MGI Symbol;Acc:MGI:1277120]	13070	21880	15362	18308	10364	12084	11600	7267	13346.9	0.771207	0.271917	2.83619	0.00456556	0.0418757	Up	NO
ENSMUSG00000030881	Arfip2	ADP-ribosylation factor interacting protein 2 [Source:MGI Symbol;Acc:MGI:1924182]	102	33	0	7	0	0	4	0	19.3325	5.29401	1.84321	2.87217	0.00407658	0.038675		YES
ENSMUSG00000021125	Arg2	arginase type II [Source:MGI Symbol;Acc:MGI:1330806]	0	286	67	167	429	647	438	601	313.423	-2.011	1.25023	-1.6085	0.107725	0.330928	Down	NO
ENSMUSG00000040459	Arglu1	arginine and glutamate rich 1 [Source:MGI Symbol;Acc:MGI:2442985]	36	273	77	124	107	102	46	51	98.5479	0.768243	0.641345	1.19786	0.23097	0.514381	Up	NO
ENSMUSG00000027247	Arhgap1	Rho GTPase activating protein 1 [Source:MGI Symbol;Acc:MGI:2445003]	198	256	177	237	168	122	37	112	158.628	1.04347	0.469606	2.22201	0.0262829	0.134378	Up	NO
ENSMUSG00000037148	Arhgap10	Rho GTPase activating protein 10 [Source:MGI Symbol;Acc:MGI:1925764]	100	24	68	208	315	224	482	500	226.803	-1.89903	0.553369	-3.43175	0.000599692	0.0104413		YES
ENSMUSG00000041219	Arhgap11a	Rho GTPase activating protein 11A [Source:MGI Symbol;Acc:MGI:2444300]	593	1046	556	527	327	503	423	274	520.495	0.886507	0.365248	2.42714	0.0152185	0.094701	Up	NO
ENSMUSG00000041225	Arhgap12	Rho GTPase activating protein 12 [Source:MGI Symbol;Acc:MGI:1922665]	8026	8050	3665	3224	1996	4180	2941	1954	4235.82	1.12866	0.424653	2.65785	0.00786401	0.0615002	Up	NO
ENSMUSG00000049744	Arhgap15	Rho GTPase activating protein 15 [Source:MGI Symbol;Acc:MGI:1923367]	506	770	282	380	435	1129	960	430	597.665	-0.558402	0.460088	-1.21368	0.224869	0.506736	Down	NO
ENSMUSG00000030766	Arhgap17	Rho GTPase activating protein 17 [Source:MGI Symbol;Acc:MGI:1917747]	43	139	53	104	61	25	76	87	70.3205	0.498533	0.584153	0.853429	0.393421	0.677645	Up	NO
ENSMUSG00000039031	Arhgap18	Rho GTPase activating protein 18 [Source:MGI Symbol;Acc:MGI:1921160]	351	636	704	437	560	764	643	551	561.736	-0.197605	0.318009	-0.621381	0.534349	0.780456	Down	NO
ENSMUSG00000025154	Arhgap19	Rho GTPase activating protein 19 [Source:MGI Symbol;Acc:MGI:1918335]	293	439	131	273	168	17	147	41	184.954	1.68136	0.655578	2.5647	0.0103266	0.0740643	Up	NO
ENSMUSG00000053199	Arhgap20	Rho GTPase activating protein 20 [Source:MGI Symbol;Acc:MGI:2445175]	138	45	110	130	120	192	78	144	115.833	-0.281758	0.501313	-0.562039	0.574089	0.805215	Down	NO
ENSMUSG00000074354	Arhgap20os	Rho GTPase activating protein 20, opposite strand [Source:MGI Symbol;Acc:MGI:3027124]	1392	2019	1949	3137	1861	1948	1783	2825	2018.77	0.0493304	0.271555	0.181659	0.855851	0.951401	Up	NO
ENSMUSG00000036591	Arhgap21	Rho GTPase activating protein 21 [Source:MGI Symbol;Acc:MGI:1918685]	1202	2950	1835	1828	961	751	1146	833	1395.83	1.13219	0.312824	3.61925	0.000295454	0.00632325		YES
ENSMUSG00000036452	Arhgap26	Rho GTPase activating protein 26 [Source:MGI Symbol;Acc:MGI:1918552]	190	211	201	202	138	125	179	226	177.81	0.33413	0.324271	1.0304	0.302821	0.596708	Up	NO
ENSMUSG00000118193	Arhgap26	Rho GTPase activating protein 26 [Source:MGI Symbol;Acc:MGI:1918552]	190	211	201	202	138	125	179	226	177.81	0.33413	0.324271	1.0304	0.302821	0.596708	Up	NO
ENSMUSG00000024043	Arhgap28	Rho GTPase activating protein 28 [Source:MGI Symbol;Acc:MGI:2147003]	1865	3679	2358	3333	1476	933	1729	1337	2016.86	1.08301	0.290985	3.72187	0.00019775	0.00470439		YES
ENSMUSG00000039831	Arhgap29	Rho GTPase activating protein 29 [Source:MGI Symbol;Acc:MGI:2443818]	99	862	434	880	500	820	1272	804	675.604	-0.576067	0.534293	-1.07819	0.28095	0.572692	Down	NO
ENSMUSG00000022799	Arhgap31	Rho GTPase activating protein 31 [Source:MGI Symbol;Acc:MGI:1333857]	8	0	28	0	3	0	0	0	4.86546	3.69235	2.77194	1.33204	0.182846	0.452755	Up	NO
ENSMUSG00000041444	Arhgap32	Rho GTPase activating protein 32 [Source:MGI Symbol;Acc:MGI:2450166]	90	6	30	26	3	59	10	10	29.6679	0.961686	1.07818	0.891951	0.372419	0.661505	Up	NO
ENSMUSG00000058230	Arhgap35	Rho GTPase activating protein 35 [Source:MGI Symbol;Acc:MGI:1929494]	73	97	42	97	68	21	124	70	71.2588	0.185899	0.604774	0.307387	0.758549	0.910034	Up	NO
ENSMUSG00000033697	Arhgap39	Rho GTPase activating protein 39 [Source:MGI Symbol;Acc:MGI:107858]	116	225	160	228	129	145	127	242	164.272	0.229596	0.37976	0.604584	0.545456	0.788428	Up	NO
ENSMUSG00000050730	Arhgap42	Rho GTPase activating protein 42 [Source:MGI Symbol;Acc:MGI:1918794]	1145	2102	1758	1862	1056	1096	1042	689	1302.06	0.858739	0.282229	3.0427	0.00234465	0.027126	Up	NO
ENSMUSG00000033389	Arhgap44	Rho GTPase activating protein 44 [Source:MGI Symbol;Acc:MGI:2144423]	4	30	20	32	41	53	23	44	29.3751	-0.892842	0.757693	-1.17837	0.23865	0.523144	Down	NO
ENSMUSG00000035133	Arhgap5	Rho GTPase activating protein 5 [Source:MGI Symbol;Acc:MGI:1332637]	21	60	32	72	8	87	56	152	57.8592	-0.681368	0.784729	-0.868284	0.385239	0.672383	Down	NO
ENSMUSG00000040345	Arhgap9	Rho GTPase activating protein 9 [Source:MGI Symbol;Acc:MGI:2143764]	0	0	0	56	0	0	17	7	9.01052	1.12434	2.59672	0.432985	0.665026	0.858898	Up	NO
ENSMUSG00000025132	Arhgdia	Rho GDP dissociation inhibitor (GDI) alpha [Source:MGI Symbol;Acc:MGI:2178103]	222	39	62	16	63	20	22	11	58.2964	1.70062	0.87685	1.93946	0.0524453	0.208905	Up	NO
ENSMUSG00000040940	Arhgef1	Rho guanine nucleotide exchange factor (GEF) 1 [Source:MGI Symbol;Acc:MGI:1353510]	32	14	0	79	11	0	27	102	30.8226	-0.107562	1.43831	-0.0747834	0.940387	0.98316	Down	NO
ENSMUSG00000071176	Arhgef10	Rho guanine nucleotide exchange factor (GEF) 10 [Source:MGI Symbol;Acc:MGI:2444453]	27	20	24	10	12	0	0	0	11.6198	2.87223	1.63337	1.75847	0.0786667	0.26961	Up	NO
ENSMUSG00000041977	Arhgef11	Rho guanine nucleotide exchange factor (GEF) 11 [Source:MGI Symbol;Acc:MGI:2441869]	42	53	65	36	113	52	60	30	54.5063	-0.316921	0.585199	-0.541561	0.588121	0.814151	Down	NO
ENSMUSG00000059495	Arhgef12	Rho guanine nucleotide exchange factor (GEF) 12 [Source:MGI Symbol;Acc:MGI:1916882]	74	131	37	155	85	23	174	142	97.7597	-0.0465466	0.652866	-0.0712958	0.943162	0.984307	Down	NO
ENSMUSG00000029032	Arhgef16	Rho guanine nucleotide exchange factor (GEF) 16 [Source:MGI Symbol;Acc:MGI:2446219]	7	24	33	83	100	31	145	275	80.9883	-1.89404	0.759331	-2.49435	0.0126187	0.0840764	Down	NO
ENSMUSG00000004568	Arhgef18	rho/rac guanine nucleotide exchange factor (GEF) 18 [Source:MGI Symbol;Acc:MGI:2142567]	13	14	1	0	6	0	21	4	7.32624	-0.0149858	1.78519	-0.00839454	0.993302	0.997819	Down	NO
ENSMUSG00000036885	Arhgef26	Rho guanine nucleotide exchange factor (GEF) 26 [Source:MGI Symbol;Acc:MGI:1918053]	7	122	31	69	0	0	45	22	35.4773	1.80444	1.35617	1.33055	0.183338	0.45379	Up	NO
ENSMUSG00000021662	Arhgef28	Rho guanine nucleotide exchange factor (GEF) 28 [Source:MGI Symbol;Acc:MGI:1346016]	9	10	19	5	64	10	81	46	28.9647	-2.14352	0.836286	-2.56314	0.0103729	0.0742854	Down	NO
ENSMUSG00000021895	Arhgef3	Rho guanine nucleotide exchange factor (GEF) 3 [Source:MGI Symbol;Acc:MGI:1918954]	61	5	59	43	8	79	21	4	34.7315	0.60139	1.03549	0.580778	0.56139	0.79889	Up	NO
ENSMUSG00000051517	Arhgef39	Rho guanine nucleotide exchange factor (GEF) 39 [Source:MGI Symbol;Acc:MGI:3036286]	466	536	766	799	1202	776	1844	1847	978.827	-1.09293	0.326967	-3.34264	0.000829853	0.0129887		YES
ENSMUSG00000031511	Arhgef7	Rho guanine nucleotide exchange factor (GEF7) [Source:MGI Symbol;Acc:MGI:1860493]	142	195	89	353	306	54	282	178	189.833	-0.0405896	0.563352	-0.0720501	0.942562	0.983867	Down	NO
ENSMUSG00000007880	Arid1a	AT rich interactive domain 1A (SWI-like) [Source:MGI Symbol;Acc:MGI:1935147]	3643	7397	4428	4716	2118	1734	2262	1782	3418.79	1.40775	0.276965	5.08277	3.72e-07	5.2e-05		YES
ENSMUSG00000069729	Arid1b	AT rich interactive domain 1B (SWI-like) [Source:MGI Symbol;Acc:MGI:1926129]	1022	1257	814	958	640	527	743	563	794.961	0.775846	0.268199	2.8928	0.00381819	0.0373154	Up	NO
ENSMUSG00000033237	Arid2	AT rich interactive domain 2 (ARID, RFX-like) [Source:MGI Symbol;Acc:MGI:1924294]	2300	3294	2892	2712	1043	1243	1733	1110	1988.73	1.17537	0.264803	4.43865	9.05e-06	0.000511687		YES
ENSMUSG00000019564	Arid3a	AT rich interactive domain 3A (BRIGHT-like) [Source:MGI Symbol;Acc:MGI:1328360]	13	50	14	58	0	18	24	14	22.8464	1.26498	1.08338	1.16762	0.242961	0.527834	Up	NO
ENSMUSG00000004661	Arid3b	AT rich interactive domain 3B (BRIGHT-like) [Source:MGI Symbol;Acc:MGI:1930768]	117	227	132	180	44	15	40	65	99.4302	2.06967	0.505017	4.09822	4.16e-05	0.00159612		YES
ENSMUSG00000048118	Arid4a	AT rich interactive domain 4A (RBP1-like) [Source:MGI Symbol;Acc:MGI:2444354]	618	499	590	811	635	1107	1425	1087	814.636	-0.71493	0.314466	-2.27347	0.0229978	0.124274	Down	NO
ENSMUSG00000039219	Arid4b	AT rich interactive domain 4B (RBP1-like) [Source:MGI Symbol;Acc:MGI:2137512]	124	11	58	174	117	113	278	124	119.796	-0.752337	0.693665	-1.08458	0.278107	0.569874	Down	NO
ENSMUSG00000037447	Arid5a	AT rich interactive domain 5A (MRF1-like) [Source:MGI Symbol;Acc:MGI:2443039]	83	0	26	0	1	0	14	1	16.4541	2.92311	1.91403	1.5272	0.12671	0.364389	Up	NO
ENSMUSG00000019947	Arid5b	AT rich interactive domain 5B (MRF1-like) [Source:MGI Symbol;Acc:MGI:2175912]	1358	2214	2299	2877	4786	6099	6582	6436	3896.11	-1.41895	0.252103	-5.62847	1.82e-08	4.17e-06		YES
ENSMUSG00000025234	Arih1	ariadne RBR E3 ubiquitin protein ligase 1 [Source:MGI Symbol;Acc:MGI:1344363]	4150	6944	5812	4450	1770	2621	1952	819	3496.71	1.61407	0.374261	4.31268	1.61e-05	0.000808897		YES
ENSMUSG00000064145	Arih2	ariadne RBR E3 ubiquitin protein ligase 2 [Source:MGI Symbol;Acc:MGI:1344361]	36	22	1	0	7	4	2	12	10.6968	1.42041	1.50626	0.943003	0.345679	0.638262	Up	NO
ENSMUSG00000060904	Arl1	ADP-ribosylation factor-like 1 [Source:MGI Symbol;Acc:MGI:99436]	537	568	570	712	571	685	560	468	564.7	0.104719	0.251653	0.416125	0.677318	0.865228	Up	NO
ENSMUSG00000022911	Arl13b	ADP-ribosylation factor-like 13B [Source:MGI Symbol;Acc:MGI:1915396]	771	968	776	661	226	246	489	297	543.415	1.39964	0.340302	4.11293	3.91e-05	0.00152435		YES
ENSMUSG00000027122	Arl14ep	ADP-ribosylation factor-like 14 effector protein [Source:MGI Symbol;Acc:MGI:1926020]	457	585	483	450	304	474	403	466	439.781	0.320331	0.283824	1.12862	0.259057	0.548488	Up	NO
ENSMUSG00000073568	Arl14epl	ADP-ribosylation factor-like 14 effector protein-like [Source:MGI Symbol;Acc:MGI:2685795]	12	21	3	0	14	9	6	12	9.45264	-0.0633233	1.33441	-0.0474541	0.962151	0.989596	Down	NO
ENSMUSG00000042348	Arl15	ADP-ribosylation factor-like 15 [Source:MGI Symbol;Acc:MGI:2442308]	154	359	228	747	159	214	903	767	416.381	-0.44776	0.59106	-0.757555	0.448718	0.723262	Down	NO
ENSMUSG00000024944	Arl2	ADP-ribosylation factor-like 2 [Source:MGI Symbol;Acc:MGI:1928393]	149	81	87	30	100	168	53	101	94.8236	-0.1824	0.611965	-0.298056	0.765661	0.913157	Down	NO
ENSMUSG00000031776	Arl2bp	ADP-ribosylation factor-like 2 binding protein [Source:MGI Symbol;Acc:MGI:1349429]	27	12	0	21	15	0	14	0	10.937	1.13002	1.79665	0.62896	0.529375	0.777873	Up	NO
ENSMUSG00000025035	Arl3	ADP-ribosylation factor-like 3 [Source:MGI Symbol;Acc:MGI:1929699]	665	536	1113	895	1064	519	687	1012	777.58	0.0284278	0.327185	0.0868858	0.930762	0.979779	Up	NO
ENSMUSG00000047446	Arl4a	ADP-ribosylation factor-like 4A [Source:MGI Symbol;Acc:MGI:99437]	742	829	719	681	685	696	535	798	688.769	0.197707	0.246232	0.802931	0.422015	0.700936	Up	NO
ENSMUSG00000034936	Arl4d	ADP-ribosylation factor-like 4D [Source:MGI Symbol;Acc:MGI:1933155]	8	32	15	82	3	2	91	9	28.5457	0.345499	1.19351	0.289482	0.772213	0.91564	Up	NO
ENSMUSG00000036093	Arl5a	ADP-ribosylation factor-like 5A [Source:MGI Symbol;Acc:MGI:1922673]	154	126	48	132	69	24	5	30	72.2071	1.93181	0.722931	2.67219	0.00753579	0.0596628		YES
ENSMUSG00000017418	Arl5b	ADP-ribosylation factor-like 5B [Source:MGI Symbol;Acc:MGI:1923119]	42	43	66	82	83	31	49	46	52.811	0.199562	0.532126	0.375028	0.707639	0.883176	Up	NO
ENSMUSG00000022722	Arl6	ADP-ribosylation factor-like 6 [Source:MGI Symbol;Acc:MGI:1927136]	1165	1493	1735	1247	1155	1778	1282	1360	1359.38	0.0664807	0.267979	0.248082	0.804071	0.929504	Up	NO
ENSMUSG00000030654	Arl6ip1	ADP-ribosylation factor-like 6 interacting protein 1 [Source:MGI Symbol;Acc:MGI:1858943]	3046	2746	2489	6119	6476	4521	4942	8427	4598.43	-0.718093	0.318453	-2.25494	0.0241369	0.128487	Down	NO
ENSMUSG00000029404	Arl6ip4	ADP-ribosylation factor-like 6 interacting protein 4 [Source:MGI Symbol;Acc:MGI:1929500]	22	41	2	6	11	17	10	13	15.1053	0.571433	1.06485	0.536632	0.591522	0.815625	Up	NO
ENSMUSG00000035199	Arl6ip5	ADP-ribosylation factor-like 6 interacting protein 5 [Source:MGI Symbol;Acc:MGI:1929501]	11	4	25	7	25	4	0	13	10.6939	0.260165	1.3427	0.193762	0.846362	0.946869	Up	NO
ENSMUSG00000026960	Arl6ip6	ADP-ribosylation factor-like 6 interacting protein 6 [Source:MGI Symbol;Acc:MGI:1929507]	634	1038	976	769	692	917	619	688	767.462	0.276707	0.280585	0.986177	0.324046	0.617859	Up	NO
ENSMUSG00000026426	Arl8a	ADP-ribosylation factor-like 8A [Source:MGI Symbol;Acc:MGI:1915974]	75	34	48	147	14	27	7	65	49.7326	1.47536	0.774281	1.90546	0.0567202	0.219256	Up	NO
ENSMUSG00000030105	Arl8b	ADP-ribosylation factor-like 8B [Source:MGI Symbol;Acc:MGI:1914416]	1891	3370	2351	2902	1766	1904	2074	1809	2183.37	0.521175	0.240205	2.16971	0.0300288	0.146034	Up	NO
ENSMUSG00000027599	Armc1	armadillo repeat containing 1 [Source:MGI Symbol;Acc:MGI:1921502]	471	558	509	935	722	843	945	1064	722.212	-0.497432	0.276418	-1.79956	0.0719294	0.254634	Down	NO
ENSMUSG00000038525	Armc10	armadillo repeat containing 10 [Source:MGI Symbol;Acc:MGI:1914461]	875	77	216	1455	158	214	282	249	423.3	1.5619	0.658184	2.37304	0.0176423	0.104132	Up	NO
ENSMUSG00000024223	Armc12	armadillo repeat containing 12 [Source:MGI Symbol;Acc:MGI:1914895]	18	12	20	2	0	39	6	52	18.0742	-0.79115	1.30907	-0.604362	0.545603	0.788433	Down	NO
ENSMUSG00000071324	Armc2	armadillo repeat containing 2 [Source:MGI Symbol;Acc:MGI:1916449]	46	12	62	59	21	35	154	99	58.3844	-0.738618	0.759944	-0.971938	0.331082	0.623143	Down	NO
ENSMUSG00000057219	Armc7	armadillo repeat containing 7 [Source:MGI Symbol;Acc:MGI:2679719]	0	6	11	16	3	21	25	3	10.1878	-0.707811	1.37141	-0.516118	0.605772	0.825515	Down	NO
ENSMUSG00000032468	Armc8	armadillo repeat containing 8 [Source:MGI Symbol;Acc:MGI:1921375]	421	1354	981	835	758	567	856	683	777.466	0.372088	0.353202	1.05347	0.292126	0.585174	Up	NO
ENSMUSG00000062590	Armc9	armadillo repeat containing 9 [Source:MGI Symbol;Acc:MGI:1926045]	0	10	10	2	4	0	29	15	8.3362	-1.06851	1.67822	-0.63669	0.524326	0.775009	Down	NO
ENSMUSG00000033436	Armcx2	armadillo repeat containing, X-linked 2 [Source:MGI Symbol;Acc:MGI:1914666]	26	0	11	0	0	0	0	0	4.90295	5.81263	3.04476	1.90906	0.0562541	0.21844	Up	NO
ENSMUSG00000072969	Armcx5	armadillo repeat containing, X-linked 5 [Source:MGI Symbol;Acc:MGI:2148026]	1132	1596	1627	1399	1164	921	1514	1098	1263.52	0.346357	0.252902	1.36953	0.170834	0.435708	Up	NO
ENSMUSG00000039901	Armh3	armadillo-like helical domain containing 3 [Source:MGI Symbol;Acc:MGI:1918867]	36	72	90	103	9	123	69	120	74.5175	-0.0755159	0.715394	-0.105558	0.915933	0.974129	Down	NO
ENSMUSG00000036242	Armh4	armadillo-like helical domain containing 4 [Source:MGI Symbol;Acc:MGI:1914669]	4	2	6	43	9	19	14	32	14.9774	-0.466658	1.11347	-0.419103	0.675141	0.864265	Down	NO
ENSMUSG00000061759	Armt1	acidic residue methyltransferase 1 [Source:MGI Symbol;Acc:MGI:1920669]	43	19	13	0	0	7	52	0	16.9926	0.461177	1.80084	0.25609	0.797881	0.926668	Up	NO
ENSMUSG00000015522	Arnt	aryl hydrocarbon receptor nuclear translocator [Source:MGI Symbol;Acc:MGI:88071]	81	211	58	94	64	42	125	121	96.2195	0.407688	0.573251	0.711187	0.476968	0.742107	Up	NO
ENSMUSG00000055116	Arntl	aryl hydrocarbon receptor nuclear translocator-like [Source:MGI Symbol;Acc:MGI:1096381]	1601	2762	2417	2192	1278	1232	2685	1791	1928.43	0.411924	0.319466	1.28941	0.197254	0.471487	Up	NO
ENSMUSG00000040187	Arntl2	aryl hydrocarbon receptor nuclear translocator-like 2 [Source:MGI Symbol;Acc:MGI:2684845]	287	349	209	311	334	179	266	313	271.071	0.151473	0.326263	0.464268	0.642456	0.845454	Up	NO
ENSMUSG00000029621	Arpc1a	actin related protein 2/3 complex, subunit 1A [Source:MGI Symbol;Acc:MGI:1928896]	164	0	61	0	30	0	0	28	36.5264	2.17357	3.06848	0.708354	0.478725	0.743395	Up	NO
ENSMUSG00000029622	Arpc1b	actin related protein 2/3 complex, subunit 1B [Source:MGI Symbol;Acc:MGI:1343142]	2059	1892	1996	3360	506	908	1210	511	1508.11	1.59175	0.359542	4.42716	9.55e-06	0.000529867		YES
ENSMUSG00000006304	Arpc2	actin related protein 2/3 complex, subunit 2 [Source:MGI Symbol;Acc:MGI:1923959]	1900	2350	1631	1738	1891	1556	1295	1994	1738.7	0.249251	0.252923	0.98548	0.324388	0.617975	Up	NO
ENSMUSG00000029465	Arpc3	actin related protein 2/3 complex, subunit 3 [Source:MGI Symbol;Acc:MGI:1928375]	1767	2041	1692	1544	1489	3294	1322	1223	1755.76	-0.0139983	0.37551	-0.0372782	0.970263	0.99183	Down	NO
ENSMUSG00000079426	Arpc4	actin related protein 2/3 complex, subunit 4 [Source:MGI Symbol;Acc:MGI:1915339]	283	103	260	262	203	161	182	180	198.135	0.386016	0.397141	0.971989	0.331056	0.623143	Up	NO
ENSMUSG00000008475	Arpc5	actin related protein 2/3 complex, subunit 5 [Source:MGI Symbol;Acc:MGI:1915021]	81	60	62	94	159	7	87	51	72.0599	0.0384186	0.740062	0.0519126	0.958598	0.988364	Up	NO
ENSMUSG00000026755	Arpc5l	actin related protein 2/3 complex, subunit 5-like [Source:MGI Symbol;Acc:MGI:1921442]	2499	1289	1169	1448	2070	2015	2246	2801	1883.38	-0.420689	0.326862	-1.28706	0.198075	0.472208	Down	NO
ENSMUSG00000007656	Arpp19	cAMP-regulated phosphoprotein 19 [Source:MGI Symbol;Acc:MGI:1891691]	1533	2517	1792	2264	1620	1612	1515	1486	1732.05	0.42485	0.227434	1.86802	0.0617595	0.231512	Up	NO
ENSMUSG00000060216	Arrb2	arrestin, beta 2 [Source:MGI Symbol;Acc:MGI:99474]	21	2	0	1	0	5	0	7	4.64631	1.19049	2.25551	0.527813	0.597629	0.818919	Up	NO
ENSMUSG00000026972	Arrdc1	arrestin domain containing 1 [Source:MGI Symbol;Acc:MGI:2446136]	94	41	89	165	180	67	136	166	111.371	-0.450553	0.510356	-0.882821	0.377333	0.665562	Down	NO
ENSMUSG00000002910	Arrdc2	arrestin domain containing 2 [Source:MGI Symbol;Acc:MGI:1918057]	815	1139	726	1023	214	154	439	414	598.771	1.66483	0.374659	4.44357	8.85e-06	0.000502455		YES
ENSMUSG00000074794	Arrdc3	arrestin domain containing 3 [Source:MGI Symbol;Acc:MGI:2145242]	38	0	52	0	11	0	21	28	18.5094	0.731457	1.73452	0.421707	0.673239	0.863158	Up	NO
ENSMUSG00000073380	Arrdc5	arrestin domain containing 5 [Source:MGI Symbol;Acc:MGI:1924170]	0	0	71	21	18	0	32	17	18.85	0.485196	1.73655	0.279402	0.779936	0.919268	Up	NO
ENSMUSG00000042082	Arsb	arylsulfatase B [Source:MGI Symbol;Acc:MGI:88075]	474	477	368	452	128	107	336	141	303.826	1.37359	0.421408	3.25952	0.001116	0.0158364		YES
ENSMUSG00000020604	Arsg	arylsulfatase G [Source:MGI Symbol;Acc:MGI:1921258]	0	17	6	30	0	26	0	23	12.0024	0.0800166	1.82195	0.0439181	0.96497	0.990815	Up	NO
ENSMUSG00000021592	Arsk	arylsulfatase K [Source:MGI Symbol;Acc:MGI:1924291]	87	168	178	49	135	132	154	190	132.138	-0.265033	0.489359	-0.541592	0.588099	0.814151	Down	NO
ENSMUSG00000030996	Art1	ADP-ribosyltransferase 1 [Source:MGI Symbol;Acc:MGI:107511]	0	0	10	0	0	21	14	35	9.47118	-2.75328	2.06337	-1.33436	0.182085	0.451517	Down	NO
ENSMUSG00000031982	Arv1	ARV1 homolog, fatty acid homeostasis modulator [Source:MGI Symbol;Acc:MGI:1916115]	13	37	0	25	0	0	4	60	16.3728	0.341112	1.81725	0.187708	0.851106	0.949728	Up	NO
ENSMUSG00000048355	Arxes1	adipocyte-related X-chromosome expressed sequence 1 [Source:MGI Symbol;Acc:MGI:1923469]	132	41	113	135	50	262	95	68	109.593	-0.153101	0.63813	-0.239921	0.810391	0.93259	Down	NO
ENSMUSG00000048040	Arxes2	adipocyte-related X-chromosome expressed sequence 2 [Source:MGI Symbol;Acc:MGI:1924226]	50	193	168	99	18	305	164	68	130.088	-0.117512	0.742413	-0.158284	0.874233	0.957081	Down	NO
ENSMUSG00000003559	As3mt	arsenic (+3 oxidation state) methyltransferase [Source:MGI Symbol;Acc:MGI:1929882]	53	0	17	3	0	0	3	0	10.0241	4.74469	2.08044	2.28062	0.0225712	0.122902	Up	NO
ENSMUSG00000031591	Asah1	N-acylsphingosine amidohydrolase 1 [Source:MGI Symbol;Acc:MGI:1277124]	125	207	105	14	28	0	10	13	63.2336	3.27368	0.973758	3.3619	0.000774072	0.0123784		YES
ENSMUSG00000024887	Asah2	N-acylsphingosine amidohydrolase 2 [Source:MGI Symbol;Acc:MGI:1859310]	194	184	164	189	104	167	55	83	139.339	0.885851	0.440341	2.01174	0.0442476	0.186781	Up	NO
ENSMUSG00000022377	Asap1	ArfGAP with SH3 domain, ankyrin repeat and PH domain1 [Source:MGI Symbol;Acc:MGI:1342335]	772	489	566	1274	699	856	829	621	734.371	0.0722373	0.337211	0.21422	0.830376	0.940891	Up	NO
ENSMUSG00000052632	Asap2	ArfGAP with SH3 domain, ankyrin repeat and PH domain 2 [Source:MGI Symbol;Acc:MGI:2685438]	129	384	187	259	123	133	74	171	176.05	0.986272	0.438866	2.24732	0.0246195	0.129805	Up	NO
ENSMUSG00000033781	Asb13	ankyrin repeat and SOCS box-containing 13 [Source:MGI Symbol;Acc:MGI:2145525]	4	2	24	1	36	20	21	0	13.0557	-1.26259	1.44438	-0.874144	0.38204	0.669629	Down	NO
ENSMUSG00000029685	Asb15	ankyrin repeat and SOCS box-containing 15 [Source:MGI Symbol;Acc:MGI:1926160]	71	36	257	130	114	34	74	38	90.6342	0.966959	0.665701	1.45254	0.146351	0.396301	Up	NO
ENSMUSG00000020305	Asb3	ankyrin repeat and SOCS box-containing 3 [Source:MGI Symbol;Acc:MGI:1929749]	243	192	522	721	772	1088	388	587	539.091	-0.75513	0.458145	-1.64823	0.0993048	0.314256	Down	NO
ENSMUSG00000042607	Asb4	ankyrin repeat and SOCS box-containing 4 [Source:MGI Symbol;Acc:MGI:1929751]	235	479	407	150	88	88	333	41	224.222	1.26184	0.632929	1.99365	0.0461903	0.192507	Up	NO
ENSMUSG00000030509	Asb7	ankyrin repeat and SOCS box-containing 7 [Source:MGI Symbol;Acc:MGI:2152835]	0	3	26	0	21	0	0	0	5.98907	0.543316	2.80279	0.193848	0.846295	0.946869	Up	NO
ENSMUSG00000048175	Asb8	ankyrin repeat and SOCS box-containing 8 [Source:MGI Symbol;Acc:MGI:1925791]	11	22	43	5	91	82	71	102	50.904	-2.02305	0.692017	-2.92341	0.00346218	0.0349791		YES
ENSMUSG00000044475	Ascc1	activating signal cointegrator 1 complex subunit 1 [Source:MGI Symbol;Acc:MGI:1916340]	35	17	10	5	52	103	28	78	39.7566	-1.84579	0.791244	-2.33277	0.0196605	0.112389	Down	NO
ENSMUSG00000020412	Ascc2	activating signal cointegrator 1 complex subunit 2 [Source:MGI Symbol;Acc:MGI:1922702]	33	16	13	7	40	35	47	31	27.0481	-1.04068	0.747298	-1.39259	0.163743	0.424257	Down	NO
ENSMUSG00000038774	Ascc3	activating signal cointegrator 1 complex subunit 3 [Source:MGI Symbol;Acc:MGI:1925237]	555	665	693	851	656	580	712	749	656.22	0.0826953	0.21608	0.382706	0.701938	0.878904	Up	NO
ENSMUSG00000019857	Asf1a	anti-silencing function 1A histone chaperone [Source:MGI Symbol;Acc:MGI:1913653]	3323	3615	3702	4392	3646	3352	3600	4438	3618.09	0.0536862	0.179882	0.298452	0.765358	0.913065	Up	NO
ENSMUSG00000005470	Asf1b	anti-silencing function 1B histone chaperone [Source:MGI Symbol;Acc:MGI:1914179]	2451	2638	3246	2528	4944	2979	6199	7928	3924.72	-0.947548	0.302798	-3.12931	0.00175219	0.0219304	Down	NO
ENSMUSG00000020884	Asgr1	asialoglycoprotein receptor 1 [Source:MGI Symbol;Acc:MGI:88081]	30	0	42	4	0	12	0	0	11.1839	2.69234	2.08932	1.28862	0.19753	0.471534	Up	NO
ENSMUSG00000040963	Asgr2	asialoglycoprotein receptor 2 [Source:MGI Symbol;Acc:MGI:88082]	12	0	21	9	102	36	44	94	37.4071	-2.63207	0.909236	-2.89481	0.00379386	0.0372429		YES
ENSMUSG00000028053	Ash1l	ASH1 like histone lysine methyltransferase [Source:MGI Symbol;Acc:MGI:2183158]	71	79	60	69	30	148	240	259	114.562	-1.21387	0.600862	-2.02022	0.0433603	0.184315	Down	NO
ENSMUSG00000031575	Ash2l	ASH2 like histone lysine methyltransferase complex subunit [Source:MGI Symbol;Acc:MGI:1344416]	48	94	60	85	12	17	33	43	47.3361	1.50476	0.602106	2.49916	0.0124489	0.0833102	Up	NO
ENSMUSG00000029752	Asns	asparagine synthetase [Source:MGI Symbol;Acc:MGI:1350929]	14	4	69	87	79	0	19	55	38.0752	0.213586	1.18741	0.179876	0.85725	0.951733	Up	NO
ENSMUSG00000026095	Asnsd1	asparagine synthetase domain containing 1 [Source:MGI Symbol;Acc:MGI:1917646]	63	45	43	85	58	52	36	19	48.5848	0.551056	0.584667	0.942512	0.345931	0.638569	Up	NO
ENSMUSG00000028207	Asph	aspartate-beta-hydroxylase [Source:MGI Symbol;Acc:MGI:1914186]	234	259	164	308	280	393	332	166	258.749	-0.245891	0.38582	-0.63732	0.523916	0.774595	Down	NO
ENSMUSG00000033952	Aspm	abnormal spindle microtubule assembly [Source:MGI Symbol;Acc:MGI:1334448]	6080	4818	6996	4064	6765	7759	4740	3874	5500.13	-0.0141068	0.328711	-0.0429156	0.965769	0.990815	Down	NO
ENSMUSG00000025142	Aspscr1	alveolar soft part sarcoma chromosome region, candidate 1 (human) [Source:MGI Symbol;Acc:MGI:1916188]	21	39	14	28	21	0	28	102	29.806	-0.462638	1.10844	-0.417376	0.676403	0.864843	Down	NO
ENSMUSG00000032567	Aste1	asteroid homolog 1 [Source:MGI Symbol;Acc:MGI:1913845]	30	0	16	35	23	56	58	32	30.1916	-1.03047	1.00487	-1.02548	0.305137	0.5986	Down	NO
ENSMUSG00000050468	Astl	astacin-like metalloendopeptidase (M12 family) [Source:MGI Symbol;Acc:MGI:3046414]	678	601	980	712	1273	258	766	947	744.819	-0.04916	0.420482	-0.116914	0.906929	0.97058	Down	NO
ENSMUSG00000026587	Astn1	astrotactin 1 [Source:MGI Symbol;Acc:MGI:1098567]	5	29	28	16	35	0	32	15	19.0942	-0.0171476	1.16118	-0.0147674	0.988218	0.997652	Down	NO
ENSMUSG00000042548	Asxl1	additional sex combs like 1 [Source:MGI Symbol;Acc:MGI:2684063]	317	661	486	440	323	217	445	412	398.381	0.506298	0.343742	1.4729	0.140778	0.387475	Up	NO
ENSMUSG00000037486	Asxl2	additional sex combs like 2, transcriptional regulator [Source:MGI Symbol;Acc:MGI:1922552]	23	108	94	97	28	31	44	55	57.4249	1.06075	0.595045	1.78264	0.0746447	0.260549	Up	NO
ENSMUSG00000045215	Asxl3	additional sex combs like 3, transcriptional regulator [Source:MGI Symbol;Acc:MGI:2685175]	0	45	6	20	50	29	57	45	29.9152	-1.31857	1.0411	-1.26651	0.20533	0.482186	Down	NO
ENSMUSG00000010796	Asz1	ankyrin repeat, SAM and basic leucine zipper domain containing 1 [Source:MGI Symbol;Acc:MGI:1921318]	1783	2005	3240	2650	2818	3441	2691	2617	2558.85	-0.218981	0.258036	-0.848645	0.396079	0.68036	Down	NO
ENSMUSG00000013662	Atad1	ATPase family, AAA domain containing 1 [Source:MGI Symbol;Acc:MGI:1915229]	13684	16543	19955	15765	17134	17402	16892	11151	15571.8	0.121949	0.252752	0.482482	0.629463	0.837504	Up	NO
ENSMUSG00000022360	Atad2	ATPase family, AAA domain containing 2 [Source:MGI Symbol;Acc:MGI:1917722]	22	26	36	34	29	22	25	16	25.337	0.399451	0.631236	0.632807	0.526859	0.77583	Up	NO
ENSMUSG00000052812	Atad2b	ATPase family, AAA domain containing 2B [Source:MGI Symbol;Acc:MGI:2444798]	1751	2164	1840	1821	1151	1313	926	763	1430.77	0.917183	0.27093	3.38532	0.000710964	0.0117365	Up	NO
ENSMUSG00000029036	Atad3a	ATPase family, AAA domain containing 3A [Source:MGI Symbol;Acc:MGI:1919214]	96	207	37	98	43	15	116	48	80.5463	1.04854	0.708292	1.48038	0.138773	0.38417	Up	NO
ENSMUSG00000017550	Atad5	ATPase family, AAA domain containing 5 [Source:MGI Symbol;Acc:MGI:2442925]	553	616	746	664	512	373	511	546	546.02	0.468359	0.236727	1.97847	0.0478752	0.197035	Up	NO
ENSMUSG00000024426	Atat1	alpha tubulin acetyltransferase 1 [Source:MGI Symbol;Acc:MGI:1913869]	98	29	86	276	101	106	377	412	174.695	-1.00873	0.663671	-1.51992	0.12853	0.367362	Down	NO
ENSMUSG00000030850	Ate1	arginyltransferase 1 [Source:MGI Symbol;Acc:MGI:1333870]	192	429	449	362	331	383	357	334	341.55	0.0653525	0.325692	0.200657	0.840966	0.945425	Up	NO
ENSMUSG00000023027	Atf1	activating transcription factor 1 [Source:MGI Symbol;Acc:MGI:1298366]	1745	71	1984	1050	1045	1008	1226	666	1076.11	0.366098	0.645263	0.567362	0.570468	0.803185	Up	NO
ENSMUSG00000080968	Atf1-ps	activating transcription factor 1, pseudogene [Source:MGI Symbol;Acc:MGI:3037720]	35	25	34	68	41	22	122	68	49.4237	-0.608903	0.668041	-0.911477	0.362044	0.653157	Down	NO
ENSMUSG00000027104	Atf2	activating transcription factor 2 [Source:MGI Symbol;Acc:MGI:109349]	2825	4099	3653	3408	2145	2018	2254	1730	2688.2	0.830157	0.224419	3.69914	0.00021633	0.00497927	Up	NO
ENSMUSG00000042406	Atf4	activating transcription factor 4 [Source:MGI Symbol;Acc:MGI:88096]	159	108	103	329	91	81	107	125	131.749	0.820433	0.456341	1.79785	0.0722006	0.255276	Up	NO
ENSMUSG00000026663	Atf6	activating transcription factor 6 [Source:MGI Symbol;Acc:MGI:1926157]	246	537	332	479	256	201	558	546	377.559	0.0811004	0.415028	0.19541	0.845072	0.946736	Up	NO
ENSMUSG00000015461	Atf6b	activating transcription factor 6 beta [Source:MGI Symbol;Acc:MGI:105121]	57	94	57	109	53	28	16	35	54.0345	1.31141	0.557616	2.35182	0.0186819	0.108425	Up	NO
ENSMUSG00000099083	Atf7	activating transcription factor 7 [Source:MGI Symbol;Acc:MGI:2443472]	13	47	13	8	22	19	7	21	18.2508	0.312792	0.910068	0.343701	0.731071	0.895004	Up	NO
ENSMUSG00000030213	Atf7ip	activating transcription factor 7 interacting protein [Source:MGI Symbol;Acc:MGI:1858965]	268	573	478	378	415	277	527	240	381.644	0.265088	0.376627	0.703848	0.481527	0.746143	Up	NO
ENSMUSG00000039200	Atf7ip2	activating transcription factor 7 interacting protein 2 [Source:MGI Symbol;Acc:MGI:1922579]	21	51	31	75	45	100	94	142	66.3256	-1.0775	0.574128	-1.87675	0.0605523	0.229034	Down	NO
ENSMUSG00000021619	Atg10	autophagy related 10 [Source:MGI Symbol;Acc:MGI:1914045]	263	163	264	216	223	595	230	627	310.971	-0.820879	0.442563	-1.85483	0.0636209	0.235799	Down	NO
ENSMUSG00000037204	Atg101	autophagy related 101 [Source:MGI Symbol;Acc:MGI:1915368]	81	48	117	50	41	39	130	163	80.5117	-0.243005	0.626656	-0.387781	0.698178	0.876541	Down	NO
ENSMUSG00000032905	Atg12	autophagy related 12 [Source:MGI Symbol;Acc:MGI:1914776]	943	1564	897	1518	1205	830	1638	1737	1237.61	-0.0818268	0.312309	-0.262006	0.793317	0.924521	Down	NO
ENSMUSG00000037526	Atg14	autophagy related 14 [Source:MGI Symbol;Acc:MGI:1261775]	231	309	155	338	385	346	392	300	295.363	-0.41857	0.330213	-1.26757	0.20495	0.481581	Down	NO
ENSMUSG00000026289	Atg16l1	autophagy related 16-like 1 (S. cerevisiae) [Source:MGI Symbol;Acc:MGI:1924290]	591	1136	883	1100	535	392	1079	493	748.525	0.607307	0.372183	1.63174	0.102733	0.32069	Up	NO
ENSMUSG00000047767	Atg16l2	autophagy related 16-like 2 (S. cerevisiae) [Source:MGI Symbol;Acc:MGI:1920933]	20	0	4	20	0	0	0	0	5.43137	5.96144	2.47424	2.4094	0.0159788	0.0974852	Up	NO
ENSMUSG00000041341	Atg2b	autophagy related 2B [Source:MGI Symbol;Acc:MGI:1923809]	75	210	259	375	151	114	189	78	172.829	0.790338	0.496697	1.59119	0.111567	0.339053	Up	NO
ENSMUSG00000022663	Atg3	autophagy related 3 [Source:MGI Symbol;Acc:MGI:1915091]	446	648	477	470	362	258	224	352	392.896	0.838934	0.291484	2.87814	0.00400023	0.0384003	Up	NO
ENSMUSG00000079418	Atg4a	autophagy related 4A, cysteine peptidase [Source:MGI Symbol;Acc:MGI:2147903]	29	29	47	43	122	84	49	43	53.4898	-0.969443	0.561915	-1.72525	0.0844829	0.282118	Down	NO
ENSMUSG00000087119	Atg4a-ps	autophagy related 4A, pseudogene [Source:MGI Symbol;Acc:MGI:3615624]	133	67	179	159	323	188	183	101	160.412	-0.517267	0.477241	-1.08387	0.278422	0.570313	Down	NO
ENSMUSG00000026280	Atg4b	autophagy related 4B, cysteine peptidase [Source:MGI Symbol;Acc:MGI:1913865]	58	27	34	66	39	138	151	113	75.4498	-1.21263	0.583574	-2.07794	0.037715	0.168946	Down	NO
ENSMUSG00000038160	Atg5	autophagy related 5 [Source:MGI Symbol;Acc:MGI:1277186]	2154	2184	2415	4004	5012	5512	7113	7326	4256.4	-1.17879	0.256394	-4.59755	4.27e-06	0.000287026		YES
ENSMUSG00000030314	Atg7	autophagy related 7 [Source:MGI Symbol;Acc:MGI:1921494]	5	9	17	25	15	23	36	19	17.7381	-0.734197	0.837031	-0.877143	0.380409	0.667983	Down	NO
ENSMUSG00000033124	Atg9a	autophagy related 9A [Source:MGI Symbol;Acc:MGI:2138446]	0	0	12	21	0	1	4	20	6.63556	0.407682	2.09025	0.19504	0.845362	0.946736	Up	NO
ENSMUSG00000038295	Atg9b	autophagy related 9B [Source:MGI Symbol;Acc:MGI:2685420]	5	34	0	0	9	21	0	0	8.60247	0.423707	2.27502	0.186243	0.852254	0.950312	Up	NO
ENSMUSG00000026192	Atic	5-aminoimidazole-4-carboxamide ribonucleotide formyltransferase/IMP cyclohydrolase [Source:MGI Symbol;Acc:MGI:1351352]	3	3	13	38	84	38	163	287	72.9521	-3.32901	0.843398	-3.94714	7.91e-05	0.00252176		YES
ENSMUSG00000021066	Atl1	atlastin GTPase 1 [Source:MGI Symbol;Acc:MGI:1921241]	2692	3670	3485	2415	2233	3022	2930	1645	2694.39	0.369359	0.305647	1.20845	0.226875	0.509557	Up	NO
ENSMUSG00000059811	Atl2	atlastin GTPase 2 [Source:MGI Symbol;Acc:MGI:1929492]	6767	9525	2405	2378	6481	5774	7283	4218	5498.18	-0.0819901	0.464644	-0.176458	0.859934	0.952573	Down	NO
ENSMUSG00000024759	Atl3	atlastin GTPase 3 [Source:MGI Symbol;Acc:MGI:1924270]	93	136	221	80	108	87	70	29	100.662	0.900098	0.556895	1.61628	0.106034	0.327472	Up	NO
ENSMUSG00000034218	Atm	ataxia telangiectasia mutated [Source:MGI Symbol;Acc:MGI:107202]	0	34	24	24	60	0	90	49	33.1395	-1.24611	1.30973	-0.951426	0.341388	0.634096	Down	NO
ENSMUSG00000047388	Atmin	ATM interactor [Source:MGI Symbol;Acc:MGI:2682328]	63	175	175	382	66	66	128	104	137.011	1.12766	0.524332	2.15065	0.0315037	0.150912	Up	NO
ENSMUSG00000018585	Atox1	antioxidant 1 copper chaperone [Source:MGI Symbol;Acc:MGI:1333855]	242	112	190	169	344	343	96	214	207.444	-0.414051	0.481903	-0.8592	0.39023	0.675758	Down	NO
ENSMUSG00000025324	Atp10a	ATPase, class V, type 10A [Source:MGI Symbol;Acc:MGI:1330809]	23	1	19	33	0	144	40	16	33.8926	-1.41603	1.28762	-1.09972	0.271452	0.562195	Down	NO
ENSMUSG00000055415	Atp10b	ATPase, class V, type 10B [Source:MGI Symbol;Acc:MGI:2442688]	170	269	183	275	163	144	180	179	188.284	0.476165	0.309481	1.53859	0.123905	0.359125	Up	NO
ENSMUSG00000031441	Atp11a	ATPase, class VI, type 11A [Source:MGI Symbol;Acc:MGI:1354735]	844	1463	608	1297	527	85	481	181	665.539	1.77954	0.517842	3.43645	0.000589383	0.0103062		YES
ENSMUSG00000037400	Atp11b	ATPase, class VI, type 11B [Source:MGI Symbol;Acc:MGI:1923545]	304	588	432	578	126	229	338	121	329.174	1.24615	0.423327	2.94371	0.00324305	0.0336164		YES
ENSMUSG00000062949	Atp11c	ATPase, class VI, type 11C [Source:MGI Symbol;Acc:MGI:1859661]	1893	2433	2153	1885	1460	924	692	542	1463.18	1.26726	0.33962	3.7314	0.000190422	0.0046284		YES
ENSMUSG00000031862	Atp13a1	ATPase type 13A1 [Source:MGI Symbol;Acc:MGI:2180801]	28	119	10	14	17	5	31	0	27.7863	1.75931	1.2046	1.46049	0.144154	0.392072	Up	NO
ENSMUSG00000022533	Atp13a3	ATPase type 13A3 [Source:MGI Symbol;Acc:MGI:2685387]	10013	13573	9226	6849	4984	5906	3370	2190	6917.61	1.32811	0.37401	3.55101	0.00038376	0.00759582		YES
ENSMUSG00000033161	Atp1a1	ATPase, Na+/K+ transporting, alpha 1 polypeptide [Source:MGI Symbol;Acc:MGI:88105]	323	462	430	710	290	87	337	459	369.432	0.767105	0.450216	1.70386	0.0884072	0.290225	Up	NO
ENSMUSG00000026576	Atp1b1	ATPase, Na+/K+ transporting, beta 1 polypeptide [Source:MGI Symbol;Acc:MGI:88108]	102	155	157	81	102	23	86	83	95.8317	0.83496	0.538539	1.55042	0.121041	0.354717	Up	NO
ENSMUSG00000032412	Atp1b3	ATPase, Na+/K+ transporting, beta 3 polypeptide [Source:MGI Symbol;Acc:MGI:107788]	3543	5384	4380	4438	2828	3734	4902	3085	3914.94	0.331766	0.270212	1.2278	0.219522	0.500014	Up	NO
ENSMUSG00000025436	Atp23	ATP23 metallopeptidase and ATP synthase assembly factor homolog [Source:MGI Symbol;Acc:MGI:1916984]	182	82	64	195	104	25	79	95	99.8584	0.864087	0.578739	1.49305	0.135424	0.377901	Up	NO
ENSMUSG00000029467	Atp2a2	ATPase, Ca++ transporting, cardiac muscle, slow twitch 2 [Source:MGI Symbol;Acc:MGI:88110]	4457	8011	5776	5932	2966	3018	2707	2396	4287.51	1.17243	0.248207	4.72359	2.32e-06	0.000180792		YES
ENSMUSG00000019943	Atp2b1	ATPase, Ca++ transporting, plasma membrane 1 [Source:MGI Symbol;Acc:MGI:104653]	1282	2759	1567	2222	2158	2233	2670	2393	2077.1	-0.228879	0.27762	-0.824432	0.409694	0.691701	Down	NO
ENSMUSG00000031376	Atp2b3	ATPase, Ca++ transporting, plasma membrane 3 [Source:MGI Symbol;Acc:MGI:1347353]	0	0	14	40	17	0	34	25	15.0012	-0.533747	1.74452	-0.305957	0.759637	0.910621	Down	NO
ENSMUSG00000026463	Atp2b4	ATPase, Ca++ transporting, plasma membrane 4 [Source:MGI Symbol;Acc:MGI:88111]	39	207	59	171	51	13	104	31	80.8051	1.28068	0.729105	1.75651	0.0790015	0.27045	Up	NO
ENSMUSG00000032570	Atp2c1	ATPase, Ca++-sequestering [Source:MGI Symbol;Acc:MGI:1889008]	6619	9151	7080	5960	4631	1324	4065	1289	4908.59	1.4159	0.431692	3.27989	0.00103848	0.015087		YES
ENSMUSG00000034112	Atp2c2	ATPase, Ca++ transporting, type 2C, member 2 [Source:MGI Symbol;Acc:MGI:1916297]	36	2	15	17	10	39	16	3	17.1966	0.0959392	1.11297	0.0862014	0.931306	0.980098	Up	NO
ENSMUSG00000025428	Atp5a1	ATP synthase, H+ transporting, mitochondrial F1 complex, alpha subunit 1 [Source:MGI Symbol;Acc:MGI:88115]	259	399	410	631	247	132	449	416	350.98	0.488832	0.419372	1.16563	0.243765	0.528777	Up	NO
ENSMUSG00000025393	Atp5b	ATP synthase, H+ transporting mitochondrial F1 complex, beta subunit [Source:MGI Symbol;Acc:MGI:107801]	1345	1497	1480	1783	1507	1093	3360	2951	1796.7	-0.486189	0.355482	-1.36769	0.171409	0.436351	Down	NO
ENSMUSG00000025781	Atp5c1	ATP synthase, H+ transporting, mitochondrial F1 complex, gamma polypeptide 1 [Source:MGI Symbol;Acc:MGI:1261437]	955	845	932	731	1098	1161	459	1003	871.492	-0.0337198	0.341052	-0.09887	0.921241	0.976141	Down	NO
ENSMUSG00000114809	Atp5c1-ps	ATP synthase, H+ transporting, mitochondrial F1 complex, gamma polypeptide 1, pseudogene [Source:MGI Symbol;Acc:MGI:2145515]	0	8	0	2	15	0	15	9	5.77873	-1.90232	1.98917	-0.956339	0.338901	0.631307	Down	NO
ENSMUSG00000003072	Atp5d	ATP synthase, H+ transporting, mitochondrial F1 complex, delta subunit [Source:MGI Symbol;Acc:MGI:1913293]	280	80	42	24	5	32	12	30	65.4897	2.5756	0.874997	2.94356	0.00324464	0.0336164		YES
ENSMUSG00000016252	Atp5e	ATP synthase, H+ transporting, mitochondrial F1 complex, epsilon subunit [Source:MGI Symbol;Acc:MGI:1855697]	120	128	103	120	150	196	57	144	123.219	-0.159122	0.457256	-0.347994	0.727845	0.893485	Down	NO
ENSMUSG00000006057	Atp5g1	ATP synthase, H+ transporting, mitochondrial F0 complex, subunit C1 (subunit 9) [Source:MGI Symbol;Acc:MGI:107653]	6	12	26	15	33	6	10	28	16.0812	-0.320805	0.928017	-0.345689	0.729577	0.894075	Down	NO
ENSMUSG00000062683	Atp5g2	ATP synthase, H+ transporting, mitochondrial F0 complex, subunit C2 (subunit 9) [Source:MGI Symbol;Acc:MGI:1915192]	14	6	13	4	0	5	0	8	6.21955	1.61937	1.64769	0.982815	0.325699	0.61808	Up	NO
ENSMUSG00000018770	Atp5g3	ATP synthase, H+ transporting, mitochondrial F0 complex, subunit C3 (subunit 9) [Source:MGI Symbol;Acc:MGI:2442035]	325	54	146	73	145	167	86	138	140.725	0.276534	0.609093	0.454009	0.649822	0.849695	Up	NO
ENSMUSG00000034566	Atp5h	ATP synthase, H+ transporting, mitochondrial F0 complex, subunit D [Source:MGI Symbol;Acc:MGI:1918929]	105	75	96	69	74	113	51	100	83.193	0.101416	0.466853	0.217233	0.828027	0.939853	Up	NO
ENSMUSG00000022890	Atp5j	ATP synthase, H+ transporting, mitochondrial F0 complex, subunit F [Source:MGI Symbol;Acc:MGI:107777]	162	39	75	29	76	66	19	40	63.2725	0.721586	0.728796	0.990108	0.322121	0.61601	Up	NO
ENSMUSG00000038690	Atp5j2	ATP synthase, H+ transporting, mitochondrial F0 complex, subunit F2 [Source:MGI Symbol;Acc:MGI:1927558]	72	51	94	75	53	100	45	56	66.3692	0.244242	0.50289	0.485676	0.627197	0.83683	Up	NO
ENSMUSG00000050856	Atp5k	ATP synthase, H+ transporting, mitochondrial F1F0 complex, subunit E [Source:MGI Symbol;Acc:MGI:106636]	80	62	47	61	107	95	19	62	64.7262	-0.108381	0.612964	-0.176815	0.859654	0.952573	Down	NO
ENSMUSG00000038717	Atp5l	ATP synthase, H+ transporting, mitochondrial F0 complex, subunit G [Source:MGI Symbol;Acc:MGI:1351597]	46	22	32	24	40	31	6	33	28.5525	0.265671	0.767938	0.345954	0.729377	0.894075	Up	NO
ENSMUSG00000071528	Atp5md	ATP synthase membrane subunit DAPIT [Source:MGI Symbol;Acc:MGI:1891435]	19	15	10	5	19	0	9	6	10.2096	0.651696	1.27697	0.510347	0.609809	0.826989	Up	NO
ENSMUSG00000021290	Atp5mpl	ATP synthase membrane subunit 6.8PL [Source:MGI Symbol;Acc:MGI:1917507]	269	234	303	222	272	361	107	227	242.708	0.146956	0.419626	0.350207	0.726183	0.892346	Up	NO
ENSMUSG00000022956	Atp5o	ATP synthase, H+ transporting, mitochondrial F1 complex, O subunit [Source:MGI Symbol;Acc:MGI:106341]	125	57	52	33	73	45	11	97	60.5415	0.375688	0.733272	0.512344	0.60841	0.8267	Up	NO
ENSMUSG00000000563	Atp5pb	ATP synthase peripheral stalk-membrane subunit b [Source:MGI Symbol;Acc:MGI:1100495]	398	310	359	341	594	466	252	490	387.345	-0.284948	0.33372	-0.853853	0.393186	0.677498	Down	NO
ENSMUSG00000019087	Atp6ap1	ATPase, H+ transporting, lysosomal accessory protein 1 [Source:MGI Symbol;Acc:MGI:109629]	60	96	155	87	161	55	124	112	101.83	-0.124008	0.4865	-0.254898	0.798802	0.926851	Down	NO
ENSMUSG00000078958	Atp6ap1l	ATPase, H+ transporting, lysosomal accessory protein 1-like [Source:MGI Symbol;Acc:MGI:3648665]	10	11	14	0	0	19	7	4	8.12604	0.278002	1.6372	0.169804	0.865165	0.953588	Up	NO
ENSMUSG00000031007	Atp6ap2	ATPase, H+ transporting, lysosomal accessory protein 2 [Source:MGI Symbol;Acc:MGI:1917745]	1077	1085	1633	1285	1591	1948	1471	1598	1409.54	-0.331675	0.2451	-1.35322	0.175984	0.442888	Down	NO
ENSMUSG00000019302	Atp6v0a1	ATPase, H+ transporting, lysosomal V0 subunit A1 [Source:MGI Symbol;Acc:MGI:103286]	13	13	28	50	28	22	55	58	31.4867	-0.630934	0.716882	-0.880109	0.3788	0.667086	Down	NO
ENSMUSG00000038023	Atp6v0a2	ATPase, H+ transporting, lysosomal V0 subunit A2 [Source:MGI Symbol;Acc:MGI:104855]	629	642	583	725	380	363	510	288	500.809	0.791522	0.280945	2.81736	0.00484203	0.0436841	Up	NO
ENSMUSG00000038600	Atp6v0a4	ATPase, H+ transporting, lysosomal V0 subunit A4 [Source:MGI Symbol;Acc:MGI:2153480]	0	0	0	16	0	59	48	79	23.8138	-3.62994	1.76934	-2.05158	0.0402108	0.175975	Down	NO
ENSMUSG00000033379	Atp6v0b	ATPase, H+ transporting, lysosomal V0 subunit B [Source:MGI Symbol;Acc:MGI:1890510]	239	218	157	252	291	101	153	250	199.831	0.200989	0.406149	0.494866	0.620695	0.833545	Up	NO
ENSMUSG00000024121	Atp6v0c	ATPase, H+ transporting, lysosomal V0 subunit C [Source:MGI Symbol;Acc:MGI:88116]	147	59	220	253	164	124	150	362	175.566	-0.181492	0.512286	-0.354279	0.72313	0.891019	Down	NO
ENSMUSG00000013160	Atp6v0d1	ATPase, H+ transporting, lysosomal V0 subunit D1 [Source:MGI Symbol;Acc:MGI:1201778]	65	201	71	90	11	37	23	23	63.85	2.22444	0.620694	3.58379	0.000338641	0.00693453		YES
ENSMUSG00000028238	Atp6v0d2	ATPase, H+ transporting, lysosomal V0 subunit D2 [Source:MGI Symbol;Acc:MGI:1924415]	0	0	23	0	0	29	14	6	8.80608	-1.0911	2.22195	-0.491053	0.623389	0.835307	Down	NO
ENSMUSG00000015575	Atp6v0e	ATPase, H+ transporting, lysosomal V0 subunit E [Source:MGI Symbol;Acc:MGI:1328318]	1134	1227	1448	1059	2403	2476	858	2054	1525.18	-0.616556	0.350228	-1.76044	0.0783328	0.268997	Down	NO
ENSMUSG00000039347	Atp6v0e2	ATPase, H+ transporting, lysosomal V0 subunit E2 [Source:MGI Symbol;Acc:MGI:1923502]	16	85	71	62	21	14	33	27	39.5138	1.33822	0.674757	1.98326	0.0473383	0.195482	Up	NO
ENSMUSG00000052459	Atp6v1a	ATPase, H+ transporting, lysosomal V1 subunit A [Source:MGI Symbol;Acc:MGI:1201780]	573	378	535	962	380	355	664	422	513.076	0.459887	0.353652	1.3004	0.193465	0.465949	Up	NO
ENSMUSG00000006273	Atp6v1b2	ATPase, H+ transporting, lysosomal V1 subunit B2 [Source:MGI Symbol;Acc:MGI:109618]	1166	1532	1205	1866	953	488	1375	796	1130.7	0.721341	0.333596	2.16232	0.0305936	0.147698	Up	NO
ENSMUSG00000022295	Atp6v1c1	ATPase, H+ transporting, lysosomal V1 subunit C1 [Source:MGI Symbol;Acc:MGI:1913585]	1391	2283	1830	2813	1994	1453	2147	2263	1935.52	0.123534	0.255921	0.482704	0.629306	0.837407	Up	NO
ENSMUSG00000020566	Atp6v1c2	ATPase, H+ transporting, lysosomal V1 subunit C2 [Source:MGI Symbol;Acc:MGI:1916025]	63	0	31	22	0	0	26	16	19.769	1.58784	1.67531	0.947791	0.343236	0.636113	Up	NO
ENSMUSG00000021114	Atp6v1d	ATPase, H+ transporting, lysosomal V1 subunit D [Source:MGI Symbol;Acc:MGI:1921084]	133	224	146	396	661	916	673	999	492.438	-1.83618	0.36692	-5.00431	5.61e-07	6.55e-05		YES
ENSMUSG00000019210	Atp6v1e1	ATPase, H+ transporting, lysosomal V1 subunit E1 [Source:MGI Symbol;Acc:MGI:894326]	270	216	183	242	281	395	274	328	264.918	-0.428279	0.314746	-1.36072	0.173604	0.439634	Down	NO
ENSMUSG00000004285	Atp6v1f	ATPase, H+ transporting, lysosomal V1 subunit F [Source:MGI Symbol;Acc:MGI:1913394]	347	307	204	238	335	359	124	268	265.87	0.0874187	0.420152	0.208064	0.835179	0.943095	Up	NO
ENSMUSG00000039105	Atp6v1g1	ATPase, H+ transporting, lysosomal V1 subunit G1 [Source:MGI Symbol;Acc:MGI:1913540]	1296	509	1004	587	1421	837	375	779	830.761	0.0897872	0.454322	0.197629	0.843335	0.94596	Up	NO
ENSMUSG00000033793	Atp6v1h	ATPase, H+ transporting, lysosomal V1 subunit H [Source:MGI Symbol;Acc:MGI:1914864]	6510	5936	8397	5167	10338	11335	4861	8576	7396.48	-0.368997	0.322431	-1.14442	0.25245	0.540248	Down	NO
ENSMUSG00000033792	Atp7a	ATPase, Cu++ transporting, alpha polypeptide [Source:MGI Symbol;Acc:MGI:99400]	147	133	57	99	82	173	345	230	153.214	-0.853752	0.529228	-1.6132	0.106701	0.328786	Down	NO
ENSMUSG00000037685	Atp8a1	ATPase, aminophospholipid transporter (APLT), class I, type 8A, member 1 [Source:MGI Symbol;Acc:MGI:1330848]	276	324	231	251	172	183	199	317	236.593	0.387468	0.333069	1.16332	0.244698	0.529884	Up	NO
ENSMUSG00000021983	Atp8a2	ATPase, aminophospholipid transporter-like, class I, type 8A, member 2 [Source:MGI Symbol;Acc:MGI:1354710]	38	107	37	31	48	97	68	142	68.36	-0.660961	0.614842	-1.07501	0.28237	0.574238	Down	NO
ENSMUSG00000039529	Atp8b1	ATPase, class I, type 8B, member 1 [Source:MGI Symbol;Acc:MGI:1859665]	0	1	0	27	0	0	17	0	5.15177	0.60109	2.92825	0.205273	0.837359	0.944097	Up	NO
ENSMUSG00000060131	Atp8b4	ATPase, class I, type 8B, member 4 [Source:MGI Symbol;Acc:MGI:1859664]	0	13	0	0	8	5	15	10	6.10863	-1.46874	1.9532	-0.751967	0.452071	0.725169	Down	NO
ENSMUSG00000028457	Atp8b5	ATPase, class I, type 8B, member 5 [Source:MGI Symbol;Acc:MGI:2444287]	0	0	2	0	42	0	27	0	8.37357	-5.02753	2.4672	-2.03774	0.0415755	0.179598	Down	NO
ENSMUSG00000024566	Atp9b	ATPase, class II, type 9B [Source:MGI Symbol;Acc:MGI:1354757]	35	11	59	17	64	84	39	49	43.4026	-0.885803	0.698853	-1.26751	0.204973	0.481581	Down	NO
ENSMUSG00000028710	Atpaf1	ATP synthase mitochondrial F1 complex assembly factor 1 [Source:MGI Symbol;Acc:MGI:2180560]	52	28	70	64	28	6	65	77	46.7086	0.355426	0.759355	0.468063	0.63974	0.84339	Up	NO
ENSMUSG00000042709	Atpaf2	ATP synthase mitochondrial F1 complex assembly factor 2 [Source:MGI Symbol;Acc:MGI:2180561]	157	42	42	146	88	43	39	153	85.4405	0.354448	0.660864	0.536341	0.591723	0.815684	Up	NO
ENSMUSG00000054428	Atpif1	ATPase inhibitory factor 1 [Source:MGI Symbol;Acc:MGI:1196457]	99	80	39	22	51	79	22	50	54.8072	0.349957	0.690646	0.506709	0.612359	0.828451	Up	NO
ENSMUSG00000039065	Atpsckmt	ATP synthase C subunit lysine N-methyltransferase [Source:MGI Symbol;Acc:MGI:1915323]	0	0	34	0	36	0	11	18	11.6806	-0.856563	2.13056	-0.402036	0.687657	0.871006	Down	NO
ENSMUSG00000032409	Atr	ataxia telangiectasia and Rad3 related [Source:MGI Symbol;Acc:MGI:108028]	170	185	233	167	290	121	180	107	175.775	0.175912	0.417385	0.421463	0.673417	0.863159	Up	NO
ENSMUSG00000013622	Atraid	all-trans retinoic acid induced differentiation factor [Source:MGI Symbol;Acc:MGI:1918918]	87	116	172	90	75	60	79	70	90.9358	0.770428	0.422591	1.82311	0.0682874	0.246763	Up	NO
ENSMUSG00000025646	Atrip	ATR interacting protein [Source:MGI Symbol;Acc:MGI:1925349]	34	4	7	16	3	19	9	16	13.3824	0.468042	1.08205	0.43255	0.665342	0.858898	Up	NO
ENSMUSG00000027312	Atrn	attractin [Source:MGI Symbol;Acc:MGI:1341628]	165	185	248	276	150	125	196	189	184.336	0.450006	0.322068	1.39724	0.162342	0.422035	Up	NO
ENSMUSG00000054843	Atrnl1	attractin like 1 [Source:MGI Symbol;Acc:MGI:2147749]	168	682	499	479	216	179	267	146	317.99	1.20818	0.428483	2.81966	0.00480746	0.043471		YES
ENSMUSG00000031229	Atrx	ATRX, chromatin remodeler [Source:MGI Symbol;Acc:MGI:103067]	3026	2657	3295	3907	5138	4467	5618	5554	4036.11	-0.637524	0.197007	-3.23605	0.00121198	0.0167568	Down	NO
ENSMUSG00000046876	Atxn1	ataxin 1 [Source:MGI Symbol;Acc:MGI:104783]	285	283	277	435	263	376	175	161	272.944	0.419579	0.381515	1.09977	0.271432	0.562195	Up	NO
ENSMUSG00000016541	Atxn10	ataxin 10 [Source:MGI Symbol;Acc:MGI:1859293]	142	38	163	6	33	0	0	0	48.5911	3.54625	2.20487	1.60837	0.107754	0.330928	Up	NO
ENSMUSG00000069895	Atxn1l	ataxin 1-like [Source:MGI Symbol;Acc:MGI:3694797]	305	494	304	410	240	216	188	209	286.803	0.878559	0.294109	2.98719	0.00281552	0.0307984	Up	NO
ENSMUSG00000042605	Atxn2	ataxin 2 [Source:MGI Symbol;Acc:MGI:1277223]	590	1038	1171	853	394	256	634	425	649.433	1.14775	0.346177	3.3155	0.000914785	0.0137933		YES
ENSMUSG00000032637	Atxn2l	ataxin 2-like [Source:MGI Symbol;Acc:MGI:2446242]	643	1321	764	1044	762	206	739	710	744.416	0.704681	0.410151	1.7181	0.085778	0.284825	Up	NO
ENSMUSG00000021189	Atxn3	ataxin 3 [Source:MGI Symbol;Acc:MGI:1099442]	215	240	192	274	276	341	211	175	232.892	-0.0835196	0.345573	-0.241685	0.809025	0.932215	Down	NO
ENSMUSG00000021738	Atxn7	ataxin 7 [Source:MGI Symbol;Acc:MGI:2179277]	352	485	344	55	140	457	195	85	263.367	0.557586	0.66236	0.841818	0.39989	0.68391	Up	NO
ENSMUSG00000020564	Atxn7l1	ataxin 7-like 1 [Source:MGI Symbol;Acc:MGI:3584458]	42	86	0	57	94	198	11	50	65.4171	-0.905481	1.07126	-0.845247	0.397973	0.681876	Down	NO
ENSMUSG00000074748	Atxn7l3b	ataxin 7-like 3B [Source:MGI Symbol;Acc:MGI:1914971]	49	71	8	64	130	29	65	129	64.6413	-0.79886	0.723765	-1.10376	0.269699	0.560397	Down	NO
ENSMUSG00000081044	AU015836	expressed sequence AU015836 [Source:MGI Symbol;Acc:MGI:2147954]	295	513	163	422	1072	611	476	726	510.694	-0.992172	0.401984	-2.46819	0.01358	0.0880199	Down	NO
ENSMUSG00000073377	AU016765	expressed sequence AU016765 [Source:MGI Symbol;Acc:MGI:3034888]	4969	5150	4886	4947	8104	9649	3417	5322	5624.15	-0.357464	0.336384	-1.06267	0.287934	0.581465	Down	NO
ENSMUSG00000054753	AU018091	expressed sequence AU018091 [Source:MGI Symbol;Acc:MGI:2142124]	143	207	219	75	51	39	15	22	95.5252	2.41516	0.571903	4.22302	2.41e-05	0.001085		YES
ENSMUSG00000074783	AU019990	expressed sequence AU019990 [Source:MGI Symbol;Acc:MGI:3034641]	46	0	24	5	64	28	111	68	41.7344	-1.71217	1.05146	-1.62838	0.103445	0.322102	Down	NO
ENSMUSG00000115944	AU021063	expressed sequence AU021063 [Source:MGI Symbol;Acc:MGI:2146136]	16	0	8	3	35	15	0	6	10.1123	-0.923204	1.62483	-0.568185	0.56991	0.803027	Down	NO
ENSMUSG00000078584	AU022252	expressed sequence AU022252 [Source:MGI Symbol;Acc:MGI:2140466]	21	6	10	45	14	0	26	20	16.8123	0.485596	1.18399	0.410135	0.681707	0.867789	Up	NO
ENSMUSG00000109890	AU023762	expressed sequence AU023762 [Source:MGI Symbol;Acc:MGI:2143225]	158	114	244	63	217	81	205	56	138.956	0.130164	0.593401	0.219353	0.826375	0.939031	Up	NO
ENSMUSG00000028830	AU040320	expressed sequence AU040320 [Source:MGI Symbol;Acc:MGI:2140475]	212	491	294	533	221	123	364	388	313.507	0.525666	0.432084	1.21658	0.223762	0.505191	Up	NO
ENSMUSG00000078435	AU041133	expressed sequence AU041133 [Source:MGI Symbol;Acc:MGI:2143755]	0	0	0	0	88	10	0	7	12.2495	-7.07876	2.14219	-3.30445	0.000951631	0.0141069		YES
ENSMUSG00000021460	Auh	AU RNA binding protein/enoyl-coenzyme A hydratase [Source:MGI Symbol;Acc:MGI:1338011]	3489	2938	3782	4333	5416	5459	4424	5160	4209.35	-0.442767	0.206169	-2.14759	0.0317462	0.151715	Down	NO
ENSMUSG00000078521	Aunip	aurora kinase A and ninein interacting protein [Source:MGI Symbol;Acc:MGI:1917135]	325	309	370	647	594	654	730	464	490.585	-0.543031	0.31671	-1.7146	0.0864185	0.286248	Down	NO
ENSMUSG00000068328	Aup1	ancient ubiquitous protein 1 [Source:MGI Symbol;Acc:MGI:107789]	5	2	69	37	0	0	23	0	16.221	2.27949	1.80156	1.26529	0.205767	0.482748	Up	NO
ENSMUSG00000027496	Aurka	aurora kinase A [Source:MGI Symbol;Acc:MGI:894678]	756	436	1690	1271	1526	1006	2596	2137	1360.67	-0.762558	0.422703	-1.804	0.0712306	0.253608	Down	NO
ENSMUSG00000065990	Aurkaip1	aurora kinase A interacting protein 1 [Source:MGI Symbol;Acc:MGI:1913327]	76	136	51	45	23	0	45	60	53.4019	1.37723	0.952358	1.44612	0.148143	0.399198	Up	NO
ENSMUSG00000020897	Aurkb	aurora kinase B [Source:MGI Symbol;Acc:MGI:107168]	147	107	77	75	107	105	108	44	94.6861	0.231947	0.510729	0.454149	0.649721	0.849679	Up	NO
ENSMUSG00000070837	Aurkc	aurora kinase C [Source:MGI Symbol;Acc:MGI:1321119]	2068	2272	3377	2300	3400	3309	3747	5455	3106.33	-0.603569	0.263235	-2.29289	0.0218545	0.12018	Down	NO
ENSMUSG00000029673	Auts2	autism susceptibility candidate 2 [Source:MGI Symbol;Acc:MGI:1919847]	834	1115	833	847	475	775	804	562	760.758	0.522508	0.296966	1.75949	0.0784942	0.269246	Up	NO
ENSMUSG00000003604	Aven	apoptosis, caspase activation inhibitor [Source:MGI Symbol;Acc:MGI:1921518]	79	154	130	128	208	333	183	227	173.44	-0.916817	0.376743	-2.43354	0.0149521	0.0938116	Down	NO
ENSMUSG00000029787	Avl9	AVL9 cell migration associated [Source:MGI Symbol;Acc:MGI:1926187]	423	487	688	576	305	154	289	181	376.129	1.27734	0.330677	3.86281	0.000112089	0.00315328		YES
ENSMUSG00000018821	Avpi1	arginine vasopressin-induced 1 [Source:MGI Symbol;Acc:MGI:1916784]	150	17	50	12	15	4	9	13	34.8721	2.64781	0.940619	2.81496	0.00487827	0.0438828		YES
ENSMUSG00000074166	AW146154	expressed sequence AW146154 [Source:MGI Symbol;Acc:MGI:2142212]	464	481	807	887	1624	1175	1002	1394	932.955	-0.93757	0.287116	-3.26547	0.00109283	0.0155882	Down	NO
ENSMUSG00000039182	AW209491	expressed sequence AW209491 [Source:MGI Symbol;Acc:MGI:2145422]	42	9	36	12	47	145	189	87	68.772	-2.1608	0.707062	-3.05603	0.00224287	0.0263105		YES
ENSMUSG00000087334	AW495222	expressed sequence AW495222 [Source:MGI Symbol;Acc:MGI:2145435]	22	8	2	9	27	31	0	19	14.3958	-0.805862	1.28795	-0.625695	0.531515	0.779179	Down	NO
ENSMUSG00000041935	AW549877	expressed sequence AW549877 [Source:MGI Symbol;Acc:MGI:2146232]	238	319	234	167	100	243	122	233	202.318	0.525783	0.434292	1.21067	0.226022	0.508488	Up	NO
ENSMUSG00000038112	AW551984	expressed sequence AW551984 [Source:MGI Symbol;Acc:MGI:2143322]	21	7	11	0	22	32	0	0	11.6536	-0.367411	1.84468	-0.199173	0.842128	0.945728	Down	NO
ENSMUSG00000033632	AW554918	expressed sequence AW554918 [Source:MGI Symbol;Acc:MGI:2147376]	50	446	441	106	462	275	387	510	320.083	-0.58381	0.594944	-0.981286	0.326452	0.618543	Down	NO
ENSMUSG00000015665	Awat1	acyl-CoA wax alcohol acyltransferase 1 [Source:MGI Symbol;Acc:MGI:3588200]	0	0	0	30	0	0	9	7	5.17907	0.824277	2.84202	0.290032	0.771791	0.91564	Up	NO
ENSMUSG00000026601	Axdnd1	axonemal dynein light chain domain containing 1 [Source:MGI Symbol;Acc:MGI:1924602]	114	21	43	47	71	177	108	70	79.9556	-0.841445	0.649508	-1.29551	0.195144	0.468785	Down	NO
ENSMUSG00000024182	Axin1	axin 1 [Source:MGI Symbol;Acc:MGI:1096327]	11	29	35	124	36	2	73	70	44.1654	0.131163	0.955877	0.137217	0.890859	0.963822	Up	NO
ENSMUSG00000000142	Axin2	axin 2 [Source:MGI Symbol;Acc:MGI:1270862]	62	251	110	49	239	88	112	171	130.12	-0.285451	0.590536	-0.483375	0.628829	0.837405	Down	NO
ENSMUSG00000002602	Axl	AXL receptor tyrosine kinase [Source:MGI Symbol;Acc:MGI:1347244]	41	0	23	0	0	0	0	6	9.09637	3.63414	2.43873	1.49018	0.136177	0.37935	Up	NO
ENSMUSG00000068180	AY512915	cDNA sequence AY512915 [Source:MGI Symbol;Acc:MGI:3041245]	32	60	67	152	215	135	266	161	128.829	-1.31855	0.497525	-2.65021	0.00804415	0.0625067	Down	NO
ENSMUSG00000039285	Azi2	5-azacytidine induced gene 2 [Source:MGI Symbol;Acc:MGI:1351332]	22	107	85	14	120	240	93	26	86.4204	-1.0382	0.794071	-1.30743	0.191065	0.46283	Down	NO
ENSMUSG00000037458	Azin1	antizyme inhibitor 1 [Source:MGI Symbol;Acc:MGI:1859169]	2856	4465	1443	3159	1875	1474	1501	636	2127.42	1.16987	0.413261	2.83081	0.004643	0.042354		YES
ENSMUSG00000101303	B020011L13Rik	RIKEN cDNA B020011L13 gene [Source:MGI Symbol;Acc:MGI:3588191]	1002	1658	1690	1488	2263	3614	1416	1023	1715.62	-0.48584	0.402124	-1.20819	0.226976	0.509559	Down	NO
ENSMUSG00000110909	B020014A21Rik	RIKEN cDNA B020014A21 gene [Source:MGI Symbol;Acc:MGI:3588281]	0	0	13	24	23	0	23	8	10.5757	-0.578734	1.82447	-0.317207	0.751086	0.905957	Down	NO
ENSMUSG00000045767	B230219D22Rik	RIKEN cDNA B230219D22 gene [Source:MGI Symbol;Acc:MGI:1925771]	93	28	8	47	42	39	35	79	45.2325	-0.0324108	0.770776	-0.0420495	0.966459	0.991171	Down	NO
ENSMUSG00000080717	B230307C23Rik	RIKEN cDNA B230307C23 gene [Source:MGI Symbol;Acc:MGI:3643396]	0	6	3	4	8	16	11	3	6.15241	-1.55399	1.41062	-1.10164	0.270619	0.561426	Down	NO
ENSMUSG00000097119	B230354K17Rik	RIKEN cDNA B230354K17 gene [Source:MGI Symbol;Acc:MGI:2443272]	0	0	14	0	3	0	9	17	5.05345	-0.965992	2.44306	-0.395403	0.692546	0.873315	Down	NO
ENSMUSG00000060802	B2m	beta-2 microglobulin [Source:MGI Symbol;Acc:MGI:88127]	363	264	482	381	438	415	177	362	348.353	0.155405	0.370566	0.419373	0.674944	0.864158	Up	NO
ENSMUSG00000043300	B3galnt1	UDP-GalNAc:betaGlcNAc beta 1,3-galactosaminyltransferase, polypeptide 1 [Source:MGI Symbol;Acc:MGI:1349405]	145	196	210	147	141	176	66	224	157.701	0.26867	0.438211	0.613106	0.539806	0.784221	Up	NO
ENSMUSG00000039242	B3galnt2	UDP-GalNAc:betaGlcNAc beta 1,3-galactosaminyltransferase, polypeptide 2 [Source:MGI Symbol;Acc:MGI:2145517]	648	784	894	1200	631	252	932	633	716.363	0.570745	0.377901	1.5103	0.130966	0.370944	Up	NO
ENSMUSG00000034780	B3galt1	UDP-Gal:betaGlcNAc beta 1,3-galactosyltransferase, polypeptide 1 [Source:MGI Symbol;Acc:MGI:1349403]	0	0	27	0	19	2	0	0	5.75538	0.426573	2.8434	0.150022	0.880747	0.959871	Up	NO
ENSMUSG00000033849	B3galt2	UDP-Gal:betaGlcNAc beta 1,3-galactosyltransferase, polypeptide 2 [Source:MGI Symbol;Acc:MGI:1349461]	57	0	35	0	39	50	0	29	26.1243	-0.218881	1.66835	-0.131196	0.89562	0.965528	Down	NO
ENSMUSG00000045994	B3gat1	beta-1,3-glucuronyltransferase 1 (glucuronosyltransferase P) [Source:MGI Symbol;Acc:MGI:1924148]	0	0	15	13	0	0	7	3	4.4478	1.46968	2.47768	0.593168	0.553069	0.793004	Up	NO
ENSMUSG00000026156	B3gat2	beta-1,3-glucuronyltransferase 2 (glucuronosyltransferase S) [Source:MGI Symbol;Acc:MGI:2389490]	0	105	25	26	66	0	2	29	30.182	0.769599	1.50082	0.512786	0.608101	0.82665	Up	NO
ENSMUSG00000071649	B3gat3	beta-1,3-glucuronyltransferase 3 (glucuronosyltransferase I) [Source:MGI Symbol;Acc:MGI:1919977]	18	0	17	0	0	0	0	0	4.54144	5.70249	3.09515	1.8424	0.0654173	0.240081	Up	NO
ENSMUSG00000051950	B3glct	beta-3-glucosyltransferase [Source:MGI Symbol;Acc:MGI:2685903]	0	17	12	4	20	0	24	72	17.3286	-1.72268	1.45619	-1.183	0.236807	0.52089	Down	NO
ENSMUSG00000051650	B3gnt2	UDP-GlcNAc:betaGal beta-1,3-N-acetylglucosaminyltransferase 2 [Source:MGI Symbol;Acc:MGI:1889505]	204	166	1	51	45	35	173	174	104.387	0.120206	0.971781	0.123697	0.901555	0.967552	Up	NO
ENSMUSG00000029431	B3gnt4	UDP-GlcNAc:betaGal beta-1,3-N-acetylglucosaminyltransferase 4 [Source:MGI Symbol;Acc:MGI:2680208]	179	438	118	379	109	193	90	157	200.679	1.05214	0.485433	2.16744	0.0302015	0.146698	Up	NO
ENSMUSG00000079445	B3gnt7	UDP-GlcNAc:betaGal beta-1,3-N-acetylglucosaminyltransferase 7 [Source:MGI Symbol;Acc:MGI:2384394]	34	0	4	14	21	0	43	30	17.6762	-0.719899	1.48539	-0.484654	0.627922	0.836899	Down	NO
ENSMUSG00000046605	B3gntl1	UDP-GlcNAc:betaGal beta-1,3-N-acetylglucosaminyltransferase-like 1 [Source:MGI Symbol;Acc:MGI:2441705]	30	73	10	78	52	21	39	57	42.8063	0.2212	0.727638	0.303997	0.76113	0.910875	Up	NO
ENSMUSG00000110062	B430319F04Rik	RIKEN cDNA B430319F04 gene [Source:MGI Symbol;Acc:MGI:3588258]	2	0	4	6	11	9	2	6	4.74288	-1.21331	1.53274	-0.791597	0.428596	0.705918	Down	NO
ENSMUSG00000028413	B4galt1	UDP-Gal:betaGlcNAc beta 1,4- galactosyltransferase, polypeptide 1 [Source:MGI Symbol;Acc:MGI:95705]	78	31	37	10	0	0	4	2	20.8761	4.8303	1.23387	3.91477	9.05e-05	0.00264999		YES
ENSMUSG00000028541	B4galt2	UDP-Gal:betaGlcNAc beta 1,4- galactosyltransferase, polypeptide 2 [Source:MGI Symbol;Acc:MGI:1858493]	90	62	12	37	0	29	0	84	38.6664	0.969303	1.36496	0.710134	0.477621	0.742308	Up	NO
ENSMUSG00000022793	B4galt4	UDP-Gal:betaGlcNAc beta 1,4-galactosyltransferase, polypeptide 4 [Source:MGI Symbol;Acc:MGI:1928387]	338	406	377	925	759	967	875	850	655.159	-0.742693	0.337388	-2.20131	0.0277144	0.13872	Down	NO
ENSMUSG00000017929	B4galt5	UDP-Gal:betaGlcNAc beta 1,4-galactosyltransferase, polypeptide 5 [Source:MGI Symbol;Acc:MGI:1927169]	178	271	350	507	308	114	353	420	296.61	0.166953	0.437695	0.381436	0.70288	0.879993	Up	NO
ENSMUSG00000056124	B4galt6	UDP-Gal:betaGlcNAc beta 1,4-galactosyltransferase, polypeptide 6 [Source:MGI Symbol;Acc:MGI:1928380]	1012	2100	1191	1781	1000	486	827	606	1087.22	1.10721	0.328283	3.37272	0.000744285	0.0121251		YES
ENSMUSG00000047379	B4gat1	beta-1,4-glucuronyltransferase 1 [Source:MGI Symbol;Acc:MGI:1919680]	5	2	6	9	53	0	23	34	15.4005	-2.25853	1.24679	-1.81147	0.0700682	0.251192	Down	NO
ENSMUSG00000001039	B9d1	B9 protein domain 1 [Source:MGI Symbol;Acc:MGI:1351471]	1139	996	1441	1249	2444	1902	1264	1650	1453.57	-0.533042	0.275512	-1.93473	0.0530232	0.210242	Down	NO
ENSMUSG00000063439	B9d2	B9 protein domain 2 [Source:MGI Symbol;Acc:MGI:2387643]	13	0	65	0	0	0	9	0	10.8095	3.16524	2.42	1.30795	0.19089	0.462589	Up	NO
ENSMUSG00000031820	Babam1	BRISC and BRCA1 A complex member 1 [Source:MGI Symbol;Acc:MGI:1915501]	8	0	5	8	40	31	25	14	15.6994	-2.3419	1.05171	-2.22675	0.0259638	0.133589	Down	NO
ENSMUSG00000052139	Babam2	BRISC and BRCA1 A complex member 2 [Source:MGI Symbol;Acc:MGI:1333875]	90	57	148	140	144	252	120	180	135.916	-0.646642	0.449755	-1.43776	0.150501	0.403317	Down	NO
ENSMUSG00000032086	Bace1	beta-site APP cleaving enzyme 1 [Source:MGI Symbol;Acc:MGI:1346542]	0	18	5	15	4	4	110	33	22.4464	-1.98771	1.30854	-1.51903	0.128754	0.367798	Down	NO
ENSMUSG00000040605	Bace2	beta-site APP-cleaving enzyme 2 [Source:MGI Symbol;Acc:MGI:1860440]	0	6	2	20	28	48	81	26	25.1471	-2.76443	1.06479	-2.59623	0.00942518	0.0700576	Down	NO
ENSMUSG00000025612	Bach1	BTB and CNC homology 1, basic leucine zipper transcription factor 1 [Source:MGI Symbol;Acc:MGI:894680]	66	70	9	37	41	75	36	97	52.3339	-0.358447	0.723	-0.495777	0.620052	0.833111	Down	NO
ENSMUSG00000040270	Bach2	BTB and CNC homology, basic leucine zipper transcription factor 2 [Source:MGI Symbol;Acc:MGI:894679]	90	238	114	213	292	280	297	355	224.072	-0.863652	0.375197	-2.30186	0.0213428	0.118797	Down	NO
ENSMUSG00000086150	Bach2os	BTB and CNC homology 2, opposite strand [Source:MGI Symbol;Acc:MGI:3041246]	3	1	0	0	35	0	20	7	7.79418	-3.79122	1.8953	-2.00033	0.0454649	0.190792	Down	NO
ENSMUSG00000024959	Bad	BCL2-associated agonist of cell death [Source:MGI Symbol;Acc:MGI:1096330]	11	0	32	11	10	0	2	10	9.15408	1.38976	1.61179	0.862247	0.388552	0.674501	Up	NO
ENSMUSG00000028416	Bag1	BCL2-associated athanogene 1 [Source:MGI Symbol;Acc:MGI:108047]	0	0	46	14	11	0	29	29	15.1959	-0.163562	1.7708	-0.0923659	0.926407	0.977967	Down	NO
ENSMUSG00000037316	Bag4	BCL2-associated athanogene 4 [Source:MGI Symbol;Acc:MGI:1914634]	80	109	100	173	107	17	84	70	88.3844	0.779463	0.568145	1.37194	0.170081	0.434514	Up	NO
ENSMUSG00000049792	Bag5	BCL2-associated athanogene 5 [Source:MGI Symbol;Acc:MGI:1917619]	2	122	73	61	111	75	202	56	84.069	-0.763876	0.830862	-0.919378	0.357898	0.649281	Down	NO
ENSMUSG00000024392	Bag6	BCL2-associated athanogene 6 [Source:MGI Symbol;Acc:MGI:1919439]	63	14	24	45	14	0	18	38	26.3266	1.17701	1.06486	1.10531	0.269024	0.559454	Up	NO
ENSMUSG00000040007	Bahd1	bromo adjacent homology domain containing 1 [Source:MGI Symbol;Acc:MGI:2139371]	90	220	122	176	78	45	65	31	100.098	1.51116	0.484316	3.1202	0.0018073	0.0224118		YES
ENSMUSG00000025372	Baiap2	brain-specific angiogenesis inhibitor 1-associated protein 2 [Source:MGI Symbol;Acc:MGI:2137336]	0	38	27	27	9	26	43	38	24.773	-0.317999	1.07101	-0.296915	0.766532	0.913703	Down	NO
ENSMUSG00000038859	Baiap2l1	BAI1-associated protein 2-like 1 [Source:MGI Symbol;Acc:MGI:1914148]	1809	2654	2120	2799	1736	1357	3506	2350	2204.62	0.115896	0.321104	0.360929	0.718152	0.888407	Up	NO
ENSMUSG00000018126	Baiap2l2	BAI1-associated protein 2-like 2 [Source:MGI Symbol;Acc:MGI:2652819]	11	46	31	31	25	12	6	37	23.7356	0.637688	0.827949	0.770203	0.44118	0.716991	Up	NO
ENSMUSG00000024844	Banf1	BAF nuclear assembly factor 1 [Source:MGI Symbol;Acc:MGI:1346330]	1772	1368	1672	1598	2511	2503	1370	1944	1782.2	-0.316361	0.280937	-1.12609	0.260127	0.549795	Down	NO
ENSMUSG00000037922	Bank1	B cell scaffold protein with ankyrin repeats 1 [Source:MGI Symbol;Acc:MGI:2442120]	70	23	65	138	144	390	226	148	145.046	-1.6181	0.570005	-2.83875	0.00452905	0.041635		YES
ENSMUSG00000025316	Banp	BTG3 associated nuclear protein [Source:MGI Symbol;Acc:MGI:1889023]	407	321	247	671	239	53	754	432	373.739	0.202156	0.608167	0.332402	0.739586	0.899538	Up	NO
ENSMUSG00000021901	Bap1	Brca1 associated protein 1 [Source:MGI Symbol;Acc:MGI:1206586]	69	88	61	18	28	29	152	51	60.8038	-0.0518487	0.75079	-0.0690588	0.944943	0.984437	Down	NO
ENSMUSG00000026196	Bard1	BRCA1 associated RING domain 1 [Source:MGI Symbol;Acc:MGI:1328361]	123	408	171	255	149	133	133	177	186.632	0.741212	0.421294	1.75937	0.0785151	0.269246	Up	NO
ENSMUSG00000021381	Barx1	BarH-like homeobox 1 [Source:MGI Symbol;Acc:MGI:103124]	34	5	0	0	0	0	6	0	6.00081	2.867	2.7084	1.05856	0.2898	0.58291	Up	NO
ENSMUSG00000032033	Barx2	BarH-like homeobox 2 [Source:MGI Symbol;Acc:MGI:109617]	28	3	14	37	14	10	7	4	14.1678	1.26271	1.02435	1.2327	0.217688	0.498193	Up	NO
ENSMUSG00000026630	Batf3	basic leucine zipper transcription factor, ATF-like 3 [Source:MGI Symbol;Acc:MGI:1925491]	4	45	4	15	32	6	21	17	17.212	-0.100666	1.05122	-0.0957612	0.92371	0.977461	Down	NO
ENSMUSG00000003873	Bax	BCL2-associated X protein [Source:MGI Symbol;Acc:MGI:99702]	64	20	36	24	48	25	28	39	34.7585	0.149473	0.670024	0.223085	0.823469	0.937779	Up	NO
ENSMUSG00000035021	Baz1a	bromodomain adjacent to zinc finger domain 1A [Source:MGI Symbol;Acc:MGI:1309478]	792	1505	1038	929	838	959	956	699	936.662	0.354234	0.293862	1.20544	0.228032	0.511022	Up	NO
ENSMUSG00000002748	Baz1b	bromodomain adjacent to zinc finger domain, 1B [Source:MGI Symbol;Acc:MGI:1353499]	268	490	333	669	383	214	651	527	421.221	0.0233817	0.402203	0.0581342	0.953642	0.987037	Up	NO
ENSMUSG00000040054	Baz2a	bromodomain adjacent to zinc finger domain, 2A [Source:MGI Symbol;Acc:MGI:2151152]	175	220	196	392	167	47	419	269	224.581	0.162122	0.55965	0.289684	0.772058	0.91564	Up	NO
ENSMUSG00000026987	Baz2b	bromodomain adjacent to zinc finger domain, 2B [Source:MGI Symbol;Acc:MGI:2442782]	507	685	668	715	705	802	1033	1212	758.287	-0.489992	0.257903	-1.89991	0.0574453	0.220609	Down	NO
ENSMUSG00000085041	BB031773	expressed sequence BB031773 [Source:MGI Symbol;Acc:MGI:2140631]	16	15	0	16	17	9	0	0	8.92592	0.910283	1.85306	0.491234	0.623261	0.835307	Up	NO
ENSMUSG00000084938	BB557941	expressed sequence BB557941 [Source:MGI Symbol;Acc:MGI:3034820]	147	384	238	441	390	880	353	534	403.775	-0.823185	0.427811	-1.92418	0.0543322	0.213344	Down	NO
ENSMUSG00000084957	Bbip1	BBSome interacting protein 1 [Source:MGI Symbol;Acc:MGI:1913610]	1536	1577	1594	1167	2403	2563	960	1852	1654.15	-0.338397	0.345145	-0.980451	0.326864	0.619136	Down	NO
ENSMUSG00000057265	Bbof1	basal body orientation factor 1 [Source:MGI Symbol;Acc:MGI:1920123]	19	3	16	39	91	137	66	65	52.2088	-2.21544	0.716437	-3.09231	0.00198606	0.0240404		YES
ENSMUSG00000041660	Bbox1	butyrobetaine (gamma), 2-oxoglutarate dioxygenase 1 (gamma-butyrobetaine hydroxylase) [Source:MGI Symbol;Acc:MGI:1891372]	0	0	7	0	0	25	0	12	5.33482	-2.38654	2.74744	-0.868642	0.385043	0.672138	Down	NO
ENSMUSG00000035759	Bbs10	Bardet-Biedl syndrome 10 (human) [Source:MGI Symbol;Acc:MGI:1919019]	60	0	1	3	32	38	45	1	22.6766	-0.696653	1.50959	-0.461485	0.644451	0.846467	Down	NO
ENSMUSG00000051444	Bbs12	Bardet-Biedl syndrome 12 (human) [Source:MGI Symbol;Acc:MGI:2686651]	0	17	0	0	11	9	17	51	12.3019	-2.26433	1.71824	-1.31782	0.187563	0.45837	Down	NO
ENSMUSG00000031755	Bbs2	Bardet-Biedl syndrome 2 (human) [Source:MGI Symbol;Acc:MGI:2135267]	68	131	97	77	123	7	88	9	72.7726	0.780787	0.833183	0.937113	0.3487	0.640577	Up	NO
ENSMUSG00000025235	Bbs4	Bardet-Biedl syndrome 4 (human) [Source:MGI Symbol;Acc:MGI:2143311]	272	642	748	1099	1640	2790	3917	3029	1682.19	-2.0346	0.392954	-5.17771	2.25e-07	3.5e-05		YES
ENSMUSG00000063145	Bbs5	Bardet-Biedl syndrome 5 (human) [Source:MGI Symbol;Acc:MGI:1919819]	961	1088	1806	1184	2267	2962	1813	1884	1682.87	-0.782692	0.300355	-2.60589	0.00916371	0.0687448	Down	NO
ENSMUSG00000037325	Bbs7	Bardet-Biedl syndrome 7 (human) [Source:MGI Symbol;Acc:MGI:1918742]	749	594	538	633	771	1241	668	912	740.072	-0.454915	0.306811	-1.48272	0.138149	0.383316	Down	NO
ENSMUSG00000035919	Bbs9	Bardet-Biedl syndrome 9 (human) [Source:MGI Symbol;Acc:MGI:2442833]	747	618	778	1162	1025	1523	973	1116	954.94	-0.456056	0.284507	-1.60297	0.108941	0.333241	Down	NO
ENSMUSG00000022641	Bbx	bobby sox HMG box containing [Source:MGI Symbol;Acc:MGI:1917758]	6	139	104	141	34	154	160	81	98.0526	-0.151865	0.778269	-0.195132	0.84529	0.946736	Down	NO
ENSMUSG00000060149	BC002059	cDNA sequence BC002059 [Source:MGI Symbol;Acc:MGI:2384864]	761	1307	745	687	1406	1435	610	908	952.492	-0.25622	0.371714	-0.689293	0.490639	0.752874	Down	NO
ENSMUSG00000052712	BC004004	cDNA sequence BC004004 [Source:MGI Symbol;Acc:MGI:2136782]	10	4	56	26	65	14	36	47	30.4938	-0.707006	0.88878	-0.795479	0.426335	0.703592	Down	NO
ENSMUSG00000019132	BC005537	cDNA sequence BC005537 [Source:MGI Symbol;Acc:MGI:2441726]	346	109	268	101	94	114	76	52	145.043	1.38318	0.548874	2.52003	0.0117344	0.0802976	Up	NO
ENSMUSG00000026851	BC005624	cDNA sequence BC005624 [Source:MGI Symbol;Acc:MGI:2385132]	35	89	17	101	96	127	92	103	78.8192	-0.770204	0.589857	-1.30575	0.191638	0.463295	Down	NO
ENSMUSG00000092365	BC023719	cDNA sequence BC023719 [Source:MGI Symbol;Acc:MGI:3574836]	342	336	248	439	412	206	386	346	326.464	0.0744991	0.32532	0.229003	0.818867	0.935661	Up	NO
ENSMUSG00000112160	BC024063	cDNA sequence BC024063 [Source:MGI Symbol;Acc:MGI:2670978]	16	17	238	245	1515	827	652	554	480.63	-2.79697	0.720891	-3.87988	0.000104509	0.00299552		YES
ENSMUSG00000078786	BC024978	cDNA sequence BC024978 [Source:MGI Symbol;Acc:MGI:3041247]	2	12	6	8	9	0	8	19	7.52918	-0.291199	1.39029	-0.209452	0.834096	0.942361	Down	NO
ENSMUSG00000074649	BC029722	cDNA sequence BC029722 [Source:MGI Symbol;Acc:MGI:3584273]	0	0	25	12	0	0	2	3	4.95693	2.9179	2.41086	1.21031	0.226159	0.508545	Up	NO
ENSMUSG00000036299	BC031181	cDNA sequence BC031181 [Source:MGI Symbol;Acc:MGI:3039614]	228	166	187	211	241	309	208	230	215.623	-0.262429	0.320074	-0.819901	0.412273	0.69309	Down	NO
ENSMUSG00000115453	BC048602	cDNA sequence BC048602 [Source:MGI Symbol;Acc:MGI:3758910]	0	10	0	16	16	29	22	25	13.9615	-1.85405	1.34232	-1.38123	0.16721	0.429812	Down	NO
ENSMUSG00000091996	BC049352	cDNA sequence BC049352 [Source:MGI Symbol;Acc:MGI:3040681]	0	0	8	0	0	0	23	34	7.56901	-2.75209	2.54868	-1.07981	0.280227	0.571888	Down	NO
ENSMUSG00000031022	BC051019	cDNA sequence BC051019 [Source:MGI Symbol;Acc:MGI:1928824]	147	211	558	211	237	77	337	155	233.108	0.53505	0.542535	0.986204	0.324033	0.617859	Up	NO
ENSMUSG00000092564	BC051226	cDNA sequence BC051226 [Source:MGI Symbol;Acc:MGI:3039585]	58	56	35	72	0	16	10	19	32.4872	2.34532	0.900567	2.60427	0.00920706	0.0689423		YES
ENSMUSG00000098197	BC051537	cDNA sequence BC051537 [Source:MGI Symbol;Acc:MGI:3041255]	202	255	233	449	57	127	289	197	216.949	0.790549	0.49548	1.59552	0.110596	0.336944	Up	NO
ENSMUSG00000041406	BC055324	cDNA sequence BC055324 [Source:MGI Symbol;Acc:MGI:3590554]	24	35	80	49	124	5	48	28	46.7803	-0.0686437	0.846549	-0.0810865	0.935373	0.981318	Down	NO
ENSMUSG00000094796	BC147527	cDNA sequence BC147527 [Source:MGI Symbol;Acc:MGI:4840510]	77	186	179	175	75	396	107	134	161.185	-0.202234	0.575575	-0.35136	0.725318	0.891824	Down	NO
ENSMUSG00000020650	Bcap29	B cell receptor associated protein 29 [Source:MGI Symbol;Acc:MGI:101917]	58	0	39	74	107	199	159	372	119.152	-2.23588	0.852257	-2.62348	0.00870373	0.0661145	Down	NO
ENSMUSG00000002015	Bcap31	B cell receptor associated protein 31 [Source:MGI Symbol;Acc:MGI:1350933]	2076	2077	2265	2291	1972	2881	2005	2623	2198.81	-0.0698493	0.231517	-0.301702	0.762879	0.91175	Down	NO
ENSMUSG00000031955	Bcar1	breast cancer anti-estrogen resistance 1 [Source:MGI Symbol;Acc:MGI:108091]	34	26	21	48	35	25	50	127	43.2398	-0.803235	0.677036	-1.1864	0.235465	0.519667	Down	NO
ENSMUSG00000028121	Bcar3	breast cancer anti-estrogen resistance 3 [Source:MGI Symbol;Acc:MGI:1352501]	99	408	183	478	330	277	332	502	308.932	-0.279111	0.459557	-0.607348	0.54362	0.787556	Down	NO
ENSMUSG00000013523	Bcas1	breast carcinoma amplified sequence 1 [Source:MGI Symbol;Acc:MGI:1924210]	54	8	87	77	72	33	186	206	85.5609	-1.07704	0.747422	-1.44101	0.149583	0.40198	Down	NO
ENSMUSG00000005687	Bcas2	breast carcinoma amplified sequence 2 [Source:MGI Symbol;Acc:MGI:1915433]	757	661	1104	948	2289	2381	1485	1866	1378.03	-1.1622	0.273507	-4.24925	2.14e-05	0.00100256		YES
ENSMUSG00000059439	Bcas3	breast carcinoma amplified sequence 3 [Source:MGI Symbol;Acc:MGI:2385848]	34	88	93	133	84	129	149	76	94.0752	-0.328483	0.507726	-0.646968	0.517652	0.769451	Down	NO
ENSMUSG00000030268	Bcat1	branched chain aminotransferase 1, cytosolic [Source:MGI Symbol;Acc:MGI:104861]	141	56	74	94	55	31	185	115	91.1821	0.00559222	0.624665	0.00895236	0.992857	0.997819	Up	NO
ENSMUSG00000030826	Bcat2	branched chain aminotransferase 2, mitochondrial [Source:MGI Symbol;Acc:MGI:1276534]	124	124	85	62	148	73	34	72	88.1737	0.366089	0.559975	0.65376	0.513267	0.767128	Up	NO
ENSMUSG00000030983	Bccip	BRCA2 and CDKN1A interacting protein [Source:MGI Symbol;Acc:MGI:1913415]	544	459	733	844	1540	1744	1509	1238	1032.52	-1.19136	0.269061	-4.42786	9.52e-06	0.000529867		YES
ENSMUSG00000027792	Bche	butyrylcholinesterase [Source:MGI Symbol;Acc:MGI:894278]	0	27	3	0	7	0	0	0	4.5485	2.19929	2.89424	0.759885	0.447323	0.72208	Up	NO
ENSMUSG00000032263	Bckdhb	branched chain ketoacid dehydrogenase E1, beta polypeptide [Source:MGI Symbol;Acc:MGI:88137]	164	182	118	244	291	87	271	209	187.296	-0.221183	0.438665	-0.504219	0.614108	0.829895	Down	NO
ENSMUSG00000030802	Bckdk	branched chain ketoacid dehydrogenase kinase [Source:MGI Symbol;Acc:MGI:1276121]	125	91	68	65	0	0	11	51	50.9961	2.63623	1.18467	2.22529	0.0260615	0.133865	Up	NO
ENSMUSG00000028191	Bcl10	B cell leukemia/lymphoma 10 [Source:MGI Symbol;Acc:MGI:1337994]	114	107	109	90	40	80	144	22	86.6999	0.59819	0.615357	0.972103	0.330999	0.623143	Up	NO
ENSMUSG00000007659	Bcl2l1	BCL2-like 1 [Source:MGI Symbol;Acc:MGI:88139]	54	193	62	207	36	84	50	195	104.504	0.53794	0.651154	0.826133	0.408729	0.691117	Up	NO
ENSMUSG00000032191	Bcl2l10	Bcl2-like 10 [Source:MGI Symbol;Acc:MGI:1330841]	34912	39581	69087	57777	134912	127751	155895	157765	92703.7	-1.47443	0.250814	-5.87858	4.14e-09	1.48e-06		YES
ENSMUSG00000027381	Bcl2l11	BCL2-like 11 (apoptosis facilitator) [Source:MGI Symbol;Acc:MGI:1197519]	254	310	320	336	136	109	154	126	211.765	1.26748	0.282414	4.48801	7.19e-06	0.000423673		YES
ENSMUSG00000003190	Bcl2l12	BCL2-like 12 (proline rich) [Source:MGI Symbol;Acc:MGI:1922986]	68	11	13	38	32	14	8	42	27.6058	0.558651	0.887971	0.629132	0.529263	0.77786	Up	NO
ENSMUSG00000009112	Bcl2l13	BCL2-like 13 (apoptosis facilitator) [Source:MGI Symbol;Acc:MGI:2136959]	402	548	339	608	236	215	268	175	338.167	1.12594	0.309584	3.63693	0.000275911	0.00602001		YES
ENSMUSG00000044165	Bcl2l15	BCLl2-like 15 [Source:MGI Symbol;Acc:MGI:2685412]	82	0	57	14	82	117	12	8	46.2501	-0.427102	1.20177	-0.355394	0.722295	0.890711	Down	NO
ENSMUSG00000089682	Bcl2l2	BCL2-like 2 [Source:MGI Symbol;Acc:MGI:108052]	182	305	51	519	40	103	228	136	186.74	1.06841	0.655142	1.6308	0.102933	0.321083	Up	NO
ENSMUSG00000022508	Bcl6	B cell leukemia/lymphoma 6 [Source:MGI Symbol;Acc:MGI:107187]	0	0	21	0	10	0	10	14	6.50502	-0.617715	2.31564	-0.266758	0.789656	0.923225	Down	NO
ENSMUSG00000029438	Bcl7a	B cell CLL/lymphoma 7A [Source:MGI Symbol;Acc:MGI:1924295]	2	0	6	6	1	20	0	1	4.40241	-0.705957	2.04123	-0.345849	0.729456	0.894075	Down	NO
ENSMUSG00000029681	Bcl7b	B cell CLL/lymphoma 7B [Source:MGI Symbol;Acc:MGI:1332238]	112	32	69	156	127	123	148	221	117.763	-0.695406	0.51761	-1.3435	0.179112	0.447233	Down	NO
ENSMUSG00000030814	Bcl7c	B cell CLL/lymphoma 7C [Source:MGI Symbol;Acc:MGI:1332237]	1584	913	584	1975	538	292	575	830	881.416	1.24479	0.420473	2.96045	0.00307187	0.0324066		YES
ENSMUSG00000038256	Bcl9	B cell CLL/lymphoma 9 [Source:MGI Symbol;Acc:MGI:1924828]	59	99	85	155	58	25	76	116	79.9612	0.579849	0.549409	1.05541	0.29124	0.584747	Up	NO
ENSMUSG00000037608	Bclaf1	BCL2-associated transcription factor 1 [Source:MGI Symbol;Acc:MGI:1917580]	150	276	82	426	327	326	607	348	303.019	-0.770152	0.480439	-1.60302	0.108931	0.333241	Down	NO
ENSMUSG00000044150	Bclaf3	Bclaf1 and Thrap3 family member 3 [Source:MGI Symbol;Acc:MGI:2685992]	29	0	0	5	11	0	2	22	8.50809	0.17578	2.00578	0.0876367	0.930165	0.979491	Up	NO
ENSMUSG00000031845	Bco1	beta-carotene oxygenase 1 [Source:MGI Symbol;Acc:MGI:1926923]	5	83	17	38	21	5	77	0	29.6586	0.488226	1.26985	0.384476	0.700626	0.877624	Up	NO
ENSMUSG00000032066	Bco2	beta-carotene oxygenase 2 [Source:MGI Symbol;Acc:MGI:2177469]	16	0	2	31	5	0	7	0	7.27658	2.03978	1.96622	1.03742	0.299542	0.592633	Up	NO
ENSMUSG00000040363	Bcor	BCL6 interacting corepressor [Source:MGI Symbol;Acc:MGI:1918708]	74	78	91	209	115	39	82	38	86.4136	0.739492	0.559135	1.32256	0.18598	0.457072	Up	NO
ENSMUSG00000036959	Bcorl1	BCL6 co-repressor-like 1 [Source:MGI Symbol;Acc:MGI:2443910]	3	4	10	8	9	17	11	25	10.3216	-1.27345	0.993738	-1.28148	0.200027	0.475091	Down	NO
ENSMUSG00000009681	Bcr	BCR activator of RhoGEF and GTPase [Source:MGI Symbol;Acc:MGI:88141]	21	0	2	59	0	13	38	9	16.8452	0.416252	1.58532	0.262566	0.792885	0.924387	Up	NO
ENSMUSG00000046598	Bdh1	3-hydroxybutyrate dehydrogenase, type 1 [Source:MGI Symbol;Acc:MGI:1919161]	122	113	72	230	112	120	82	97	113.768	0.413485	0.445358	0.928434	0.353183	0.644285	Up	NO
ENSMUSG00000041347	Bdkrb1	bradykinin receptor, beta 1 [Source:MGI Symbol;Acc:MGI:88144]	75	113	81	254	81	62	81	210	112.787	0.302396	0.548622	0.551192	0.581502	0.80862	Up	NO
ENSMUSG00000049658	Bdp1	B double prime 1, subunit of RNA polymerase III transcription initiation factor IIIB [Source:MGI Symbol;Acc:MGI:1347077]	53	111	70	91	103	79	84	98	82.6771	-0.114242	0.413575	-0.27623	0.782372	0.920565	Down	NO
ENSMUSG00000035086	Becn1	beclin 1, autophagy related [Source:MGI Symbol;Acc:MGI:1891828]	1107	1165	856	1357	762	725	1355	905	995.399	0.311094	0.293937	1.05837	0.289888	0.582989	Up	NO
ENSMUSG00000038214	Bend3	BEN domain containing 3 [Source:MGI Symbol;Acc:MGI:2677212]	0	18	0	64	35	5	12	16	17.2341	0.232349	1.51301	0.153568	0.877951	0.958758	Up	NO
ENSMUSG00000028545	Bend5	BEN domain containing 5 [Source:MGI Symbol;Acc:MGI:1914871]	57	35	50	77	71	10	69	61	51.4314	0.117808	0.664195	0.177369	0.859218	0.952571	Up	NO
ENSMUSG00000042182	Bend6	BEN domain containing 6 [Source:MGI Symbol;Acc:MGI:2444572]	17	17	35	24	48	230	90	6	57.2808	-2.01202	0.87563	-2.2978	0.021573	0.119552	Down	NO
ENSMUSG00000032757	Bet1	Bet1 golgi vesicular membrane trafficking protein [Source:MGI Symbol;Acc:MGI:1343104]	3704	2348	3594	3129	5170	6880	3299	4156	3910.48	-0.55419	0.313668	-1.7668	0.0772616	0.266369	Down	NO
ENSMUSG00000025484	Bet1l	Bet1 golgi vesicular membrane trafficking protein like [Source:MGI Symbol;Acc:MGI:1913128]	80	43	19	55	34	56	53	73	50.2501	-0.0503764	0.618594	-0.081437	0.935094	0.98127	Down	NO
ENSMUSG00000050071	Bex1	brain expressed X-linked 1 [Source:MGI Symbol;Acc:MGI:1328321]	30	0	3	0	0	0	0	0	4.47255	5.67966	3.17815	1.7871	0.0739214	0.258923	Up	NO
ENSMUSG00000046432	Bex3	brain expressed X-linked 3 [Source:MGI Symbol;Acc:MGI:1338016]	59	0	76	0	0	13	0	8	19.8912	2.7815	1.95839	1.4203	0.155521	0.411238	Up	NO
ENSMUSG00000047844	Bex4	brain expressed X-linked 4 [Source:MGI Symbol;Acc:MGI:3606746]	657	0	202	0	29	0	5	23	121.159	4.12836	2.59001	1.59396	0.110946	0.337757	Up	NO
ENSMUSG00000022684	Bfar	bifunctional apoptosis regulator [Source:MGI Symbol;Acc:MGI:1914368]	1768	1388	3784	2052	8089	8290	8125	7890	4946.73	-1.79943	0.319611	-5.63006	1.8e-08	4.17e-06	Down	NO
ENSMUSG00000074489	Bglap3	bone gamma-carboxyglutamate protein 3 [Source:MGI Symbol;Acc:MGI:88155]	18	0	5	0	0	63	11	3	12.63	-1.64046	1.89808	-0.864272	0.387439	0.674482	Down	NO
ENSMUSG00000030103	Bhlhe40	basic helix-loop-helix family, member e40 [Source:MGI Symbol;Acc:MGI:1097714]	19	5	36	49	5	1	33	18	19.7333	0.958748	1.10001	0.871582	0.383436	0.671022	Up	NO
ENSMUSG00000030256	Bhlhe41	basic helix-loop-helix family, member e41 [Source:MGI Symbol;Acc:MGI:1930704]	199	348	121	131	38	137	49	85	136.924	1.43239	0.563546	2.54174	0.0110303	0.0769966	Up	NO
ENSMUSG00000014329	Bicc1	BicC family RNA binding protein 1 [Source:MGI Symbol;Acc:MGI:1933388]	11	89	126	99	53	29	103	7	61.9183	0.761123	0.848061	0.897486	0.36946	0.658399	Up	NO
ENSMUSG00000003452	Bicd1	BICD cargo adaptor 1 [Source:MGI Symbol;Acc:MGI:1101760]	27	1	3	1	1	1	9	1	5.73588	1.5748	1.68899	0.932395	0.351132	0.64257	Up	NO
ENSMUSG00000037933	Bicd2	BICD cargo adaptor 2 [Source:MGI Symbol;Acc:MGI:1924145]	335	228	311	209	248	122	153	159	215.723	0.751266	0.375019	2.00327	0.0451481	0.189725	Up	NO
ENSMUSG00000041609	Bicdl1	BICD family like cargo adaptor 1 [Source:MGI Symbol;Acc:MGI:1922915]	1	35	22	24	84	30	16	8	26.1726	-0.729219	1.03574	-0.704056	0.481398	0.746055	Down	NO
ENSMUSG00000070808	Bicra	BRD4 interacting chromatin remodeling complex associated protein [Source:MGI Symbol;Acc:MGI:2154263]	7	32	20	43	0	7	15	10	15.946	1.67458	1.12546	1.48791	0.136775	0.380721	Up	NO
ENSMUSG00000036568	Bicral	BRD4 interacting chromatin remodeling complex associated protein like [Source:MGI Symbol;Acc:MGI:2673855]	24	12	30	14	45	10	17	33	22.2224	-0.294792	0.80007	-0.368458	0.712532	0.885419	Down	NO
ENSMUSG00000004446	Bid	BH3 interacting domain death agonist [Source:MGI Symbol;Acc:MGI:108093]	13	0	15	39	16	0	21	3	12.6385	0.744956	1.54329	0.482707	0.629304	0.837407	Up	NO
ENSMUSG00000016758	Bik	BCL2-interacting killer [Source:MGI Symbol;Acc:MGI:1206591]	108	83	112	74	114	25	80	99	84.111	0.338299	0.537716	0.62914	0.529257	0.77786	Up	NO
ENSMUSG00000024381	Bin1	bridging integrator 1 [Source:MGI Symbol;Acc:MGI:108092]	52	0	25	0	0	0	0	7	10.9586	3.68493	2.36817	1.55603	0.119701	0.35232	Up	NO
ENSMUSG00000098112	Bin2	bridging integrator 2 [Source:MGI Symbol;Acc:MGI:3611448]	723	622	632	831	653	348	1274	858	714.782	-0.0965092	0.377453	-0.255685	0.798194	0.926779	Down	NO
ENSMUSG00000022089	Bin3	bridging integrator 3 [Source:MGI Symbol;Acc:MGI:1929883]	1261	1249	1808	2267	1556	1882	2979	2503	1855.99	-0.40226	0.293803	-1.36915	0.170953	0.435828	Down	NO
ENSMUSG00000057367	Birc2	baculoviral IAP repeat-containing 2 [Source:MGI Symbol;Acc:MGI:1197009]	188	52	131	100	35	0	103	125	89.775	0.956542	0.960091	0.996303	0.319103	0.612841	Up	NO
ENSMUSG00000032000	Birc3	baculoviral IAP repeat-containing 3 [Source:MGI Symbol;Acc:MGI:1197007]	9500	15859	15952	11638	9366	9636	14218	5671	11157.5	0.487495	0.330017	1.47718	0.139627	0.385692	Up	NO
ENSMUSG00000017716	Birc5	baculoviral IAP repeat-containing 5 [Source:MGI Symbol;Acc:MGI:1203517]	2900	2430	2268	2474	3032	3831	1706	3757	2709.46	-0.223216	0.306066	-0.729306	0.465814	0.734508	Down	NO
ENSMUSG00000024073	Birc6	baculoviral IAP repeat-containing 6 [Source:MGI Symbol;Acc:MGI:1276108]	147	394	385	238	428	325	267	294	298.173	-0.125629	0.383878	-0.327262	0.74347	0.90202	Down	NO
ENSMUSG00000041684	Bivm	basic, immunoglobulin-like variable motif containing [Source:MGI Symbol;Acc:MGI:2179809]	642	703	492	675	113	274	330	156	414.908	1.56663	0.399154	3.92488	8.68e-05	0.00259102		YES
ENSMUSG00000067787	Blcap	bladder cancer associated protein [Source:MGI Symbol;Acc:MGI:1858907]	1708	2532	1521	2659	1131	422	1223	987	1471.25	1.21755	0.349667	3.48204	0.000497607	0.00916813		YES
ENSMUSG00000030528	Blm	Bloom syndrome, RecQ like helicase [Source:MGI Symbol;Acc:MGI:1328362]	867	1557	1263	1174	1218	652	1039	817	1036.82	0.439616	0.291253	1.50939	0.131198	0.371407	Up	NO
ENSMUSG00000020840	Blmh	bleomycin hydrolase [Source:MGI Symbol;Acc:MGI:1345186]	139	107	250	217	182	55	306	281	183.32	-0.151244	0.524167	-0.288542	0.772932	0.915719	Down	NO
ENSMUSG00000090247	Bloc1s1	biogenesis of lysosomal organelles complex-1, subunit 1 [Source:MGI Symbol;Acc:MGI:1195276]	44	5	18	12	16	13	0	25	16.4614	0.689002	1.21196	0.568502	0.569694	0.803027	Up	NO
ENSMUSG00000057506	Bloc1s2	biogenesis of lysosomal organelles complex-1, subunit 2 [Source:MGI Symbol;Acc:MGI:1920939]	31	0	0	0	13	0	31	12	10.8367	-0.640305	2.16677	-0.295511	0.767604	0.914039	Down	NO
ENSMUSG00000057667	Bloc1s3	biogenesis of lysosomal organelles complex-1, subunit 3 [Source:MGI Symbol;Acc:MGI:2678952]	37	0	6	11	4	0	0	2	7.69884	3.33739	1.89681	1.75947	0.0784973	0.269246	Up	NO
ENSMUSG00000060708	Bloc1s4	biogenesis of lysosomal organelles complex-1, subunit 4, cappuccino [Source:MGI Symbol;Acc:MGI:1929230]	73	23	44	145	22	29	31	41	48.7546	1.23716	0.659401	1.8762	0.0606283	0.229034	Up	NO
ENSMUSG00000038982	Bloc1s5	biogenesis of lysosomal organelles complex-1, subunit 5, muted [Source:MGI Symbol;Acc:MGI:2178598]	0	0	0	0	0	16	26	0	5.13954	-5.82492	2.99946	-1.94199	0.0521386	0.208092	Down	NO
ENSMUSG00000005804	Bloc1s6	biogenesis of lysosomal organelles complex-1, subunit 6, pallidin [Source:MGI Symbol;Acc:MGI:1927580]	18	12	0	0	2	0	4	0	4.67551	2.46953	2.45604	1.0055	0.314658	0.608053	Up	NO
ENSMUSG00000001999	Blvra	biliverdin reductase A [Source:MGI Symbol;Acc:MGI:88170]	903	482	800	785	2102	1542	1142	1706	1134.41	-1.05819	0.305336	-3.46566	0.000528936	0.00955151		YES
ENSMUSG00000026577	Blzf1	basic leucine zipper nuclear factor 1 [Source:MGI Symbol;Acc:MGI:1201607]	487	500	363	596	574	645	949	844	595.742	-0.576531	0.285493	-2.01942	0.0434433	0.184484	Down	NO
ENSMUSG00000044117	Bmerb1	bMERB domain containing 1 [Source:MGI Symbol;Acc:MGI:1914504]	31	0	9	12	0	14	26	0	11.5549	0.447103	1.83811	0.243241	0.807819	0.931798	Up	NO
ENSMUSG00000026739	Bmi1	Bmi1 polycomb ring finger oncogene [Source:MGI Symbol;Acc:MGI:88174]	18112	26895	18391	17277	11435	13418	9625	7290	14975.1	1.0021	0.294059	3.40781	0.000654866	0.011069		YES
ENSMUSG00000023279	Bmp15	bone morphogenetic protein 15 [Source:MGI Symbol;Acc:MGI:1316745]	12482	16750	17881	15238	14491	11718	14551	13875	14126.4	0.246218	0.199777	1.23247	0.217774	0.498193	Up	NO
ENSMUSG00000034663	Bmp2k	BMP2 inducible kinase [Source:MGI Symbol;Acc:MGI:2155456]	468	1506	770	893	629	675	628	623	747.803	0.552203	0.35029	1.57642	0.11493	0.345045	Up	NO
ENSMUSG00000032179	Bmp5	bone morphogenetic protein 5 [Source:MGI Symbol;Acc:MGI:88181]	3126	2755	4808	4706	4617	4311	5158	3021	3915.18	-0.116982	0.28141	-0.415699	0.67763	0.865228	Down	NO
ENSMUSG00000039004	Bmp6	bone morphogenetic protein 6 [Source:MGI Symbol;Acc:MGI:88182]	299	662	293	566	145	176	319	298	332.56	1.00114	0.404475	2.47516	0.0133176	0.0870157	Up	NO
ENSMUSG00000031963	Bmper	BMP-binding endothelial regulator [Source:MGI Symbol;Acc:MGI:1920480]	98	0	70	0	1	25	0	17	27.1253	2.09088	1.7768	1.17676	0.23929	0.524268	Up	NO
ENSMUSG00000021796	Bmpr1a	bone morphogenetic protein receptor, type 1A [Source:MGI Symbol;Acc:MGI:1338938]	1089	1332	938	743	483	351	219	224	663.425	1.75565	0.366819	4.78614	1.7e-06	0.000144493		YES
ENSMUSG00000052430	Bmpr1b	bone morphogenetic protein receptor, type 1B [Source:MGI Symbol;Acc:MGI:107191]	3400	6214	4350	3918	2876	3783	3483	2319	3692.54	0.567149	0.294191	1.92782	0.053877	0.212036	Up	NO
ENSMUSG00000067336	Bmpr2	bone morphogenetic protein receptor, type II (serine/threonine kinase) [Source:MGI Symbol;Acc:MGI:1095407]	2766	4946	3002	2791	1914	2622	2374	1719	2700.33	0.697899	0.303163	2.30206	0.0213318	0.118797	Up	NO
ENSMUSG00000030138	Bms1	BMS1, ribosome biogenesis factor [Source:MGI Symbol;Acc:MGI:2446132]	161	289	175	440	826	286	1155	795	488.219	-1.49208	0.445403	-3.34995	0.000808263	0.0127901		YES
ENSMUSG00000042742	Bmt2	base methyltransferase of 25S rRNA 2 [Source:MGI Symbol;Acc:MGI:2141466]	871	1127	723	974	552	673	254	165	653.135	1.20614	0.445244	2.70893	0.00675006	0.0552042		YES
ENSMUSG00000031377	Bmx	BMX non-receptor tyrosine kinase [Source:MGI Symbol;Acc:MGI:1101778]	0	40	0	22	27	61	123	97	43.9157	-2.29687	1.21082	-1.89695	0.0578342	0.221524	Down	NO
ENSMUSG00000049086	Bmyc	brain expressed myelocytomatosis oncogene [Source:MGI Symbol;Acc:MGI:88184]	29	0	7	10	0	0	0	13	7.38693	2.01531	2.23008	0.903695	0.366157	0.655918	Up	NO
ENSMUSG00000025105	Bnc1	basonuclin 1 [Source:MGI Symbol;Acc:MGI:1097164]	682	1069	702	949	658	549	555	370	670.787	0.7184	0.294108	2.44264	0.0145804	0.0919063	Up	NO
ENSMUSG00000028487	Bnc2	basonuclin 2 [Source:MGI Symbol;Acc:MGI:2443805]	346	416	362	436	236	168	338	197	302.899	0.783579	0.317503	2.46794	0.0135892	0.0880329	Up	NO
ENSMUSG00000024191	Bnip1	BCL2/adenovirus E1B interacting protein 1 [Source:MGI Symbol;Acc:MGI:109328]	0	0	46	50	18	126	38	44	38.5312	-1.29617	1.31896	-0.982717	0.325747	0.61808	Down	NO
ENSMUSG00000011958	Bnip2	BCL2/adenovirus E1B interacting protein 2 [Source:MGI Symbol;Acc:MGI:109327]	143	118	58	101	43	102	124	202	107.925	-0.0780787	0.551148	-0.141666	0.887344	0.962086	Down	NO
ENSMUSG00000078566	Bnip3	BCL2/adenovirus E1B interacting protein 3 [Source:MGI Symbol;Acc:MGI:109326]	2236	1526	2854	1903	3174	2943	2044	2289	2295.59	-0.233479	0.29329	-0.796067	0.425993	0.703291	Down	NO
ENSMUSG00000022051	Bnip3l	BCL2/adenovirus E1B interacting protein 3-like [Source:MGI Symbol;Acc:MGI:1332659]	746	309	801	994	820	971	821	1132	791.059	-0.347103	0.352433	-0.984876	0.324685	0.617975	Down	NO
ENSMUSG00000073198	Bnip3l-ps	BCL2/adenovirus E1B interacting protein 3-like, pseudogene [Source:MGI Symbol;Acc:MGI:3642435]	445	437	631	686	624	675	792	867	618.024	-0.382975	0.25215	-1.51884	0.128803	0.367798	Down	NO
ENSMUSG00000048905	Bnip5	BCL2 interacting protein 5 [Source:MGI Symbol;Acc:MGI:1925441]	23	298	109	105	25	16	63	32	81.3338	2.01929	0.735556	2.74526	0.00604634	0.0511707		YES
ENSMUSG00000022687	Boc	biregional cell adhesion molecule-related/down-regulated by oncogenes (Cdon) binding protein [Source:MGI Symbol;Acc:MGI:2151153]	44	0	0	0	35	35	0	0	14.4675	-0.489957	2.42796	-0.201798	0.840075	0.945425	Down	NO
ENSMUSG00000044502	Bod1	biorientation of chromosomes in cell division 1 [Source:MGI Symbol;Acc:MGI:1916806]	3536	7194	4839	5178	2305	1417	2212	1285	3400.14	1.57156	0.308338	5.09686	3.45e-07	4.94e-05		YES
ENSMUSG00000061755	Bod1l	biorientation of chromosomes in cell division 1-like [Source:MGI Symbol;Acc:MGI:2444804]	1155	1350	1323	1797	1073	521	1234	873	1123	0.652775	0.299509	2.17948	0.0292961	0.143489	Up	NO
ENSMUSG00000026278	Bok	BCL2-related ovarian killer [Source:MGI Symbol;Acc:MGI:1858494]	64	0	21	0	0	0	0	0	11.326	7.02094	2.52059	2.78544	0.00534549	0.0468714		YES
ENSMUSG00000015943	Bola1	bolA-like 1 (E. coli) [Source:MGI Symbol;Acc:MGI:1916418]	30	20	22	0	7	10	2	9	12.6076	1.48388	1.2825	1.15703	0.247261	0.533078	Up	NO
ENSMUSG00000047721	Bola2	bolA-like 2 (E. coli) [Source:MGI Symbol;Acc:MGI:1913412]	26	7	17	9	9	14	5	4	11.3524	0.961848	1.02199	0.941154	0.346626	0.638851	Up	NO
ENSMUSG00000045160	Bola3	bolA-like 3 (E. coli) [Source:MGI Symbol;Acc:MGI:1925903]	236	268	159	202	231	214	103	260	202.679	0.173594	0.396423	0.437902	0.661458	0.856638	Up	NO
ENSMUSG00000025977	Boll	boule homolog, RNA binding protein [Source:MGI Symbol;Acc:MGI:1922638]	0	0	2	18	58	16	3	0	11.3251	-2.02017	1.90716	-1.05926	0.289483	0.582826	Down	NO
ENSMUSG00000022070	Bora	bora, aurora kinase A activator [Source:MGI Symbol;Acc:MGI:1924994]	410	710	689	591	686	658	1267	1089	731.188	-0.57155	0.316669	-1.80488	0.0710933	0.253551	Down	NO
ENSMUSG00000042992	Borcs5	BLOC-1 related complex subunit 5 [Source:MGI Symbol;Acc:MGI:1915024]	379	273	798	798	798	615	978	1047	676.599	-0.577321	0.372577	-1.54954	0.121253	0.354996	Down	NO
ENSMUSG00000062376	Borcs7	BLOC-1 related complex subunit 7 [Source:MGI Symbol;Acc:MGI:1913689]	163	125	110	163	192	186	80	177	144.426	-0.115873	0.412245	-0.281078	0.77865	0.918683	Down	NO
ENSMUSG00000002345	Borcs8	BLOC-1 related complex subunit 8 [Source:MGI Symbol;Acc:MGI:1919618]	32	0	2	16	12	0	24	7	11.4606	0.330593	1.62831	0.203029	0.839112	0.945197	Up	NO
ENSMUSG00000038871	Bpgm	2,3-bisphosphoglycerate mutase [Source:MGI Symbol;Acc:MGI:1098242]	21997	22789	50298	27578	79923	58678	84354	56145	48143.7	-1.13772	0.31864	-3.57055	0.000356238	0.00714416		YES
ENSMUSG00000038286	Bphl	biphenyl hydrolase-like (serine hydrolase, breast epithelial mucin-associated antigen) [Source:MGI Symbol;Acc:MGI:1915271]	142	105	110	98	115	197	159	92	124.315	-0.250186	0.431509	-0.579794	0.562053	0.799187	Down	NO
ENSMUSG00000078998	Bpifa6	BPI fold containing family A, member 6 [Source:MGI Symbol;Acc:MGI:3647736]	0	0	9	5	0	0	24	0	4.54542	-0.806681	2.92477	-0.27581	0.782694	0.920643	Down	NO
ENSMUSG00000050108	Bpifc	BPI fold containing family C [Source:MGI Symbol;Acc:MGI:3026884]	0	86	145	62	45	63	155	66	74.5074	-0.151409	0.974094	-0.155436	0.876478	0.958188	Down	NO
ENSMUSG00000026617	Bpnt1	bisphosphate 3'-nucleotidase 1 [Source:MGI Symbol;Acc:MGI:1338800]	0	21	0	0	31	36	16	22	15.1272	-2.25555	1.62341	-1.38939	0.164715	0.425912	Down	NO
ENSMUSG00000040481	Bptf	bromodomain PHD finger transcription factor [Source:MGI Symbol;Acc:MGI:2444008]	1005	1676	1177	1579	953	542	2626	1540	1332.73	-0.00729151	0.42889	-0.0170009	0.986436	0.997102	Down	NO
ENSMUSG00000002413	Braf	Braf transforming gene [Source:MGI Symbol;Acc:MGI:88190]	68	118	132	250	32	110	116	142	115.158	0.515351	0.553144	0.931676	0.351504	0.642992	Up	NO
ENSMUSG00000029458	Brap	BRCA1 associated protein [Source:MGI Symbol;Acc:MGI:1919649]	192	333	194	470	142	89	163	265	220.408	0.896031	0.429364	2.08688	0.0368993	0.166891	Up	NO
ENSMUSG00000017146	Brca1	breast cancer 1, early onset [Source:MGI Symbol;Acc:MGI:104537]	493	743	685	809	1152	514	814	971	738.371	-0.282699	0.294294	-0.9606	0.336753	0.628754	Down	NO
ENSMUSG00000041147	Brca2	breast cancer 2, early onset [Source:MGI Symbol;Acc:MGI:109337]	1670	1572	2594	1928	1639	2179	1880	2234	1895.08	0.0208924	0.253027	0.0825698	0.934194	0.98127	Up	NO
ENSMUSG00000031201	Brcc3	BRCA1/BRCA2-containing complex, subunit 3 [Source:MGI Symbol;Acc:MGI:2389572]	137	114	156	173	481	773	344	570	329.25	-1.85951	0.345196	-5.38681	7.17e-08	1.41e-05		YES
ENSMUSG00000022387	Brd1	bromodomain containing 1 [Source:MGI Symbol;Acc:MGI:1924161]	1710	2897	1728	2305	897	740	975	638	1446.93	1.4588	0.278136	5.24492	1.56e-07	2.71e-05		YES
ENSMUSG00000024335	Brd2	bromodomain containing 2 [Source:MGI Symbol;Acc:MGI:99495]	145	205	92	353	94	62	212	123	153.645	0.720195	0.520657	1.38324	0.16659	0.429209	Up	NO
ENSMUSG00000026918	Brd3	bromodomain containing 3 [Source:MGI Symbol;Acc:MGI:1914632]	132	195	155	323	309	166	269	293	218.947	-0.330427	0.366947	-0.900478	0.367866	0.656969	Down	NO
ENSMUSG00000024002	Brd4	bromodomain containing 4 [Source:MGI Symbol;Acc:MGI:1888520]	458	370	346	575	441	214	270	411	371.235	0.453067	0.328009	1.38127	0.167197	0.429812	Up	NO
ENSMUSG00000031660	Brd7	bromodomain containing 7 [Source:MGI Symbol;Acc:MGI:1349766]	1081	2285	1871	1334	1103	1009	1606	1032	1372.82	0.520498	0.316409	1.64502	0.0999665	0.315025	Up	NO
ENSMUSG00000003778	Brd8	bromodomain containing 8 [Source:MGI Symbol;Acc:MGI:1925906]	127	179	223	109	152	74	371	269	180.845	-0.36697	0.517797	-0.708714	0.478502	0.743395	Down	NO
ENSMUSG00000057649	Brd9	bromodomain containing 9 [Source:MGI Symbol;Acc:MGI:2145317]	71	88	128	195	171	203	213	128	143.174	-0.558748	0.416945	-1.3401	0.180213	0.44852	Down	NO
ENSMUSG00000029279	Brdt	bromodomain, testis-specific [Source:MGI Symbol;Acc:MGI:1891374]	13314	12921	13637	15851	12568	16794	15269	19834	14479.7	-0.155793	0.214077	-0.727744	0.46677	0.735072	Down	NO
ENSMUSG00000031487	Brf2	BRF2, RNA polymerase III transcription initiation factor 50kDa subunit [Source:MGI Symbol;Acc:MGI:1913903]	370	470	538	1036	917	871	796	1422	760.452	-0.703292	0.337114	-2.08621	0.0369594	0.167039	Down	NO
ENSMUSG00000047843	Bri3	brain protein I3 [Source:MGI Symbol;Acc:MGI:1933174]	316	466	173	371	155	110	57	231	228.034	1.33913	0.476209	2.81207	0.00492237	0.0440362		YES
ENSMUSG00000037905	Bri3bp	Bri3 binding protein [Source:MGI Symbol;Acc:MGI:1924059]	18	17	25	3	0	18	0	0	10.2265	1.8263	1.82624	1.00003	0.317295	0.611398	Up	NO
ENSMUSG00000035131	Brinp3	bone morphogenetic protein/retinoic acid inducible neural specific 3 [Source:MGI Symbol;Acc:MGI:2443035]	41	56	22	118	56	144	44	12	59.4899	-0.138098	0.788603	-0.175117	0.860988	0.952732	Down	NO
ENSMUSG00000034329	Brip1	BRCA1 interacting protein C-terminal helicase 1 [Source:MGI Symbol;Acc:MGI:2442836]	340	446	747	717	818	1034	2122	1261	894.474	-1.18986	0.3723	-3.19596	0.00139366	0.018551		YES
ENSMUSG00000022247	Brix1	BRX1, biogenesis of ribosomes [Source:MGI Symbol;Acc:MGI:1915082]	23556	16876	20586	16969	25113	31385	16878	21635	21027.4	-0.218988	0.289252	-0.757083	0.449	0.723262	Down	NO
ENSMUSG00000033940	Brk1	BRICK1, SCAR/WAVE actin-nucleating complex subunit [Source:MGI Symbol;Acc:MGI:1915406]	1322	1555	1924	1898	2069	2725	1693	1876	1815.67	-0.281704	0.254323	-1.10766	0.268008	0.558105	Down	NO
ENSMUSG00000080268	Brms1	breast cancer metastasis-suppressor 1 [Source:MGI Symbol;Acc:MGI:2388804]	28	0	24	47	65	0	53	75	34.3024	-0.903689	1.31123	-0.689191	0.490703	0.752874	Down	NO
ENSMUSG00000012076	Brms1l	breast cancer metastasis-suppressor 1-like [Source:MGI Symbol;Acc:MGI:1196337]	295	462	215	374	265	217	257	169	273.447	0.617736	0.35204	1.75473	0.0793052	0.270958	Up	NO
ENSMUSG00000046836	Brox	BRO1 domain and CAAX motif containing [Source:MGI Symbol;Acc:MGI:1918928]	2027	1954	2562	2664	1642	1938	2179	964	1932.46	0.488297	0.307372	1.58862	0.112146	0.339963	Up	NO
ENSMUSG00000001632	Brpf1	bromodomain and PHD finger containing, 1 [Source:MGI Symbol;Acc:MGI:1926033]	13	33	13	25	16	7	7	6	14.4943	1.26895	0.876513	1.44773	0.147693	0.398427	Up	NO
ENSMUSG00000063952	Brpf3	bromodomain and PHD finger containing, 3 [Source:MGI Symbol;Acc:MGI:2146836]	21	88	26	36	23	15	29	51	34.7752	0.607759	0.727958	0.834882	0.403784	0.686968	Up	NO
ENSMUSG00000053046	Brsk2	BR serine/threonine kinase 2 [Source:MGI Symbol;Acc:MGI:1923020]	42	52	55	23	2	17	9	31	28.4243	1.63189	0.857102	1.90396	0.0569155	0.2195	Up	NO
ENSMUSG00000022914	Brwd1	bromodomain and WD repeat domain containing 1 [Source:MGI Symbol;Acc:MGI:1890651]	1913	2179	2218	2345	1382	406	2123	1408	1688.74	0.766011	0.405007	1.89135	0.0585771	0.223723	Up	NO
ENSMUSG00000063663	Brwd3	bromodomain and WD repeat domain containing 3 [Source:MGI Symbol;Acc:MGI:3029414]	629	911	643	502	415	426	574	306	538.818	0.702363	0.335548	2.09318	0.036333	0.165279	Up	NO
ENSMUSG00000071657	Bscl2	Berardinelli-Seip congenital lipodystrophy 2 (seipin) [Source:MGI Symbol;Acc:MGI:1298392]	938	1159	1608	1757	2740	2147	2115	3021	1844.43	-0.832285	0.247356	-3.36473	0.000766195	0.0123784	Down	NO
ENSMUSG00000040859	Bsdc1	BSD domain containing 1 [Source:MGI Symbol;Acc:MGI:1913466]	89	112	102	115	73	56	109	93	90.3776	0.392754	0.397982	0.986865	0.323709	0.617755	Up	NO
ENSMUSG00000023175	Bsg	basigin [Source:MGI Symbol;Acc:MGI:88208]	484	159	259	221	196	77	195	318	233.719	0.632356	0.508345	1.24395	0.213518	0.492948	Up	NO
ENSMUSG00000028392	Bspry	B-box and SPRY domain containing [Source:MGI Symbol;Acc:MGI:2177191]	16	12	9	10	9	2	34	9	12.2953	-0.12308	1.07138	-0.11488	0.90854	0.971107	Down	NO
ENSMUSG00000046718	Bst2	bone marrow stromal cell antigen 2 [Source:MGI Symbol;Acc:MGI:1916800]	331	166	351	215	827	635	312	300	379.44	-0.896404	0.447074	-2.00505	0.0449582	0.189123	Down	NO
ENSMUSG00000040565	Btaf1	B-TFIID TATA-box binding protein associated factor 1 [Source:MGI Symbol;Acc:MGI:2147538]	495	601	798	683	350	552	701	340	548.067	0.441418	0.339832	1.29893	0.193967	0.466727	Up	NO
ENSMUSG00000025103	Btbd1	BTB (POZ) domain containing 1 [Source:MGI Symbol;Acc:MGI:1933765]	199	30	120	172	21	59	60	47	86.9522	1.53255	0.642014	2.38709	0.0169822	0.10172	Up	NO
ENSMUSG00000038187	Btbd10	BTB (POZ) domain containing 10 [Source:MGI Symbol;Acc:MGI:1916065]	3344	6684	3601	3137	3220	1979	3538	2877	3449.08	0.599619	0.326894	1.83429	0.0666108	0.2431	Up	NO
ENSMUSG00000003344	Btbd2	BTB (POZ) domain containing 2 [Source:MGI Symbol;Acc:MGI:1933831]	69	185	113	202	129	82	67	154	119.228	0.439373	0.466303	0.942249	0.346065	0.638569	Up	NO
ENSMUSG00000062098	Btbd3	BTB (POZ) domain containing 3 [Source:MGI Symbol;Acc:MGI:2385155]	0	30	0	2	0	0	6	0	4.68802	2.45592	2.89106	0.849486	0.395611	0.679748	Up	NO
ENSMUSG00000041702	Btbd7	BTB (POZ) domain containing 7 [Source:MGI Symbol;Acc:MGI:1917858]	221	145	129	318	215	38	103	57	147.701	1.0309	0.567822	1.81554	0.0694412	0.249606	Up	NO
ENSMUSG00000111375	Btbd8	BTB (POZ) domain containing 8 [Source:MGI Symbol;Acc:MGI:3646208]	166	74	157	288	171	42	62	146	131.872	0.758947	0.557673	1.36092	0.173539	0.439613	Up	NO
ENSMUSG00000062202	Btbd9	BTB (POZ) domain containing 9 [Source:MGI Symbol;Acc:MGI:1916625]	113	37	197	84	119	120	188	194	126.718	-0.456704	0.534326	-0.854728	0.392702	0.677239	Down	NO
ENSMUSG00000021900	Btd	biotinidase [Source:MGI Symbol;Acc:MGI:1347001]	3	15	9	19	17	6	16	21	12.4891	-0.35305	0.959981	-0.367767	0.713047	0.88552	Down	NO
ENSMUSG00000021660	Btf3	basic transcription factor 3 [Source:MGI Symbol;Acc:MGI:1202875]	2758	3582	3610	2926	3137	6233	2721	4666	3585.21	-0.33016	0.317331	-1.04043	0.298141	0.591367	Down	NO
ENSMUSG00000028568	Btf3l4	basic transcription factor 3-like 4 [Source:MGI Symbol;Acc:MGI:1915312]	4747	5346	5039	5247	5736	7728	4243	4582	5171.11	-0.0828444	0.267737	-0.309425	0.756999	0.909498	Down	NO
ENSMUSG00000036478	Btg1	BTG anti-proliferation factor 1 [Source:MGI Symbol;Acc:MGI:88215]	1626	1269	1303	988	523	1027	423	619	958.963	1.06692	0.363766	2.93297	0.00335732	0.0345191		YES
ENSMUSG00000068173	Btg1b	BTG anti-proliferation factor 1B [Source:MGI Symbol;Acc:MGI:3588262]	416	355	722	476	278	1115	357	369	498.389	-0.0833712	0.483072	-0.172585	0.862977	0.953279	Down	NO
ENSMUSG00000098348	Btg1c	BTG anti-proliferation factor 1C [Source:MGI Symbol;Acc:MGI:3588265]	40	16	68	51	30	117	43	44	49.6696	-0.399523	0.691147	-0.578058	0.563225	0.799635	Down	NO
ENSMUSG00000020423	Btg2	BTG anti-proliferation factor 2 [Source:MGI Symbol;Acc:MGI:108384]	204	69	216	99	394	228	374	414	239.712	-1.16855	0.454855	-2.56906	0.0101975	0.0735489	Down	NO
ENSMUSG00000022863	Btg3	BTG anti-proliferation factor 3 [Source:MGI Symbol;Acc:MGI:109532]	58	76	66	24	11	20	14	29	36.8625	1.68718	0.673483	2.50516	0.0122397	0.0825924		YES
ENSMUSG00000032056	Btg4	BTG anti-proliferation factor 4 [Source:MGI Symbol;Acc:MGI:1860140]	88154	65562	124838	93183	200128	221721	152878	157214	132864	-0.927673	0.274374	-3.38106	0.000722077	0.0118747	Down	NO
ENSMUSG00000031264	Btk	Bruton agammaglobulinemia tyrosine kinase [Source:MGI Symbol;Acc:MGI:88216]	45	193	236	390	222	163	315	137	201.639	0.037516	0.548638	0.0683802	0.945483	0.984745	Up	NO
ENSMUSG00000062638	Btnl1	butyrophilin-like 1 [Source:MGI Symbol;Acc:MGI:1932027]	0	28	15	12	8	0	0	0	7.57923	2.83808	2.13349	1.33025	0.183435	0.453887	Up	NO
ENSMUSG00000025217	Btrc	beta-transducin repeat containing protein [Source:MGI Symbol;Acc:MGI:1338871]	37	87	156	187	95	144	303	238	147.931	-0.729997	0.547878	-1.33241	0.182727	0.452676	Down	NO
ENSMUSG00000027379	Bub1	BUB1, mitotic checkpoint serine/threonine kinase [Source:MGI Symbol;Acc:MGI:1100510]	24	90	249	317	634	401	494	483	317.505	-1.57095	0.576914	-2.72303	0.00646865	0.0536977	Down	NO
ENSMUSG00000040084	Bub1b	BUB1B, mitotic checkpoint serine/threonine kinase [Source:MGI Symbol;Acc:MGI:1333889]	10229	10813	17111	10887	10355	5097	13039	6766	10213.4	0.534107	0.336616	1.5867	0.112581	0.340857	Up	NO
ENSMUSG00000066979	Bub3	BUB3 mitotic checkpoint protein [Source:MGI Symbol;Acc:MGI:1343463]	1579	1194	2085	1673	1761	1546	1641	1869	1610.18	-0.00240937	0.240137	-0.0100333	0.991995	0.997819	Down	NO
ENSMUSG00000032077	Bud13	BUD13 homolog [Source:MGI Symbol;Acc:MGI:2443443]	88	55	9	93	207	54	163	163	99.0031	-1.18435	0.677131	-1.74907	0.0802789	0.273056	Down	NO
ENSMUSG00000005378	Bud23	BUD23, rRNA methyltransferase and ribosome maturation factor [Source:MGI Symbol;Acc:MGI:1913388]	2	0	4	25	61	46	20	82	27.9786	-2.78435	1.08575	-2.56445	0.0103341	0.0740643	Down	NO
ENSMUSG00000038722	Bud31	BUD31 homolog [Source:MGI Symbol;Acc:MGI:2141291]	95	71	59	70	261	161	83	158	114.995	-1.0894	0.466079	-2.33737	0.01942	0.111537	Down	NO
ENSMUSG00000098098	Bvht	braveheart long non-coding RNA [Source:MGI Symbol;Acc:MGI:5434104]	4	17	18	11	23	6	18	20	13.9187	-0.365309	0.921058	-0.396619	0.691648	0.873019	Down	NO
ENSMUSG00000023988	Bysl	bystin-like [Source:MGI Symbol;Acc:MGI:1858419]	0	3	1	0	4	0	15	40	7.26095	-3.77095	1.95295	-1.9309	0.0534951	0.211423	Down	NO
ENSMUSG00000051223	Bzw1	basic leucine zipper and W2 domains 1 [Source:MGI Symbol;Acc:MGI:1914132]	1130	968	1237	1021	981	921	1221	1030	1031.33	0.131832	0.235768	0.55916	0.576052	0.806289	Up	NO
ENSMUSG00000020547	Bzw2	basic leucine zipper and W2 domains 2 [Source:MGI Symbol;Acc:MGI:1914162]	139	95	92	142	88	177	165	226	135.439	-0.426915	0.423209	-1.00876	0.313091	0.607148	Down	NO
ENSMUSG00000117314	C030013G03Rik	RIKEN cDNA C030013G03 gene [Source:MGI Symbol;Acc:MGI:1924664]	18	22	0	9	51	59	3	16	21.6684	-1.32048	1.21725	-1.08481	0.278005	0.569874	Down	NO
ENSMUSG00000052477	C130026I21Rik	RIKEN cDNA C130026I21 gene [Source:MGI Symbol;Acc:MGI:3612702]	19	40	23	16	55	36	23	41	30.4365	-0.587964	0.658749	-0.892546	0.372101	0.661505	Down	NO
ENSMUSG00000044092	C130050O18Rik	RIKEN cDNA C130050O18 gene [Source:MGI Symbol;Acc:MGI:2442694]	0	0	1	4	26	0	1	28	6.84467	-3.45582	2.04138	-1.69289	0.0904771	0.294364	Down	NO
ENSMUSG00000046133	C130073F10Rik	RIKEN cDNA C130073F10 gene [Source:MGI Symbol;Acc:MGI:3045359]	853	1821	642	745	2542	990	758	1223	1152.32	-0.360243	0.450378	-0.799869	0.423787	0.702631	Down	NO
ENSMUSG00000106464	C130083M11Rik	RIKEN cDNA C130083M11 gene [Source:MGI Symbol;Acc:MGI:3041216]	46	43	4	0	12	0	7	5	14.9489	2.11538	1.53566	1.37751	0.168355	0.431831	Up	NO
ENSMUSG00000000581	C1d	C1D nuclear receptor co-repressor [Source:MGI Symbol;Acc:MGI:1927354]	78	90	202	96	96	233	69	90	115.936	-0.0382852	0.550481	-0.0695486	0.944553	0.984437	Down	NO
ENSMUSG00000042460	C1galt1	core 1 synthase, glycoprotein-N-acetylgalactosamine 3-beta-galactosyltransferase, 1 [Source:MGI Symbol;Acc:MGI:2151071]	121	128	137	41	39	91	40	73	82.7461	0.893812	0.575756	1.55242	0.120563	0.353828	Up	NO
ENSMUSG00000048970	C1galt1c1	C1GALT1-specific chaperone 1 [Source:MGI Symbol;Acc:MGI:1913493]	577	524	601	428	1210	1478	629	662	740.746	-0.844203	0.368167	-2.29299	0.0218487	0.12018	Down	NO
ENSMUSG00000036905	C1qb	complement component 1, q subcomponent, beta polypeptide [Source:MGI Symbol;Acc:MGI:88224]	0	35	39	23	37	0	27	26	22.1394	0.15704	1.36308	0.11521	0.908279	0.970999	Up	NO
ENSMUSG00000018446	C1qbp	complement component 1, q subcomponent binding protein [Source:MGI Symbol;Acc:MGI:1194505]	378	329	272	272	291	159	229	514	295.043	0.165662	0.400042	0.414111	0.678792	0.86608	Up	NO
ENSMUSG00000023571	C1qtnf12	C1q and tumor necrosis factor related 12 [Source:MGI Symbol;Acc:MGI:1914639]	178	428	272	710	348	287	408	614	383.781	-0.0383593	0.419777	-0.0913801	0.927191	0.978016	Down	NO
ENSMUSG00000024371	C2	complement component 2 (within H-2S) [Source:MGI Symbol;Acc:MGI:88226]	16	0	3	0	12	6	13	0	6.26809	-0.543735	2.03253	-0.267517	0.789071	0.923225	Down	NO
ENSMUSG00000045975	C2cd2	C2 calcium-dependent domain containing 2 [Source:MGI Symbol;Acc:MGI:1891883]	3	14	20	34	8	59	9	0	17.7558	-0.167147	1.31296	-0.127306	0.898698	0.966196	Down	NO
ENSMUSG00000047248	C2cd3	C2 calcium-dependent domain containing 3 [Source:MGI Symbol;Acc:MGI:2142166]	688	1078	845	858	551	223	499	445	628.591	1.07818	0.324789	3.31964	0.000901321	0.0136469		YES
ENSMUSG00000030279	C2cd5	C2 calcium-dependent domain containing 5 [Source:MGI Symbol;Acc:MGI:1921991]	9356	10458	9051	7388	6101	8135	2499	3494	6927.21	0.896636	0.381355	2.35119	0.0187136	0.108557	Up	NO
ENSMUSG00000072295	C2cd6	C2 calcium dependent domain containing 6 [Source:MGI Symbol;Acc:MGI:1920713]	0	0	40	0	70	84	28	5	27.472	-2.20672	1.6384	-1.34687	0.178021	0.445913	Down	NO
ENSMUSG00000024164	C3	complement component 3 [Source:MGI Symbol;Acc:MGI:88227]	4	5	9	1	11	4	1	7	5.0658	-0.177023	1.412	-0.12537	0.90023	0.967159	Down	NO
ENSMUSG00000097093	C330013E15Rik	RIKEN cDNA C330013E15 gene [Source:MGI Symbol;Acc:MGI:1925695]	1	15	12	38	101	57	11	80	36.8344	-1.92227	0.938083	-2.04914	0.040448	0.176502	Down	NO
ENSMUSG00000024592	C330018D20Rik	RIKEN cDNA C330018D20 gene [Source:MGI Symbol;Acc:MGI:1924672]	4158	2349	2627	2927	4583	5963	2592	3724	3515.53	-0.416088	0.341835	-1.21722	0.223521	0.504917	Down	NO
ENSMUSG00000101581	C430002N11Rik	RIKEN cDNA C430002N11 gene [Source:MGI Symbol;Acc:MGI:2442576]	14	0	8	16	40	35	35	40	22.3957	-1.92922	0.956762	-2.0164	0.043758	0.185552	Down	NO
ENSMUSG00000107667	C530044C16Rik	RIKEN cDNA C530044C16 gene [Source:MGI Symbol;Acc:MGI:2443109]	22	145	125	100	93	280	146	123	124.695	-0.703701	0.599011	-1.17477	0.240086	0.524778	Down	NO
ENSMUSG00000110001	C86187	expressed sequence C86187 [Source:MGI Symbol;Acc:MGI:2142361]	17193	25193	21128	29301	19547	15326	16130	18859	19561	0.455086	0.205235	2.21739	0.0265963	0.135354	Up	NO
ENSMUSG00000092515	C87198	expressed sequence C87198 [Source:MGI Symbol;Acc:MGI:2145128]	447	181	344	421	417	693	229	558	397.7	-0.388661	0.429885	-0.904105	0.36594	0.655918	Down	NO
ENSMUSG00000046679	C87436	expressed sequence C87436 [Source:MGI Symbol;Acc:MGI:2141787]	1326	1332	1410	1360	2202	2963	1527	1852	1688.78	-0.604564	0.279073	-2.16633	0.0302862	0.146992	Down	NO
ENSMUSG00000029656	C8b	complement component 8, beta polypeptide [Source:MGI Symbol;Acc:MGI:88236]	316	257	230	317	582	489	386	518	371.885	-0.755189	0.279177	-2.70505	0.00682936	0.0555537	Down	NO
ENSMUSG00000015083	C8g	complement component 8, gamma polypeptide [Source:MGI Symbol;Acc:MGI:88237]	0	32	0	0	3	19	6	8	8.34362	-0.122952	1.99181	-0.0617286	0.950779	0.986357	Down	NO
ENSMUSG00000022149	C9	complement component 9 [Source:MGI Symbol;Acc:MGI:1098282]	15	0	0	0	0	0	19	6	5.01775	-0.534964	2.86585	-0.186669	0.851921	0.950116	Down	NO
ENSMUSG00000097574	C920006O11Rik	RIKEN cDNA C920006O11 gene [Source:MGI Symbol;Acc:MGI:2443759]	0	0	11	24	2	11	16	0	7.53019	0.178196	1.99112	0.0894953	0.928688	0.978916	Up	NO
ENSMUSG00000028300	C9orf72	C9orf72, member of C9orf72-SMCR8 complex [Source:MGI Symbol;Acc:MGI:1920455]	300	449	439	333	231	232	337	437	333.042	0.364576	0.327508	1.11318	0.26563	0.555127	Up	NO
ENSMUSG00000028578	Caap1	caspase activity and apoptosis inhibitor 1 [Source:MGI Symbol;Acc:MGI:1915020]	0	0	1	0	0	31	0	7	4.79163	-4.96488	2.77044	-1.79209	0.0731183	0.257131	Down	NO
ENSMUSG00000036707	Cab39	calcium binding protein 39 [Source:MGI Symbol;Acc:MGI:107438]	620	1191	638	766	386	323	347	333	560.418	1.26729	0.298465	4.24603	2.18e-05	0.00101318		YES
ENSMUSG00000021981	Cab39l	calcium binding protein 39-like [Source:MGI Symbol;Acc:MGI:1914081]	124	75	281	163	289	427	285	308	234.625	-0.987387	0.436241	-2.2634	0.0236111	0.126631	Down	NO
ENSMUSG00000020196	Cabin1	calcineurin binding protein 1 [Source:MGI Symbol;Acc:MGI:1298375]	246	640	490	412	434	106	520	439	394.494	0.317324	0.473055	0.670798	0.502349	0.760908	Up	NO
ENSMUSG00000038990	Cables2	CDK5 and Abl enzyme substrate 2 [Source:MGI Symbol;Acc:MGI:2182335]	50	255	74	162	89	105	55	17	97.5956	1.03527	0.677503	1.52807	0.126495	0.364203	Up	NO
ENSMUSG00000015488	Cacfd1	calcium channel flower domain containing 1 [Source:MGI Symbol;Acc:MGI:1924317]	19	30	29	60	26	0	5	23	22.707	1.41004	1.06863	1.31948	0.187007	0.458014	Up	NO
ENSMUSG00000028532	Cachd1	cache domain containing 1 [Source:MGI Symbol;Acc:MGI:2444177]	151	261	129	202	57	117	202	104	148.586	0.672058	0.478224	1.40532	0.159926	0.418596	Up	NO
ENSMUSG00000015968	Cacna1d	calcium channel, voltage-dependent, L type, alpha 1D subunit [Source:MGI Symbol;Acc:MGI:88293]	19	83	81	97	31	50	73	43	57.0462	0.516505	0.613153	0.842375	0.399578	0.683663	Up	NO
ENSMUSG00000004110	Cacna1e	calcium channel, voltage-dependent, R type, alpha 1E subunit [Source:MGI Symbol;Acc:MGI:106217]	13	0	5	3	7	8	6	10	6.38189	-0.435529	1.41571	-0.30764	0.758357	0.909983	Down	NO
ENSMUSG00000024112	Cacna1h	calcium channel, voltage-dependent, T type, alpha 1H subunit [Source:MGI Symbol;Acc:MGI:1928842]	8	19	16	16	20	19	7	15	14.4151	-0.00706529	0.840042	-0.00841064	0.993289	0.997819	Down	NO
ENSMUSG00000040118	Cacna2d1	calcium channel, voltage-dependent, alpha2/delta subunit 1 [Source:MGI Symbol;Acc:MGI:88295]	323	269	165	254	210	126	237	275	225.56	0.337556	0.380817	0.886399	0.375402	0.663313	Up	NO
ENSMUSG00000021991	Cacna2d3	calcium channel, voltage-dependent, alpha2/delta subunit 3 [Source:MGI Symbol;Acc:MGI:1338890]	162	97	140	299	107	157	211	253	170.292	-0.0261873	0.445118	-0.0588323	0.953086	0.986866	Down	NO
ENSMUSG00000057914	Cacnb2	calcium channel, voltage-dependent, beta 2 subunit [Source:MGI Symbol;Acc:MGI:894644]	99	42	86	122	83	62	91	84	80.5572	0.177514	0.467561	0.379659	0.704198	0.880828	Up	NO
ENSMUSG00000017412	Cacnb4	calcium channel, voltage-dependent, beta 4 subunit [Source:MGI Symbol;Acc:MGI:103301]	58	0	73	67	27	129	2	2	44.0069	0.296274	1.3456	0.220179	0.825732	0.938651	Up	NO
ENSMUSG00000020723	Cacng4	calcium channel, voltage-dependent, gamma subunit 4 [Source:MGI Symbol;Acc:MGI:1859167]	68	92	17	79	69	35	27	48	52.6128	0.585136	0.649574	0.9008	0.367694	0.656946	Up	NO
ENSMUSG00000034889	Cactin	cactin, spliceosome C complex subunit [Source:MGI Symbol;Acc:MGI:1917562]	53	18	14	102	15	25	25	26	33.2642	1.05678	0.778252	1.35789	0.174499	0.440708	Up	NO
ENSMUSG00000033417	Cacul1	CDK2 associated, cullin domain 1 [Source:MGI Symbol;Acc:MGI:1926082]	36	108	5	36	0	5	33	28	30.7356	1.56779	1.18721	1.32057	0.186646	0.457643	Up	NO
ENSMUSG00000014226	Cacybp	calcyclin binding protein [Source:MGI Symbol;Acc:MGI:1270839]	90	111	74	59	41	131	55	108	81.6476	0.0628943	0.544703	0.115465	0.908076	0.970953	Up	NO
ENSMUSG00000032076	Cadm1	cell adhesion molecule 1 [Source:MGI Symbol;Acc:MGI:1889272]	480	376	550	716	519	618	861	644	572.565	-0.277628	0.293603	-0.945589	0.344358	0.637313	Down	NO
ENSMUSG00000017978	Cadps2	Ca2+-dependent activator protein for secretion 2 [Source:MGI Symbol;Acc:MGI:2443963]	0	36	55	0	0	17	0	0	13.3451	2.40017	2.36859	1.01333	0.310902	0.604155	Up	NO
ENSMUSG00000044566	Cage1	cancer antigen 1 [Source:MGI Symbol;Acc:MGI:1918463]	0	5	39	171	124	178	197	156	102.203	-1.68249	1.03083	-1.63217	0.102643	0.320573	Down	NO
ENSMUSG00000028222	Calb1	calbindin 1 [Source:MGI Symbol;Acc:MGI:88248]	67	104	87	182	168	493	112	100	158.836	-1.0025	0.586364	-1.70969	0.0873239	0.287679	Down	NO
ENSMUSG00000023055	Calcoco1	calcium binding and coiled coil domain 1 [Source:MGI Symbol;Acc:MGI:1914738]	13	2	15	13	8	8	8	10	9.31361	0.39763	1.04607	0.380117	0.703859	0.880658	Up	NO
ENSMUSG00000029761	Cald1	caldesmon 1 [Source:MGI Symbol;Acc:MGI:88250]	232	0	96	2	0	0	0	15	45.391	4.69498	2.98796	1.5713	0.116113	0.346969	Up	NO
ENSMUSG00000039508	Calhm4	calcium homeostasis modulator family member 4 [Source:MGI Symbol;Acc:MGI:2685489]	73	52	52	37	149	55	87	76	70.1193	-0.685355	0.524454	-1.3068	0.191282	0.462985	Down	NO
ENSMUSG00000046031	Calhm6	calcium homeostasis modulator family member 6 [Source:MGI Symbol;Acc:MGI:2443082]	27	0	0	34	2	15	11	8	11.78	0.780931	1.60875	0.485428	0.627373	0.836899	Up	NO
ENSMUSG00000001175	Calm1	calmodulin 1 [Source:MGI Symbol;Acc:MGI:88251]	24020	16672	20413	26010	28782	36810	27684	40254	26540.1	-0.558962	0.244083	-2.29005	0.0220183	0.12071	Down	NO
ENSMUSG00000036438	Calm2	calmodulin 2 [Source:MGI Symbol;Acc:MGI:103250]	652	201	801	356	2794	1205	366	829	863.841	-1.28413	0.573849	-2.23775	0.0252375	0.13155	Down	NO
ENSMUSG00000019370	Calm3	calmodulin 3 [Source:MGI Symbol;Acc:MGI:103249]	18	0	0	0	11	0	4	14	5.7942	-0.441899	2.39546	-0.184473	0.853642	0.950795	Down	NO
ENSMUSG00000060371	Caln1	calneuron 1 [Source:MGI Symbol;Acc:MGI:2155987]	145	78	168	497	249	140	623	413	272.842	-0.67792	0.576953	-1.175	0.239994	0.524672	Down	NO
ENSMUSG00000003814	Calr	calreticulin [Source:MGI Symbol;Acc:MGI:88252]	291	220	164	540	479	201	607	577	365.612	-0.574491	0.445567	-1.28935	0.197277	0.471487	Down	NO
ENSMUSG00000019732	Calr3	calreticulin 3 [Source:MGI Symbol;Acc:MGI:1920566]	1143	572	1114	1814	1728	2124	1584	1841	1428.3	-0.615708	0.33108	-1.85969	0.0629289	0.234091	Down	NO
ENSMUSG00000028558	Calr4	calreticulin 4 [Source:MGI Symbol;Acc:MGI:2140435]	267	418	390	674	897	1297	1391	1034	761.087	-1.38455	0.314311	-4.40503	1.06e-05	0.000576413		YES
ENSMUSG00000029767	Calu	calumenin [Source:MGI Symbol;Acc:MGI:1097158]	41	9	200	405	241	136	201	269	175.279	-0.390126	0.775147	-0.503293	0.614759	0.830071	Down	NO
ENSMUSG00000030272	Camk1	calcium/calmodulin-dependent protein kinase I [Source:MGI Symbol;Acc:MGI:1098535]	9	6	61	20	34	0	30	26	22.1239	0.151274	1.18598	0.127553	0.898503	0.966125	Up	NO
ENSMUSG00000039145	Camk1d	calcium/calmodulin-dependent protein kinase ID [Source:MGI Symbol;Acc:MGI:2442190]	120	204	217	197	127	136	199	261	175.204	0.0832699	0.374139	0.222564	0.823875	0.937779	Up	NO
ENSMUSG00000021820	Camk2g	calcium/calmodulin-dependent protein kinase II gamma [Source:MGI Symbol;Acc:MGI:88259]	186	70	143	224	284	32	204	276	168.921	-0.277641	0.60485	-0.459025	0.646217	0.847741	Down	NO
ENSMUSG00000038128	Camk4	calcium/calmodulin-dependent protein kinase IV [Source:MGI Symbol;Acc:MGI:88258]	0	3	0	0	22	0	12	0	4.37411	-3.41995	2.82987	-1.20852	0.226847	0.509557	Down	NO
ENSMUSG00000071037	Camkmt	calmodulin-lysine N-methyltransferase [Source:MGI Symbol;Acc:MGI:1920832]	651	427	679	556	1135	1212	448	791	713.05	-0.572731	0.368677	-1.55348	0.120309	0.353768	Down	NO
ENSMUSG00000021501	Caml	calcium modulating ligand [Source:MGI Symbol;Acc:MGI:104728]	23	121	67	48	112	70	144	147	87.3652	-0.810008	0.567522	-1.42727	0.153501	0.408564	Down	NO
ENSMUSG00000026933	Camsap1	calmodulin regulated spectrin-associated protein 1 [Source:MGI Symbol;Acc:MGI:3036242]	348	817	1457	890	299	611	650	444	665.281	0.830675	0.427521	1.94301	0.0520155	0.207805	Up	NO
ENSMUSG00000041570	Camsap2	calmodulin regulated spectrin-associated protein family, member 2 [Source:MGI Symbol;Acc:MGI:1922434]	979	1061	1016	846	418	632	702	613	765.021	0.783217	0.277639	2.82099	0.0047876	0.0433883	Up	NO
ENSMUSG00000044433	Camsap3	calmodulin regulated spectrin-associated protein family, member 3 [Source:MGI Symbol;Acc:MGI:1916947]	11	102	49	137	11	0	51	112	55.3322	0.820571	1.11341	0.736989	0.461129	0.7318	Up	NO
ENSMUSG00000014592	Camta1	calmodulin binding transcription activator 1 [Source:MGI Symbol;Acc:MGI:2140230]	739	647	949	1042	1078	994	1046	770	874.968	-0.162912	0.255294	-0.638137	0.523385	0.774221	Down	NO
ENSMUSG00000040712	Camta2	calmodulin binding transcription activator 2 [Source:MGI Symbol;Acc:MGI:2135957]	17	0	0	8	0	0	14	0	4.89692	0.92601	2.85965	0.323819	0.746075	0.903249	Up	NO
ENSMUSG00000020114	Cand1	cullin associated and neddylation disassociated 1 [Source:MGI Symbol;Acc:MGI:1261820]	559	1157	745	1063	651	532	551	616	706.959	0.627707	0.27723	2.26421	0.0235611	0.126474	Up	NO
ENSMUSG00000025575	Cant1	calcium activated nucleotidase 1 [Source:MGI Symbol;Acc:MGI:1923275]	94	215	99	140	48	110	67	139	110.27	0.643695	0.497988	1.29259	0.196152	0.469906	Up	NO
ENSMUSG00000020368	Canx	calnexin [Source:MGI Symbol;Acc:MGI:88261]	3365	3669	4028	3791	2839	3537	2502	2850	3222.99	0.391456	0.217094	1.80317	0.0713623	0.253958	Up	NO
ENSMUSG00000028656	Cap1	CAP, adenylate cyclase-associated protein 1 (yeast) [Source:MGI Symbol;Acc:MGI:88262]	21	0	11	0	0	0	0	27	7.25035	0.473182	2.67649	0.176792	0.859672	0.952573	Up	NO
ENSMUSG00000056737	Capg	capping protein (actin filament), gelsolin-like [Source:MGI Symbol;Acc:MGI:1098259]	21	0	63	2	4	0	0	1	11.3716	4.2182	1.87311	2.25197	0.024324	0.12901	Up	NO
ENSMUSG00000026270	Capn10	calpain 10 [Source:MGI Symbol;Acc:MGI:1344392]	54	17	0	7	12	6	26	40	20.0546	0.0697588	1.25157	0.0557368	0.955551	0.987398	Up	NO
ENSMUSG00000054083	Capn12	calpain 12 [Source:MGI Symbol;Acc:MGI:1891369]	22	121	83	119	110	26	69	46	70.8839	0.48851	0.648396	0.753413	0.451202	0.724463	Up	NO
ENSMUSG00000021893	Capn7	calpain 7 [Source:MGI Symbol;Acc:MGI:1338030]	2264	3736	2676	2785	1559	1036	1026	1007	1957.74	1.36512	0.264885	5.15361	2.56e-07	3.88e-05		YES
ENSMUSG00000001794	Capns1	calpain, small subunit 1 [Source:MGI Symbol;Acc:MGI:88266]	72	3	13	12	0	0	4	4	14.0721	3.81116	1.47656	2.5811	0.0098485	0.0720149	Up	NO
ENSMUSG00000027184	Caprin1	cell cycle associated protein 1 [Source:MGI Symbol;Acc:MGI:1858234]	302	47	434	68	192	391	275	241	239.225	-0.287581	0.648342	-0.443565	0.657357	0.853885	Down	NO
ENSMUSG00000030309	Caprin2	caprin family member 2 [Source:MGI Symbol;Acc:MGI:2448541]	114	129	248	241	459	346	491	580	309.522	-1.31753	0.342575	-3.84596	0.000120081	0.00333183		YES
ENSMUSG00000070372	Capza1	capping protein (actin filament) muscle Z-line, alpha 1 [Source:MGI Symbol;Acc:MGI:106227]	344	308	258	559	249	517	759	753	448.422	-0.593847	0.405589	-1.46416	0.14315	0.390924	Down	NO
ENSMUSG00000015733	Capza2	capping protein (actin filament) muscle Z-line, alpha 2 [Source:MGI Symbol;Acc:MGI:106222]	1793	2105	2087	2695	2535	2132	3032	3592	2390.51	-0.327044	0.227222	-1.43932	0.150061	0.402669	Down	NO
ENSMUSG00000028745	Capzb	capping protein (actin filament) muscle Z-line, beta [Source:MGI Symbol;Acc:MGI:104652]	231	68	96	95	93	137	124	282	136.88	-0.260818	0.550963	-0.473385	0.635939	0.840975	Down	NO
ENSMUSG00000027556	Car1	carbonic anhydrase 1 [Source:MGI Symbol;Acc:MGI:88268]	0	0	0	0	24	0	0	24	5.47961	-5.91854	2.9386	-2.01407	0.0440023	0.186198	Down	NO
ENSMUSG00000056158	Car10	carbonic anhydrase 10 [Source:MGI Symbol;Acc:MGI:1919855]	45	53	201	183	296	190	400	266	193.768	-1.24276	0.521915	-2.38116	0.0172584	0.102814	Down	NO
ENSMUSG00000027562	Car2	carbonic anhydrase 2 [Source:MGI Symbol;Acc:MGI:88269]	0	0	0	29	1	0	8	42	8.99425	-0.854637	2.3284	-0.367049	0.713583	0.885712	Down	NO
ENSMUSG00000041261	Car8	carbonic anhydrase 8 [Source:MGI Symbol;Acc:MGI:88253]	239	195	221	441	311	405	166	338	277.474	-0.125393	0.391932	-0.319936	0.749017	0.905121	Down	NO
ENSMUSG00000028463	Car9	carbonic anhydrase 9 [Source:MGI Symbol;Acc:MGI:2447188]	0	40	10	19	59	91	55	51	38.9135	-1.87848	0.942748	-1.99256	0.0463093	0.192811	Down	NO
ENSMUSG00000037960	Card19	caspase recruitment domain family, member 19 [Source:MGI Symbol;Acc:MGI:1915730]	203	34	55	0	0	0	4	20	41.4769	3.8233	1.54407	2.47611	0.0132821	0.0869485	Up	NO
ENSMUSG00000041849	Card6	caspase recruitment domain family, member 6 [Source:MGI Symbol;Acc:MGI:3032959]	0	20	23	94	19	31	23	37	28.6878	0.270763	1.08353	0.249889	0.802673	0.928329	Up	NO
ENSMUSG00000026017	Carf	calcium response factor [Source:MGI Symbol;Acc:MGI:2182269]	0	0	21	19	45	36	10	0	15.5988	-1.2271	1.73219	-0.708407	0.478693	0.743395	Down	NO
ENSMUSG00000008393	Carhsp1	calcium regulated heat stable protein 1 [Source:MGI Symbol;Acc:MGI:1196368]	516	916	496	727	552	341	352	421	522.208	0.729128	0.307474	2.37135	0.0177233	0.104457	Up	NO
ENSMUSG00000032185	Carm1	coactivator-associated arginine methyltransferase 1 [Source:MGI Symbol;Acc:MGI:1913208]	18	149	12	0	27	46	19	4	34.161	0.953499	1.27345	0.748752	0.454007	0.726566	Up	NO
ENSMUSG00000021338	Carmil1	capping protein regulator and myosin 1 linker 1 [Source:MGI Symbol;Acc:MGI:1915982]	921	2227	1211	1041	987	548	717	470	989.187	1.04832	0.372397	2.81505	0.00487695	0.0438828		YES
ENSMUSG00000024726	Carnmt1	carnosine N-methyltransferase 1 [Source:MGI Symbol;Acc:MGI:1914633]	420	1161	721	611	382	517	336	182	527.914	1.0739	0.422418	2.54226	0.0110138	0.0769966	Up	NO
ENSMUSG00000010755	Cars	cysteinyl-tRNA synthetase [Source:MGI Symbol;Acc:MGI:1351477]	10	59	18	53	76	99	155	113	69.3749	-1.64576	0.626301	-2.62774	0.00859542	0.0656157	Down	NO
ENSMUSG00000043541	Casc1	cancer susceptibility candidate 1 [Source:MGI Symbol;Acc:MGI:2444480]	29	79	64	55	76	74	184	164	86.4062	-1.08195	0.524317	-2.06354	0.0390617	0.173191	Down	NO
ENSMUSG00000031012	Cask	calcium/calmodulin-dependent serine protein kinase (MAGUK family) [Source:MGI Symbol;Acc:MGI:1309489]	98	660	448	277	235	62	367	163	278.673	0.891844	0.602211	1.48095	0.13862	0.384073	Up	NO
ENSMUSG00000034471	Caskin2	CASK-interacting protein 2 [Source:MGI Symbol;Acc:MGI:2157062]	57	13	21	15	4	0	6	21	17.1899	1.93751	1.1829	1.63793	0.101436	0.318141	Up	NO
ENSMUSG00000029863	Casp2	caspase 2 [Source:MGI Symbol;Acc:MGI:97295]	164	98	173	121	79	90	17	63	98.728	1.22595	0.559637	2.19062	0.0284794	0.141012	Up	NO
ENSMUSG00000031628	Casp3	caspase 3 [Source:MGI Symbol;Acc:MGI:107739]	44	16	0	63	5	0	5	10	17.2711	2.69442	1.41748	1.90085	0.0573221	0.220315	Up	NO
ENSMUSG00000027997	Casp6	caspase 6 [Source:MGI Symbol;Acc:MGI:1312921]	40	11	25	14	0	0	5	26	14.969	1.69533	1.44436	1.17376	0.240491	0.524909	Up	NO
ENSMUSG00000025076	Casp7	caspase 7 [Source:MGI Symbol;Acc:MGI:109383]	0	4	10	0	0	0	23	0	4.49496	-0.687277	2.94086	-0.233699	0.815218	0.933951	Down	NO
ENSMUSG00000026029	Casp8	caspase 8 [Source:MGI Symbol;Acc:MGI:1261423]	1219	955	1084	786	876	1775	784	890	1023.65	-0.0375152	0.362341	-0.103536	0.917538	0.974525	Down	NO
ENSMUSG00000028282	Casp8ap2	caspase 8 associated protein 2 [Source:MGI Symbol;Acc:MGI:1349399]	4119	4351	5387	5234	5548	5036	4378	3910	4583.86	0.0634517	0.218367	0.290573	0.771378	0.91564	Up	NO
ENSMUSG00000028914	Casp9	caspase 9 [Source:MGI Symbol;Acc:MGI:1277950]	167	59	26	29	19	46	11	4	46.3373	1.91025	0.908252	2.10321	0.0354471	0.163177	Up	NO
ENSMUSG00000027861	Casq2	calsequestrin 2 [Source:MGI Symbol;Acc:MGI:1309469]	82	30	48	81	44	80	151	143	79.1571	-0.731295	0.57721	-1.26695	0.205174	0.481925	Down	NO
ENSMUSG00000021585	Cast	calpastatin [Source:MGI Symbol;Acc:MGI:1098236]	291	231	256	175	73	264	179	191	203.815	0.495522	0.457577	1.08293	0.278841	0.570777	Up	NO
ENSMUSG00000020424	Castor1	cytosolic arginine sensor for mTORC1 subunit 1 [Source:MGI Symbol;Acc:MGI:1919212]	35	50	5	152	152	25	180	160	88.8404	-1.08814	0.827151	-1.31553	0.188333	0.458588	Down	NO
ENSMUSG00000015944	Castor2	cytosolic arginine sensor for mTORC1 subunit 2 [Source:MGI Symbol;Acc:MGI:1933384]	8	10	32	61	5	13	6	3	16.2492	1.99695	1.0065	1.98406	0.0472491	0.195179	Up	NO
ENSMUSG00000027187	Cat	catalase [Source:MGI Symbol;Acc:MGI:88271]	40	0	20	0	39	3	13	4	14.8369	0.192054	1.61673	0.118792	0.90544	0.969585	Up	NO
ENSMUSG00000021499	Catsper3	cation channel, sperm associated 3 [Source:MGI Symbol;Acc:MGI:1924106]	0	0	14	0	0	0	0	23	4.2938	-0.594719	3.26377	-0.182218	0.855411	0.951214	Down	NO
ENSMUSG00000091476	Catspere2	cation channel sperm associated auxiliary subunit epsilon 2 [Source:MGI Symbol;Acc:MGI:5589632]	0	0	0	0	11	32	0	0	5.28502	-5.86511	2.99065	-1.96115	0.0498617	0.202394	Down	NO
ENSMUSG00000004044	Cavin1	caveolae associated 1 [Source:MGI Symbol;Acc:MGI:1277968]	95	6	7	0	0	0	0	0	14.6063	7.38751	2.12873	3.47039	0.000519701	0.00944012		YES
ENSMUSG00000038533	Cbfa2t2	CBFA2/RUNX1 translocation partner 2 [Source:MGI Symbol;Acc:MGI:1333833]	35	119	75	180	77	23	45	60	72.6346	1.02123	0.599744	1.70277	0.0886104	0.290563	Up	NO
ENSMUSG00000087034	Cbfa2t2-ps1	CBFA2/RUNX1 translocation partner 2, pseudogene 1 [Source:MGI Symbol;Acc:MGI:1333788]	0	0	9	3	18	0	5	9	5.13292	-1.36865	2.05803	-0.665032	0.50603	0.763119	Down	NO
ENSMUSG00000006362	Cbfa2t3	CBFA2/RUNX1 translocation partner 3 [Source:MGI Symbol;Acc:MGI:1338013]	27	52	215	405	25	49	176	130	125.979	0.855423	0.790378	1.0823	0.279121	0.570777	Up	NO
ENSMUSG00000031885	Cbfb	core binding factor beta [Source:MGI Symbol;Acc:MGI:99851]	278	92	81	122	81	115	85	55	113.112	0.856718	0.553081	1.54899	0.121384	0.355164	Up	NO
ENSMUSG00000034342	Cbl	Casitas B-lineage lymphoma [Source:MGI Symbol;Acc:MGI:88279]	188	4	84	119	115	75	62	66	87.2437	0.398513	0.798297	0.499205	0.617635	0.831906	Up	NO
ENSMUSG00000022637	Cblb	Casitas B-lineage lymphoma b [Source:MGI Symbol;Acc:MGI:2146430]	25	40	72	0	0	45	0	0	22.8514	1.61218	1.95307	0.825463	0.409109	0.691561	Up	NO
ENSMUSG00000024682	Cblif	cobalamin binding intrinsic factor [Source:MGI Symbol;Acc:MGI:1202394]	0	6	7	1	35	0	0	19	7.9092	-1.85323	1.99752	-0.927764	0.35353	0.644532	Down	NO
ENSMUSG00000020659	Cbll1	Casitas B-lineage lymphoma-like 1 [Source:MGI Symbol;Acc:MGI:2144842]	298	22	301	179	194	475	248	340	250.155	-0.585279	0.637592	-0.917953	0.358644	0.650246	Down	NO
ENSMUSG00000031654	Cbln1	cerebellin 1 precursor protein [Source:MGI Symbol;Acc:MGI:88281]	13	8	49	15	0	0	0	6	11.0946	3.93243	1.60545	2.44943	0.0143082	0.090803	Up	NO
ENSMUSG00000067578	Cbln4	cerebellin 4 precursor protein [Source:MGI Symbol;Acc:MGI:2154433]	59	65	42	15	5	147	35	4	46.639	-0.0423714	1.04427	-0.040575	0.967635	0.991624	Down	NO
ENSMUSG00000051483	Cbr1	carbonyl reductase 1 [Source:MGI Symbol;Acc:MGI:88284]	38	0	0	0	0	49	11	104	24.3432	-1.88178	2.96208	-0.63529	0.52524	0.775041	Down	NO
ENSMUSG00000031641	Cbr4	carbonyl reductase 4 [Source:MGI Symbol;Acc:MGI:2384567]	22	5	34	22	70	40	31	18	29.1089	-0.886954	0.796389	-1.11372	0.265399	0.554955	Down	NO
ENSMUSG00000024878	Cbwd1	COBW domain containing 1 [Source:MGI Symbol;Acc:MGI:2385089]	18	80	39	31	43	52	21	31	38.1491	0.236991	0.68383	0.346564	0.728919	0.894075	Up	NO
ENSMUSG00000018666	Cbx1	chromobox 1 [Source:MGI Symbol;Acc:MGI:105369]	1173	686	884	1149	1055	1025	854	1299	980.547	-0.0554037	0.27634	-0.200491	0.841097	0.945425	Down	NO
ENSMUSG00000025577	Cbx2	chromobox 2 [Source:MGI Symbol;Acc:MGI:88289]	319	1208	446	789	367	145	304	277	464.436	1.38621	0.443471	3.12583	0.00177304	0.0221229		YES
ENSMUSG00000029836	Cbx3	chromobox 3 [Source:MGI Symbol;Acc:MGI:108515]	17	6	7	7	10	15	9	14	10.3995	-0.282044	0.967414	-0.291544	0.770635	0.91564	Down	NO
ENSMUSG00000009575	Cbx5	chromobox 5 [Source:MGI Symbol;Acc:MGI:109372]	195	97	88	146	173	385	284	271	198.626	-1.01913	0.434497	-2.34554	0.0189997	0.109902	Down	NO
ENSMUSG00000053411	Cbx7	chromobox 7 [Source:MGI Symbol;Acc:MGI:1196439]	22	3	0	0	0	0	7	0	4.22945	2.00293	2.94886	0.679223	0.496997	0.75672	Up	NO
ENSMUSG00000022428	Cby1	chibby family member 1, beta catenin antagonist [Source:MGI Symbol;Acc:MGI:1920989]	71	17	78	177	84	6	35	64	62.7939	0.900165	0.814199	1.10558	0.268907	0.559454	Up	NO
ENSMUSG00000034913	Cby2	chibby family member 2 [Source:MGI Symbol;Acc:MGI:1915176]	0	0	0	23	18	0	12	12	7.419	-0.939618	2.24587	-0.418376	0.675672	0.864457	Down	NO
ENSMUSG00000050087	Cby3	chibby family member 3 [Source:MGI Symbol;Acc:MGI:1923903]	0	0	12	8	43	37	11	39	17.6788	-2.6978	1.26759	-2.12829	0.0333131	0.156738	Down	NO
ENSMUSG00000036686	Cc2d1a	coiled-coil and C2 domain containing 1A [Source:MGI Symbol;Acc:MGI:2384831]	17	0	17	0	0	0	3	0	4.76634	3.6088	2.77005	1.30279	0.192646	0.464714	Up	NO
ENSMUSG00000028582	Cc2d1b	coiled-coil and C2 domain containing 1B [Source:MGI Symbol;Acc:MGI:2443076]	14	54	25	40	34	0	11	29	24.6492	0.917332	1.06131	0.864335	0.387404	0.674482	Up	NO
ENSMUSG00000039765	Cc2d2a	coiled-coil and C2 domain containing 2A [Source:MGI Symbol;Acc:MGI:1924487]	0	0	0	0	9	21	7	32	8.1122	-6.48421	1.80411	-3.59413	0.000325478	0.00672709		YES
ENSMUSG00000108929	Cc2d2b	coiled-coil and C2 domain containing 2B [Source:MGI Symbol;Acc:MGI:3645359]	45	31	119	134	93	45	76	89	74.934	0.146021	0.572732	0.254955	0.798758	0.926851	Up	NO
ENSMUSG00000020074	Ccar1	cell division cycle and apoptosis regulator 1 [Source:MGI Symbol;Acc:MGI:1914750]	686	777	1523	2322	1600	3005	4049	2919	2011.14	-1.12209	0.405188	-2.7693	0.0056177	0.0482828	Down	NO
ENSMUSG00000033712	Ccar2	cell cycle activator and apoptosis regulator 2 [Source:MGI Symbol;Acc:MGI:2444228]	4	0	10	28	0	0	14	21	8.90324	0.264842	1.91178	0.138532	0.88982	0.963212	Up	NO
ENSMUSG00000063605	Ccdc102a	coiled-coil domain containing 102A [Source:MGI Symbol;Acc:MGI:2686927]	0	0	9	0	0	33	0	5	5.79545	-2.09183	2.7531	-0.759811	0.447367	0.72208	Down	NO
ENSMUSG00000078442	Ccdc105	coiled-coil domain containing 105 [Source:MGI Symbol;Acc:MGI:1918226]	18	13	11	10	60	18	22	7	19.1887	-0.957203	0.895084	-1.0694	0.284889	0.577044	Down	NO
ENSMUSG00000035228	Ccdc106	coiled-coil domain containing 106 [Source:MGI Symbol;Acc:MGI:2385900]	0	64	8	10	0	0	10	31	14.7543	1.10159	1.81669	0.606371	0.544268	0.788123	Up	NO
ENSMUSG00000028461	Ccdc107	coiled-coil domain containing 107 [Source:MGI Symbol;Acc:MGI:1913423]	20	1	0	34	10	6	11	19	11.9827	0.299475	1.386	0.216072	0.828931	0.940529	Up	NO
ENSMUSG00000071855	Ccdc112	coiled-coil domain containing 112 [Source:MGI Symbol;Acc:MGI:1918800]	210	380	234	359	227	111	200	148	225.33	0.834025	0.363306	2.29566	0.0216954	0.119848	Up	NO
ENSMUSG00000036598	Ccdc113	coiled-coil domain containing 113 [Source:MGI Symbol;Acc:MGI:3606076]	0	6	8	0	0	0	6	34	6.26786	-1.3962	2.35383	-0.593162	0.553073	0.793004	Down	NO
ENSMUSG00000042111	Ccdc115	coiled-coil domain containing 115 [Source:MGI Symbol;Acc:MGI:1916918]	464	521	402	604	631	132	307	420	418.19	0.489583	0.423223	1.15679	0.247356	0.533162	Up	NO
ENSMUSG00000020482	Ccdc117	coiled-coil domain containing 117 [Source:MGI Symbol;Acc:MGI:2144383]	9992	17231	9276	12328	5655	7988	8657	4946	9267.14	0.884497	0.309684	2.85612	0.0042885	0.0402767	Up	NO
ENSMUSG00000019659	Ccdc12	coiled-coil domain containing 12 [Source:MGI Symbol;Acc:MGI:1919904]	55	77	59	41	120	67	60	90	68.527	-0.459849	0.480945	-0.956136	0.339004	0.631307	Down	NO
ENSMUSG00000031150	Ccdc120	coiled-coil domain containing 120 [Source:MGI Symbol;Acc:MGI:1859619]	61	4	25	78	66	9	11	11	31.851	0.852895	0.998226	0.854411	0.392877	0.67735	Up	NO
ENSMUSG00000034795	Ccdc122	coiled-coil domain containing 122 [Source:MGI Symbol;Acc:MGI:1918358]	2464	2255	2895	1793	2786	4578	1540	2001	2477.35	-0.159652	0.378135	-0.422211	0.672871	0.86306	Down	NO
ENSMUSG00000007721	Ccdc124	coiled-coil domain containing 124 [Source:MGI Symbol;Acc:MGI:1916403]	94	12	91	97	23	24	54	54	54.4311	0.986775	0.714561	1.38095	0.167294	0.429926	Up	NO
ENSMUSG00000021578	Ccdc127	coiled-coil domain containing 127 [Source:MGI Symbol;Acc:MGI:1914683]	121	99	70	60	150	91	127	149	104.936	-0.467385	0.440525	-1.06097	0.288702	0.5823	Down	NO
ENSMUSG00000004994	Ccdc130	coiled-coil domain containing 130 [Source:MGI Symbol;Acc:MGI:1914986]	27	46	10	44	123	127	107	58	65.1062	-1.67601	0.6	-2.79335	0.00521653	0.0459687		YES
ENSMUSG00000029769	Ccdc136	coiled-coil domain containing 136 [Source:MGI Symbol;Acc:MGI:1918128]	0	1	0	3	1	25	12	37	9.30497	-4.24207	1.62265	-2.61429	0.00894127	0.0674384	Down	NO
ENSMUSG00000038010	Ccdc138	coiled-coil domain containing 138 [Source:MGI Symbol;Acc:MGI:1923388]	273	147	189	282	309	539	435	595	332.543	-1.01871	0.35775	-2.84754	0.00440579	0.0408418	Down	NO
ENSMUSG00000022833	Ccdc14	coiled-coil domain containing 14 [Source:MGI Symbol;Acc:MGI:2443448]	2227	4279	1785	4547	1964	1191	4031	2159	2663.93	0.495234	0.410292	1.20703	0.227422	0.509936	Up	NO
ENSMUSG00000044033	Ccdc141	coiled-coil domain containing 141 [Source:MGI Symbol;Acc:MGI:1919735]	17	25	45	36	105	34	20	44	38.7112	-0.673005	0.698402	-0.963636	0.335228	0.62687	Down	NO
ENSMUSG00000064280	Ccdc146	coiled-coil domain containing 146 [Source:MGI Symbol;Acc:MGI:1922422]	0	0	18	30	57	74	32	31	28.7314	-2.06984	1.23493	-1.67608	0.0937224	0.301997	Down	NO
ENSMUSG00000036641	Ccdc148	coiled-coil domain containing 148 [Source:MGI Symbol;Acc:MGI:3039583]	65	6	32	11	23	36	23	10	25.8439	0.413405	0.930191	0.44443	0.656731	0.85378	Up	NO
ENSMUSG00000034303	Ccdc15	coiled-coil domain containing 15 [Source:MGI Symbol;Acc:MGI:2444488]	129	98	144	138	161	160	343	297	176.137	-0.85561	0.393149	-2.1763	0.0295331	0.144116	Down	NO
ENSMUSG00000025983	Ccdc150	coiled-coil domain containing 150 [Source:MGI Symbol;Acc:MGI:1925266]	0	0	0	9	16	58	53	45	21.5584	-4.33488	1.34532	-3.22219	0.00127214	0.0172934		YES
ENSMUSG00000091119	Ccdc152	coiled-coil domain containing 152 [Source:MGI Symbol;Acc:MGI:3641617]	18	55	38	21	47	13	20	22	28.2517	0.443879	0.740027	0.599814	0.54863	0.791324	Up	NO
ENSMUSG00000050050	Ccdc158	coiled-coil domain containing 158 [Source:MGI Symbol;Acc:MGI:2444555]	174	157	197	54	74	291	108	252	159.8	-0.234353	0.580922	-0.403416	0.686642	0.870153	Down	NO
ENSMUSG00000075225	Ccdc162	coiled-coil domain containing 162 [Source:MGI Symbol;Acc:MGI:1923223]	22	0	10	23	25	3	39	18	16.7698	-0.563739	1.21777	-0.462927	0.643417	0.84626	Down	NO
ENSMUSG00000028689	Ccdc163	coiled-coil domain containing 163 [Source:MGI Symbol;Acc:MGI:1915644]	20	6	18	24	0	17	6	49	16.6876	-0.00494033	1.23197	-0.00401012	0.9968	0.998938	Down	NO
ENSMUSG00000098176	Ccdc166	coiled-coil domain containing 166 [Source:MGI Symbol;Acc:MGI:1925902]	1	0	10	26	4	0	0	12	6.0375	1.22106	2.09691	0.582313	0.560356	0.797969	Up	NO
ENSMUSG00000024018	Ccdc167	coiled-coil domain containing 167 [Source:MGI Symbol;Acc:MGI:1915847]	8	0	0	0	18	6	0	8	4.83337	-1.78446	2.40579	-0.741735	0.458248	0.730045	Down	NO
ENSMUSG00000019767	Ccdc170	coiled-coil domain containing 170 [Source:MGI Symbol;Acc:MGI:2685067]	132	84	144	153	157	281	157	247	163.104	-0.667176	0.38921	-1.71418	0.0864958	0.286348	Down	NO
ENSMUSG00000052407	Ccdc171	coiled-coil domain containing 171 [Source:MGI Symbol;Acc:MGI:1922152]	47	41	154	157	260	239	441	317	196.564	-1.64086	0.496273	-3.30636	0.000945165	0.0140767		YES
ENSMUSG00000025090	Ccdc172	coiled-coil domain containing 172 [Source:MGI Symbol;Acc:MGI:1922895]	11	14	31	78	90	116	143	116	70.8852	-1.8145	0.634333	-2.86049	0.00422986	0.0398492		YES
ENSMUSG00000070883	Ccdc173	coiled-coil domain containing 173 [Source:MGI Symbol;Acc:MGI:1923100]	131	208	337	210	448	461	218	175	263.903	-0.523877	0.449458	-1.16557	0.243787	0.528777	Down	NO
ENSMUSG00000034083	Ccdc174	coiled-coil domain containing 174 [Source:MGI Symbol;Acc:MGI:2444652]	149	125	305	403	828	1308	703	795	551.674	-1.88137	0.404206	-4.65448	3.25e-06	0.000230833		YES
ENSMUSG00000021086	Ccdc175	coiled-coil domain containing 175 [Source:MGI Symbol;Acc:MGI:1921186]	4	0	0	0	0	21	6	8	4.79993	-2.9814	2.36259	-1.26192	0.206978	0.484476	Down	NO
ENSMUSG00000024306	Ccdc178	coiled coil domain containing 178 [Source:MGI Symbol;Acc:MGI:1918200]	80	34	34	67	45	34	28	9	40.603	0.947224	0.696345	1.36028	0.173741	0.439708	Up	NO
ENSMUSG00000056531	Ccdc18	coiled-coil domain containing 18 [Source:MGI Symbol;Acc:MGI:1922974]	1390	1967	2164	2209	1825	2297	1827	1732	1858.08	0.0459867	0.235533	0.195245	0.845201	0.946736	Up	NO
ENSMUSG00000035539	Ccdc180	coiled-coil domain containing 180 [Source:MGI Symbol;Acc:MGI:2685871]	21	12	77	92	106	103	47	114	67.5977	-0.865679	0.679874	-1.27329	0.202914	0.479675	Down	NO
ENSMUSG00000026578	Ccdc181	coiled-coil domain containing 181 [Source:MGI Symbol;Acc:MGI:1922145]	8	6	122	115	179	246	328	374	162.569	-2.17529	0.777766	-2.79684	0.0051605	0.0456158	Down	NO
ENSMUSG00000035173	Ccdc186	coiled-coil domain containing 186 [Source:MGI Symbol;Acc:MGI:2445022]	3689	6336	5251	7214	7210	7588	11228	7047	6665.21	-0.524923	0.271703	-1.93198	0.0533625	0.211105	Down	NO
ENSMUSG00000057176	Ccdc189	coiled-coil domain containing 189 [Source:MGI Symbol;Acc:MGI:2685012]	57	0	3	0	0	26	18	15	15.2797	0.197563	1.86123	0.106147	0.915466	0.974129	Up	NO
ENSMUSG00000022701	Ccdc191	coiled-coil domain containing 191 [Source:MGI Symbol;Acc:MGI:1922661]	126	198	245	520	471	603	546	458	376.692	-0.935843	0.401795	-2.32916	0.0198509	0.113155	Down	NO
ENSMUSG00000087512	Ccdc201	coiled coil domain 201 [Source:MGI Symbol;Acc:MGI:3650614]	887	600	755	845	1484	1394	654	1299	953.271	-0.582441	0.320701	-1.81615	0.0693471	0.249416	Down	NO
ENSMUSG00000022035	Ccdc25	coiled-coil domain containing 25 [Source:MGI Symbol;Acc:MGI:1914429]	24	145	125	130	126	342	262	219	164.64	-1.15483	0.549188	-2.1028	0.0354832	0.163282	Down	NO
ENSMUSG00000059554	Ccdc28a	coiled-coil domain containing 28A [Source:MGI Symbol;Acc:MGI:2443508]	496	806	471	531	547	285	426	442	484.762	0.507339	0.316022	1.60539	0.108408	0.332194	Up	NO
ENSMUSG00000028795	Ccdc28b	coiled coil domain containing 28B [Source:MGI Symbol;Acc:MGI:1913514]	0	10	41	6	1	21	2	13	11.3686	0.639898	1.49696	0.427465	0.66904	0.86057	Up	NO
ENSMUSG00000026676	Ccdc3	coiled-coil domain containing 3 [Source:MGI Symbol;Acc:MGI:1921436]	81	3	7	66	110	101	136	119	74.7704	-1.49481	0.84515	-1.76869	0.076945	0.265733	Down	NO
ENSMUSG00000028637	Ccdc30	coiled-coil domain containing 30 [Source:MGI Symbol;Acc:MGI:1920582]	26	3	14	0	2	19	27	33	15.2175	-0.767158	1.33272	-0.575635	0.564862	0.799835	Down	NO
ENSMUSG00000027160	Ccdc34	coiled-coil domain containing 34 [Source:MGI Symbol;Acc:MGI:1915451]	2136	2115	1730	2165	1286	1912	1147	1139	1661.4	0.619931	0.278847	2.22319	0.0262031	0.134237	Up	NO
ENSMUSG00000036168	Ccdc38	coiled-coil domain containing 38 [Source:MGI Symbol;Acc:MGI:2444738]	32	16	47	55	53	120	48	37	49.3104	-0.773045	0.648819	-1.19147	0.233471	0.517391	Down	NO
ENSMUSG00000027676	Ccdc39	coiled-coil domain containing 39 [Source:MGI Symbol;Acc:MGI:1289263]	23	0	0	2	0	0	14	0	5.05653	0.994926	2.90101	0.342958	0.73163	0.895345	Up	NO
ENSMUSG00000045915	Ccdc42	coiled-coil domain containing 42 [Source:MGI Symbol;Acc:MGI:3045254]	42	59	35	51	36	14	12	19	32.5241	1.27314	0.640972	1.98626	0.0470047	0.194633	Up	NO
ENSMUSG00000020925	Ccdc43	coiled-coil domain containing 43 [Source:MGI Symbol;Acc:MGI:1289318]	23	0	3	7	0	66	9	15	15.3238	-1.36765	1.58441	-0.863193	0.388031	0.674501	Down	NO
ENSMUSG00000078622	Ccdc47	coiled-coil domain containing 47 [Source:MGI Symbol;Acc:MGI:1914413]	3277	3358	4740	5855	6507	8982	8243	4296	5449.08	-0.681673	0.310777	-2.19345	0.0282749	0.140597	Down	NO
ENSMUSG00000038127	Ccdc50	coiled-coil domain containing 50 [Source:MGI Symbol;Acc:MGI:1914751]	770	1132	800	875	992	914	1087	818	893.446	-0.0374895	0.25066	-0.149563	0.88111	0.959891	Down	NO
ENSMUSG00000075229	Ccdc58	coiled-coil domain containing 58 [Source:MGI Symbol;Acc:MGI:2146423]	42	33	48	21	109	92	64	95	60.6061	-1.2405	0.512135	-2.42222	0.0154262	0.0954068	Down	NO
ENSMUSG00000019897	Ccdc59	coiled-coil domain containing 59 [Source:MGI Symbol;Acc:MGI:1289302]	208	218	308	350	649	873	785	861	507.915	-1.51039	0.268116	-5.63335	1.77e-08	4.17e-06		YES
ENSMUSG00000048701	Ccdc6	coiled-coil domain containing 6 [Source:MGI Symbol;Acc:MGI:1923801]	8204	16642	10821	18675	4830	6125	22870	13625	12196.9	0.22904	0.455276	0.50308	0.614908	0.830071	Up	NO
ENSMUSG00000043913	Ccdc60	coiled-coil domain containing 60 [Source:MGI Symbol;Acc:MGI:2141043]	0	33	57	24	19	26	68	79	36.2638	-0.713547	1.02939	-0.693172	0.488202	0.751205	Down	NO
ENSMUSG00000074358	Ccdc61	coiled-coil domain containing 61 [Source:MGI Symbol;Acc:MGI:2685005]	0	2	15	19	0	6	7	20	8.01945	0.123756	1.67992	0.0736676	0.941275	0.983715	Up	NO
ENSMUSG00000061882	Ccdc62	coiled-coil domain containing 62 [Source:MGI Symbol;Acc:MGI:2684996]	817	631	647	300	403	719	362	532	542.945	0.333386	0.409595	0.81394	0.415679	0.695794	Up	NO
ENSMUSG00000003354	Ccdc65	coiled-coil domain containing 65 [Source:MGI Symbol;Acc:MGI:2146001]	0	34	0	2	56	77	17	53	28.6084	-2.43572	1.35616	-1.79604	0.0724881	0.255718	Down	NO
ENSMUSG00000046753	Ccdc66	coiled-coil domain containing 66 [Source:MGI Symbol;Acc:MGI:2443639]	16	13	60	124	227	196	281	135	124.753	-2.00587	0.650736	-3.08247	0.00205291	0.0245635		YES
ENSMUSG00000038903	Ccdc68	coiled-coil domain containing 68 [Source:MGI Symbol;Acc:MGI:3612676]	9	65	66	47	195	87	101	66	75.7078	-1.2318	0.64699	-1.90389	0.0569244	0.2195	Down	NO
ENSMUSG00000049588	Ccdc69	coiled-coil domain containing 69 [Source:MGI Symbol;Acc:MGI:1196234]	31736	25243	46090	36264	58585	69006	71552	65349	48533.9	-0.874952	0.244983	-3.57148	0.00035497	0.00713049	Down	NO
ENSMUSG00000049305	Ccdc71	coiled-coil domain containing 71 [Source:MGI Symbol;Acc:MGI:1919704]	0	3	12	3	24	8	27	34	13.0324	-2.31789	1.18258	-1.96003	0.0499927	0.202655	Down	NO
ENSMUSG00000090946	Ccdc71l	coiled-coil domain containing 71 like [Source:MGI Symbol;Acc:MGI:1919373]	24	45	67	39	9	25	30	15	30.8682	1.17681	0.699807	1.68163	0.0926412	0.299564	Up	NO
ENSMUSG00000045106	Ccdc73	coiled-coil domain containing 73 [Source:MGI Symbol;Acc:MGI:3606488]	375	423	583	919	1209	2215	1475	1838	1078.7	-1.53472	0.330424	-4.64469	3.41e-06	0.000239421		YES
ENSMUSG00000041617	Ccdc74a	coiled-coil domain containing 74A [Source:MGI Symbol;Acc:MGI:1919565]	407	223	327	656	117	229	193	379	303.925	0.857403	0.44086	1.94484	0.0517941	0.207262	Up	NO
ENSMUSG00000030177	Ccdc77	coiled-coil domain containing 77 [Source:MGI Symbol;Acc:MGI:1914450]	16	132	83	104	40	146	160	93	92.9426	-0.385598	0.661788	-0.582661	0.560121	0.797838	Down	NO
ENSMUSG00000079084	Ccdc82	coiled-coil domain containing 82 [Source:MGI Symbol;Acc:MGI:1913646]	1248	1081	1135	712	1808	1790	646	942	1140.64	-0.240334	0.397414	-0.604746	0.545348	0.788428	Down	NO
ENSMUSG00000043923	Ccdc84	coiled-coil domain containing 84 [Source:MGI Symbol;Acc:MGI:2685960]	250	458	296	236	379	210	371	413	314.969	-0.0721422	0.358395	-0.201293	0.84047	0.945425	Down	NO
ENSMUSG00000032878	Ccdc85a	coiled-coil domain containing 85A [Source:MGI Symbol;Acc:MGI:2445069]	12	97	19	365	310	26	20	173	117.379	-0.116123	0.982368	-0.118207	0.905904	0.969887	Down	NO
ENSMUSG00000095098	Ccdc85b	coiled-coil domain containing 85B [Source:MGI Symbol;Acc:MGI:2147607]	35	1	4	3	0	0	0	0	5.73467	6.03746	2.25365	2.67897	0.00738481	0.0588895		YES
ENSMUSG00000084883	Ccdc85c	coiled-coil domain containing 85C [Source:MGI Symbol;Acc:MGI:3644008]	5	23	5	25	0	8	3	28	11.4303	0.618552	1.35708	0.455796	0.648537	0.849117	Up	NO
ENSMUSG00000024732	Ccdc86	coiled-coil domain containing 86 [Source:MGI Symbol;Acc:MGI:1277220]	26	12	105	280	117	106	238	230	130.142	-0.737304	0.760117	-0.969987	0.332053	0.623908	Down	NO
ENSMUSG00000032740	Ccdc88a	coiled coil domain containing 88A [Source:MGI Symbol;Acc:MGI:1925177]	561	546	421	583	373	637	478	581	506.616	0.0837484	0.292566	0.286255	0.774683	0.916631	Up	NO
ENSMUSG00000021182	Ccdc88c	coiled-coil domain containing 88C [Source:MGI Symbol;Acc:MGI:1915589]	46	92	89	65	67	23	69	42	59.5144	0.596219	0.548535	1.08693	0.277067	0.569051	Up	NO
ENSMUSG00000030613	Ccdc90b	coiled-coil domain containing 90B [Source:MGI Symbol;Acc:MGI:1913615]	4370	4789	4416	4433	5659	5269	4745	4819	4654.26	-0.127605	0.195622	-0.652302	0.514207	0.767702	Down	NO
ENSMUSG00000030301	Ccdc91	coiled-coil domain containing 91 [Source:MGI Symbol;Acc:MGI:1914265]	35	48	11	26	37	22	80	36	35.7301	-0.469635	0.726536	-0.646404	0.518018	0.769712	Down	NO
ENSMUSG00000037979	Ccdc92	coiled-coil domain containing 92 [Source:MGI Symbol;Acc:MGI:106485]	42	13	92	114	36	48	80	119	64.3845	-0.0893316	0.696098	-0.128332	0.897886	0.96575	Down	NO
ENSMUSG00000026339	Ccdc93	coiled-coil domain containing 93 [Source:MGI Symbol;Acc:MGI:1918079]	52	76	70	48	50	148	45	80	69.2011	-0.347467	0.563226	-0.616922	0.537286	0.78262	Down	NO
ENSMUSG00000002608	Ccdc97	coiled-coil domain containing 97 [Source:MGI Symbol;Acc:MGI:1196455]	20	16	5	17	8	0	7	9	10.0025	1.37077	1.2167	1.12663	0.259899	0.549678	Up	NO
ENSMUSG00000020676	Ccl11	chemokine (C-C motif) ligand 11 [Source:MGI Symbol;Acc:MGI:103576]	205	180	24	103	268	132	253	97	153.843	-0.458909	0.634476	-0.723288	0.469503	0.736481	Down	NO
ENSMUSG00000035385	Ccl2	chemokine (C-C motif) ligand 2 [Source:MGI Symbol;Acc:MGI:98259]	55	0	0	14	33	0	5	17	15.4119	0.513929	1.82432	0.28171	0.778166	0.918428	Up	NO
ENSMUSG00000023235	Ccl25	chemokine (C-C motif) ligand 25 [Source:MGI Symbol;Acc:MGI:1099448]	17	0	13	9	29	33	5	18	15.0309	-1.04683	1.18114	-0.886283	0.375465	0.663327	Down	NO
ENSMUSG00000073888	Ccl27a	chemokine (C-C motif) ligand 27A [Source:MGI Symbol;Acc:MGI:1343459]	5	0	3	3	15	15	8	14	7.538	-2.16293	1.27114	-1.70157	0.0888362	0.290769	Down	NO
ENSMUSG00000095247	Ccl27a	chemokine (C-C motif) ligand 27A [Source:MGI Symbol;Acc:MGI:1343459]	5	0	3	3	15	15	8	14	7.538	-2.16293	1.27114	-1.70157	0.0888362	0.290769	Down	NO
ENSMUSG00000096826	Ccl27b	chemokine (C-C motif) ligand 27b [Source:MGI Symbol;Acc:MGI:1891389]	5	0	3	3	15	15	8	14	7.538	-2.16293	1.27114	-1.70157	0.0888362	0.290769	Down	NO
ENSMUSG00000074715	Ccl28	chemokine (C-C motif) ligand 28 [Source:MGI Symbol;Acc:MGI:1861731]	29	25	64	31	31	2	35	16	28.1944	0.893037	0.868341	1.02844	0.303743	0.59757	Up	NO
ENSMUSG00000000982	Ccl3	chemokine (C-C motif) ligand 3 [Source:MGI Symbol;Acc:MGI:98260]	97	5	63	90	79	106	49	30	63.246	-0.00887011	0.793607	-0.011177	0.991082	0.997652	Down	NO
ENSMUSG00000018930	Ccl4	chemokine (C-C motif) ligand 4 [Source:MGI Symbol;Acc:MGI:98261]	15	0	7	9	0	20	9	57	13.8918	-1.35959	1.51085	-0.899883	0.368182	0.656971	Down	NO
ENSMUSG00000000378	Ccm2	cerebral cavernous malformation 2 [Source:MGI Symbol;Acc:MGI:2384924]	26	5	32	27	0	0	0	19	13.2043	2.36949	1.68829	1.40348	0.160474	0.419225	Up	NO
ENSMUSG00000005124	Ccn4	cellular communication network factor 4 [Source:MGI Symbol;Acc:MGI:1197008]	20	8	9	3	10	0	17	47	13.6542	-0.721912	1.30728	-0.552223	0.580796	0.808477	Down	NO
ENSMUSG00000062074	Ccn6	cellular communication network factor 6 [Source:MGI Symbol;Acc:MGI:2685581]	0	20	8	12	0	17	18	17	11.006	-0.369975	1.50286	-0.24618	0.805543	0.930319	Down	NO
ENSMUSG00000027715	Ccna2	cyclin A2 [Source:MGI Symbol;Acc:MGI:108069]	3856	5225	3653	4182	2221	1924	2656	1929	3123.04	1.01127	0.239524	4.22198	2.42e-05	0.001086		YES
ENSMUSG00000041431	Ccnb1	cyclin B1 [Source:MGI Symbol;Acc:MGI:88302]	25367	25312	35106	27691	31854	40523	26419	20316	28214.3	-0.0270329	0.286457	-0.0943698	0.924815	0.977593	Down	NO
ENSMUSG00000048574	Ccnb1-ps	cyclin B1, pseudogene [Source:MGI Symbol;Acc:MGI:3648694]	4820	3133	7750	4965	11530	13876	11295	8144	7897.97	-1.07233	0.324436	-3.30521	0.000949051	0.0141069		YES
ENSMUSG00000071470	Ccnb1ip1	cyclin B1 interacting protein 1 [Source:MGI Symbol;Acc:MGI:2685134]	122	63	89	58	132	153	97	329	124.954	-0.992672	0.513724	-1.93231	0.0533218	0.211081	Down	NO
ENSMUSG00000032218	Ccnb2	cyclin B2 [Source:MGI Symbol;Acc:MGI:88311]	1567	1973	2008	3206	2494	1610	2186	3559	2213.92	-0.123405	0.291061	-0.423983	0.671579	0.862202	Down	NO
ENSMUSG00000051592	Ccnb3	cyclin B3 [Source:MGI Symbol;Acc:MGI:2183443]	12	122	120	269	185	252	181	239	162.892	-0.731258	0.638137	-1.14593	0.251825	0.539286	Down	NO
ENSMUSG00000028252	Ccnc	cyclin C [Source:MGI Symbol;Acc:MGI:1858199]	441	494	375	367	703	878	546	797	555.198	-0.736154	0.287533	-2.56024	0.0104601	0.0745578	Down	NO
ENSMUSG00000034165	Ccnd3	cyclin D3 [Source:MGI Symbol;Acc:MGI:88315]	38	129	80	62	97	58	22	21	61.4462	0.688539	0.677234	1.01669	0.3093	0.602807	Up	NO
ENSMUSG00000023572	Ccndbp1	cyclin D-type binding-protein 1 [Source:MGI Symbol;Acc:MGI:109595]	11497	12196	15265	11859	19977	24227	19150	19705	16143.7	-0.655503	0.220323	-2.97519	0.00292804	0.031515	Down	NO
ENSMUSG00000002068	Ccne1	cyclin E1 [Source:MGI Symbol;Acc:MGI:88316]	9	36	34	106	61	4	72	38	42.096	0.0730965	0.89969	0.0812463	0.935246	0.98127	Up	NO
ENSMUSG00000028212	Ccne2	cyclin E2 [Source:MGI Symbol;Acc:MGI:1329034]	737	679	723	1039	671	543	659	527	673.059	0.449734	0.241415	1.8629	0.0624759	0.233191	Up	NO
ENSMUSG00000072082	Ccnf	cyclin F [Source:MGI Symbol;Acc:MGI:102551]	0	5	3	0	46	8	13	26	11.8173	-3.45208	1.36718	-2.52496	0.0115711	0.0794935	Down	NO
ENSMUSG00000020326	Ccng1	cyclin G1 [Source:MGI Symbol;Acc:MGI:102890]	156	66	70	14	0	90	58	0	57.9554	1.11966	1.33948	0.835891	0.403216	0.686411	Up	NO
ENSMUSG00000029385	Ccng2	cyclin G2 [Source:MGI Symbol;Acc:MGI:1095734]	554	545	759	735	806	816	325	341	590.874	0.217571	0.387655	0.56125	0.574627	0.805565	Up	NO
ENSMUSG00000021548	Ccnh	cyclin H [Source:MGI Symbol;Acc:MGI:1913921]	34	148	105	46	62	126	71	85	82.1138	-0.00144529	0.589314	-0.00245249	0.998043	0.999423	Down	NO
ENSMUSG00000063015	Ccni	cyclin I [Source:MGI Symbol;Acc:MGI:1341077]	197	14	72	35	18	93	49	48	66.4059	0.72366	0.834493	0.867185	0.385841	0.673144	Up	NO
ENSMUSG00000025010	Ccnj	cyclin J [Source:MGI Symbol;Acc:MGI:2443297]	73	50	34	76	20	0	37	18	37.57	1.70724	0.935032	1.82586	0.0678707	0.246101	Up	NO
ENSMUSG00000021258	Ccnk	cyclin K [Source:MGI Symbol;Acc:MGI:1276106]	11	82	49	67	161	152	74	102	83.2145	-1.20793	0.606537	-1.99151	0.0464248	0.193115	Down	NO
ENSMUSG00000027829	Ccnl1	cyclin L1 [Source:MGI Symbol;Acc:MGI:1922664]	442	716	380	707	401	220	764	725	521.874	0.147298	0.415362	0.354625	0.722871	0.890894	Up	NO
ENSMUSG00000029068	Ccnl2	cyclin L2 [Source:MGI Symbol;Acc:MGI:1927119]	953	1466	1043	1161	526	557	1086	640	902.511	0.769956	0.318745	2.41559	0.0157098	0.0964736	Up	NO
ENSMUSG00000042417	Ccno	cyclin O [Source:MGI Symbol;Acc:MGI:2145534]	197	433	179	349	171	97	215	175	218.929	0.865814	0.411223	2.10546	0.035251	0.162583	Up	NO
ENSMUSG00000049489	Ccnq	cyclin Q [Source:MGI Symbol;Acc:MGI:1916359]	70	23	51	92	109	19	103	125	70.312	-0.525477	0.661132	-0.794814	0.426722	0.703834	Down	NO
ENSMUSG00000011960	Ccnt1	cyclin T1 [Source:MGI Symbol;Acc:MGI:1328363]	85	41	68	80	198	152	112	319	125.223	-1.43194	0.460795	-3.10754	0.00188654	0.0230423		YES
ENSMUSG00000026349	Ccnt2	cyclin T2 [Source:MGI Symbol;Acc:MGI:1920199]	416	699	658	1089	827	614	1397	608	754.272	-0.248644	0.371196	-0.669845	0.502957	0.761112	Down	NO
ENSMUSG00000024286	Ccny	cyclin Y [Source:MGI Symbol;Acc:MGI:1915224]	129	303	326	352	195	261	137	32	209.564	0.831148	0.575327	1.44465	0.148555	0.400042	Up	NO
ENSMUSG00000070871	Ccnyl1	cyclin Y-like 1 [Source:MGI Symbol;Acc:MGI:2138614]	1267	2769	1779	1759	654	672	975	592	1274.48	1.43505	0.314455	4.5636	5.03e-06	0.000321636		YES
ENSMUSG00000034563	Ccpg1	cell cycle progression 1 [Source:MGI Symbol;Acc:MGI:1196419]	9	7	8	26	15	6	38	89	23.0177	-1.51763	0.962431	-1.57687	0.114825	0.344814	Down	NO
ENSMUSG00000086158	Ccpg1os	cell cycle progression 1, opposite strand [Source:MGI Symbol;Acc:MGI:3648770]	0	6	23	22	0	10	3	7	8.38631	1.32218	1.61583	0.818264	0.413206	0.694084	Up	NO
ENSMUSG00000035448	Ccr3	chemokine (C-C motif) receptor 3 [Source:MGI Symbol;Acc:MGI:104616]	133	19	98	108	46	43	99	101	78.4634	0.386053	0.6453	0.598253	0.549671	0.791538	Up	NO
ENSMUSG00000029530	Ccr9	chemokine (C-C motif) receptor 9 [Source:MGI Symbol;Acc:MGI:1341902]	5	31	1	15	2	0	1	1	6.79417	3.75835	1.61275	2.3304	0.0197853	0.112888	Up	NO
ENSMUSG00000034108	Ccs	copper chaperone for superoxide dismutase [Source:MGI Symbol;Acc:MGI:1333783]	65	0	9	0	0	0	7	0	10.8402	3.56699	2.4208	1.47348	0.140622	0.387173	Up	NO
ENSMUSG00000031971	Ccsap	centriole, cilia and spindle associated protein [Source:MGI Symbol;Acc:MGI:1920670]	88	23	20	56	22	29	43	40	39.3956	0.567413	0.703877	0.806125	0.420171	0.699211	Up	NO
ENSMUSG00000039578	Ccser1	coiled-coil serine rich 1 [Source:MGI Symbol;Acc:MGI:3045354]	2615	3663	2151	2350	2883	4429	1903	2877	2778.93	-0.108875	0.332365	-0.327577	0.743231	0.902014	Down	NO
ENSMUSG00000058690	Ccser2	coiled-coil serine rich 2 [Source:MGI Symbol;Acc:MGI:101859]	535	1125	550	838	606	456	914	674	686.58	0.252466	0.34117	0.739999	0.459301	0.730741	Up	NO
ENSMUSG00000034024	Cct2	chaperonin containing Tcp1, subunit 2 (beta) [Source:MGI Symbol;Acc:MGI:107186]	227	231	401	359	1138	1178	788	1423	682.911	-1.84716	0.296778	-6.22406	4.84e-10	2.94e-07		YES
ENSMUSG00000001416	Cct3	chaperonin containing Tcp1, subunit 3 (gamma) [Source:MGI Symbol;Acc:MGI:104708]	373	92	209	406	384	355	513	854	379.622	-0.89372	0.477353	-1.87224	0.0611733	0.230096	Down	NO
ENSMUSG00000007739	Cct4	chaperonin containing Tcp1, subunit 4 (delta) [Source:MGI Symbol;Acc:MGI:104689]	181	152	209	196	115	101	173	93	148.199	0.66594	0.3679	1.81011	0.0702785	0.251377	Up	NO
ENSMUSG00000022234	Cct5	chaperonin containing Tcp1, subunit 5 (epsilon) [Source:MGI Symbol;Acc:MGI:107185]	333	167	314	300	625	546	511	828	433.384	-1.10038	0.324516	-3.39084	0.000696777	0.0115999		YES
ENSMUSG00000030007	Cct7	chaperonin containing Tcp1, subunit 7 (eta) [Source:MGI Symbol;Acc:MGI:107184]	250	301	245	156	160	141	249	223	210.221	0.380676	0.378163	1.00665	0.314104	0.607764	Up	NO
ENSMUSG00000025613	Cct8	chaperonin containing Tcp1, subunit 8 (theta) [Source:MGI Symbol;Acc:MGI:107183]	2205	2382	3012	2811	2883	4280	4353	4443	3171.62	-0.568825	0.237323	-2.39684	0.0165373	0.0999394	Down	NO
ENSMUSG00000029617	Ccz1	CCZ1 vacuolar protein trafficking and biogenesis associated [Source:MGI Symbol;Acc:MGI:2141070]	933	1960	1108	1046	673	346	522	451	858.083	1.40647	0.336812	4.17583	2.97e-05	0.00122727		YES
ENSMUSG00000025510	Cd151	CD151 antigen [Source:MGI Symbol;Acc:MGI:1096360]	83	49	12	14	0	15	2	25	25.4125	2.05354	1.20111	1.7097	0.0873221	0.287679	Up	NO
ENSMUSG00000038304	Cd160	CD160 antigen [Source:MGI Symbol;Acc:MGI:1860383]	1048	912	1743	1497	1990	2386	1968	2292	1659.83	-0.689122	0.263634	-2.61393	0.00895072	0.0674384	Down	NO
ENSMUSG00000019818	Cd164	CD164 antigen [Source:MGI Symbol;Acc:MGI:1859568]	8828	11574	10801	10366	5985	8867	9248	7370	8863.77	0.448887	0.239909	1.87107	0.0613354	0.230468	Up	NO
ENSMUSG00000028865	Cd164l2	CD164 sialomucin-like 2 [Source:MGI Symbol;Acc:MGI:1916905]	2614	2547	1480	2813	2560	2151	1957	4688	2495.56	-0.187876	0.336462	-0.558386	0.576581	0.806317	Down	NO
ENSMUSG00000052212	Cd177	CD177 antigen [Source:MGI Symbol;Acc:MGI:1916141]	52	71	203	141	102	28	314	132	124.365	-0.27156	0.678588	-0.400184	0.689021	0.871713	Down	NO
ENSMUSG00000021624	Cd180	CD180 antigen [Source:MGI Symbol;Acc:MGI:1194924]	20	0	7	5	26	41	61	41	24.2565	-2.28765	1.02521	-2.23141	0.025654	0.132726	Down	NO
ENSMUSG00000028076	Cd1d1	CD1d1 antigen [Source:MGI Symbol;Acc:MGI:107674]	342	882	548	621	677	274	92	75	424.727	1.14284	0.609292	1.87569	0.0606979	0.229088	Up	NO
ENSMUSG00000041750	Cd1d2	CD1d2 antigen [Source:MGI Symbol;Acc:MGI:107675]	14	22	32	26	43	23	12	0	20.7574	0.297129	1.10049	0.269997	0.787163	0.922417	Up	NO
ENSMUSG00000022661	Cd200	CD200 antigen [Source:MGI Symbol;Acc:MGI:1196990]	45	213	77	79	103	113	79	91	96.7145	0.149965	0.546678	0.27432	0.783838	0.921186	Up	NO
ENSMUSG00000036172	Cd200r3	CD200 receptor 3 [Source:MGI Symbol;Acc:MGI:1921853]	0	7	0	16	0	0	39	36	11.3829	-1.72519	2.11078	-0.817324	0.413743	0.69441	Down	NO
ENSMUSG00000040197	Cd209e	CD209e antigen [Source:MGI Symbol;Acc:MGI:2157948]	49	0	0	66	41	3	0	0	19.1165	1.44535	2.06407	0.700243	0.483776	0.748006	Up	NO
ENSMUSG00000051906	Cd209f	CD209f antigen [Source:MGI Symbol;Acc:MGI:1916392]	3	3	0	0	34	3	17	15	8.84009	-3.3828	1.50796	-2.2433	0.0248776	0.130607	Down	NO
ENSMUSG00000079168	Cd209g	CD209g antigen [Source:MGI Symbol;Acc:MGI:1917442]	112	94	58	71	57	35	58	62	66.9315	0.748143	0.485833	1.53992	0.123581	0.35859	Up	NO
ENSMUSG00000034028	Cd226	CD226 antigen [Source:MGI Symbol;Acc:MGI:3039602]	135	135	149	130	147	323	139	193	163.822	-0.499429	0.406931	-1.22731	0.219707	0.5003	Down	NO
ENSMUSG00000004709	Cd244a	CD244 molecule A [Source:MGI Symbol;Acc:MGI:109294]	32	5	0	41	0	56	4	26	19.9412	-0.128534	1.54439	-0.0832269	0.933671	0.980972	Down	NO
ENSMUSG00000030336	Cd27	CD27 antigen [Source:MGI Symbol;Acc:MGI:88326]	3	0	0	22	0	0	8	22	6.27128	-0.273994	2.38233	-0.115011	0.908436	0.971082	Down	NO
ENSMUSG00000061665	Cd2ap	CD2-associated protein [Source:MGI Symbol;Acc:MGI:1330281]	685	279	647	1353	827	640	893	666	715.431	-0.0068601	0.406343	-0.0168826	0.98653	0.997114	Down	NO
ENSMUSG00000042502	Cd2bp2	CD2 cytoplasmic tail binding protein 2 [Source:MGI Symbol;Acc:MGI:1917483]	108	1	70	7	66	92	43	124	62.5254	-0.661873	0.998744	-0.662705	0.507519	0.763875	Down	NO
ENSMUSG00000058728	Cd300c	CD300C molecule [Source:MGI Symbol;Acc:MGI:3032626]	122	88	111	142	364	221	213	278	183.724	-1.15655	0.338797	-3.41369	0.00064089	0.0109239		YES
ENSMUSG00000047798	Cd300lf	CD300 molecule like family member F [Source:MGI Symbol;Acc:MGI:2442359]	143	155	124	303	207	157	436	121	197.328	-0.327688	0.490052	-0.66868	0.503699	0.761697	Down	NO
ENSMUSG00000002308	Cd320	CD320 antigen [Source:MGI Symbol;Acc:MGI:1860083]	191	213	72	138	85	58	103	136	121.559	0.774538	0.487009	1.5904	0.111745	0.339424	Up	NO
ENSMUSG00000002944	Cd36	CD36 molecule [Source:MGI Symbol;Acc:MGI:107899]	1135	1284	1480	1726	2854	2636	1980	1970	1808.12	-0.707113	0.240222	-2.94358	0.00324438	0.0336164	Down	NO
ENSMUSG00000047649	Cd3eap	CD3E antigen, epsilon polypeptide associated protein [Source:MGI Symbol;Acc:MGI:1917583]	52	50	26	130	72	0	68	38	51.6895	0.568266	0.991209	0.573306	0.566437	0.8012	Up	NO
ENSMUSG00000015355	Cd48	CD48 antigen [Source:MGI Symbol;Acc:MGI:88339]	118	0	56	30	142	49	2	45	54.2112	-0.0866487	1.21087	-0.071559	0.942953	0.984173	Down	NO
ENSMUSG00000024669	Cd5	CD5 antigen [Source:MGI Symbol;Acc:MGI:88340]	48	102	97	66	169	118	52	189	100.316	-0.687527	0.512086	-1.3426	0.179401	0.447509	Down	NO
ENSMUSG00000000682	Cd52	CD52 antigen [Source:MGI Symbol;Acc:MGI:1346088]	54	0	85	0	14	11	4	8	22.1632	2.0196	1.49962	1.34674	0.178064	0.445913	Up	NO
ENSMUSG00000040747	Cd53	CD53 antigen [Source:MGI Symbol;Acc:MGI:88341]	33	99	68	32	0	100	0	30	44.6073	0.853766	1.33224	0.640849	0.521621	0.772743	Up	NO
ENSMUSG00000026399	Cd55	CD55 molecule, decay accelerating factor for complement [Source:MGI Symbol;Acc:MGI:104850]	9783	12261	14157	11073	13208	13029	11280	9065	11363.2	0.0705277	0.240783	0.29291	0.769591	0.915419	Up	NO
ENSMUSG00000026401	Cd55b	CD55 molecule, decay accelerating factor for complement B [Source:MGI Symbol;Acc:MGI:104849]	139	243	290	245	386	520	359	515	322.857	-0.9159	0.318739	-2.87351	0.00405942	0.0386352	Down	NO
ENSMUSG00000032679	Cd59a	CD59a antigen [Source:MGI Symbol;Acc:MGI:109177]	245	164	282	199	143	293	272	248	224.352	-0.0455979	0.379988	-0.119998	0.904485	0.969484	Down	NO
ENSMUSG00000068686	Cd59b	CD59b antigen [Source:MGI Symbol;Acc:MGI:1888996]	13	21	40	33	50	75	32	72	40.068	-1.0673	0.617186	-1.7293	0.0837557	0.280563	Down	NO
ENSMUSG00000025351	Cd63	CD63 antigen [Source:MGI Symbol;Acc:MGI:99529]	174	0	49	0	0	0	2	16	31.841	3.86842	2.99451	1.29184	0.196412	0.470344	Up	NO
ENSMUSG00000085939	Cd63-ps	CD63 antigen, pseudogene [Source:MGI Symbol;Acc:MGI:105972]	156	0	42	1	0	0	2	18	28.8567	3.55014	1.78415	1.98982	0.046611	0.193464	Up	NO
ENSMUSG00000018774	Cd68	CD68 antigen [Source:MGI Symbol;Acc:MGI:88342]	21	0	47	24	31	0	24	30	21.1248	0.191599	1.38083	0.138756	0.889643	0.963106	Up	NO
ENSMUSG00000030156	Cd69	CD69 antigen [Source:MGI Symbol;Acc:MGI:88343]	284	93	53	204	182	447	167	125	190.734	-0.486445	0.609725	-0.79781	0.424981	0.70287	Down	NO
ENSMUSG00000025163	Cd7	CD7 antigen [Source:MGI Symbol;Acc:MGI:88344]	255	325	476	276	173	172	163	285	257.35	0.814316	0.348558	2.33624	0.0194786	0.111609	Up	NO
ENSMUSG00000075122	Cd80	CD80 antigen [Source:MGI Symbol;Acc:MGI:101775]	0	27	11	0	0	0	0	0	4.71413	5.75727	3.07044	1.87506	0.060784	0.229304	Up	NO
ENSMUSG00000030342	Cd9	CD9 antigen [Source:MGI Symbol;Acc:MGI:88348]	209	166	295	189	1063	539	201	348	360.394	-1.259	0.487628	-2.58188	0.00982631	0.0719679	Down	NO
ENSMUSG00000022657	Cd96	CD96 antigen [Source:MGI Symbol;Acc:MGI:1934368]	27	26	25	4	51	37	4	8	22.3701	-0.195115	1.0235	-0.190635	0.848812	0.948387	Down	NO
ENSMUSG00000035776	Cd99l2	CD99 antigen-like 2 [Source:MGI Symbol;Acc:MGI:2177151]	14	12	31	59	5	22	9	10	19.2524	1.3115	0.895599	1.46438	0.14309	0.390867	Up	NO
ENSMUSG00000021982	Cdadc1	cytidine and dCMP deaminase domain containing 1 [Source:MGI Symbol;Acc:MGI:1919141]	49	99	38	43	14	59	86	58	54.3457	0.135361	0.674942	0.200553	0.841048	0.945425	Up	NO
ENSMUSG00000027284	Cdan1	congenital dyserythropoietic anemia, type I (human) [Source:MGI Symbol;Acc:MGI:1916218]	20	18	38	34	33	0	10	0	18.4122	1.40916	1.36982	1.02872	0.30361	0.597436	Up	NO
ENSMUSG00000039128	Cdc123	cell division cycle 123 [Source:MGI Symbol;Acc:MGI:2138811]	108	107	107	131	259	335	147	207	168.644	-1.02125	0.377741	-2.70356	0.0068601	0.0557169	Down	NO
ENSMUSG00000033502	Cdc14a	CDC14 cell division cycle 14A [Source:MGI Symbol;Acc:MGI:2442676]	86	35	69	44	73	56	85	48	60.5484	-0.0828729	0.541087	-0.15316	0.878272	0.958758	Down	NO
ENSMUSG00000033102	Cdc14b	CDC14 cell division cycle 14B [Source:MGI Symbol;Acc:MGI:2441808]	125	96	49	122	172	220	221	123	136.507	-0.858566	0.450277	-1.90675	0.0565529	0.219161	Down	NO
ENSMUSG00000038416	Cdc16	CDC16 cell division cycle 16 [Source:MGI Symbol;Acc:MGI:1917207]	70	239	147	207	51	43	91	74	110.786	1.39112	0.487699	2.85241	0.00433893	0.0404069		YES
ENSMUSG00000006398	Cdc20	cell division cycle 20 [Source:MGI Symbol;Acc:MGI:1859866]	442	1032	1420	973	885	509	1547	1010	936.542	0.0115894	0.406518	0.028509	0.977256	0.993464	Up	NO
ENSMUSG00000024370	Cdc23	CDC23 cell division cycle 23 [Source:MGI Symbol;Acc:MGI:1098815]	400	731	578	449	223	204	186	105	351.779	1.63604	0.364601	4.48721	7.22e-06	0.000423673		YES
ENSMUSG00000032477	Cdc25a	cell division cycle 25A [Source:MGI Symbol;Acc:MGI:103198]	24	45	48	130	92	71	115	98	73.542	-0.607548	0.559109	-1.08664	0.277198	0.569051	Down	NO
ENSMUSG00000027330	Cdc25b	cell division cycle 25B [Source:MGI Symbol;Acc:MGI:99701]	4	26	29	64	89	2	32	37	32.9842	-0.367426	1.01229	-0.362964	0.716632	0.887244	Down	NO
ENSMUSG00000044201	Cdc25c	cell division cycle 25C [Source:MGI Symbol;Acc:MGI:88350]	0	0	3	0	28	23	7	43	12.1692	-5.00352	1.52559	-3.27972	0.00103909	0.015087		YES
ENSMUSG00000066149	Cdc26	cell division cycle 26 [Source:MGI Symbol;Acc:MGI:1913690]	798	693	870	1316	1210	2441	1059	822	1113.33	-0.574947	0.387094	-1.48529	0.137467	0.382123	Down	NO
ENSMUSG00000020687	Cdc27	cell division cycle 27 [Source:MGI Symbol;Acc:MGI:102685]	4445	6237	5667	4820	4885	6008	5111	5698	5186.42	0.019642	0.221034	0.0888642	0.92919	0.978986	Up	NO
ENSMUSG00000020307	Cdc34	cell division cycle 34 [Source:MGI Symbol;Acc:MGI:102657]	247	182	97	342	60	50	61	122	140.364	1.62889	0.488549	3.33413	0.000855667	0.0132134		YES
ENSMUSG00000020870	Cdc34b	cell division cycle 34B [Source:MGI Symbol;Acc:MGI:1858429]	308	255	355	301	872	728	1676	982	655.299	-1.74546	0.330768	-5.27698	1.31e-07	2.31e-05		YES
ENSMUSG00000019471	Cdc37	cell division cycle 37 [Source:MGI Symbol;Acc:MGI:109531]	23	23	40	63	12	52	19	40	32.5429	0.284283	0.726852	0.391115	0.695712	0.874805	Up	NO
ENSMUSG00000024780	Cdc37l1	cell division cycle 37-like 1 [Source:MGI Symbol;Acc:MGI:1914322]	867	2573	1662	1863	1094	911	1069	944	1324.3	0.833875	0.318687	2.6166	0.00888115	0.067164	Up	NO
ENSMUSG00000038446	Cdc40	cell division cycle 40 [Source:MGI Symbol;Acc:MGI:1918963]	1042	1167	1096	1428	1412	1100	1495	1103	1185.43	-0.0634179	0.224895	-0.281989	0.777952	0.918265	Down	NO
ENSMUSG00000006699	Cdc42	cell division cycle 42 [Source:MGI Symbol;Acc:MGI:106211]	2347	2001	2495	3690	4643	3641	5107	5563	3518.08	-0.801164	0.241303	-3.32015	0.000899683	0.0136469	Down	NO
ENSMUSG00000026490	Cdc42bpa	CDC42 binding protein kinase alpha [Source:MGI Symbol;Acc:MGI:2441841]	1937	2584	2567	3041	4593	4782	3975	3405	3230.29	-0.688854	0.22797	-3.02169	0.00251369	0.028444	Down	NO
ENSMUSG00000021279	Cdc42bpb	CDC42 binding protein kinase beta [Source:MGI Symbol;Acc:MGI:2136459]	130	266	83	203	126	87	169	145	145.696	0.425598	0.454416	0.936584	0.348972	0.64067	Up	NO
ENSMUSG00000045664	Cdc42ep2	CDC42 effector protein (Rho GTPase binding) 2 [Source:MGI Symbol;Acc:MGI:1929744]	0	33	3	29	54	4	48	23	22.8201	-0.976271	1.23882	-0.788063	0.43066	0.707367	Down	NO
ENSMUSG00000036533	Cdc42ep3	CDC42 effector protein (Rho GTPase binding) 3 [Source:MGI Symbol;Acc:MGI:2384718]	123	320	81	477	155	37	131	80	166.664	1.33146	0.602623	2.20945	0.0271436	0.137283	Up	NO
ENSMUSG00000046722	Cdc42se1	CDC42 small effector 1 [Source:MGI Symbol;Acc:MGI:1889510]	337	358	356	447	197	137	367	348	306.952	0.573589	0.367061	1.56265	0.118134	0.350625	Up	NO
ENSMUSG00000052298	Cdc42se2	CDC42 small effector 2 [Source:MGI Symbol;Acc:MGI:1919979]	3031	6010	4159	5654	4047	3586	9139	4483	4820.85	-0.136269	0.353212	-0.385801	0.699644	0.877299	Down	NO
ENSMUSG00000000028	Cdc45	cell division cycle 45 [Source:MGI Symbol;Acc:MGI:1338073]	475	553	829	558	1001	847	2080	1447	932.424	-1.09814	0.345263	-3.18058	0.00146983	0.0191973		YES
ENSMUSG00000023932	Cdc5l	cell division cycle 5-like (S. pombe) [Source:MGI Symbol;Acc:MGI:1918952]	0	24	0	37	47	64	31	0	24.2838	-1.27979	1.63649	-0.782037	0.434193	0.710099	Down	NO
ENSMUSG00000017499	Cdc6	cell division cycle 6 [Source:MGI Symbol;Acc:MGI:1345150]	171	64	82	149	95	107	258	152	130.448	-0.328479	0.512914	-0.640417	0.521902	0.772743	Down	NO
ENSMUSG00000029283	Cdc7	cell division cycle 7 (S. cerevisiae) [Source:MGI Symbol;Acc:MGI:1309511]	542	822	585	409	425	528	740	402	543.194	0.231699	0.354251	0.654054	0.513077	0.767026	Up	NO
ENSMUSG00000048922	Cdca2	cell division cycle associated 2 [Source:MGI Symbol;Acc:MGI:1919787]	105	62	148	480	308	201	780	603	315.805	-1.2568	0.595015	-2.11221	0.0346682	0.16081	Down	NO
ENSMUSG00000023505	Cdca3	cell division cycle associated 3 [Source:MGI Symbol;Acc:MGI:1315198]	993	919	1258	1196	939	1222	799	1704	1085.95	-0.0358864	0.290057	-0.123722	0.901535	0.967552	Down	NO
ENSMUSG00000047832	Cdca4	cell division cycle associated 4 [Source:MGI Symbol;Acc:MGI:1919213]	768	475	941	1112	868	514	1059	1344	845.735	-0.142405	0.352687	-0.403772	0.68638	0.870034	Down	NO
ENSMUSG00000024791	Cdca5	cell division cycle associated 5 [Source:MGI Symbol;Acc:MGI:1915099]	614	1357	1161	1483	843	1328	2569	1854	1340.95	-0.484902	0.38096	-1.27284	0.203075	0.479879	Down	NO
ENSMUSG00000055612	Cdca7	cell division cycle associated 7 [Source:MGI Symbol;Acc:MGI:1914203]	157	270	196	144	161	162	199	224	183.141	0.108107	0.356718	0.303059	0.761845	0.911289	Up	NO
ENSMUSG00000021175	Cdca7l	cell division cycle associated 7 like [Source:MGI Symbol;Acc:MGI:2384982]	31	6	65	72	60	16	111	130	57.8236	-0.822952	0.808299	-1.01813	0.308617	0.602703	Down	NO
ENSMUSG00000028873	Cdca8	cell division cycle associated 8 [Source:MGI Symbol;Acc:MGI:1196274]	2164	3130	3249	3475	4335	4831	6342	5892	4001.59	-0.788701	0.229423	-3.43776	0.000586543	0.0102821	Down	NO
ENSMUSG00000000303	Cdh1	cadherin 1 [Source:MGI Symbol;Acc:MGI:88354]	1810	3409	1682	1979	1175	923	745	690	1516.24	1.38755	0.324237	4.27944	1.87e-05	0.000903578		YES
ENSMUSG00000031841	Cdh13	cadherin 13 [Source:MGI Symbol;Acc:MGI:99551]	0	0	0	11	1	4	12	19	5.41042	-1.7773	2.08874	-0.850897	0.394827	0.679169	Down	NO
ENSMUSG00000028217	Cdh17	cadherin 17 [Source:MGI Symbol;Acc:MGI:1095414]	4	3	22	21	32	97	66	56	36.0373	-2.33798	0.807606	-2.89496	0.00379213	0.0372429		YES
ENSMUSG00000040420	Cdh18	cadherin 18 [Source:MGI Symbol;Acc:MGI:1344366]	0	0	17	14	29	2	11	0	8.56346	-0.445958	1.95692	-0.227888	0.819734	0.936211	Down	NO
ENSMUSG00000047216	Cdh19	cadherin 19, type 2 [Source:MGI Symbol;Acc:MGI:3588198]	96	240	101	329	64	315	105	120	164.734	0.329957	0.59226	0.557115	0.577449	0.80691	Up	NO
ENSMUSG00000024304	Cdh2	cadherin 2 [Source:MGI Symbol;Acc:MGI:88355]	294	523	429	592	1069	402	446	361	491.931	-0.267429	0.402452	-0.664499	0.506371	0.763136	Down	NO
ENSMUSG00000050840	Cdh20	cadherin 20 [Source:MGI Symbol;Acc:MGI:1346069]	88	52	27	46	15	2	86	62	46.2287	0.47616	0.920468	0.517302	0.604945	0.825046	Up	NO
ENSMUSG00000061048	Cdh3	cadherin 3 [Source:MGI Symbol;Acc:MGI:88356]	16	22	25	65	8	23	10	16	21.97	1.1584	0.79769	1.45219	0.146448	0.396478	Up	NO
ENSMUSG00000000305	Cdh4	cadherin 4 [Source:MGI Symbol;Acc:MGI:99218]	125	232	103	129	82	20	74	132	108.64	1.02549	0.568853	1.80273	0.0714304	0.254051	Up	NO
ENSMUSG00000025370	Cdh9	cadherin 9 [Source:MGI Symbol;Acc:MGI:107433]	218	406	191	175	231	147	140	97	196.138	0.754343	0.442266	1.70563	0.0880769	0.289297	Up	NO
ENSMUSG00000004071	Cdip1	cell death inducing Trp53 target 1 [Source:MGI Symbol;Acc:MGI:1913876]	147	219	102	149	134	34	93	121	120.955	0.774086	0.498799	1.5519	0.120686	0.354104	Up	NO
ENSMUSG00000030682	Cdipt	CDP-diacylglycerol--inositol 3-phosphatidyltransferase (phosphatidylinositol synthase) [Source:MGI Symbol;Acc:MGI:105491]	23	14	41	36	13	39	57	57	33.5435	-0.502231	0.712654	-0.704733	0.480977	0.745615	Down	NO
ENSMUSG00000019942	Cdk1	cyclin-dependent kinase 1 [Source:MGI Symbol;Acc:MGI:88351]	1028	1343	1761	1210	1290	1968	1701	1405	1416.05	-0.208367	0.279775	-0.744766	0.456413	0.728222	Down	NO
ENSMUSG00000029062	Cdk11b	cyclin-dependent kinase 11B [Source:MGI Symbol;Acc:MGI:88353]	319	191	375	666	708	834	901	714	562.211	-1.00675	0.361602	-2.78413	0.00536715	0.0469935	Down	NO
ENSMUSG00000003119	Cdk12	cyclin-dependent kinase 12 [Source:MGI Symbol;Acc:MGI:1098802]	199	179	209	322	275	196	120	163	199.859	0.310407	0.372381	0.833574	0.404521	0.687628	Up	NO
ENSMUSG00000041297	Cdk13	cyclin-dependent kinase 13 [Source:MGI Symbol;Acc:MGI:1916812]	456	501	279	370	159	174	158	78	267.889	1.55436	0.393947	3.94559	7.96e-05	0.00252187		YES
ENSMUSG00000028926	Cdk14	cyclin-dependent kinase 14 [Source:MGI Symbol;Acc:MGI:894318]	24	52	117	3	136	77	95	149	78.0183	-1.13596	0.803655	-1.41349	0.157512	0.414787	Down	NO
ENSMUSG00000026023	Cdk15	cyclin-dependent kinase 15 [Source:MGI Symbol;Acc:MGI:3583944]	101	50	70	208	118	133	248	150	128.654	-0.579488	0.513002	-1.1296	0.258644	0.548125	Down	NO
ENSMUSG00000031065	Cdk16	cyclin-dependent kinase 16 [Source:MGI Symbol;Acc:MGI:97516]	183	186	83	195	22	18	92	93	106.248	1.5999	0.623569	2.56572	0.0102962	0.0739972	Up	NO
ENSMUSG00000020015	Cdk17	cyclin-dependent kinase 17 [Source:MGI Symbol;Acc:MGI:97517]	182	210	166	209	135	214	227	209	187.764	0.0176197	0.329004	0.0535546	0.95729	0.987937	Up	NO
ENSMUSG00000038481	Cdk19	cyclin-dependent kinase 19 [Source:MGI Symbol;Acc:MGI:1925584]	38	17	0	0	0	3	2	10	9.06218	2.06914	1.95411	1.05886	0.289663	0.582826	Up	NO
ENSMUSG00000025358	Cdk2	cyclin-dependent kinase 2 [Source:MGI Symbol;Acc:MGI:104772]	30	12	0	4	57	0	1	0	12.7789	-0.158558	1.99921	-0.07931	0.936786	0.982292	Down	NO
ENSMUSG00000021483	Cdk20	cyclin-dependent kinase 20 [Source:MGI Symbol;Acc:MGI:2145349]	189	142	139	150	121	164	215	303	171.65	-0.294801	0.39525	-0.745859	0.455753	0.727827	Down	NO
ENSMUSG00000029394	Cdk2ap1	CDK2 (cyclin-dependent kinase 2)-associated protein 1 [Source:MGI Symbol;Acc:MGI:1202069]	35	31	29	24	19	15	5	4	19.9856	1.53236	0.834213	1.83689	0.0662258	0.242131	Up	NO
ENSMUSG00000024856	Cdk2ap2	CDK2-associated protein 2 [Source:MGI Symbol;Acc:MGI:1098779]	165	173	161	256	223	121	155	338	189.754	-0.0854739	0.390926	-0.218645	0.826927	0.939482	Down	NO
ENSMUSG00000006728	Cdk4	cyclin-dependent kinase 4 [Source:MGI Symbol;Acc:MGI:88357]	109	2	10	0	40	23	0	0	23.9123	1.12244	1.83947	0.610197	0.541731	0.786014	Up	NO
ENSMUSG00000028969	Cdk5	cyclin-dependent kinase 5 [Source:MGI Symbol;Acc:MGI:101765]	100	105	65	77	91	81	76	139	88.7032	-0.0751744	0.432287	-0.173899	0.861945	0.952985	Down	NO
ENSMUSG00000048895	Cdk5r1	cyclin-dependent kinase 5, regulatory subunit 1 (p35) [Source:MGI Symbol;Acc:MGI:101764]	0	20	1	16	0	0	0	0	4.38239	5.6531	2.70134	2.0927	0.0363756	0.165384	Up	NO
ENSMUSG00000027487	Cdk5rap1	CDK5 regulatory subunit associated protein 1 [Source:MGI Symbol;Acc:MGI:1914221]	198	173	64	276	544	90	336	530	261.367	-1.00461	0.560346	-1.79284	0.0729987	0.256848	Down	NO
ENSMUSG00000039298	Cdk5rap2	CDK5 regulatory subunit associated protein 2 [Source:MGI Symbol;Acc:MGI:2384875]	0	76	107	177	92	64	155	131	94.1719	-0.306972	0.923454	-0.332418	0.739574	0.899538	Down	NO
ENSMUSG00000040274	Cdk6	cyclin-dependent kinase 6 [Source:MGI Symbol;Acc:MGI:1277162]	63	20	16	30	4	47	32	0	26.5924	0.682771	1.18483	0.576261	0.564439	0.799835	Up	NO
ENSMUSG00000069089	Cdk7	cyclin-dependent kinase 7 [Source:MGI Symbol;Acc:MGI:102956]	888	670	805	699	1490	1421	1084	1352	1014.04	-0.735173	0.253476	-2.90037	0.00372728	0.0368282	Down	NO
ENSMUSG00000029635	Cdk8	cyclin-dependent kinase 8 [Source:MGI Symbol;Acc:MGI:1196224]	831	1402	1092	1357	796	772	875	468	918.933	0.720289	0.298562	2.41253	0.0158424	0.0969791	Up	NO
ENSMUSG00000009555	Cdk9	cyclin-dependent kinase 9 (CDC2-related kinase) [Source:MGI Symbol;Acc:MGI:1328368]	8	6	59	43	4	25	27	18	22.6694	0.639774	0.986184	0.648737	0.516509	0.768879	Up	NO
ENSMUSG00000006191	Cdkal1	CDK5 regulatory subunit associated protein 1-like 1 [Source:MGI Symbol;Acc:MGI:1921765]	20	94	94	55	78	60	244	175	97.6618	-1.03496	0.628405	-1.64696	0.0995655	0.314536	Down	NO
ENSMUSG00000020990	Cdkl1	cyclin-dependent kinase-like 1 (CDC2-related kinase) [Source:MGI Symbol;Acc:MGI:1918341]	0	22	48	16	33	20	33	26	23.61	-0.349512	1.05263	-0.332037	0.739861	0.899693	Down	NO
ENSMUSG00000029403	Cdkl2	cyclin-dependent kinase-like 2 (CDC2-related kinase) [Source:MGI Symbol;Acc:MGI:1858227]	394	3	241	414	152	223	318	236	239.821	0.228906	0.809199	0.28288	0.777269	0.917815	Up	NO
ENSMUSG00000033966	Cdkl4	cyclin-dependent kinase-like 4 [Source:MGI Symbol;Acc:MGI:3587025]	3	65	4	43	15	0	30	0	19.1107	1.36084	1.5472	0.87955	0.379103	0.667388	Up	NO
ENSMUSG00000031292	Cdkl5	cyclin-dependent kinase-like 5 [Source:MGI Symbol;Acc:MGI:1278336]	282	403	312	306	171	277	371	117	273.181	0.516515	0.422875	1.22144	0.22192	0.503097	Up	NO
ENSMUSG00000023067	Cdkn1a	cyclin-dependent kinase inhibitor 1A (P21) [Source:MGI Symbol;Acc:MGI:104556]	81	0	39	8	34	16	24	25	28.3855	0.520091	1.15488	0.450343	0.652463	0.85089	Up	NO
ENSMUSG00000003031	Cdkn1b	cyclin-dependent kinase inhibitor 1B [Source:MGI Symbol;Acc:MGI:104565]	22	34	3	22	30	0	17	72	23.662	-0.440306	1.20261	-0.366126	0.714271	0.885881	Down	NO
ENSMUSG00000037664	Cdkn1c	cyclin-dependent kinase inhibitor 1C (P57) [Source:MGI Symbol;Acc:MGI:104564]	0	32	2	15	11	0	9	10	9.37642	0.757462	1.63784	0.462477	0.64374	0.846328	Up	NO
ENSMUSG00000038069	Cdkn2aip	CDKN2A interacting protein [Source:MGI Symbol;Acc:MGI:1918175]	1007	1697	9	1575	875	527	611	340	803.765	0.908245	1.0849	0.837168	0.402498	0.685765	Up	NO
ENSMUSG00000020392	Cdkn2aipnl	CDKN2A interacting protein N-terminal like [Source:MGI Symbol;Acc:MGI:1261797]	528	323	208	388	249	150	429	329	317.134	0.40632	0.431575	0.941483	0.346457	0.638728	Up	NO
ENSMUSG00000028551	Cdkn2c	cyclin dependent kinase inhibitor 2C [Source:MGI Symbol;Acc:MGI:105388]	59	9	30	23	61	0	3	12	24.1881	0.80718	1.25767	0.641806	0.520999	0.772427	Up	NO
ENSMUSG00000096472	Cdkn2d	cyclin dependent kinase inhibitor 2D [Source:MGI Symbol;Acc:MGI:105387]	0	0	33	67	0	0	1	10	12.6645	3.19468	2.10337	1.51884	0.128803	0.367798	Up	NO
ENSMUSG00000033022	Cdo1	cysteine dioxygenase 1, cytosolic [Source:MGI Symbol;Acc:MGI:105925]	729	1069	1107	667	913	784	643	369	765.155	0.452151	0.360125	1.25554	0.209284	0.487247	Up	NO
ENSMUSG00000038119	Cdon	cell adhesion molecule-related/down-regulated by oncogenes [Source:MGI Symbol;Acc:MGI:1926387]	32	10	34	70	23	17	22	19	27.0863	0.870423	0.739815	1.17654	0.239378	0.524268	Up	NO
ENSMUSG00000064284	Cdpf1	cysteine rich, DPF motif domain containing 1 [Source:MGI Symbol;Acc:MGI:1919605]	73	5	5	43	30	13	1	21	23.5553	1.07108	1.14752	0.933389	0.350619	0.642212	Up	NO
ENSMUSG00000030878	Cdr2	cerebellar degeneration-related 2 [Source:MGI Symbol;Acc:MGI:1100885]	744	1772	899	1525	358	468	787	462	847.945	1.2834	0.368076	3.48679	0.00048885	0.00905639		YES
ENSMUSG00000029330	Cds1	CDP-diacylglycerol synthase 1 [Source:MGI Symbol;Acc:MGI:1921846]	453	476	337	484	230	175	169	176	304.712	1.2827	0.285081	4.49942	6.81e-06	0.000413202		YES
ENSMUSG00000058793	Cds2	CDP-diacylglycerol synthase (phosphatidate cytidylyltransferase) 2 [Source:MGI Symbol;Acc:MGI:1332236]	76	36	54	73	98	8	71	26	53.398	0.307837	0.749402	0.410777	0.681236	0.867554	Up	NO
ENSMUSG00000006585	Cdt1	chromatin licensing and DNA replication factor 1 [Source:MGI Symbol;Acc:MGI:1914427]	243	518	256	183	182	92	216	176	227.824	0.928526	0.445242	2.08544	0.0370292	0.167136	Up	NO
ENSMUSG00000032803	Cdv3	carnitine deficiency-associated gene expressed in ventricle 3 [Source:MGI Symbol;Acc:MGI:2448759]	1817	3588	2405	2747	1298	829	1343	1089	1831.99	1.26355	0.278433	4.53809	5.68e-06	0.000355604		YES
ENSMUSG00000059288	Cdyl	chromodomain protein, Y chromosome-like [Source:MGI Symbol;Acc:MGI:1339956]	420	677	391	386	246	225	260	175	340.056	1.10872	0.334442	3.31514	0.000915984	0.0137942		YES
ENSMUSG00000031758	Cdyl2	chromodomain protein, Y chromosome-like 2 [Source:MGI Symbol;Acc:MGI:1923046]	0	9	0	14	13	0	0	24	6.8701	-0.654683	2.28992	-0.285897	0.774957	0.916758	Down	NO
ENSMUSG00000054169	Ceacam10	carcinoembryonic antigen-related cell adhesion molecule 10 [Source:MGI Symbol;Acc:MGI:1347248]	68	89	97	51	140	112	71	141	92.562	-0.530034	0.449032	-1.18039	0.237844	0.522132	Down	NO
ENSMUSG00000030366	Ceacam12	carcinoembryonic antigen-related cell adhesion molecule 12 [Source:MGI Symbol;Acc:MGI:1914565]	0	0	0	0	22	0	14	0	4.24088	-5.54831	3.15476	-1.75871	0.0786268	0.269549	Down	NO
ENSMUSG00000054385	Ceacam2	carcinoembryonic antigen-related cell adhesion molecule 2 [Source:MGI Symbol;Acc:MGI:1347246]	24	111	4	102	66	100	147	165	85.3112	-0.965982	0.78842	-1.22521	0.220495	0.500968	Down	NO
ENSMUSG00000070777	Ceacam20	carcinoembryonic antigen-related cell adhesion molecule 20 [Source:MGI Symbol;Acc:MGI:1918851]	110	88	180	356	1064	832	932	1351	579.057	-2.49249	0.401327	-6.21062	5.28e-10	3.05e-07		YES
ENSMUSG00000008789	Ceacam5	carcinoembryonic antigen-related cell adhesion molecule 5 [Source:MGI Symbol;Acc:MGI:1920500]	0	0	22	56	9	0	11	0	11.2344	1.90408	2.11214	0.901491	0.367327	0.656876	Up	NO
ENSMUSG00000056501	Cebpb	CCAAT/enhancer binding protein (C/EBP), beta [Source:MGI Symbol;Acc:MGI:88373]	8	6	7	12	2	2	2	7	5.53221	1.40929	1.25122	1.12633	0.260026	0.549678	Up	NO
ENSMUSG00000071637	Cebpd	CCAAT/enhancer binding protein (C/EBP), delta [Source:MGI Symbol;Acc:MGI:103573]	5	31	9	13	10	3	17	4	11.1218	0.8134	1.09168	0.745091	0.456217	0.728139	Up	NO
ENSMUSG00000056216	Cebpg	CCAAT/enhancer binding protein (C/EBP), gamma [Source:MGI Symbol;Acc:MGI:104982]	373	134	837	1114	461	56	888	571	524.61	0.338295	0.677694	0.499185	0.617649	0.831906	Up	NO
ENSMUSG00000024081	Cebpz	CCAAT/enhancer binding protein zeta [Source:MGI Symbol;Acc:MGI:109386]	95	144	206	416	425	428	744	463	346.654	-1.26036	0.435606	-2.89334	0.00381171	0.0373129	Down	NO
ENSMUSG00000062691	Cebpzos	CCAAT/enhancer binding protein (C/EBP), zeta, opposite strand [Source:MGI Symbol;Acc:MGI:1915804]	52	51	35	20	61	144	28	61	55.3076	-0.825451	0.675212	-1.22251	0.221516	0.502548	Down	NO
ENSMUSG00000071226	Cecr2	CECR2, histone acetyl-lysine reader [Source:MGI Symbol;Acc:MGI:1923799]	2610	5458	2838	4895	2693	2792	2906	752	3022.07	0.811232	0.426999	1.89985	0.0574532	0.220609	Up	NO
ENSMUSG00000023031	Cela1	chymotrypsin-like elastase family, member 1 [Source:MGI Symbol;Acc:MGI:95314]	70	95	35	41	124	121	52	30	69.4197	-0.374735	0.644651	-0.581299	0.561039	0.79849	Down	NO
ENSMUSG00000005506	Celf1	CUGBP, Elav-like family member 1 [Source:MGI Symbol;Acc:MGI:1342295]	31	27	26	17	8	12	21	23	20.2111	0.744262	0.757072	0.983079	0.325569	0.61808	Up	NO
ENSMUSG00000002107	Celf2	CUGBP, Elav-like family member 2 [Source:MGI Symbol;Acc:MGI:1338822]	3397	5240	2697	2205	412	1782	2050	1776	2409.31	1.23707	0.468602	2.63991	0.00829275	0.0639478	Up	NO
ENSMUSG00000028137	Celf3	CUGBP, Elav-like family member 3 [Source:MGI Symbol;Acc:MGI:1926034]	26	19	28	34	7	34	42	45	28.2898	-0.21285	0.746466	-0.285143	0.775535	0.916836	Down	NO
ENSMUSG00000016028	Celsr1	cadherin, EGF LAG seven-pass G-type receptor 1 [Source:MGI Symbol;Acc:MGI:1100883]	53	184	90	63	93	25	68	82	79.4939	0.619477	0.597356	1.03703	0.299722	0.592762	Up	NO
ENSMUSG00000024754	Cemip2	cell migration inducing hyaluronidase 2 [Source:MGI Symbol;Acc:MGI:1890373]	90	138	100	114	155	174	162	108	125.776	-0.394467	0.371974	-1.06047	0.288931	0.582414	Down	NO
ENSMUSG00000029177	Cenpa	centromere protein A [Source:MGI Symbol;Acc:MGI:88375]	1047	1530	1231	1378	1558	1061	1286	1603	1285.4	-0.0272718	0.228876	-0.119156	0.905152	0.969585	Down	NO
ENSMUSG00000029253	Cenpc1	centromere protein C1 [Source:MGI Symbol;Acc:MGI:99700]	145	268	390	311	354	307	441	313	303.109	-0.310934	0.34959	-0.889425	0.373775	0.662088	Down	NO
ENSMUSG00000045328	Cenpe	centromere protein E [Source:MGI Symbol;Acc:MGI:1098230]	4569	4970	8674	4926	9038	8490	9466	8250	7029.01	-0.553091	0.268961	-2.0564	0.0397443	0.174688	Down	NO
ENSMUSG00000026605	Cenpf	centromere protein F [Source:MGI Symbol;Acc:MGI:1313302]	633	1247	1824	2896	3308	3639	6430	5384	3004.12	-1.50022	0.397465	-3.77447	0.00016035	0.00405986		YES
ENSMUSG00000045273	Cenph	centromere protein H [Source:MGI Symbol;Acc:MGI:1349448]	1787	3096	3578	2339	4782	4520	3237	3358	3214.67	-0.509903	0.290374	-1.75602	0.0790852	0.270586	Down	NO
ENSMUSG00000031262	Cenpi	centromere protein I [Source:MGI Symbol;Acc:MGI:2147897]	256	220	224	283	245	309	270	276	251.761	-0.11017	0.277045	-0.397661	0.69088	0.872883	Down	NO
ENSMUSG00000064128	Cenpj	centromere protein J [Source:MGI Symbol;Acc:MGI:2684927]	1663	2607	2112	1397	1275	1096	1323	1212	1546	0.732462	0.276539	2.64868	0.00808073	0.0627368	Up	NO
ENSMUSG00000021714	Cenpk	centromere protein K [Source:MGI Symbol;Acc:MGI:1926210]	801	560	690	466	1381	1323	312	785	766.975	-0.519254	0.451201	-1.15082	0.249804	0.536373	Down	NO
ENSMUSG00000026708	Cenpl	centromere protein L [Source:MGI Symbol;Acc:MGI:1917704]	126	131	26	69	54	182	24	182	96.7743	-0.240303	0.732501	-0.328058	0.742867	0.901998	Down	NO
ENSMUSG00000068101	Cenpm	centromere protein M [Source:MGI Symbol;Acc:MGI:1913820]	133	134	181	325	346	107	217	349	211.79	-0.355909	0.450155	-0.790636	0.429157	0.706343	Down	NO
ENSMUSG00000031756	Cenpn	centromere protein N [Source:MGI Symbol;Acc:MGI:1919405]	5426	6518	9028	6573	13892	15593	14029	12279	10020	-0.971379	0.236481	-4.10765	4e-05	0.00154703	Down	NO
ENSMUSG00000020652	Cenpo	centromere protein O [Source:MGI Symbol;Acc:MGI:1923800]	135	510	265	649	510	311	944	1221	535.142	-0.907275	0.503581	-1.80165	0.071601	0.254212	Down	NO
ENSMUSG00000021391	Cenpp	centromere protein P [Source:MGI Symbol;Acc:MGI:1913586]	29	58	55	53	138	128	96	227	92.8859	-1.53878	0.449562	-3.42284	0.00061971	0.0106827		YES
ENSMUSG00000023919	Cenpq	centromere protein Q [Source:MGI Symbol;Acc:MGI:1933744]	268	213	288	419	1236	1373	744	1090	672.181	-1.86606	0.30709	-6.07659	1.23e-09	5.97e-07		YES
ENSMUSG00000073705	Cenps	centromere protein S [Source:MGI Symbol;Acc:MGI:1917178]	299	352	573	702	530	578	357	499	465.275	-0.00367819	0.329748	-0.0111545	0.9911	0.997652	Down	NO
ENSMUSG00000031629	Cenpu	centromere protein U [Source:MGI Symbol;Acc:MGI:1919126]	833	759	1116	1023	1402	2507	1772	1472	1313.63	-0.901827	0.292662	-3.08147	0.00205982	0.0245943	Down	NO
ENSMUSG00000018509	Cenpv	centromere protein V [Source:MGI Symbol;Acc:MGI:1920389]	290	578	602	528	640	502	288	496	471.193	0.0985356	0.342715	0.287514	0.773718	0.915936	Up	NO
ENSMUSG00000075266	Cenpw	centromere protein W [Source:MGI Symbol;Acc:MGI:1913561]	431	579	386	590	494	407	332	470	444.595	0.275771	0.270152	1.0208	0.307351	0.601196	Up	NO
ENSMUSG00000025144	Cenpx	centromere protein X [Source:MGI Symbol;Acc:MGI:894324]	971	717	592	589	670	1155	364	1310	773.094	-0.201141	0.420194	-0.478685	0.632162	0.838724	Down	NO
ENSMUSG00000039523	Cep104	centrosomal protein 104 [Source:MGI Symbol;Acc:MGI:2687282]	21	93	25	63	87	16	117	50	56.3044	-0.377666	0.738968	-0.511072	0.6093	0.826989	Down	NO
ENSMUSG00000020728	Cep112	centrosomal protein 112 [Source:MGI Symbol;Acc:MGI:1923673]	0	10	0	6	0	25	3	8	6.30137	-1.19749	2.02226	-0.592153	0.553748	0.793503	Down	NO
ENSMUSG00000048799	Cep120	centrosomal protein 120 [Source:MGI Symbol;Acc:MGI:2147298]	773	1168	1102	1243	354	422	747	467	759.766	1.14633	0.309183	3.70761	0.000209226	0.0048692		YES
ENSMUSG00000040729	Cep126	centrosomal protein 126 [Source:MGI Symbol;Acc:MGI:2680221]	88	125	105	29	82	108	83	80	85.7109	0.0543033	0.545831	0.0994874	0.920751	0.975936	Up	NO
ENSMUSG00000061533	Cep128	centrosomal protein 128 [Source:MGI Symbol;Acc:MGI:1922466]	104	49	135	226	76	226	191	236	148.43	-0.487497	0.531569	-0.917091	0.359095	0.650675	Down	NO
ENSMUSG00000036403	Cep135	centrosomal protein 135 [Source:MGI Symbol;Acc:MGI:2681869]	20	12	66	155	124	85	135	151	87.6625	-0.984633	0.697769	-1.41112	0.158211	0.416136	Down	NO
ENSMUSG00000068394	Cep152	centrosomal protein 152 [Source:MGI Symbol;Acc:MGI:2139083]	7	24	0	57	70	11	61	75	35.5153	-1.30109	1.08699	-1.19697	0.231318	0.514591	Down	NO
ENSMUSG00000056919	Cep162	centrosomal protein 162 [Source:MGI Symbol;Acc:MGI:1925343]	13	50	122	183	437	287	425	294	214.028	-1.98495	0.596302	-3.32877	0.000872311	0.0133014		YES
ENSMUSG00000043987	Cep164	centrosomal protein 164 [Source:MGI Symbol;Acc:MGI:2384878]	1465	1741	1365	1727	958	698	995	797	1183.11	0.925417	0.229266	4.03643	5.43e-05	0.00191732	Up	NO
ENSMUSG00000057335	Cep170	centrosomal protein 170 [Source:MGI Symbol;Acc:MGI:1918348]	621	776	937	673	976	642	419	518	672.931	0.293436	0.329055	0.891754	0.372525	0.661505	Up	NO
ENSMUSG00000072825	Cep170b	centrosomal protein 170B [Source:MGI Symbol;Acc:MGI:2145043]	100	10	138	166	59	38	65	89	79.5429	0.767258	0.704269	1.08944	0.27596	0.568432	Up	NO
ENSMUSG00000035790	Cep19	centrosomal protein 19 [Source:MGI Symbol;Acc:MGI:1914244]	68	110	114	56	98	85	42	86	79.8837	0.231106	0.495237	0.466658	0.640744	0.844025	Up	NO
ENSMUSG00000024542	Cep192	centrosomal protein 192 [Source:MGI Symbol;Acc:MGI:1918049]	1005	893	1160	1079	1346	1017	909	731	985.023	0.101041	0.272454	0.370854	0.710746	0.884919	Up	NO
ENSMUSG00000038241	Cep250	centrosomal protein 250 [Source:MGI Symbol;Acc:MGI:108084]	0	0	0	24	4	13	30	29	11.6127	-1.75142	1.77955	-0.984194	0.32502	0.617975	Down	NO
ENSMUSG00000019971	Cep290	centrosomal protein 290 [Source:MGI Symbol;Acc:MGI:2384917]	253	140	172	318	357	335	418	503	298.458	-0.814634	0.343577	-2.37103	0.0177384	0.104496	Down	NO
ENSMUSG00000046111	Cep295	centrosomal protein 295 [Source:MGI Symbol;Acc:MGI:2442521]	561	740	546	443	434	564	530	265	499.391	0.40742	0.355409	1.14634	0.251653	0.539105	Up	NO
ENSMUSG00000033671	Cep350	centrosomal protein 350 [Source:MGI Symbol;Acc:MGI:1921331]	111	3	43	37	180	26	105	106	73.608	-0.969963	0.864935	-1.12143	0.262105	0.551387	Down	NO
ENSMUSG00000029790	Cep41	centrosomal protein 41 [Source:MGI Symbol;Acc:MGI:1891414]	337	323	238	243	423	407	248	394	316.529	-0.292469	0.329451	-0.887748	0.374676	0.662511	Down	NO
ENSMUSG00000038215	Cep44	centrosomal protein 44 [Source:MGI Symbol;Acc:MGI:3525111]	1348	1290	1790	1370	1135	2418	1580	1653	1526.06	-0.180569	0.305094	-0.591845	0.553954	0.793635	Down	NO
ENSMUSG00000024989	Cep55	centrosomal protein 55 [Source:MGI Symbol;Acc:MGI:1921357]	1993	2530	3555	3590	2393	2927	3699	2718	2814.44	0.0240077	0.263902	0.090972	0.927515	0.97814	Up	NO
ENSMUSG00000031922	Cep57	centrosomal protein 57 [Source:MGI Symbol;Acc:MGI:1915551]	176	202	260	292	152	242	223	201	210.686	0.218602	0.322822	0.677159	0.498305	0.75718	Up	NO
ENSMUSG00000019813	Cep57l1	centrosomal protein 57-like 1 [Source:MGI Symbol;Acc:MGI:1915511]	2353	2858	2917	2510	2211	1550	3222	2100	2387.05	0.287366	0.274808	1.0457	0.295701	0.58905	Up	NO
ENSMUSG00000032534	Cep63	centrosomal protein 63 [Source:MGI Symbol;Acc:MGI:2158560]	23	24	24	6	46	40	37	50	30.1623	-1.07305	0.690813	-1.55331	0.12035	0.3538	Down	NO
ENSMUSG00000044066	Cep68	centrosomal protein 68 [Source:MGI Symbol;Acc:MGI:2667663]	82	159	73	76	83	0	58	41	69.5967	1.18731	0.913885	1.29919	0.19388	0.466727	Up	NO
ENSMUSG00000056267	Cep70	centrosomal protein 70 [Source:MGI Symbol;Acc:MGI:1915371]	1714	2068	2511	2403	3064	4321	2886	3108	2658.35	-0.582148	0.244417	-2.38178	0.0172291	0.102814	Down	NO
ENSMUSG00000021572	Cep72	centrosomal protein 72 [Source:MGI Symbol;Acc:MGI:1921720]	0	2	0	0	8	6	23	0	4.70293	-4.14183	2.36677	-1.74999	0.0801197	0.272744	Down	NO
ENSMUSG00000073542	Cep76	centrosomal protein 76 [Source:MGI Symbol;Acc:MGI:1923401]	286	632	239	521	27	239	284	249	299.953	1.10336	0.595814	1.85185	0.0640477	0.236875	Up	NO
ENSMUSG00000041491	Cep78	centrosomal protein 78 [Source:MGI Symbol;Acc:MGI:1924386]	1066	929	812	1090	1810	1244	1004	401	1013.22	-0.144436	0.41316	-0.349587	0.726649	0.892738	Down	NO
ENSMUSG00000020024	Cep83	centrosomal protein 83 [Source:MGI Symbol;Acc:MGI:1924298]	732	1090	799	864	962	1375	836	918	916.899	-0.184614	0.282239	-0.654103	0.513045	0.767026	Down	NO
ENSMUSG00000037443	Cep85	centrosomal protein 85 [Source:MGI Symbol;Acc:MGI:1917262]	445	689	424	550	238	301	613	275	429.479	0.60858	0.38379	1.58571	0.112805	0.341365	Up	NO
ENSMUSG00000038594	Cep85l	centrosomal protein 85-like [Source:MGI Symbol;Acc:MGI:3642684]	384	484	217	497	324	290	370	348	351.896	0.301721	0.33104	0.911432	0.362068	0.653157	Up	NO
ENSMUSG00000023072	Cep89	centrosomal protein 89 [Source:MGI Symbol;Acc:MGI:1919390]	27	0	36	76	106	84	193	73	70.7672	-1.71851	0.901787	-1.90567	0.0566927	0.219256	Down	NO
ENSMUSG00000018372	Cep95	centrosomal protein 95 [Source:MGI Symbol;Acc:MGI:2443502]	298	669	599	653	1001	600	840	348	601.169	-0.299251	0.38959	-0.768119	0.442417	0.717849	Down	NO
ENSMUSG00000022604	Cep97	centrosomal protein 97 [Source:MGI Symbol;Acc:MGI:1921451]	74	0	20	28	13	0	34	21	23.626	0.973461	1.40853	0.691119	0.489491	0.752047	Up	NO
ENSMUSG00000040774	Cept1	choline/ethanolaminephosphotransferase 1 [Source:MGI Symbol;Acc:MGI:2139793]	8895	6859	8772	6479	8756	13293	11250	9966	9016.79	-0.41791	0.269648	-1.54984	0.121181	0.354893	Down	NO
ENSMUSG00000015714	Cers2	ceramide synthase 2 [Source:MGI Symbol;Acc:MGI:1924143]	511	507	631	466	389	428	701	372	486.771	0.217745	0.321135	0.67805	0.49774	0.75698	Up	NO
ENSMUSG00000023021	Cers5	ceramide synthase 5 [Source:MGI Symbol;Acc:MGI:1919199]	1286	1428	1127	1540	704	542	907	648	993.488	0.996384	0.253271	3.93406	8.35e-05	0.00254912		YES
ENSMUSG00000027035	Cers6	ceramide synthase 6 [Source:MGI Symbol;Acc:MGI:2442564]	1423	3038	945	1856	1561	898	1999	1616	1610.17	0.32011	0.384986	0.831485	0.4057	0.688426	Up	NO
ENSMUSG00000031347	Cetn2	centrin 2 [Source:MGI Symbol;Acc:MGI:1347085]	664	288	432	369	1096	835	216	484	532.473	-0.503085	0.492739	-1.021	0.307256	0.601196	Down	NO
ENSMUSG00000021537	Cetn3	centrin 3 [Source:MGI Symbol;Acc:MGI:1097706]	3950	4142	3583	3237	4961	5736	2163	4097	3867.44	-0.12145	0.32889	-0.369273	0.711924	0.885207	Down	NO
ENSMUSG00000045031	Cetn4	centrin 4 [Source:MGI Symbol;Acc:MGI:2677454]	194	288	228	217	234	260	151	74	200.528	0.406705	0.449963	0.903863	0.366068	0.655918	Up	NO
ENSMUSG00000031796	Cfap20	cilia and flagella associated protein 20 [Source:MGI Symbol;Acc:MGI:107428]	271	413	442	410	238	310	350	411	342.668	0.279442	0.295644	0.945199	0.344557	0.637449	Up	NO
ENSMUSG00000028294	Cfap206	cilia and flagella associated protein 206 [Source:MGI Symbol;Acc:MGI:1916579]	33	32	0	0	0	0	3	0	8.87179	4.5603	2.42729	1.87877	0.0602765	0.228572	Up	NO
ENSMUSG00000036962	Cfap221	cilia and flagella associated protein 221 [Source:MGI Symbol;Acc:MGI:2684947]	70	5	26	64	52	56	36	20	40.0746	0.0578294	0.821911	0.0703597	0.943907	0.984437	Up	NO
ENSMUSG00000022972	Cfap298	cilia and flagella associate protien 298 [Source:MGI Symbol;Acc:MGI:1915251]	435	404	515	556	754	480	563	702	528.539	-0.329774	0.248123	-1.32908	0.183823	0.454341	Down	NO
ENSMUSG00000053070	Cfap300	cilia and flagella associated protein 300 [Source:MGI Symbol;Acc:MGI:3045346]	74	37	81	229	266	119	177	170	136.099	-0.787302	0.544301	-1.44645	0.148052	0.399166	Down	NO
ENSMUSG00000020462	Cfap36	cilia and flagella associated protein 36 [Source:MGI Symbol;Acc:MGI:1913994]	95	274	173	148	588	497	284	306	283.753	-1.23344	0.421463	-2.92657	0.00342727	0.0348797		YES
ENSMUSG00000020284	Cfap410	cilia and flagella associated protein 410 [Source:MGI Symbol;Acc:MGI:1915134]	240	66	137	113	142	18	222	130	130.387	0.225041	0.674233	0.333773	0.738551	0.899179	Up	NO
ENSMUSG00000026546	Cfap45	cilia and flagella associated protein 45 [Source:MGI Symbol;Acc:MGI:1919120]	105	83	119	171	224	57	120	141	121.563	-0.126062	0.477184	-0.264179	0.791642	0.924102	Down	NO
ENSMUSG00000073077	Cfap47	cilia and flagella associated protein 47 [Source:MGI Symbol;Acc:MGI:3781475]	842	665	2111	907	1536	3213	806	1178	1366.45	-0.54241	0.485584	-1.11703	0.263983	0.552849	Down	NO
ENSMUSG00000035394	Cfap53	cilia and flagella associated protein 53 [Source:MGI Symbol;Acc:MGI:1921703]	868	693	737	403	1069	1339	587	755	787.136	-0.396917	0.386559	-1.0268	0.304517	0.598102	Down	NO
ENSMUSG00000046585	Cfap58	cilia and flagella associated protein 58 [Source:MGI Symbol;Acc:MGI:2685815]	25	0	0	0	32	45	37	42	21.9494	-2.44663	1.53627	-1.59257	0.111256	0.338264	Down	NO
ENSMUSG00000037143	Cfap61	cilia and flagella associated protein 61 [Source:MGI Symbol;Acc:MGI:1926024]	0	0	17	6	16	33	16	0	10.6593	-1.52799	1.80405	-0.846976	0.397008	0.681255	Down	NO
ENSMUSG00000040473	Cfap69	cilia and flagella associated protein 69 [Source:MGI Symbol;Acc:MGI:2443778]	0	0	30	54	41	23	16	15	20.8732	-0.223183	1.40468	-0.158885	0.87376	0.956991	Down	NO
ENSMUSG00000031631	Cfap97	cilia and flagella associated protein 97 [Source:MGI Symbol;Acc:MGI:1914006]	879	2547	375	2419	1599	2417	3066	2394	1877.56	-0.585848	0.493866	-1.18625	0.235524	0.519667	Down	NO
ENSMUSG00000031954	Cfdp1	craniofacial development protein 1 [Source:MGI Symbol;Acc:MGI:1344403]	1204	1134	1392	1296	1671	2004	1008	1424	1345.72	-0.229951	0.279694	-0.822153	0.41099	0.692371	Down	NO
ENSMUSG00000026365	Cfh	complement component factor h [Source:MGI Symbol;Acc:MGI:88385]	17	0	71	0	0	0	11	0	12.3315	3.05394	2.37633	1.28515	0.198739	0.472902	Up	NO
ENSMUSG00000033898	Cfhr2	complement factor H-related 2 [Source:MGI Symbol;Acc:MGI:3611575]	0	0	13	44	0	14	0	0	8.19426	1.88157	2.5731	0.731247	0.464629	0.734508	Up	NO
ENSMUSG00000056201	Cfl1	cofilin 1, non-muscle [Source:MGI Symbol;Acc:MGI:101757]	711	264	557	368	956	432	265	991	547.188	-0.368194	0.477592	-0.770938	0.440744	0.716474	Down	NO
ENSMUSG00000062929	Cfl2	cofilin 2, muscle [Source:MGI Symbol;Acc:MGI:101763]	526	394	464	366	580	624	399	457	463.126	-0.166711	0.308739	-0.539972	0.589216	0.814762	Down	NO
ENSMUSG00000026031	Cflar	CASP8 and FADD-like apoptosis regulator [Source:MGI Symbol;Acc:MGI:1336166]	7	87	99	53	58	16	127	103	65.3741	-0.258681	0.803851	-0.321802	0.747603	0.904132	Down	NO
ENSMUSG00000041301	Cftr	cystic fibrosis transmembrane conductance regulator [Source:MGI Symbol;Acc:MGI:88388]	64	167	125	179	161	184	114	31	123.575	0.133382	0.579019	0.230359	0.817813	0.935008	Up	NO
ENSMUSG00000032344	Cgas	cyclic GMP-AMP synthase [Source:MGI Symbol;Acc:MGI:2442261]	494	937	748	828	406	300	797	552	610.049	0.597265	0.355251	1.68125	0.0927147	0.299671	Up	NO
ENSMUSG00000054604	Cggbp1	CGG triplet repeat binding protein 1 [Source:MGI Symbol;Acc:MGI:2146370]	260	203	126	156	168	375	140	229	202.585	-0.222344	0.457494	-0.486005	0.626963	0.836755	Down	NO
ENSMUSG00000068876	Cgn	cingulin [Source:MGI Symbol;Acc:MGI:1927237]	187	420	350	403	242	71	221	125	242.884	1.08926	0.445359	2.4458	0.0144533	0.0914849	Up	NO
ENSMUSG00000032232	Cgnl1	cingulin-like 1 [Source:MGI Symbol;Acc:MGI:1915428]	143	197	218	311	232	169	248	350	222.389	-0.157965	0.346194	-0.45629	0.648182	0.84885	Down	NO
ENSMUSG00000055128	Cgrrf1	cell growth regulator with ring finger domain 1 [Source:MGI Symbol;Acc:MGI:1916368]	75	0	22	0	21	0	2	0	15.6316	2.27207	2.10126	1.08129	0.27957	0.57122	Up	NO
ENSMUSG00000027313	Chac1	ChaC, cation transport regulator 1 [Source:MGI Symbol;Acc:MGI:1916315]	43	0	21	0	0	0	0	0	8.45192	6.59861	2.66522	2.47582	0.013293	0.0869485	Up	NO
ENSMUSG00000020309	Chac2	ChaC, cation transport regulator 2 [Source:MGI Symbol;Acc:MGI:1915294]	453	143	326	246	396	885	355	299	380.01	-0.667791	0.490815	-1.36057	0.173648	0.439642	Down	NO
ENSMUSG00000063765	Chadl	chondroadherin-like [Source:MGI Symbol;Acc:MGI:3036284]	1	17	0	2	8	5	1	7	4.94017	0.00890332	1.72124	0.00517264	0.995873	0.998484	Up	NO
ENSMUSG00000002835	Chaf1a	chromatin assembly factor 1, subunit A (p150) [Source:MGI Symbol;Acc:MGI:1351331]	65	68	77	231	56	69	542	540	193.397	-1.43234	0.721232	-1.98597	0.0470372	0.194701	Down	NO
ENSMUSG00000022945	Chaf1b	chromatin assembly factor 1, subunit B (p60) [Source:MGI Symbol;Acc:MGI:1314881]	59	37	0	0	28	0	11	45	22.3206	0.396379	1.71743	0.230797	0.817472	0.935008	Up	NO
ENSMUSG00000047710	Champ1	chromosome alignment maintaining phosphoprotein 1 [Source:MGI Symbol;Acc:MGI:1196398]	902	1579	1024	1624	525	751	1195	452	974.583	0.836755	0.372034	2.24914	0.0245037	0.129463	Up	NO
ENSMUSG00000063787	Chchd1	coiled-coil-helix-coiled-coil-helix domain containing 1 [Source:MGI Symbol;Acc:MGI:1913371]	106	44	70	51	132	168	36	100	86.1093	-0.604921	0.594673	-1.01723	0.309042	0.602807	Down	NO
ENSMUSG00000049422	Chchd10	coiled-coil-helix-coiled-coil-helix domain containing 10 [Source:MGI Symbol;Acc:MGI:2143558]	518	42	359	32	126	21	21	111	155.792	1.93668	0.870553	2.22465	0.0261045	0.13403	Up	NO
ENSMUSG00000070493	Chchd2	coiled-coil-helix-coiled-coil-helix domain containing 2 [Source:MGI Symbol;Acc:MGI:1261428]	312	68	125	22	81	64	45	65	99.0327	1.19128	0.723534	1.64647	0.0996674	0.314694	Up	NO
ENSMUSG00000053768	Chchd3	coiled-coil-helix-coiled-coil-helix domain containing 3 [Source:MGI Symbol;Acc:MGI:1913325]	413	491	372	424	532	519	242	786	454.203	-0.21774	0.363899	-0.598353	0.549604	0.791538	Down	NO
ENSMUSG00000037938	Chchd5	coiled-coil-helix-coiled-coil-helix domain containing 5 [Source:MGI Symbol;Acc:MGI:1913420]	26	2	30	4	6	4	2	15	11.0387	1.33628	1.23834	1.07909	0.280548	0.572343	Up	NO
ENSMUSG00000030086	Chchd6	coiled-coil-helix-coiled-coil-helix domain containing 6 [Source:MGI Symbol;Acc:MGI:1913348]	79	38	70	87	33	112	58	155	75.9609	-0.326586	0.590915	-0.552678	0.580484	0.80843	Down	NO
ENSMUSG00000042198	Chchd7	coiled-coil-helix-coiled-coil-helix domain containing 7 [Source:MGI Symbol;Acc:MGI:1913683]	35	33	15	18	21	17	9	29	21.6345	0.510875	0.767022	0.66605	0.505379	0.762682	Up	NO
ENSMUSG00000023852	Chd1	chromodomain helicase DNA binding protein 1 [Source:MGI Symbol;Acc:MGI:88393]	211	147	203	249	96	126	136	108	154.941	0.843916	0.345372	2.4435	0.0145457	0.0918597	Up	NO
ENSMUSG00000028089	Chd1l	chromodomain helicase DNA binding protein 1-like [Source:MGI Symbol;Acc:MGI:1915308]	0	5	0	21	3	19	73	44	19.411	-2.47661	1.43485	-1.72604	0.0843406	0.281901	Down	NO
ENSMUSG00000078671	Chd2	chromodomain helicase DNA binding protein 2 [Source:MGI Symbol;Acc:MGI:2448567]	18	1	64	33	28	11	30	4	22.7433	0.693553	1.09249	0.634839	0.525533	0.775054	Up	NO
ENSMUSG00000018474	Chd3	chromodomain helicase DNA binding protein 3 [Source:MGI Symbol;Acc:MGI:1344395]	31	1	10	6	11	2	6	4	8.95093	1.20575	1.29673	0.929839	0.352455	0.643659	Up	NO
ENSMUSG00000063870	Chd4	chromodomain helicase DNA binding protein 4 [Source:MGI Symbol;Acc:MGI:1344380]	360	407	313	596	273	114	451	274	335.145	0.638121	0.41812	1.52617	0.126968	0.364958	Up	NO
ENSMUSG00000005045	Chd5	chromodomain helicase DNA binding protein 5 [Source:MGI Symbol;Acc:MGI:3036258]	0	26	0	0	4	3	19	38	10.6427	-1.19027	1.90965	-0.623291	0.533093	0.77997	Down	NO
ENSMUSG00000057133	Chd6	chromodomain helicase DNA binding protein 6 [Source:MGI Symbol;Acc:MGI:1918639]	261	146	294	409	399	468	553	441	356.099	-0.711668	0.346675	-2.05284	0.0400885	0.175758	Down	NO
ENSMUSG00000041235	Chd7	chromodomain helicase DNA binding protein 7 [Source:MGI Symbol;Acc:MGI:2444748]	421	594	527	1049	408	382	783	634	572.63	0.25814	0.355432	0.726271	0.467673	0.735364	Up	NO
ENSMUSG00000053754	Chd8	chromodomain helicase DNA binding protein 8 [Source:MGI Symbol;Acc:MGI:1915022]	7	82	145	256	258	140	208	191	151.144	-0.716821	0.701514	-1.02182	0.306866	0.600792	Down	NO
ENSMUSG00000056608	Chd9	chromodomain helicase DNA binding protein 9 [Source:MGI Symbol;Acc:MGI:1924001]	968	1857	1363	1416	1589	1404	999	1526	1339.03	0.0752374	0.273475	0.275116	0.783227	0.92068	Up	NO
ENSMUSG00000015970	Chdh	choline dehydrogenase [Source:MGI Symbol;Acc:MGI:1860776]	61	157	43	114	35	36	47	65	67.3046	1.0873	0.559412	1.94365	0.0519371	0.207561	Up	NO
ENSMUSG00000032113	Chek1	checkpoint kinase 1 [Source:MGI Symbol;Acc:MGI:1202065]	7880	6173	9895	9199	14138	17579	15159	12840	11184.9	-0.804345	0.242924	-3.3111	0.000929316	0.0139453	Down	NO
ENSMUSG00000029521	Chek2	checkpoint kinase 2 [Source:MGI Symbol;Acc:MGI:1355321]	0	13	13	4	15	17	17	21	11.9305	-1.17862	1.15825	-1.01758	0.308876	0.602807	Down	NO
ENSMUSG00000052488	Cherp	calcium homeostasis endoplasmic reticulum protein [Source:MGI Symbol;Acc:MGI:106417]	399	480	353	492	409	216	149	128	318.763	0.987787	0.411327	2.40146	0.0163297	0.0990787	Up	NO
ENSMUSG00000014668	Chfr	checkpoint with forkhead and ring finger domains [Source:MGI Symbol;Acc:MGI:2444898]	492	37	100	107	243	31	242	204	180.141	0.188428	0.776195	0.242758	0.808193	0.931875	Up	NO
ENSMUSG00000021194	Chga	chromogranin A [Source:MGI Symbol;Acc:MGI:88394]	20	29	40	52	77	116	166	129	74.947	-1.76785	0.489787	-3.60942	0.000306877	0.00647479		YES
ENSMUSG00000031327	Chic1	cysteine-rich hydrophobic domain 1 [Source:MGI Symbol;Acc:MGI:1344694]	214	415	353	218	241	248	164	215	251.213	0.526209	0.361035	1.4575	0.144978	0.39372	Up	NO
ENSMUSG00000029229	Chic2	cysteine-rich hydrophobic domain 2 [Source:MGI Symbol;Acc:MGI:1921527]	341	957	491	457	412	427	176	247	426.761	0.88007	0.430586	2.04389	0.0409644	0.177909	Up	NO
ENSMUSG00000024843	Chka	choline kinase alpha [Source:MGI Symbol;Acc:MGI:107760]	0	13	0	13	38	3	13	18	11.4295	-1.4504	1.51684	-0.956204	0.338969	0.631307	Down	NO
ENSMUSG00000025531	Chm	choroidermia (RAB escort protein 1) [Source:MGI Symbol;Acc:MGI:892979]	11	102	83	85	149	14	42	63	64.9334	0.114526	0.792583	0.144497	0.885108	0.961697	Up	NO
ENSMUSG00000078185	Chml	choroideremia-like [Source:MGI Symbol;Acc:MGI:101913]	114	143	83	6	160	17	72	24	76.327	0.463525	0.895065	0.517867	0.604551	0.824684	Up	NO
ENSMUSG00000000743	Chmp1a	charged multivesicular body protein 1A [Source:MGI Symbol;Acc:MGI:1920159]	142	48	57	2	14	2	13	10	37.1779	2.83361	1.03709	2.73227	0.00628998	0.0526824		YES
ENSMUSG00000109901	Chmp1b	charged multivesicular body protein 1B [Source:MGI Symbol;Acc:MGI:1914314]	262	214	385	228	174	270	351	438	280.282	-0.111123	0.385871	-0.287979	0.773363	0.915779	Down	NO
ENSMUSG00000033916	Chmp2a	charged multivesicular body protein 2A [Source:MGI Symbol;Acc:MGI:1916203]	198	89	156	46	165	104	66	78	111.236	0.349436	0.57674	0.60588	0.544594	0.78825	Up	NO
ENSMUSG00000004843	Chmp2b	charged multivesicular body protein 2B [Source:MGI Symbol;Acc:MGI:1916192]	357	790	664	779	515	1058	756	691	675.55	-0.198678	0.344633	-0.576491	0.564284	0.799835	Down	NO
ENSMUSG00000053119	Chmp3	charged multivesicular body protein 3 [Source:MGI Symbol;Acc:MGI:1913950]	97	1093	563	273	627	284	817	511	512.823	-0.0879312	0.591042	-0.148773	0.881733	0.960102	Down	NO
ENSMUSG00000028419	Chmp5	charged multivesicular body protein 5 [Source:MGI Symbol;Acc:MGI:1924209]	2885	2369	3466	2989	3798	5052	2496	2637	3114.35	-0.210583	0.3073	-0.685271	0.493173	0.754695	Down	NO
ENSMUSG00000025371	Chmp6	charged multivesicular body protein 6 [Source:MGI Symbol;Acc:MGI:3583942]	42	0	12	0	0	0	0	0	7.21497	6.37007	2.77786	2.29316	0.021839	0.12018	Up	NO
ENSMUSG00000034190	Chmp7	charged multivesicular body protein 7 [Source:MGI Symbol;Acc:MGI:1913922]	79	48	30	162	37	8	55	43	55.0874	1.19376	0.725746	1.64488	0.0999953	0.315025	Up	NO
ENSMUSG00000056486	Chn1	chimerin 1 [Source:MGI Symbol;Acc:MGI:1915674]	1379	1812	1550	1739	1383	1231	2276	1347	1536.45	0.104666	0.274654	0.381085	0.70314	0.880229	Up	NO
ENSMUSG00000004633	Chn2	chimerin 2 [Source:MGI Symbol;Acc:MGI:1917243]	85	265	390	111	128	192	360	388	230.496	-0.267011	0.550823	-0.48475	0.627854	0.836899	Down	NO
ENSMUSG00000022860	Chodl	chondrolectin [Source:MGI Symbol;Acc:MGI:2179069]	7	13	0	0	0	52	26	0	12.2297	-1.90504	2.10721	-0.904058	0.365965	0.655918	Down	NO
ENSMUSG00000001774	Chordc1	cysteine and histidine-rich domain (CHORD)-containing, zinc-binding protein 1 [Source:MGI Symbol;Acc:MGI:1914167]	287	182	529	615	805	1039	626	513	551.114	-0.874487	0.411543	-2.1249	0.033595	0.157545	Down	NO
ENSMUSG00000014077	Chp1	calcineurin-like EF hand protein 1 [Source:MGI Symbol;Acc:MGI:1927185]	60	1477	1546	1227	596	36	199	70	622.321	2.29204	1.07537	2.13138	0.0330575	0.156322	Up	NO
ENSMUSG00000032997	Chpf	chondroitin polymerizing factor [Source:MGI Symbol;Acc:MGI:106576]	62	0	21	2	2	0	3	3	12.2035	3.59187	1.65253	2.17356	0.0297383	0.144854	Up	NO
ENSMUSG00000060002	Chpt1	choline phosphotransferase 1 [Source:MGI Symbol;Acc:MGI:2384841]	86	108	26	22	39	61	54	61	56.38	0.27161	0.676279	0.401624	0.68796	0.871006	Up	NO
ENSMUSG00000068391	Chrac1	chromatin accessibility complex 1 [Source:MGI Symbol;Acc:MGI:2135796]	16	0	21	0	35	0	2	12	10.4063	-0.251	1.92631	-0.130301	0.896328	0.965528	Down	NO
ENSMUSG00000031283	Chrdl1	chordin-like 1 [Source:MGI Symbol;Acc:MGI:1933172]	65	25	0	0	0	0	11	9	14.353	2.36005	2.05135	1.15049	0.249944	0.536578	Up	NO
ENSMUSG00000046159	Chrm3	cholinergic receptor, muscarinic 3, cardiac [Source:MGI Symbol;Acc:MGI:88398]	8	3	0	10	4	15	34	30	12.3835	-1.93186	1.2409	-1.55682	0.119514	0.352025	Down	NO
ENSMUSG00000027107	Chrna1	cholinergic receptor, nicotinic, alpha polypeptide 1 (muscle) [Source:MGI Symbol;Acc:MGI:87885]	0	0	6	27	7	7	13	0	6.96714	0.193657	1.9831	0.0976534	0.922207	0.976565	Up	NO
ENSMUSG00000035594	Chrna5	cholinergic receptor, nicotinic, alpha polypeptide 5 [Source:MGI Symbol;Acc:MGI:87889]	0	0	0	23	0	8	0	33	7.24358	-0.888701	2.66892	-0.332981	0.739148	0.899456	Down	NO
ENSMUSG00000041189	Chrnb1	cholinergic receptor, nicotinic, beta polypeptide 1 (muscle) [Source:MGI Symbol;Acc:MGI:87890]	48	42	2	35	18	48	1	12	25.4841	0.734394	1.13087	0.649407	0.516075	0.76861	Up	NO
ENSMUSG00000026251	Chrnd	cholinergic receptor, nicotinic, delta polypeptide [Source:MGI Symbol;Acc:MGI:87893]	0	5	0	39	20	4	25	0	10.7605	-0.241202	1.90804	-0.126413	0.899405	0.966699	Down	NO
ENSMUSG00000026080	Chst10	carbohydrate sulfotransferase 10 [Source:MGI Symbol;Acc:MGI:2138283]	13	0	20	0	2	9	5	0	6.18625	1.10724	2.05502	0.538797	0.590027	0.815011	Up	NO
ENSMUSG00000034612	Chst11	carbohydrate sulfotransferase 11 [Source:MGI Symbol;Acc:MGI:1927166]	117	94	35	61	33	22	51	88	61.3639	0.774308	0.638378	1.21293	0.225157	0.507103	Up	NO
ENSMUSG00000036599	Chst12	carbohydrate sulfotransferase 12 [Source:MGI Symbol;Acc:MGI:1929064]	0	0	14	20	0	0	8	0	4.88112	2.0246	2.80104	0.722804	0.4698	0.736803	Up	NO
ENSMUSG00000030930	Chst15	carbohydrate sulfotransferase 15 [Source:MGI Symbol;Acc:MGI:1924840]	22	0	13	1	0	0	0	0	4.71023	5.75456	2.67045	2.1549	0.0311695	0.149754	Up	NO
ENSMUSG00000031952	Chst5	carbohydrate (N-acetylglucosamine 6-O) sulfotransferase 5 [Source:MGI Symbol;Acc:MGI:1931825]	0	10	9	8	10	11	39	32	14.0644	-1.74127	1.12945	-1.5417	0.123147	0.358203	Down	NO
ENSMUSG00000037347	Chst7	carbohydrate (N-acetylglucosamino) sulfotransferase 7 [Source:MGI Symbol;Acc:MGI:1891767]	500	510	337	315	692	1043	325	967	566.724	-0.786633	0.410436	-1.91658	0.0552914	0.215716	Down	NO
ENSMUSG00000032640	Chsy1	chondroitin sulfate synthase 1 [Source:MGI Symbol;Acc:MGI:2681120]	1733	3688	2370	2715	1535	1033	1339	1155	1885.15	1.10363	0.279934	3.94246	8.06e-05	0.0025261		YES
ENSMUSG00000046691	Chtf8	CTF8, chromosome transmission fidelity factor 8 [Source:MGI Symbol;Acc:MGI:2443370]	14	0	9	3	0	0	6	3	4.40729	1.65515	2.13336	0.775842	0.437842	0.713858	Up	NO
ENSMUSG00000001017	Chtop	chromatin target of PRMT1 [Source:MGI Symbol;Acc:MGI:1913761]	97	18	15	39	45	39	49	53	43.6224	-0.0235466	0.735708	-0.0320054	0.974468	0.992788	Down	NO
ENSMUSG00000025199	Chuk	conserved helix-loop-helix ubiquitous kinase [Source:MGI Symbol;Acc:MGI:99484]	141	339	259	99	170	98	224	83	172.511	0.608294	0.521339	1.16679	0.243295	0.528182	Up	NO
ENSMUSG00000090258	Churc1	churchill domain containing 1 [Source:MGI Symbol;Acc:MGI:1923684]	34	0	0	0	13	10	0	0	7.41442	0.751083	2.67973	0.280283	0.77926	0.918827	Up	NO
ENSMUSG00000003662	Ciao1	cytosolic iron-sulfur protein assembly 1 [Source:MGI Symbol;Acc:MGI:1346998]	74	66	29	131	144	131	87	96	90.7427	-0.580207	0.519959	-1.11587	0.264478	0.553409	Down	NO
ENSMUSG00000032381	Ciao2a	cytosolic iron-sulfur assembly component 2A [Source:MGI Symbol;Acc:MGI:1915500]	447	252	535	250	819	853	446	540	501.886	-0.76958	0.395685	-1.94493	0.0517832	0.207262	Down	NO
ENSMUSG00000031879	Ciao2b	cytosolic iron-sulfur assembly component 2B [Source:MGI Symbol;Acc:MGI:1915773]	793	988	475	780	1647	1166	1120	1976	1070	-0.885051	0.314841	-2.81111	0.00493711	0.0441182	Down	NO
ENSMUSG00000031781	Ciapin1	cytokine induced apoptosis inhibitor 1 [Source:MGI Symbol;Acc:MGI:1922083]	330	382	657	717	1198	809	1292	1657	834.403	-1.20659	0.32077	-3.76154	0.000168868	0.00421408		YES
ENSMUSG00000038550	Ciart	circadian associated repressor of transcription [Source:MGI Symbol;Acc:MGI:2684975]	107	23	186	42	204	53	79	133	99.6505	-0.288332	0.693254	-0.415911	0.677475	0.865228	Down	NO
ENSMUSG00000030538	Cib1	calcium and integrin binding 1 (calmyrin) [Source:MGI Symbol;Acc:MGI:1344418]	768	873	1302	884	1250	1794	1130	1749	1173.1	-0.577592	0.285832	-2.02074	0.0433064	0.184151	Down	NO
ENSMUSG00000074240	Cib3	calcium and integrin binding family member 3 [Source:MGI Symbol;Acc:MGI:2685953]	45	18	20	24	29	13	9	28	22.7187	0.54499	0.777865	0.700622	0.483539	0.747735	Up	NO
ENSMUSG00000005442	Cic	capicua transcriptional repressor [Source:MGI Symbol;Acc:MGI:1918972]	23	22	26	9	16	6	14	29	17.6164	0.409423	0.851708	0.480708	0.630724	0.837922	Up	NO
ENSMUSG00000009828	Cilk1	ciliogenesis associated kinase 1 [Source:MGI Symbol;Acc:MGI:1934157]	63	128	110	90	177	148	104	126	113.732	-0.455047	0.403076	-1.12893	0.258926	0.548305	Down	NO
ENSMUSG00000021276	Cinp	cyclin-dependent kinase 2 interacting protein [Source:MGI Symbol;Acc:MGI:1914486]	82	133	71	89	267	164	135	215	138.258	-0.990128	0.399889	-2.476	0.0132862	0.0869485	Down	NO
ENSMUSG00000033031	Cip2a	cell proliferation regulating inhibitor of protein phosphatase 2A [Source:MGI Symbol;Acc:MGI:2146335]	1703	2500	1829	3353	2810	4282	4091	2656	2792.34	-0.538894	0.298022	-1.80824	0.0705697	0.252171	Down	NO
ENSMUSG00000034157	Cipc	CLOCK interacting protein, circadian [Source:MGI Symbol;Acc:MGI:1919185]	5	7	2	0	12	0	10	4	4.84974	-0.763958	1.81135	-0.421761	0.6732	0.863158	Down	NO
ENSMUSG00000041777	Cir1	corepressor interacting with RBPJ, 1 [Source:MGI Symbol;Acc:MGI:1914185]	575	333	402	611	613	862	513	604	545.551	-0.383201	0.324741	-1.18002	0.237992	0.522173	Down	NO
ENSMUSG00000045193	Cirbp	cold inducible RNA binding protein [Source:MGI Symbol;Acc:MGI:893588]	209	248	300	320	359	419	415	703	354.63	-0.762532	0.305456	-2.49637	0.0125471	0.0837367	Down	NO
ENSMUSG00000037710	Cisd1	CDGSH iron sulfur domain 1 [Source:MGI Symbol;Acc:MGI:1261855]	158	179	136	167	539	304	142	307	231.218	-0.946599	0.421751	-2.24445	0.0248036	0.13038	Down	NO
ENSMUSG00000028165	Cisd2	CDGSH iron sulfur domain 2 [Source:MGI Symbol;Acc:MGI:1914256]	1092	1422	1076	1651	1357	1914	1576	2021	1454.67	-0.346104	0.246176	-1.40592	0.159748	0.41823	Down	NO
ENSMUSG00000078695	Cisd3	CDGSH iron sulfur domain 3 [Source:MGI Symbol;Acc:MGI:101788]	31	32	21	0	0	14	3	8	13.817	1.84239	1.49047	1.23611	0.216417	0.496528	Up	NO
ENSMUSG00000029516	Cit	citron [Source:MGI Symbol;Acc:MGI:105313]	1363	1158	1354	3030	1799	845	2224	3703	1829.22	-0.265586	0.421938	-0.629443	0.529059	0.777749	Down	NO
ENSMUSG00000039910	Cited2	Cbp/p300-interacting transactivator, with Glu/Asp-rich carboxy-terminal domain, 2 [Source:MGI Symbol;Acc:MGI:1306784]	561	192	322	1110	137	125	26	129	311.664	2.41627	0.582614	4.1473	3.36e-05	0.00134492		YES
ENSMUSG00000070803	Cited4	Cbp/p300-interacting transactivator, with Glu/Asp-rich carboxy-terminal domain, 4 [Source:MGI Symbol;Acc:MGI:1861694]	310	0	42	3	2	1	0	1	48.3613	6.66741	1.5832	4.21134	2.54e-05	0.0011058		YES
ENSMUSG00000039205	Ciz1	CDKN1A interacting zinc finger protein 1 [Source:MGI Symbol;Acc:MGI:1920234]	16	28	15	67	2	0	10	10	17.4659	2.53919	1.12328	2.26051	0.0237893	0.127306	Up	NO
ENSMUSG00000037725	Ckap2	cytoskeleton associated protein 2 [Source:MGI Symbol;Acc:MGI:1931797]	4685	3274	5763	4260	3947	4602	5871	3756	4388.09	0.0392857	0.282368	0.139129	0.889348	0.962895	Up	NO
ENSMUSG00000048327	Ckap2l	cytoskeleton associated protein 2-like [Source:MGI Symbol;Acc:MGI:1917716]	4	11	35	67	192	175	310	437	144.236	-3.2591	0.670954	-4.85741	1.19e-06	0.000106706		YES
ENSMUSG00000040549	Ckap5	cytoskeleton associated protein 5 [Source:MGI Symbol;Acc:MGI:1923036]	1597	1763	1735	1867	2783	1917	3180	2515	2085.44	-0.520877	0.225866	-2.30613	0.0211035	0.11819	Down	NO
ENSMUSG00000001270	Ckb	creatine kinase, brain [Source:MGI Symbol;Acc:MGI:88407]	27	102	29	26	33	34	13	41	37.0959	0.678552	0.736823	0.920916	0.357094	0.648574	Up	NO
ENSMUSG00000054400	Cklf	chemokine-like factor [Source:MGI Symbol;Acc:MGI:1922708]	510	378	518	499	663	731	188	474	479.705	-0.054688	0.415967	-0.131472	0.895402	0.965471	Down	NO
ENSMUSG00000028044	Cks1b	CDC28 protein kinase 1b [Source:MGI Symbol;Acc:MGI:1889208]	12257	9320	14558	10173	20734	26173	14206	16932	15040.5	-0.695551	0.292616	-2.37701	0.0174537	0.103555	Down	NO
ENSMUSG00000062687	Cks1brt	CDC28 protein kinase 1b, retrogene [Source:MGI Symbol;Acc:MGI:3643620]	26	42	35	35	50	40	27	34	34.8231	-0.0783364	0.559085	-0.140115	0.888569	0.962629	Down	NO
ENSMUSG00000062248	Cks2	CDC28 protein kinase regulatory subunit 2 [Source:MGI Symbol;Acc:MGI:1913447]	11696	11000	12860	12160	22366	27611	8881	14687	14660.3	-0.575911	0.348009	-1.65487	0.0979505	0.311295	Down	NO
ENSMUSG00000064302	Clasp1	CLIP associating protein 1 [Source:MGI Symbol;Acc:MGI:1923957]	51	65	35	77	106	14	143	160	77.1225	-0.822566	0.670463	-1.22686	0.219874	0.500399	Down	NO
ENSMUSG00000033392	Clasp2	CLIP associating protein 2 [Source:MGI Symbol;Acc:MGI:1923749]	410	560	546	292	134	108	141	169	289.992	1.78905	0.344416	5.19444	2.05e-07	3.28e-05		YES
ENSMUSG00000061028	Clasrp	CLK4-associating serine/arginine rich protein [Source:MGI Symbol;Acc:MGI:1855695]	1	0	6	26	0	14	4	11	7.20829	0.112234	1.78191	0.0629851	0.949778	0.986213	Up	NO
ENSMUSG00000028255	Clca1	chloride channel accessory 1 [Source:MGI Symbol;Acc:MGI:1346342]	0	0	0	0	53	0	6	0	6.87317	-6.24507	2.83999	-2.19898	0.0278793	0.139202	Down	NO
ENSMUSG00000056025	Clca3a1	chloride channel accessory 3A1 [Source:MGI Symbol;Acc:MGI:1316732]	22	0	0	0	21	0	10	14	8.22547	-0.798217	2.23263	-0.357523	0.7207	0.889747	Down	NO
ENSMUSG00000027884	Clcc1	chloride channel CLIC-like 1 [Source:MGI Symbol;Acc:MGI:2385186]	733	929	863	1552	1384	1030	2669	2279	1360.22	-0.815266	0.348934	-2.33645	0.0194679	0.111601	Down	NO
ENSMUSG00000022843	Clcn2	chloride channel, voltage-sensitive 2 [Source:MGI Symbol;Acc:MGI:105061]	38	17	101	72	126	75	117	120	79.2044	-0.901353	0.576785	-1.56272	0.118119	0.350625	Down	NO
ENSMUSG00000004319	Clcn3	chloride channel, voltage-sensitive 3 [Source:MGI Symbol;Acc:MGI:103555]	280	144	129	414	210	285	548	322	280.013	-0.463218	0.467002	-0.991897	0.321248	0.614763	Down	NO
ENSMUSG00000000605	Clcn4	chloride channel, voltage-sensitive 4 [Source:MGI Symbol;Acc:MGI:104571]	4	0	85	52	8	0	34	31	25.1796	0.970466	1.48646	0.652868	0.513841	0.767541	Up	NO
ENSMUSG00000004317	Clcn5	chloride channel, voltage-sensitive 5 [Source:MGI Symbol;Acc:MGI:99486]	367	742	551	648	450	357	575	357	487.986	0.448921	0.312335	1.43731	0.150631	0.403574	Up	NO
ENSMUSG00000022132	Cldn10	claudin 10 [Source:MGI Symbol;Acc:MGI:1913101]	43	82	37	73	62	100	53	68	62.4377	-0.232986	0.51061	-0.45629	0.648181	0.84885	Down	NO
ENSMUSG00000046798	Cldn12	claudin 12 [Source:MGI Symbol;Acc:MGI:1929288]	48	10	20	55	33	28	29	18	29.181	0.345243	0.749305	0.46075	0.644978	0.846755	Up	NO
ENSMUSG00000047109	Cldn14	claudin 14 [Source:MGI Symbol;Acc:MGI:1860425]	0	4	0	2	29	0	2	0	4.3258	-2.32168	2.5708	-0.903097	0.366474	0.655918	Down	NO
[truncated: 9,953 more rows]

## Sheet: WT 12M VS 2M 
Gene	Gene name	description	WT-12M1-Count	WT-12M2-Count	WT-12M3-Count	WT-12M4-Count	WT-2M1-Count	WT-2M2-Count	WT-2M3-Count	WT-2M4-Count	baseMean	log2FoldChange	lfcSE	stat	pvalue	padj	Up/Down	Significance
ENSMUSG00000007777	0610009B22Rik	RIKEN cDNA 0610009B22 gene [Source:MGI Symbol;Acc:MGI:1913300]	1238	888	191	357	202	322	307	99	443.169	1.69414	0.576638	2.93796	0.0033038	0.0239582	Up	YES		The P values were calculated by the Wald test and the padj was corrected for multiple testing using the Benjamini and Hochberg method by default
ENSMUSG00000043644	0610009L18Rik	RIKEN cDNA 0610009L18 gene [Source:MGI Symbol;Acc:MGI:1914088]	17	0	13	51	17	50	67	29	28.3272	-0.899075	1.08771	-0.826573	0.408479	0.635339	Down	NO
ENSMUSG00000020831	0610010K14Rik	RIKEN cDNA 0610010K14 gene [Source:MGI Symbol;Acc:MGI:1915609]	39	44	30	41	56	51	90	57	48.179	-0.567426	0.487209	-1.16464	0.244163	0.466618	Down	NO
ENSMUSG00000107002	0610012G03Rik	RIKEN cDNA 0610012G03 gene [Source:MGI Symbol;Acc:MGI:1913301]	138	149	92	235	412	287	357	250	224.475	-0.942236	0.370368	-2.54405	0.0109574	0.0550142	Down	YES
ENSMUSG00000058706	0610030E20Rik	RIKEN cDNA 0610030E20 gene [Source:MGI Symbol;Acc:MGI:1915614]	10	3	13	17	3	2	11	3	7.42636	1.34013	1.18892	1.12719	0.259663	0.483944	Up	NO
ENSMUSG00000087341	0610040F04Rik	RIKEN cDNA 0610040F04 gene [Source:MGI Symbol;Acc:MGI:1922644]	699	654	110	274	275	297	325	205	345.379	0.819517	0.533904	1.53495	0.124796	0.299211	Up	NO
ENSMUSG00000060512	0610040J01Rik	RIKEN cDNA 0610040J01 gene [Source:MGI Symbol;Acc:MGI:1923511]	0	16	11	23	3	6	19	0	9.32021	1.05014	1.61977	0.648327	0.516773	0.725972	Up	NO
ENSMUSG00000030663	1110004F10Rik	RIKEN cDNA 1110004F10 gene [Source:MGI Symbol;Acc:MGI:1929274]	236	152	236	162	68	231	240	35	163.082	0.621763	0.593755	1.04717	0.29502	0.523597	Up	NO
ENSMUSG00000097616	1110019D14Rik	RIKEN cDNA 1110019D14 gene [Source:MGI Symbol;Acc:MGI:1923561]	370	406	263	362	167	421	169	98	274.56	0.853276	0.474739	1.79736	0.0722787	0.209261	Up	NO
ENSMUSG00000097047	1110020A21Rik	RIKEN cDNA 1110020A21 gene [Source:MGI Symbol;Acc:MGI:1915781]	47	7	11	5	20	9	3	0	12.2833	1.30097	1.35704	0.958679	0.33772	0.56625	Up	NO
ENSMUSG00000037971	1110032A03Rik	RIKEN cDNA 1110032A03 gene [Source:MGI Symbol;Acc:MGI:1915971]	0	32	0	40	16	60	29	30	24.7168	-0.786548	1.4013	-0.561299	0.574594	0.765836	Down	NO
ENSMUSG00000092203	1110038B12Rik	RIKEN cDNA 1110038B12 gene [Source:MGI Symbol;Acc:MGI:1916013]	5	0	2	0	5	11	29	20	8.29378	-3.08515	1.5138	-2.03801	0.0415485	0.142612	Down	NO
ENSMUSG00000063236	1110038F14Rik	RIKEN cDNA 1110038F14 gene [Source:MGI Symbol;Acc:MGI:2152337]	68	27	23	55	10	56	135	28	46.9526	-0.239692	0.809232	-0.296196	0.76708	0.883626	Down	NO
ENSMUSG00000040591	1110051M20Rik	RIKEN cDNA 1110051M20 gene [Source:MGI Symbol;Acc:MGI:1915079]	60	78	130	38	71	180	73	108	89.1252	-0.369616	0.581077	-0.636088	0.524719	0.731161	Down	NO
ENSMUSG00000035171	1110059E24Rik	RIKEN cDNA 1110059E24 gene [Source:MGI Symbol;Acc:MGI:1913456]	810	1374	447	921	514	571	160	568	662.372	1.09005	0.493116	2.21054	0.0270677	0.106388	Up	NO
ENSMUSG00000032551	1110059G10Rik	RIKEN cDNA 1110059G10 gene [Source:MGI Symbol;Acc:MGI:1913452]	6991	7922	3015	4116	2867	5925	4687	4123	4820.84	0.467252	0.389474	1.1997	0.230255	0.449207	Up	NO
ENSMUSG00000078570	1110065P20Rik	RIKEN cDNA 1110065P20 gene [Source:MGI Symbol;Acc:MGI:1916170]	23	0	12	15	88	5	9	33	21.4221	-1.3044	1.24055	-1.05147	0.293043	0.521584	Down	NO
ENSMUSG00000043687	1190005I06Rik	RIKEN cDNA 1190005I06 gene [Source:MGI Symbol;Acc:MGI:1916168]	712	351	761	1101	2785	1117	2060	1757	1236.24	-1.26236	0.384456	-3.28349	0.00102529	0.00981425	Down	YES
ENSMUSG00000063320	1190007I07Rik	RIKEN cDNA 1190007I07 gene [Source:MGI Symbol;Acc:MGI:3698433]	290	260	255	434	477	249	450	342	326.677	-0.147102	0.325676	-0.451683	0.651497	0.817096	Down	NO
ENSMUSG00000097290	1300002E11Rik	RIKEN cDNA 1300002E11 gene [Source:MGI Symbol;Acc:MGI:1919001]	134	239	77	224	44	17	77	15	101.868	2.33969	0.625815	3.73863	0.000185024	0.00255565	Up	YES
ENSMUSG00000098912	1500004A13Rik	RIKEN cDNA 1500004A13 gene [Source:MGI Symbol;Acc:MGI:2442808]	28	5	19	7	49	0	4	0	13.1103	0.363598	1.64971	0.220402	0.825558	0.915937	Up	NO
ENSMUSG00000072694	1500011B03Rik	RIKEN cDNA 1500011B03 gene [Source:MGI Symbol;Acc:MGI:1913486]	1454	1105	1290	1943	2349	951	2024	2070	1565.92	-0.216765	0.333138	-0.650677	0.515255	0.724821	Down	NO
ENSMUSG00000098702	1500015A07Rik	RIKEN cDNA 1500015A07 gene [Source:MGI Symbol;Acc:MGI:1916232]	32	41	69	29	44	79	27	80	48.7104	-0.318781	0.641747	-0.496739	0.619373	0.795255	Down	NO
ENSMUSG00000059631	1500035N22Rik	RIKEN cDNA 1500035N22 gene [Source:MGI Symbol;Acc:MGI:1917508]	24	17	23	0	3	21	12	0	12.2107	1.00526	1.55966	0.64454	0.519225	0.727308	Up	NO
ENSMUSG00000117232	1600002D24Rik	RIKEN cDNA 1600002D24 gene [Source:MGI Symbol;Acc:MGI:1917026]	97	123	63	98	64	92	89	61	83.0087	0.466049	0.43441	1.07283	0.283347	0.510779	Up	NO
ENSMUSG00000050088	1600012H06Rik	RIKEN cDNA 1600012H06 gene [Source:MGI Symbol;Acc:MGI:1915162]	35	43	34	9	76	43	31	27	35.4315	-0.372273	0.717175	-0.519082	0.603703	0.785625	Down	NO
ENSMUSG00000085984	1700001G11Rik	RIKEN cDNA 1700001G11 gene [Source:MGI Symbol;Acc:MGI:1916553]	10	0	2	7	20	15	0	18	8.54592	-1.41002	1.62563	-0.867365	0.385742	0.614078	Down	NO
ENSMUSG00000021534	1700001L19Rik	RIKEN cDNA 1700001L19 gene [Source:MGI Symbol;Acc:MGI:1916565]	17	0	7	8	0	0	5	0	4.47779	2.89401	2.41544	1.19813	0.230867	0.449842	Up	NO
ENSMUSG00000086330	1700007J10Rik	RIKEN cDNA 1700007J10 gene [Source:MGI Symbol;Acc:MGI:1916570]	3	6	11	5	0	6	5	0	4.39928	1.35895	1.78309	0.762128	0.445984	0.667465	Up	NO
ENSMUSG00000097318	1700007L15Rik	RIKEN cDNA 1700007L15 gene [Source:MGI Symbol;Acc:MGI:1916581]	9	0	0	0	17	0	19	0	4.95226	-1.78634	2.89346	-0.617372	0.536989	0.739204	Down	NO
ENSMUSG00000057047	1700010B08Rik	RIKEN cDNA 1700010B08 gene [Source:MGI Symbol;Acc:MGI:1922735]	5	24	0	0	0	0	0	0	3.8163	5.50455	3.39352	1.62208	0.104787	0.266237	Up	NO
ENSMUSG00000023873	1700010I14Rik	RIKEN cDNA 1700010I14 gene [Source:MGI Symbol;Acc:MGI:1914181]	340	434	174	389	341	203	216	203	277.981	0.626144	0.38696	1.61811	0.105639	0.267838	Up	NO
ENSMUSG00000029320	1700016H13Rik	RIKEN cDNA 1700016H13 gene [Source:MGI Symbol;Acc:MGI:1921468]	14	72	90	69	26	62	211	93	75.1308	-0.507017	0.749914	-0.676101	0.498977	0.711605	Down	NO
ENSMUSG00000032300	1700017B05Rik	RIKEN cDNA 1700017B05 gene [Source:MGI Symbol;Acc:MGI:1921461]	38	3	57	9	1044	73	1048	737	338.753	-4.59959	0.814406	-5.64779	1.63e-08	1.2e-06	Down	YES
ENSMUSG00000105651	1700017M07Rik	RIKEN cDNA 1700017M07 gene [Source:MGI Symbol;Acc:MGI:1923648]	12	10	17	7	5	19	8	11	10.829	0.21679	0.96445	0.224781	0.82215	0.914492	Up	NO
ENSMUSG00000031809	1700018B08Rik	RIKEN cDNA 1700018B08 gene [Source:MGI Symbol;Acc:MGI:1923655]	38	40	26	60	37	30	35	28	35.3073	0.47589	0.555642	0.85647	0.391738	0.619116	Up	NO
ENSMUSG00000037910	1700018B24Rik	RIKEN cDNA 1700018B24 gene [Source:MGI Symbol;Acc:MGI:1913582]	1966	1436	461	1043	953	1143	804	639	1021.61	0.616421	0.428401	1.43889	0.150183	0.339467	Up	NO
ENSMUSG00000043629	1700019D03Rik	RIKEN cDNA 1700019D03 gene [Source:MGI Symbol;Acc:MGI:1914330]	492	392	390	497	359	547	256	328	394.064	0.372468	0.338072	1.10174	0.270574	0.496349	Up	NO
ENSMUSG00000101801	1700020G17Rik	RIKEN cDNA 1700020G17 gene [Source:MGI Symbol;Acc:MGI:1922880]	68	58	26	38	14	37	18	61	39.5027	0.634628	0.732263	0.866667	0.386125	0.614205	Up	NO
ENSMUSG00000052334	1700024B05Rik	RIKEN cDNA 1700024B05 gene [Source:MGI Symbol;Acc:MGI:1922768]	354	633	260	319	600	494	444	533	436.858	-0.251495	0.373584	-0.673195	0.500823	0.712994	Down	NO
ENSMUSG00000032666	1700025G04Rik	RIKEN cDNA 1700025G04 gene [Source:MGI Symbol;Acc:MGI:1916649]	228	156	307	121	49	110	71	147	146.85	1.20995	0.523884	2.30957	0.0209118	0.0881204	Up	NO
ENSMUSG00000108409	1700025J12Rik	RIKEN cDNA 1700025J12 gene [Source:MGI Symbol;Acc:MGI:1916657]	4	2	0	0	0	9	0	21	4.48346	-2.28854	2.54622	-0.898797	0.368761	0.596313	Down	NO
ENSMUSG00000097321	1700028E10Rik	RIKEN cDNA 1700028E10 gene [Source:MGI Symbol;Acc:MGI:1916713]	7	2	12	2	0	13	0	5	5.0596	0.424981	1.87052	0.227199	0.820269	0.913125	Up	NO
ENSMUSG00000056821	1700028I16Rik	RIKEN cDNA 1700028I16 gene [Source:MGI Symbol;Acc:MGI:1917253]	10	3	0	4	4	0	23	0	4.96857	-0.432909	2.17733	-0.198826	0.842399	0.924941	Down	NO
ENSMUSG00000038782	1700028J19Rik	RIKEN cDNA 1700028J19 gene [Source:MGI Symbol;Acc:MGI:1917254]	44	45	18	42	36	19	11	0	26.0605	1.36101	1.03845	1.31062	0.189986	0.396825	Up	NO
ENSMUSG00000089798	1700028K03Rik	RIKEN cDNA 1700028K03 gene [Source:MGI Symbol;Acc:MGI:1923671]	289	335	188	181	197	108	227	77	193.67	0.8949	0.440732	2.03048	0.0423074	0.144665	Up	NO
ENSMUSG00000033053	1700028P14Rik	RIKEN cDNA 1700028P14 gene [Source:MGI Symbol;Acc:MGI:1914733]	23	44	0	0	16	9	0	0	11.4996	1.63902	2.19341	0.747247	0.454914	0.675853	Up	NO
ENSMUSG00000052075	1700029F12Rik	RIKEN cDNA 1700029F12 gene [Source:MGI Symbol;Acc:MGI:1913729]	76	94	19	0	22	0	11	52	34.4704	1.26504	1.44315	0.876583	0.380713	0.60905	Up	NO
ENSMUSG00000071103	1700029J07Rik	RIKEN cDNA 1700029J07 gene [Source:MGI Symbol;Acc:MGI:1916729]	14	0	2	25	0	0	0	0	4.98873	5.89279	2.63396	2.23723	0.0252711	0.101195	Up	NO
ENSMUSG00000099759	1700030C10Rik	RIKEN cDNA 1700030C10 gene [Source:MGI Symbol;Acc:MGI:1916763]	20	11	10	13	0	0	21	0	8.97831	1.60937	1.8501	0.869885	0.384363	0.612323	Up	NO
ENSMUSG00000091071	1700030C10Rik	RIKEN cDNA 1700030C10 gene [Source:MGI Symbol;Acc:MGI:1916763]	20	11	10	13	0	0	21	0	8.97831	1.60937	1.8501	0.869885	0.384363	0.612323	Up	NO
ENSMUSG00000031847	1700030J22Rik	RIKEN cDNA 1700030J22 gene [Source:MGI Symbol;Acc:MGI:1916778]	71	51	29	32	98	9	110	84	56.9953	-0.553562	0.744966	-0.743069	0.45744	0.678586	Down	NO
ENSMUSG00000052794	1700030K09Rik	RIKEN cDNA 1700030K09 gene [Source:MGI Symbol;Acc:MGI:1919504]	66	1	9	22	175	10	157	195	73.4518	-2.34349	1.01811	-2.3018	0.0213462	0.0892408	Down	NO
ENSMUSG00000100969	1700030N03Rik	RIKEN cDNA 1700030N03 gene [Source:MGI Symbol;Acc:MGI:1917261]	113	364	193	339	179	134	151	161	199.156	0.837735	0.446444	1.87646	0.0605917	0.185635	Up	NO
ENSMUSG00000092239	1700031A10Rik	RIKEN cDNA 1700031A10 gene [Source:MGI Symbol;Acc:MGI:1920536]	4	33	10	5	22	0	6	0	9.77595	1.15952	1.65855	0.699119	0.484478	0.701088	Up	NO
ENSMUSG00000100294	1700034K08Rik	RIKEN cDNA 1700034K08 gene [Source:MGI Symbol;Acc:MGI:1925599]	47	52	27	61	0	11	33	0	28.2613	2.29774	1.27394	1.80365	0.0712859	0.207531	Up	NO
ENSMUSG00000027327	1700037H04Rik	RIKEN cDNA 1700037H04 gene [Source:MGI Symbol;Acc:MGI:1914576]	52	9	24	61	186	35	140	138	74.4932	-1.64798	0.7043	-2.33988	0.0192898	0.0833024	Down	NO
ENSMUSG00000097515	1700040D17Rik	RIKEN cDNA 1700040D17 gene [Source:MGI Symbol;Acc:MGI:1923852]	123	84	126	170	183	89	120	150	124.759	0.0212693	0.41084	0.0517702	0.958712	0.981365	Up	NO
ENSMUSG00000100857	1700041M19Rik	RIKEN cDNA 1700041M19 gene [Source:MGI Symbol;Acc:MGI:1923851]	0	27	3	3	0	0	0	0	4.33892	5.68943	2.77649	2.04915	0.0404478	0.140246	Up	NO
ENSMUSG00000085637	1700048M11Rik	RIKEN cDNA 1700048M11 gene [Source:MGI Symbol;Acc:MGI:1920636]	29	20	10	7	0	13	13	8	12.2729	1.09698	1.20734	0.908596	0.363563	0.591052	Up	NO
ENSMUSG00000043773	1700048O20Rik	RIKEN cDNA 1700048O20 gene [Source:MGI Symbol;Acc:MGI:1920637]	94	65	60	63	64	84	64	55	65.9928	0.217254	0.437545	0.496531	0.61952	0.795281	Up	NO
ENSMUSG00000079271	1700049E17Rik1	RIKEN cDNA 1700049E17 gene, gene 1 [Source:MGI Symbol;Acc:MGI:1920665]	359	268	155	179	193	320	348	861	325.632	-0.752125	0.53624	-1.40259	0.160739	0.354798	Down	NO
ENSMUSG00000090440	1700049E17Rik2	tandem duplication of RIKEN cDNA 1700049E17 gene, gene 2 [Source:MGI Symbol;Acc:MGI:3796510]	26	16	9	13	14	15	32	49	20.912	-0.673301	0.823153	-0.817954	0.413384	0.639689	Down	NO
ENSMUSG00000070997	1700055D18Rik	RIKEN cDNA 1700055D18 gene [Source:MGI Symbol;Acc:MGI:1920655]	0	10	8	3	1	42	0	8	8.7736	-1.1638	1.8104	-0.642837	0.52033	0.728045	Down	NO
ENSMUSG00000044854	1700056E22Rik	RIKEN cDNA 1700056E22 gene [Source:MGI Symbol;Acc:MGI:1920613]	10	0	15	7	1	23	1	4	7.40901	0.219796	1.62287	0.135436	0.892267	0.949235	Up	NO
ENSMUSG00000086007	1700057H21Rik	RIKEN cDNA 1700057H21 gene [Source:MGI Symbol;Acc:MGI:1920625]	131	250	100	123	116	35	101	69	113.038	1.09297	0.523037	2.08966	0.0366484	0.131617	Up	NO
ENSMUSG00000085580	1700061F12Rik	RIKEN cDNA 1700061F12 gene [Source:MGI Symbol;Acc:MGI:1920688]	378	301	200	195	108	199	18	91	184.219	1.48334	0.625899	2.36993	0.0177915	0.0785608	Up	NO
ENSMUSG00000038323	1700066M21Rik	RIKEN cDNA 1700066M21 gene [Source:MGI Symbol;Acc:MGI:1920717]	1055	826	680	516	1059	2208	1123	2019	1137.51	-0.945028	0.393704	-2.40035	0.0163793	0.0741395	Down	NO
ENSMUSG00000046408	1700067K01Rik	RIKEN cDNA 1700067K01 gene [Source:MGI Symbol;Acc:MGI:1920703]	101	10	26	70	391	23	100	92	92.7766	-1.39657	0.854635	-1.63412	0.102234	0.262739	Down	NO
ENSMUSG00000099639	1700084F23Rik	RIKEN cDNA 1700084F23 gene [Source:MGI Symbol;Acc:MGI:1921530]	0	0	0	4	0	22	57	0	9.06247	-4.14855	2.51398	-1.65019	0.0989047	0.257578	Down	NO
ENSMUSG00000097080	1700086O06Rik	RIKEN cDNA 1700086O06 gene [Source:MGI Symbol;Acc:MGI:1920766]	6	0	0	0	0	12	2	13	4.01305	-2.13546	2.57133	-0.83049	0.406262	0.633063	Down	NO
ENSMUSG00000085085	1700086P04Rik	RIKEN cDNA 1700086P04 gene [Source:MGI Symbol;Acc:MGI:1914599]	71	30	30	132	88	47	67	39	59.4983	0.262356	0.631926	0.41517	0.678018	0.833385	Up	NO
ENSMUSG00000020286	1700093K21Rik	RIKEN cDNA 1700093K21 gene [Source:MGI Symbol;Acc:MGI:1914608]	36	46	36	49	0	25	60	13	31.9372	0.947397	1.03875	0.912053	0.361741	0.589426	Up	NO
ENSMUSG00000099474	1700097N02Rik	RIKEN cDNA 1700097N02 gene [Source:MGI Symbol;Acc:MGI:1914772]	41	20	18	35	19	37	31	20	26.4331	0.221823	0.664842	0.333648	0.738645	0.867734	Up	NO
ENSMUSG00000116852	1700102H20Rik	RIKEN cDNA 1700102H20 gene [Source:MGI Symbol;Acc:MGI:1915480]	6	20	0	0	5	10	0	0	5.12534	0.986111	2.50138	0.394226	0.693414	0.842638	Up	NO
ENSMUSG00000101574	1700112H15Rik	RIKEN cDNA 1700112H15 gene [Source:MGI Symbol;Acc:MGI:1920840]	41	11	15	13	24	33	12	22	20.5369	-0.0725291	0.813196	-0.0891902	0.928931	0.967034	Down	NO
ENSMUSG00000096935	1700113A16Rik	RIKEN cDNA 1700113A16 gene [Source:MGI Symbol;Acc:MGI:1923892]	10	13	9	10	0	0	11	18	8.75208	0.630499	1.58196	0.398556	0.690221	0.840556	Up	NO
ENSMUSG00000092276	1700116B05Rik	RIKEN cDNA 1700116B05 gene [Source:MGI Symbol;Acc:MGI:1925889]	34	14	0	12	6	4	11	0	9.78913	1.71608	1.57011	1.09296	0.27441	0.500925	Up	NO
ENSMUSG00000040822	1700123O20Rik	RIKEN cDNA 1700123O20 gene [Source:MGI Symbol;Acc:MGI:1920893]	0	0	0	10	29	14	1	0	6.0954	-2.02222	2.44766	-0.826183	0.4087	0.635462	Down	NO
ENSMUSG00000071653	1810009A15Rik	RIKEN cDNA 1810009A15 gene [Source:MGI Symbol;Acc:MGI:1913526]	169	123	96	128	112	245	96	142	133.918	-0.0898336	0.459232	-0.195617	0.84491	0.926699	Down	NO
ENSMUSG00000078607	1810010H24Rik	RIKEN cDNA 1810010H24 gene [Source:MGI Symbol;Acc:MGI:1916316]	0	0	0	42	58	4	0	57	19.0281	-1.46856	2.13029	-0.68937	0.490591	0.705427	Down	NO
ENSMUSG00000022507	1810013L24Rik	RIKEN cDNA 1810013L24 gene [Source:MGI Symbol;Acc:MGI:1916303]	653	945	718	422	1207	1290	860	1313	888.001	-0.630411	0.352738	-1.78719	0.0739062	0.212153	Down	NO
ENSMUSG00000097412	1810014B01Rik	RIKEN cDNA 1810014B01 gene [Source:MGI Symbol;Acc:MGI:1913513]	22	14	10	21	21	13	31	22	18.2325	-0.23364	0.741925	-0.314911	0.752829	0.876226	Down	NO
ENSMUSG00000044145	1810024B03Rik	RIKEN cDNA 1810024B03 gene [Source:MGI Symbol;Acc:MGI:1925560]	22	3	0	11	2	1	4	0	5.19691	2.5441	1.84676	1.3776	0.168327	0.365967	Up	NO
ENSMUSG00000054091	1810037I17Rik	RIKEN cDNA 1810037I17 gene [Source:MGI Symbol;Acc:MGI:1914954]	3760	3448	1534	2584	2803	2365	2671	2562	2617.28	0.267463	0.319407	0.837374	0.402382	0.629505	Up	NO
ENSMUSG00000102112	1810041H14Rik	RIKEN cDNA 1810041H14 gene [Source:MGI Symbol;Acc:MGI:1925562]	36	24	23	25	56	71	69	29	38.9268	-0.902243	0.56306	-1.60239	0.109069	0.272987	Down	NO
ENSMUSG00000036027	1810046K07Rik	RIKEN cDNA 1810046K07 gene [Source:MGI Symbol;Acc:MGI:1917059]	0	0	3	16	0	45	26	0	10.3321	-1.79944	2.24469	-0.80164	0.422761	0.648584	Down	NO
ENSMUSG00000100277	1810053B23Rik	RIKEN cDNA 1810053B23 gene [Source:MGI Symbol;Acc:MGI:1917107]	0	15	17	13	0	0	0	0	5.71849	6.08862	2.44846	2.48671	0.0128929	0.06173	Up	NO
ENSMUSG00000035372	1810055G02Rik	RIKEN cDNA 1810055G02 gene [Source:MGI Symbol;Acc:MGI:1919306]	32	3	29	0	9	4	0	169	30.9166	-1.50781	1.66452	-0.905851	0.365015	0.592425	Down	NO
ENSMUSG00000073155	1810058I24Rik	RIKEN cDNA 1810058I24 gene [Source:MGI Symbol;Acc:MGI:1914955]	434	276	189	315	612	494	440	357	368.248	-0.503998	0.340887	-1.47849	0.139277	0.323212	Down	NO
ENSMUSG00000027713	1810062G17Rik	RIKEN cDNA 1810062G17 gene [Source:MGI Symbol;Acc:MGI:1919532]	136	55	37	25	76	37	52	0	49.902	0.817371	1.0358	0.789118	0.430043	0.654551	Up	NO
ENSMUSG00000025528	2010106E10Rik	RIKEN cDNA 2010106E10 gene [Source:MGI Symbol;Acc:MGI:1914965]	0	19	0	14	0	0	0	0	4.21365	5.648	3.27861	1.72268	0.0849463	0.232069	Up	NO
ENSMUSG00000029384	2010109A12Rik	RIKEN cDNA 2010109A12 gene [Source:MGI Symbol;Acc:MGI:1922860]	23	0	0	6	1	11	0	0	4.96798	1.34809	2.58173	0.522167	0.601554	0.78403	Up	NO
ENSMUSG00000021550	2210016F16Rik	RIKEN cDNA 2210016F16 gene [Source:MGI Symbol;Acc:MGI:1917403]	0	0	0	22	3	22	14	149	25.925	-3.13381	1.73952	-1.80154	0.071618	0.207969	Down	NO
ENSMUSG00000039563	2210406O10Rik	RIKEN cDNA 2210406O10 gene [Source:MGI Symbol;Acc:MGI:1923960]	990	1480	430	816	677	986	590	583	797.59	0.537642	0.414758	1.29628	0.194879	0.404497	Up	NO
ENSMUSG00000071252	2210408I21Rik	RIKEN cDNA 2210408I21 gene [Source:MGI Symbol;Acc:MGI:1919621]	1558	1217	622	605	620	661	583	964	834.977	0.62483	0.411227	1.51943	0.128654	0.305554	Up	NO
ENSMUSG00000081766	2210409E12Rik	RIKEN cDNA 2210409E12 gene [Source:MGI Symbol;Acc:MGI:1919631]	11	5	28	5	2	1	1	18	8.90382	1.19375	1.39805	0.853864	0.39318	0.620711	Up	NO
ENSMUSG00000086494	2210417A02Rik	RIKEN cDNA 2210417A02 gene [Source:MGI Symbol;Acc:MGI:1917388]	26	37	0	30	7	1	3	0	12.9411	3.28983	1.53172	2.14781	0.0317292	0.119228	Up	NO
ENSMUSG00000078894	2210418O10Rik	RIKEN cDNA 2210418O10 gene [Source:MGI Symbol;Acc:MGI:1924208]	24	21	4	15	0	39	2	0	12.8757	0.751834	1.66358	0.451937	0.651314	0.817029	Up	NO
ENSMUSG00000039269	2300002M23Rik	RIKEN cDNA 2300002M23 gene [Source:MGI Symbol;Acc:MGI:1916792]	32	12	16	64	503	77	518	279	168.671	-3.32578	0.658591	-5.04984	4.42e-07	1.96e-05	Down	YES
ENSMUSG00000032403	2300009A05Rik	RIKEN cDNA 2300009A05 gene [Source:MGI Symbol;Acc:MGI:1916728]	7	8	13	105	156	136	88	80	68.497	-1.68915	0.857113	-1.97074	0.0487534	0.159998	Down	NO
ENSMUSG00000100335	2310008N11Rik	RIKEN cDNA 2310008N11 gene [Source:MGI Symbol;Acc:MGI:1919566]	25	44	9	17	17	0	26	24	19.7584	0.67131	1.13404	0.591965	0.553874	0.75136	Up	NO
ENSMUSG00000079283	2310009B15Rik	RIKEN cDNA 2310009B15 gene [Source:MGI Symbol;Acc:MGI:1916799]	15	29	0	21	29	9	20	32	18.6037	-0.33013	1.13165	-0.291723	0.770498	0.885923	Down	NO
ENSMUSG00000020133	2310011J03Rik	RIKEN cDNA 2310011J03 gene [Source:MGI Symbol;Acc:MGI:1913624]	0	0	15	16	0	136	50	0	25.0871	-2.47321	2.01177	-1.22937	0.218934	0.436033	Down	NO
ENSMUSG00000049643	2310022A10Rik	RIKEN cDNA 2310022A10 gene [Source:MGI Symbol;Acc:MGI:1913617]	36	14	5	19	204	65	150	238	84.9365	-3.03345	0.669872	-4.5284	5.94e-06	0.000162755	Down	YES
ENSMUSG00000031983	2310022B05Rik	RIKEN cDNA 2310022B05 gene [Source:MGI Symbol;Acc:MGI:1916801]	46	8	14	24	89	40	90	79	45.2447	-1.56543	0.679729	-2.30303	0.0212773	0.0891653	Down	NO
ENSMUSG00000020441	2310033P09Rik	RIKEN cDNA 2310033P09 gene [Source:MGI Symbol;Acc:MGI:1915112]	858	653	1026	1026	1191	810	906	1118	907.996	-0.0466597	0.273402	-0.170663	0.864489	0.936852	Down	NO
ENSMUSG00000040177	2310057M21Rik	RIKEN cDNA 2310057M21 gene [Source:MGI Symbol;Acc:MGI:1915527]	343	348	361	341	612	318	522	343	377.68	-0.203474	0.291651	-0.697663	0.485388	0.701921	Down	NO
ENSMUSG00000050705	2310061I04Rik	RIKEN cDNA 2310061I04 gene [Source:MGI Symbol;Acc:MGI:1916912]	734	889	670	1216	2136	915	1547	1644	1150.57	-0.689482	0.332703	-2.07236	0.0382316	0.13532	Down	NO
ENSMUSG00000100084	2310068J16Rik	RIKEN cDNA 2310068J16 gene [Source:MGI Symbol;Acc:MGI:1917531]	23	2	7	34	2	12	18	5	12.2396	0.960342	1.17271	0.818907	0.41284	0.639358	Up	NO
ENSMUSG00000045411	2410002F23Rik	RIKEN cDNA 2410002F23 gene [Source:MGI Symbol;Acc:MGI:1914226]	6	4	0	17	53	0	97	4	19.7647	-2.30875	1.5567	-1.48311	0.138046	0.321409	Down	NO
ENSMUSG00000036873	2410004B18Rik	RIKEN cDNA 2410004B18 gene [Source:MGI Symbol;Acc:MGI:1913671]	149	92	86	184	290	153	331	163	168.6	-0.719399	0.416476	-1.72735	0.0841054	0.230722	Down	NO
ENSMUSG00000086841	2410006H16Rik	RIKEN cDNA 2410006H16 gene [Source:MGI Symbol;Acc:MGI:1916471]	164	124	33	70	98	123	174	94	104.709	-0.163307	0.556902	-0.293242	0.769337	0.884973	Down	NO
ENSMUSG00000073164	2410018L13Rik	RIKEN cDNA 2410018L13 gene [Source:MGI Symbol;Acc:MGI:1916982]	15	6	8	2	1	0	0	0	4.01865	4.8191	2.0605	2.3388	0.0193459	0.0833732	Up	NO
ENSMUSG00000100572	2410021H03Rik	RIKEN cDNA 2410021H03 gene [Source:MGI Symbol;Acc:MGI:1917000]	146	122	16	77	82	78	93	36	77.9987	0.491702	0.670353	0.733496	0.463256	0.684371	Up	NO
ENSMUSG00000100017	2410022M11Rik	RIKEN cDNA 2410022M11 gene [Source:MGI Symbol;Acc:MGI:1917005]	0	0	0	0	0	51	17	0	7.78879	-6.39356	2.84053	-2.25084	0.0243958	0.0987194	Down	NO
ENSMUSG00000096917	2500002B13Rik	RIKEN cDNA 2500002B13 gene [Source:MGI Symbol;Acc:MGI:1925603]	1418	1054	398	738	487	862	470	492	720.993	0.774522	0.431955	1.79306	0.0729632	0.210288	Up	NO
ENSMUSG00000073236	2500004C02Rik	RIKEN cDNA 2500004C02 gene [Source:MGI Symbol;Acc:MGI:1919576]	7	6	2	5	6	3	14	0	4.99471	0.0186826	1.52441	0.0122556	0.990222	0.995183	Up	NO
ENSMUSG00000071632	2510002D24Rik	RIKEN cDNA 2510002D24 gene [Source:MGI Symbol;Acc:MGI:1919557]	0	0	0	0	26	0	49	4	8.47569	-6.51668	2.31784	-2.81153	0.00493067	0.0315923	Down	YES
ENSMUSG00000044496	2510039O18Rik	RIKEN cDNA 2510039O18 gene [Source:MGI Symbol;Acc:MGI:1924284]	5	15	7	0	13	5	63	11	13.5212	-1.52028	1.3001	-1.16936	0.24226	0.464004	Down	NO
ENSMUSG00000031242	2610002M06Rik	RIKEN cDNA 2610002M06 gene [Source:MGI Symbol;Acc:MGI:1914278]	261	257	129	206	284	238	179	117	200.075	0.219353	0.408721	0.536681	0.591488	0.777357	Up	NO
ENSMUSG00000071793	2610005L07Rik	RIKEN cDNA 2610005L07 gene [Source:MGI Symbol;Acc:MGI:1914283]	0	13	8	5	8	10	0	0	5.39177	0.710771	2.07113	0.343179	0.731464	0.863699	Up	NO
ENSMUSG00000085562	2610028E06Rik	RIKEN cDNA 2610028E06 gene [Source:MGI Symbol;Acc:MGI:1919645]	0	29	33	21	0	20	19	12	16.4491	0.848809	1.453	0.584178	0.559101	0.754957	Up	NO
ENSMUSG00000071302	2610044O15Rik8	RIKEN cDNA 2610044O15 gene [Source:MGI Symbol;Acc:MGI:1919389]	47	48	37	66	0	0	0	0	24.8343	8.20767	1.32862	6.17758	6.51e-10	7.32e-08	Up	YES
ENSMUSG00000079671	2610203C22Rik	RIKEN cDNA 2610203C22 gene [Source:MGI Symbol;Acc:MGI:1919731]	239	211	140	185	159	71	77	0	131.344	1.53522	0.899232	1.70726	0.0877739	0.237527	Up	NO
ENSMUSG00000100164	2610306M01Rik	RIKEN cDNA 2610306M01 gene [Source:MGI Symbol;Acc:MGI:1914420]	0	4	0	9	2	26	6	0	5.52127	-1.27377	2.14045	-0.595094	0.551781	0.749734	Down	NO
ENSMUSG00000097040	2610316D01Rik	RIKEN cDNA 2610316D01 gene [Source:MGI Symbol;Acc:MGI:1919761]	367	166	128	129	55	186	114	157	158.994	0.733316	0.548951	1.33585	0.181598	0.385175	Up	NO
ENSMUSG00000010277	2610507B11Rik	RIKEN cDNA 2610507B11 gene [Source:MGI Symbol;Acc:MGI:1919753]	95	33	75	291	43	54	98	48	88.0303	1.14576	0.666405	1.71932	0.0855563	0.233156	Up	NO
ENSMUSG00000028536	2610528J11Rik	RIKEN cDNA 2610528J11 gene [Source:MGI Symbol;Acc:MGI:1913701]	24	0	0	0	24	0	0	0	5.56789	0.190212	3.25368	0.0584604	0.953382	0.978949	Up	NO
ENSMUSG00000034601	2700049A03Rik	RIKEN cDNA 2700049A03 gene [Source:MGI Symbol;Acc:MGI:1924217]	5169	6527	9560	7465	2806	3214	4649	2360	5089.6	1.29959	0.293849	4.42266	9.75e-06	0.000242706	Up	YES
ENSMUSG00000117042	2700054A10Rik	RIKEN cDNA 2700054A10 gene [Source:MGI Symbol;Acc:MGI:1919828]	59	72	54	64	5	36	31	2	39.7249	1.92063	0.857548	2.23967	0.025112	0.100873	Up	NO
ENSMUSG00000024273	2700062C07Rik	RIKEN cDNA 2700062C07 gene [Source:MGI Symbol;Acc:MGI:1915296]	987	1276	1076	1012	490	563	481	482	781.284	1.2522	0.247471	5.05998	4.19e-07	1.89e-05	Up	YES
ENSMUSG00000062198	2700097O09Rik	RIKEN cDNA 2700097O09 gene [Source:MGI Symbol;Acc:MGI:1919908]	85	105	5	65	74	32	53	0	50.3009	0.923292	1.11992	0.824429	0.409696	0.636211	Up	NO
ENSMUSG00000098090	2700099C18Rik	RIKEN cDNA 2700099C18 gene [Source:MGI Symbol;Acc:MGI:1924272]	960	1225	328	433	331	499	386	699	599.415	0.747194	0.494205	1.51191	0.130557	0.308531	Up	NO
ENSMUSG00000087497	2810001G20Rik	RIKEN cDNA 2810001G20 gene [Source:MGI Symbol;Acc:MGI:1913706]	10	27	13	33	32	34	13	27	22.7075	-0.229096	0.773724	-0.296095	0.767157	0.883626	Down	NO
ENSMUSG00000031984	2810004N23Rik	RIKEN cDNA 2810004N23 gene [Source:MGI Symbol;Acc:MGI:1913773]	49	46	32	46	8	19	0	8	25.8946	2.40835	0.97041	2.48179	0.0130726	0.0624242	Up	NO
ENSMUSG00000099881	2810013P06Rik	RIKEN cDNA 2810013P06 gene [Source:MGI Symbol;Acc:MGI:1914456]	49	0	8	8	0	1	10	0	9.20555	2.77136	1.95853	1.41502	0.157064	0.349592	Up	NO
ENSMUSG00000049881	2810025M15Rik	RIKEN cDNA 2810025M15 gene [Source:MGI Symbol;Acc:MGI:1917203]	75	151	83	162	235	92	181	147	133.35	-0.316867	0.460951	-0.68742	0.491818	0.705808	Down	NO
ENSMUSG00000037735	2810032G03Rik	RIKEN cDNA 2810032G03 gene [Source:MGI Symbol;Acc:MGI:1919919]	0	0	4	22	15	0	0	25	7.94619	-0.602913	2.35253	-0.256283	0.797732	0.900308	Down	NO
ENSMUSG00000086629	2810403D21Rik	RIKEN cDNA 2810403D21 gene [Source:MGI Symbol;Acc:MGI:1917214]	693	1218	408	534	443	761	277	637	611.391	0.556781	0.472895	1.17739	0.239041	0.459725	Up	NO
ENSMUSG00000087213	2810408I11Rik	RIKEN cDNA 2810408I11 gene [Source:MGI Symbol;Acc:MGI:1917191]	6833	7606	3237	4407	3928	6828	4782	6226	5320.22	0.15067	0.3676	0.409875	0.681898	0.836114	Up	NO
ENSMUSG00000102014	2900009J06Rik	RIKEN cDNA 2900009J06 gene [Source:MGI Symbol;Acc:MGI:1920137]	3	8	0	0	0	15	1	10	4.57544	-1.12838	2.23965	-0.503818	0.614389	0.792163	Down	NO
ENSMUSG00000051339	2900026A02Rik	RIKEN cDNA 2900026A02 gene [Source:MGI Symbol;Acc:MGI:1920194]	16	3	3	22	57	0	4	10	13.2657	-0.54115	1.44896	-0.373475	0.708795	0.850391	Down	NO
ENSMUSG00000117797	2900057B20Rik	RIKEN cDNA 2900057B20 gene [Source:MGI Symbol;Acc:MGI:1920259]	0	22	23	12	4	14	42	44	19.3695	-0.728033	1.22231	-0.595621	0.551429	0.749498	Down	NO
ENSMUSG00000097277	2900076A07Rik	RIKEN cDNA 2900076A07 gene [Source:MGI Symbol;Acc:MGI:1920242]	23	0	0	4	10	0	0	0	4.40822	1.61483	3.01096	0.536316	0.59174	0.777486	Up	NO
ENSMUSG00000099632	2900093K20Rik	RIKEN cDNA 2900093K20 gene [Source:MGI Symbol;Acc:MGI:1915287]	19	3	6	12	4	2	7	23	9.27427	0.204253	1.22056	0.167344	0.8671	0.937612	Up	NO
ENSMUSG00000085355	3010003L21Rik	RIKEN cDNA 3010003L21 gene [Source:MGI Symbol;Acc:MGI:1924094]	12	30	25	12	48	80	30	52	34.459	-1.2721	0.68725	-1.851	0.0641695	0.19306	Down	NO
ENSMUSG00000026388	3110009E18Rik	RIKEN cDNA 3110009E18 gene [Source:MGI Symbol;Acc:MGI:1920353]	2907	3387	1387	2240	2450	2974	2314	2418	2421.3	0.108123	0.331117	0.326539	0.744017	0.87151	Up	NO
ENSMUSG00000114582	3110040M04Rik	RIKEN cDNA 3110040M04 gene [Source:MGI Symbol;Acc:MGI:1920426]	28	46	33	20	1	0	1	0	16.3974	6.15934	1.3691	4.49881	6.83e-06	0.00018199	Up	YES
ENSMUSG00000025102	3110040N11Rik	RIKEN cDNA 3110040N11 gene [Source:MGI Symbol;Acc:MGI:1914540]	311	220	170	206	236	158	254	95	197.015	0.459609	0.395478	1.16216	0.24517	0.46787	Up	NO
ENSMUSG00000097503	3110045C21Rik	RIKEN cDNA 3110045C21 gene [Source:MGI Symbol;Acc:MGI:1914553]	29	90	14	20	0	18	16	25	26.7295	1.50516	1.11919	1.34486	0.17867	0.380637	Up	NO
ENSMUSG00000085642	3110053B16Rik	RIKEN cDNA 3110053B16 gene [Source:MGI Symbol;Acc:MGI:1920435]	14	12	28	39	77	22	32	50	32.2055	-0.83324	0.723007	-1.15247	0.24913	0.472776	Down	NO
ENSMUSG00000085622	3110056K07Rik	RIKEN cDNA 3110056K07 gene [Source:MGI Symbol;Acc:MGI:1920454]	0	24	6	0	4	0	16	0	6.07515	0.898683	2.45017	0.366784	0.71378	0.853407	Up	NO
ENSMUSG00000074635	3110070M22Rik	RIKEN cDNA 3110070M22 gene [Source:MGI Symbol;Acc:MGI:1914554]	0	1	0	0	9	43	34	0	9.74298	-5.97586	2.03983	-2.92959	0.00339415	0.0243347	Down	YES
[truncated: 12,238 more rows]
