# Supplementary material for: NADase CD38 is a key determinant of ovarian aging
Source: Nat Aging. 2023 Dec 21;4(1):110–28. doi: 10.1038/s43587-023-00532-9 (PMC10798903; doi:10.1038/s43587-023-00532-9)
Supplement: Supplementary file 3 — Supplementary Table 1. RNA-seq data of different tissues. Supplementary Table 2. Basic clinical characteristics of young and middle-aged participants. RNA-seq expression data between Cd38-knockout and WT mice in 8-month-old ovaries. Supplementary Table 3. RNA-seq expression data between Cd38-knockout and WT in 8-month-old ovaries. Supplementary Table 4. RNA-seq expression data of Cd38-knockout and WT in 12-month-old ovaries. Supplementary Table 5. Specific markers used to annotate cell clusters. Supplementary Table 6. Single-oocyte sequencing data showing the Cd38-knockout and WT at 2 months and 12 months old. Supplementary Table 7. The overlap genes between age-related downregulated (aged versus young) and upregulated after deletion of CD38. Supplementary Table 8. Mitochondrial-related gene list. Supplementary Table 9. Reagents, antibodies and chemicals. Supplementary Table 10. Real time RT–PCR primer sequences. Supplementary Table 11. Pathway genelists include SASP, inflammation, DNA repair and cell cycle. Statistical Source Data for Supplementary Fig. 2 [file 43587_2023_532_MOESM3_ESM.zip › Supplementary Tables/Supplementary_Table_7. The overlap genes between age-related downregulated (Aged vs. Young) and upregulated after deletion of CD38.xlsx.xlsx]

## Sheet: Sheet5
gene
Gna12
Cdh1
Trappc10
Acvr1b
Chmp1a
Tcf7
Zfp276
Timp1
Efnb2
Tulp3
Ubl3
Akt1
Sipa1l2
Plekha3
Arrdc2
Med25
Atp5d
Lipe
Pld3
Rnf215
Rpl8
Psap
Dtx2
Wdr1
Polr2a
Corin
Ubqln1
Adcy9
Ampd3
Pdk1
Ptbp1
Usp19
Ctnnb1
Khsrp
Arid1a
Herpud2
Nf2
Bcl2l13
Slc16a12
Fpgs
Kdsr
Myt1
Pgam1
Tjap1
Ppp1cb
Hnrnpl
Ppfibp1
Kctd5
Sdc4
Traf4
Pgs1
Myo1c
Crk
Ppp2r5c
Rac3
Glrx2
Kdm6b
Ctdnep1
Phf23
G3bp1
Avpi1
Pank3
Pelp1
Ubxn6
Stxbp5
Sgk1
Med23
Tmcc3
Nudt4
Cry1
Cobl
Grb10
Mknk2
Wdr82
Slc36a1
Cdc34
Sap30l
Sdc1
Rab10
Ern1
Galk1
Unk
Llgl2
Kat2a
Klhdc2
Ppm1a
Numb
Gpatch2l
Ctsl
Slc30a5
Peli2
Capn7
Mapk8
Ephx2
Rb1
Brd1
Zc3h7b
Josd1
Atp13a3
Alcam
Scaf4
Cers5
Nus1
Noct
Rab12
Phf10
Wiz
Dusp1
Phf1
Cdc23
Pou5f1
Zfp91
Rfk
Ddb1
Naa40
Frmd8
Pip5k1b
Minpp1
Afap1l2
Maged1
Lbx1
Fbxl15
Arih1
Adpgk
Maged2
Cbx2
Rpl14
Dnaaf5
Stradb
Iqca
Rassf5
Slc45a3
Klhl12
Smyd2
Uhmk1
Rabgap1l
Zmynd19
Pkp4
Slc23a2
Crls1
Slc20a1
Snx5
E2f5
Raly
Itch
Ccna2
Tsc22d2
Pla2g12a
Khdc4
Tspan5
Ppp3ca
B4galt1
Unc13b
Ak4
Phc2
Sfpq
Yrdc
Errfi1
Mtor
Fam126a
Fosl2
Cds1
Tmed2
Piwil1
Pgam5
Ep400
Sppl3
Ung
Ccz1
Arpc1b
Lrwd1
Gnb2
Avl9
Ptn
Edem1
Cmas
Dmwd
Furin
Pak4
Pde3b
Fchsd2
Sh2b1
Rnf141
Bcl7c
Tial1
Mettl9
Zranb1
Ctbp2
Flna
Atp11a
Lamp1
Klhl2
Sh3rf1
Itfg1
Amfr
Tpm4
Lsm4
Has3
Sprtn
Dcun1d5
Rnf111
Neo1
Lactb
Plod2
Smad3
Cmtm6
Stt3b
Trf
Prkar2a
Chsy1
Cdv3
Trpc1
Fbxo21
Inha
Tmed7
Arid2
Ttll4
Ctdp1
Clasp2
Prss35
Fa2h
Hsdl1
Tent4a
Prr7
Gna11
Cog3
Rnf44
Epn1
Pdk3
Sec31a
Nfkbiz
Klf16
Dcaf10
Wdr18
R3hdm4
Serbp1
Gadd45a
Siah2
Ttyh3
Sh3glb1
Scd1
Fer1l6
Dennd11
Mex3c
Tbc1d2b
Azin1
Klf10
Fam168b
Ppfia1
Zdhhc18
Rfx7
Eef1a1
Tspan14
Mfsd14b
Ncoa6
Trp53inp2
Setd1b
Cdc16
Abhd17c
Ptov1
Parp12
Zcchc2
Fam117a
Pogz
Sccpdh
Taf4
Runx2
Zfp750
Megf9
Foxk2
Dse
Cited2
Bahd1
Slc7a5
Ipo8
Hs2st1
Ankrd6
Eif4h
Cop1
Gfer
Fam117b
Map6d1
Cdk13
Rrp9
Bivm
Enc1
Arsb
Ttc19
Setd1a
Tfap2e
Usp22
Mier2
Mapk6
Zfp513
Fbrsl1
Pgp
Slc35g1
Bod1
Zbtb39
Pard6b
Tmem201
Macir
Hjurp
Rpsa-ps2
Insig1
Kcnk13
Scaf8
Lyrm4
Tapt1
Gm5637
Fbxo28
Zfp235
Phf13
Pygo2
Bri3
Stbd1
Rgmb
Ldlrad3
Col6a3
Tmem81
Foxo3
Gm6206
Pgrmc2
Ppp1r3d
Rap2c
Ubqln2
Pigm
Ftl1
Selenon
Ywhag
Irf2bp2
Trim32
Pcbp1
Arf3
Foxo6
Ppp4r2
Pbx1
Magi3
Yap1
Pom121
Usp21
Rpia
Lifr
AU018091
Atrnl1
Cpsf6
Slain1
Rybp-ps
B4galt6
Socs6
Foxk1
Nsd2
Gstm1
Smco4
Upf1
Gm15590
Fbh1
Mbtd1
Rcan3
Sntb1
Rnf14
Wtap
Ppm1b
Dot1l
Ftl1-ps1
Actg1
Slc22a21
Zbtb18
Zar1
Ifi27
mt-Ti
mt-Ts1
mt-Te
Defb41
Blcap
Clk2
Fam8a1
Pabpn1l
Fat1
Serpinh1
Cited4
Ccnyl1
Tgfbrap1
Jund
Vrtn
Sms
Nanos1
Rybp
Rpl13a
Ap1ar
Selenot
Gm26377
Hmga1b
Zar1-ps
Zfp703
Mfsd14a
Gm16199
Tarbp1
BC051226
Khdc3
Ccdc85b
Gm26903
Ppp1ccb
Gm37824
Gm6150
Gm3219
Gm10512
