# Supplementary material for: NADase CD38 is a key determinant of ovarian aging
Source: Nat Aging. 2023 Dec 21;4(1):110–28. doi: 10.1038/s43587-023-00532-9 (PMC10798903; doi:10.1038/s43587-023-00532-9)
Supplement: Supplementary file 3 — Supplementary Table 1. RNA-seq data of different tissues. Supplementary Table 2. Basic clinical characteristics of young and middle-aged participants. RNA-seq expression data between Cd38-knockout and WT mice in 8-month-old ovaries. Supplementary Table 3. RNA-seq expression data between Cd38-knockout and WT in 8-month-old ovaries. Supplementary Table 4. RNA-seq expression data of Cd38-knockout and WT in 12-month-old ovaries. Supplementary Table 5. Specific markers used to annotate cell clusters. Supplementary Table 6. Single-oocyte sequencing data showing the Cd38-knockout and WT at 2 months and 12 months old. Supplementary Table 7. The overlap genes between age-related downregulated (aged versus young) and upregulated after deletion of CD38. Supplementary Table 8. Mitochondrial-related gene list. Supplementary Table 9. Reagents, antibodies and chemicals. Supplementary Table 10. Real time RT–PCR primer sequences. Supplementary Table 11. Pathway genelists include SASP, inflammation, DNA repair and cell cycle. Statistical Source Data for Supplementary Fig. 2 [file 43587_2023_532_MOESM3_ESM.zip › Supplementary Tables/Supplementary_Table_8. Mitochondrial-related gene list.xlsx.xlsx]

## Sheet: Sheet1
Pathway	GO Term	Gene
mitochondrial	GO:0005739	1190007I07Rik
		1600014C10Rik
		1700034I23Rik
		1700066M21Rik
		1700123O20Rik
		1810009N02Rik
		1810058I24Rik
		2310002L09Rik
		2310057M21Rik
		2310061I04Rik
		4930503B20Rik
		4930550C14Rik
		4933405O20Rik
		4933434E20Rik
		9130409I23Rik
		A830073O21Rik
		AA467197
		Aadat
		Aars
		Aars2
		Aass
		Abat
		Abca8b
		Abca9
		Abca12
		Abcb1b
		Abcb6
		Abcb7
		Abcb8
		Abcb10
		Abcc8
		Abcc9
		Abcc12
		Abcd1
		Abcd2
		Abcd3
		Abce1
		Abcf2
		Abcg1
		Abcg2
		Abhd4
		Abhd5
		Abhd6
		Abhd8
		Abhd10
		Abhd11
		Abhd12
		Abl1
		Acaa1a
		Acaa1b
		Acaa2
		Acaca
		Acacb
		Acad8
		Acad9
		Acad10
		Acad11
		Acad12
		Acadl
		Acadm
		Acads
		Acadsb
		Acadvl
		Acat1
		Acat2
		Acat3
		Acbd3
		Acly
		Aco1
		Aco2
		Acod1
		Acot1
		Acot2
		Acot7
		Acot8
		Acot9
		Acot10
		Acot11
		Acot13
		Acox1
		Acox3
		Acp6
		Acsbg2
		Acsf2
		Acsf3
		Acsl1
		Acsl3
		Acsl4
		Acsl5
		Acsl6
		Acsm1
		Acsm2
		Acsm3
		Acsm4
		Acsm5
		Acss1
		Acss3
		Acyp2
		Adam28
		Adap2
		Adck1
		Adck2
		Adck5
		Adcy10
		Adh1
		Adh5
		Adhfe1
		Ado
		Adprs
		Adsl
		Adss
		Afg1l
		Afg3l1
		Afg3l2
		Agk
		Agmat
		Ago2
		Agpat4
		Agpat5
		Agps
		Agr2
		Agtpbp1
		Agxt
		Agxt2
		Aifm1
		Aifm2
		Aifm3
		Aim2
		Ak2
		Ak3
		Ak4
		Ak9
		AK157302
		Akap1
		Akap8
		Akap10
		Akr1b7
		Akr1b8
		Akr1b10
		Akr7a5
		Akt1
		Akt2
		Alas1
		Alas2
		Aldh1b1
		Aldh1l1
		Aldh1l2
		Aldh2
		Aldh3a2
		Aldh4a1
		Aldh5a1
		Aldh6a1
		Aldh7a1
		Aldh9a1
		Aldh18a1
		Aldoa
		Aldoc
		Alkbh1
		Alkbh3
		Alkbh7
		Alpl
		Amacr
		Ambra1
		Ammecr1
		Amt
		Ank2
		Ankrd37
		Antkmt
		Anxa1
		Anxa10
		Ap2m1
		Apex1
		Apex2
		Aph1a
		Apoo
		Apool
		App
		Araf
		Arg1
		Arg2
		Arglu1
		Arhgap11a
		Arid4b
		Arl2
		Arl2bp
		Armc1
		Armc10
		Armcx1
		Armcx2
		Armcx3
		Armcx6
		Arsb
		As3mt
		Asah2
		Asb9
		Asl
		Ass1
		Atad1
		Atad3a
		Atcay
		Atf2
		Atg4d
		Atg13
		Atic
		Atp5a1
		Atp5b
		Atp5c1
		Atp5d
		Atp5e
		Atp5g1
		Atp5g2
		Atp5g3
		Atp5h
		Atp5j
		Atp5j2
		Atp5k
		Atp5l
		Atp5md
		Atp5mpl
		Atp5o
		Atp5pb
		Atp6v1a
		Atp6v1e1
		Atp10d
		Atp23
		Atpaf1
		Atpaf2
		Atpif1
		Atpsckmt
		Atxn3
		AU015836
		Auh
		Aurkaip1
		Azin2
		Bad
		Bag1
		Bag5
		Bak1
		Bax
		Bbc3
		Bbox1
		BC048507
		Bcat1
		Bcat2
		Bckdha
		Bckdhb
		Bckdk
		Bcl2
		Bcl2a1a
		Bcl2a1b
		Bcl2a1c
		Bcl2a1d
		Bcl2l1
		Bcl2l2
		Bcl2l10
		Bcl2l11
		Bcl2l13
		Bclaf3
		Bco2
		Bcs1l
		Bdh1
		Bdnf
		Becn1
		Bid
		Bik
		Bloc1s1
		Bloc1s2
		Bnip1
		Bnip3
		Bnip3l
		Bok
		Bola1
		Bola3
		Bphl
		Braf
		Brca1
		Brd8
		Bri3bp
		Brinp3
		Bsg
		C1qbp
		C030006K11Rik
		C030010C08Rik
		C130026I21Rik
		C330018D20Rik
		Cabs1
		Calm1
		Calm3
		Camk2a
		Capn1
		Capn2
		Capn10
		Caprin2
		Car5a
		Car5b
		Card19
		Cars2
		Casp2
		Casp4
		Casp8
		Casp8ap2
		Casp9
		Casp14
		Casq1
		Cat
		Cav1
		Cavin1
		Cbr2
		Cbr4
		Ccar2
		Ccdc51
		Ccdc58
		Ccdc90b
		Ccdc136
		Ccm2
		Ccn6
		Ccnb1
		Ccr7
		Cct7
		Cd3eap
		Cd36
		Cdc25c
		Cdk1
		Cdk5rap1
		Cdkn2a
		Cebpzos
		Cend1
		Cep89
		Cerk
		Cert1
		Cfap91
		Cfap410
		Cfl1
		Chat
		Chchd1
		Chchd2
		Chchd3
		Chchd4
		Chchd5
		Chchd6
		Chchd7
		Chchd10
		Chdh
		Chpf
		Ciapin1
		Cibar1
		Cidea
		Cisd1
		Cisd2
		Cisd3
		Ckb
		Ckmt1
		Ckmt2
		Clic1
		Clic4
		Clpb
		Clpp
		Clpx
		Cltc
		Clu
		Clybl
		Cmc1
		Cmc2
		Cmc4
		Cmpk2
		Cnp
		Cnr1
		Coa3
		Coa4
		Coa5
		Coa6
		Coa7
		Coa8
		Coasy
		Comt
		Comtd1
		Coq2
		Coq3
		Coq4
		Coq5
		Coq6
		Coq7
		Coq8a
		Coq8b
		Coq9
		Coq10a
		Coq10b
		Cox4i1
		Cox4i2
		Cox5a
		Cox5b
		Cox6a1
		Cox6a2
		Cox6b1
		Cox6b2
		Cox6c
		Cox7a1
		Cox7a2
		Cox7a2l
		Cox7b
		Cox7c
		Cox8a
		Cox8b
		Cox8c
		Cox10
		Cox11
		Cox14
		Cox15
		Cox16
		Cox17
		Cox18
		Cox19
		Cox20
		Cpne3
		Cpox
		Cps1
		Cpt1a
		Cpt1b
		Cpt1c
		Cpt2
		Crat
		Creb1
		Creb3l4
		Crebzf
		Crls1
		Crot
		Cry1
		Cry2
		Cryab
		Crym
		Cryzl2
		Cs
		Csde1
		Csl
		Cstad
		Ctps2
		Ctsa
		Ctsb
		Ctsd
		Ctu1
		Cwc15
		Cyb5a
		Cyb5b
		Cyb5r1
		Cyb5r2
		Cyb5r3
		Cyba
		Cybb
		Cyc1
		Cycs
		Cyct
		Cyp1a1
		Cyp1b1
		Cyp2b10
		Cyp2d9
		Cyp2d10
		Cyp2d11
		Cyp2d12
		Cyp2d22
		Cyp2d26
		Cyp2d34
		Cyp2d40
		Cyp2e1
		Cyp2u1
		Cyp11a1
		Cyp11b1
		Cyp11b2
		Cyp17a1
		Cyp24a1
		Cyp27a1
		Cyp27b1
		Cyrib
		D2hgdh
		Dact2
		Dao
		Dap3
		Dars2
		Dbi
		Dbt
		Dcaf5
		Dcaf8
		Dcakd
		Dck
		Dcps
		Dctn6
		Dctpp1
		Ddah1
		Ddah2
		Ddit4
		Ddx1
		Ddx6
		Ddx21
		Ddx28
		Decr1
		Degs1
		Dele1
		Depp1
		Dgat2
		Dglucy
		Dguok
		Dhfr
		Dhodh
		Dhrs1
		Dhrs2
		Dhrs4
		Dhrs13
		Dhtkd1
		Dhx29
		Dhx30
		Dhx32
		Dhx36
		Diablo
		Dimt1
		Dip2a
		Disc1
		Dlat
		Dld
		Dlgap5
		Dlst
		Dmac1
		Dmac2
		Dmac2l
		Dmd
		Dmgdh
		Dmpk
		Dna2
		Dnaja1
		Dnaja3
		Dnajc4
		Dnajc11
		Dnajc15
		Dnajc19
		Dnajc27
		Dnajc30
		Dnd1
		Dnlz
		Dnm1l
		Dnm3
		Dok7
		Dpysl2
		Drg2
		Dtymk
		Dus2
		Dusp18
		Dusp21
		Dusp26
		Dut
		Dynll1
		Ears2
		Ech1
		Echdc2
		Echdc3
		Echs1
		Eci1
		Eci2
		Eci3
		Ecsit
		Eef1aknmt
		Eefsec
		Efhd1
		Ehhadh
		Elac2
		Elk1
		Elk3
		Eln
		Emc2
		Emc8
		Endog
		Eny2
		Epha4
		Eral1
		Erbb4
		Ercc6l2
		Ern1
		Esr1
		Esr2
		Etfa
		Etfb
		Etfbkmt
		Etfdh
		Etfrf1
		Ethe1
		Etnppl
		Exd2
		Exog
		Fads1
		Fahd1
		Fahd2a
		Fam72a
		Fam110b
		Fam124b
		Fam136a
		Fam162a
		Fam210a
		Fam210b
		Fancg
		Fars2
		Fasn
		Fastk
		Fastkd1
		Fastkd2
		Fastkd3
		Fastkd5
		Fate1
		Fbxl4
		Fbxo7
		Fbxw7
		Fcor
		Fdps
		Fdx1
		Fdx2
		Fdxr
		Fech
		Fem1a
		Fem1al
		Fen1
		Fez1
		Fgr
		Fh1
		Fis1
		Fitm2
		Fkbp4
		Fkbp8
		Fkbp10
		Flvcr1
		Fmc1
		Fndc1
		Foxk2
		Foxo3
		Foxred1
		Fpgs
		Fsip2
		Fth1
		Ftmt
		Fundc1
		Fundc2
		Fxn
		Fyn
		G0s2
		Gabarapl1
		Gabbr1
		Gad1
		Gadd45gip1
		Galc
		Gapdh
		Gars
		Gatb
		Gatc
		Gatd3a
		Gatm
		Gbf1
		Gcat
		Gcdh
		Gck
		Gckr
		Gcsh
		Gdap1
		Gfer
		Gfm1
		Gfm2
		Ggnbp1
		Gh
		Ghitm
		Ghr
		Gimap3
		Gimap5
		Gimap8
		Git1
		Gja1
		Gja6
		Gk
		Gk2
		Gk5
		Gldc
		Glod4
		Glrx
		Glrx2
		Glrx5
		Gls
		Gls2
		Glud1
		Glul
		Glyat
		Glyatl3
		Glyctk
		Gm2a
		Gm4952
		Gm5426
		Gm5945
		Gm6559
		Gm14137
		Gm20521
		Gm20671
		Gm29094
		Gm45837
		Gm49711
		Gmppb
		Gng5
		Gnpat
		Gnrh1
		Golph3
		Got2
		Gpaa1
		Gpam
		Gpat2
		Gpd1
		Gpd2
		Gper1
		Gpn1
		Gprc5c
		Gps2
		Gpt2
		Gpx1
		Gpx4
		Gramd4
		Grk2
		Grn
		Grpel1
		Grpel2
		Grsf1
		Gsdma3
		Gsk3b
		Gsr
		Gsta4
		Gstk1
		Gstp1
		Gstp2
		Gstz1
		Gtf3c4
		Gtpbp3
		Gtpbp8
		Gtpbp10
		Guf1
		Gykl1
		H2-Ke6
		H6pd
		Haao
		Hadh
		Hadha
		Hadhb
		Hagh
		Hao2
		Hap1
		Hars
		Hars2
		Hat1
		Haus3
		Hax1
		Hccs
		Hcls1
		Hddc2
		Hdhd3
		Hdhd5
		Heatr1
		Hebp1
		Hebp2
		Hemk1
		Herc2
		Hibadh
		Hibch
		Hif3a
		Higd1a
		Higd1b
		Higd1c
		Higd2a
		Hint2
		Hivep1
		Hjurp
		Hk1
		Hk2
		Hk3
		Hkdc1
		Hlcs
		Hmgcl
		Hmgcs2
		Hmgn5
		Hnrnpk
		Hoga1
		Hpdl
		Hrk
		Hs1bp3
		Hscb
		Hsd3b1
		Hsd3b2
		Hsd3b3
		Hsd3b4
		Hsd3b5
		Hsd3b6
		Hsd3b8
		Hsd3b9
		Hsd17b4
		Hsd17b10
		Hsdl1
		Hsdl2
		Hsh2d
		Hsp90aa1
		Hsp90ab1
		Hspa1a
		Hspa1b
		Hspa2
		Hspa5
		Hspa9
		Hspa13
		Hspb7
		Hspd1
		Hspe1
		Hspe1-rs1
		Htra2
		Iars2
		Iba57
		Ide
		Idh1
		Idh2
		Idh3a
		Idh3b
		Idh3g
		Idi1
		Ifi27
		Ifi27l2a
		Ifi27l2b
		Ifih1
		Ifit3
		Ifit3b
		Igtp
		Ikbke
		Ilf3
		Immp1l
		Immp2l
		Immt
		Iqce
		Iqcn
		Ireb2
		Irf3
		Irgm1
		Isca1
		Isca2
		Iscu
		Isoc2a
		Isoc2b
		Ivd
		Jarid2
		Jtb
		Kank2
		Kars
		Kcnj8
		Kcnj11
		Kcnma1
		Keg1
		Khdc3
		Kif1b
		Kif28
		Kifbp
		Klc2
		Kmo
		Kras
		Krt5
		Kyat1
		Kyat3
		Kynu
		L2hgdh
		Lactb
		Lactb2
		Lap3
		Lars2
		Ldha
		Ldhal6b
		Ldhb
		Ldhd
		Letm1
		Letm2
		Letmd1
		Lexm
		Lgals3
		Lgals12
		Lias
		Lig1
		Lig3
		Lipe
		Lipt1
		Lipt2
		Lonp1
		Lpin1
		Lrp5
		Lrpprc
		Lrrc10
		Lrrc59
		Lrrk1
		Lrrk2
		Ltbp1
		Lyn
		Lypla1
		Lyrm1
		Lyrm2
		Lyrm4
		Lyrm7
		Macc1
		Macrod1
		Maff
		Maip1
		Malsu1
		Maoa
		Maob
		Map1lc3b
		Map2k1
		Map2k2
		Mapk1
		Mapk3
		Mapk8
		Mapk8ip1
		Mapk9
		Mapk10
		Mapk12
		Mapk14
		Marchf5
		Mars1
		Mars2
		Mat2b
		Mavs
		Mcat
		Mccc1
		Mccc2
		Mcee
		Mcl1
		Mcu
		Mcub
		Mcur1
		Mdh1
		Mdh2
		Me1
		Me2
		Me3
		Mecr
		Metap1d
		Mettl4
		Mettl9
		Mettl15
		Mettl17
		Mff
		Mfn1
		Mfn2
		Mgarp
		Mgme1
		Mgst1
		Micos10
		Micos13
		Micu1
		Micu2
		Micu3
		Mief1
		Mief2
		Miga1
		Miga2
		Mipep
		Mlxip
		Mlycd
		Mmaa
		Mmab
		Mmachc
		Mmadhc
		Mmp2
		Mmp3
		Mmut
		Moap1
		Mobp
		Mpc1
		Mpc2
		Mpg
		Mpo
		Mpst
		Mpv17
		Mpv17l
		Mpv17l2
		Mrm1
		Mrm2
		Mrm3
		Mrpl1
		Mrpl2
		Mrpl3
		Mrpl4
		Mrpl9
		Mrpl10
		Mrpl11
		Mrpl12
		Mrpl13
		Mrpl14
		Mrpl15
		Mrpl16
		Mrpl17
		Mrpl18
		Mrpl19
		Mrpl20
		Mrpl21
		Mrpl22
		Mrpl23
		Mrpl24
		Mrpl27
		Mrpl28
		Mrpl30
		Mrpl32
		Mrpl33
		Mrpl34
		Mrpl35
		Mrpl36
		Mrpl37
		Mrpl38
		Mrpl39
		Mrpl40
		Mrpl41
		Mrpl42
		Mrpl43
		Mrpl44
		Mrpl45
		Mrpl46
		Mrpl47
		Mrpl48
		Mrpl49
		Mrpl50
		Mrpl51
		Mrpl52
		Mrpl53
		Mrpl54
		Mrpl55
		Mrpl57
		Mrpl58
		Mrps2
		Mrps5
		Mrps6
		Mrps7
		Mrps9
		Mrps10
		Mrps11
		Mrps12
		Mrps14
		Mrps15
		Mrps16
		Mrps17
		Mrps18a
		Mrps18b
		Mrps18c
		Mrps21
		Mrps22
		Mrps23
		Mrps24
		Mrps25
		Mrps26
		Mrps27
		Mrps28
		Mrps30
		Mrps31
		Mrps33
		Mrps34
		Mrps35
		Mrps36
		Mrrf
		Mrs2
		Msra
		Msrb2
		Msrb3
		Msto1
		Mt3
		mt-Atp6
		mt-Atp8
		mt-Co1
		mt-Co2
		mt-Co3
		mt-Cytb
		mt-Nd1
		mt-Nd2
		mt-Nd3
		mt-Nd4
		mt-Nd4l
		mt-Nd5
		mt-Nd6
		mt-Rnr1
		mt-Rnr2
		mt-Ta
		mt-Tc
		mt-Td
		mt-Te
		mt-Tf
		mt-Tg
		mt-Th
		mt-Ti
		mt-Tk
		mt-Tl1
		mt-Tl2
		mt-Tm
		mt-Tn
		mt-Tp
		mt-Tq
		mt-Tr
		mt-Ts1
		mt-Ts2
		mt-Tt
		mt-Tv
		mt-Tw
		mt-Ty
		Mtarc1
		Mtarc2
		Mtch1
		Mtch2
		Mtcp1
		Mterf1a
		Mterf1b
		Mterf2
		Mterf3
		Mterf4
		Mtfmt
		Mtfp1
		Mtfr1
		Mtfr1l
		Mtfr2
		Mtg1
		Mtg2
		Mthfd1
		Mthfd1l
		Mthfd2
		Mthfd2l
		Mthfs
		Mthfsl
		Mtif2
		Mtif3
		Mtln
		Mto1
		Mtor
		Mtpap
		Mtres1
		Mtrf1
		Mtrf1l
		Mtrfr
		Mtus1
		Mtx1
		Mtx2
		Mtx3
		Mul1
		Mutyh
		Mxd1
		Mycbp
		Myg1
		Myh6
		Myl10
		Myo19
		Myoc
		Nacc2
		Nadk2
		Nags
		Napg
		Nars
		Nars2
		Nat8f1
		Nat8l
		Naxd
		Naxe
		Nbr1
		Ncbp1
		Ncoa4
		Ncstn
		Ndfip2
		Ndrg4
		Ndufa1
		Ndufa2
		Ndufa3
		Ndufa4
		Ndufa4l2
		Ndufa5
		Ndufa6
		Ndufa7
		Ndufa8
		Ndufa9
		Ndufa10
		Ndufa11
		Ndufa12
		Ndufa13
		Ndufab1
		Ndufaf1
		Ndufaf2
		Ndufaf3
		Ndufaf4
		Ndufaf5
		Ndufaf6
		Ndufaf7
		Ndufaf8
		Ndufb1
		Ndufb2
		Ndufb3
		Ndufb4
		Ndufb4b
		Ndufb5
		Ndufb6
		Ndufb7
		Ndufb8
		Ndufb9
		Ndufb10
		Ndufb11
		Ndufb11b
		Ndufc1
		Ndufc2
		Ndufs1
		Ndufs2
		Ndufs3
		Ndufs4
		Ndufs5
		Ndufs6
		Ndufs7
		Ndufs8
		Ndufv1
		Ndufv2
		Ndufv3
		Nefh
		Nenf
		Neu4
		Nfkb1
		Nfs1
		Nfu1
		Ngb
		Ngdn
		Ngfr
		Ngrn
		Nif3l1
		Nipsnap1
		Nipsnap2
		Nipsnap3a
		Nipsnap3b
		Nit1
		Nit2
		Nln
		Nlrp5
		Nlrx1
		Nme1
		Nme2
		Nme3
		Nme4
		Nme6
		Nmnat3
		Nnt
		Noa1
		Noc3l
		Noct
		Nol3
		Nol6
		Nol7
		Nos1
		Nos1ap
		Nos3
		Nox4
		Nptx1
		Nr3c1
		Nr4a1
		Nrd1
		Nrgn
		Nrp1
		Nsun2
		Nsun3
		Nsun4
		Nt5c
		Nt5c3
		Nt5dc3
		Nt5m
		Nthl1
		Ntsr1
		Nubpl
		Nudt1
		Nudt2
		Nudt6
		Nudt8
		Nudt9
		Nudt13
		Nudt19
		Nxnl1
		Oas1a
		Oas1c
		Oas1d
		Oas1e
		Oas1f
		Oas1g
		Oas1h
		Oat
		Ociad1
		Ociad2
		Oga
		Ogdh
		Ogdhl
		Ogg1
		Ogt
		Olfm4
		Oma1
		Opa1
		Opa3
		Osgepl1
		Otc
		Oxa1l
		Oxct1
		Oxct2a
		Oxct2b
		Oxld1
		Oxnad1
		Oxr1
		Oxsm
		P2ry1
		P2ry2
		P2ry12
		P4ha1
		Pacrg
		Pacs2
		Pak5
		Pam16
		Pam16l
		Pank2
		Park7
		Parl
		Parp1
		Parp9
		Pars2
		Pcbd2
		Pcca
		Pccb
		Pcf11
		Pck1
		Pck2
		Pcx
		Pde2a
		Pde12
		Pdf
		Pdha1
		Pdha2
		Pdhb
		Pdhx
		Pdia3
		Pdk1
		Pdk2
		Pdk3
		Pdk4
		Pdp1
		Pdp2
		Pdpn
		Pdpr
		Pdss1
		Pdss2
		Pdzd8
		Pebp1
		Pecr
		Pemt
		Perp
		Pet100
		Pet117
		Pex11b
		Pfdn2
		Pfdn4
		Pgam5
		Pgr
		Pgrmc1
		Pgs1
		Phb
		Phb2
		Phyh
		Phyhipl
		Phykpl
		Pi4k2a
		Pi4kb
		Pick1
		Pif1
		Pin1
		Pin1rt1
		Pin4
		Pink1
		Pinx1
		Pisd
		Pitrm1
		Pkm
		Pla2g2a
		Pla2g4b
		Pla2g4c
		Pla2g4f
		Pla2g6
		Pla2g15
		Plaat3
		Plcd1
		Pld6
		Plec
		Plekhn1
		Plgrkt
		Plin5
		Pln
		Plpbp
		Plscr3
		Pmaip1
		Pmpca
		Pmpcb
		Pnkd
		Pnkp
		Pnpla8
		Pnpt1
		Poldip2
		Polg
		Polg2
		Polrmt
		Pon2
		Por
		Pou5f1
		Ppa2
		Ppargc1a
		Ppid
		Ppif
		Ppm1e
		Ppm1k
		Ppox
		Ppp1cc
		Ppp1r15a
		Ppp2r2b
		Ppp3ca
		Ppp6c
		Pptc7
		Prdx1
		Prdx2
		Prdx3
		Prdx4
		Prdx5
		Prdx6
		Prdx6b
		Prelid1
		Prelid2
		Prelid3a
		Prelid3b
		Prickle3
		Primpol
		Prkaca
		Prkca
		Prkcd
		Prkce
		Prkn
		Prnp
		Prodh
		Prodh2
		Prorp
		Prr5l
		Prss35
		Prxl2a
		Psap
		Psen1
		Psen2
		Psenen
		Psmb4
		Pstk
		Ptcd1
		Ptcd2
		Ptcd3
		Pten
		Ptges2
		Ptgr2
		Ptpmt1
		Ptpn1
		Ptpn11
		Ptrh1
		Ptrh2
		Pts
		Pus1
		Pus10
		Pusl1
		Pxmp2
		Pycard
		Pycr1
		Pycr2
		Pyroxd2
		Pyurf
		Qdpr
		Qrsl1
		Qtrt1
		Qtrt2
		Rab1b
		Rab3d
		Rab4b
		Rab5if
		Rab8b
		Rab11a
		Rab11b
		Rab11fip3
		Rab11fip5
		Rab24
		Rab29
		Rab32
		Rab35
		Rab38
		Rab40b
		Rack1
		Rad51
		Rad51c
		Raf1
		Rai14
		Rala
		Ralbp1
		Ranbp2
		Rap1gds1
		Rars
		Rars2
		Rbfa
		Rcc1l
		Rdh13
		Rdh14
		Reep1
		Rexo2
		Rfk
		Rhbdd1
		Rhoa
		Rhot1
		Rhot2
		Rida
		Rilp
		Ripk1
		Rmdn1
		Rmdn2
		Rmdn3
		Rmnd1
		Rnaseh1
		Rnasel
		Rnf5
		Rnf144b
		Rnf185
		Romo1
		Rpl10a
		Rpl34
		Rpl35a
		Rps3
		Rps6ka6
		Rps6kb1
		Rps14
		Rps15a
		Rpusd3
		Rpusd4
		Rrm2b
		Rsad1
		Rsad2
		Rtn4ip1
		Rxra
		S1pr4
		S100a1
		Sacs
		Samm50
		Sardh
		Sarm1
		Sars
		Sars2
		Sccpdh
		Sco1
		Sco2
		Scp2
		Sdha
		Sdhaf1
		Sdhaf2
		Sdhaf3
		Sdhaf4
		Sdhb
		Sdhc
		Sdhd
		Sds
		Sdsl
		Secisbp2
		Selenoo
		Septin4
		Serac1
		Serhl
		Sfxn1
		Sfxn2
		Sfxn3
		Sfxn4
		Sfxn5
		Sgk1
		Sgpp1
		Sh3bp5
		Sh3glb1
		Shc1
		Shmt1
		Shmt2
		Siah3
		Sirt1
		Sirt2
		Sirt3
		Sirt4
		Sirt5
		Siva1
		Slc1a3
		Slc3a1
		Slc8a1
		Slc8a2
		Slc8a3
		Slc8b1
		Slc9a1
		Slc9a6
		Slc9b2
		Slc11a2
		Slc16a1
		Slc22a4
		Slc25a1
		Slc25a2
		Slc25a3
		Slc25a4
		Slc25a5
		Slc25a10
		Slc25a11
		Slc25a12
		Slc25a13
		Slc25a14
		Slc25a15
		Slc25a16
		Slc25a17
		Slc25a18
		Slc25a19
		Slc25a20
		Slc25a21
		Slc25a22
		Slc25a23
		Slc25a24
		Slc25a25
		Slc25a26
		Slc25a27
		Slc25a28
		Slc25a29
		Slc25a30
		Slc25a31
		Slc25a32
		Slc25a33
		Slc25a34
		Slc25a35
		Slc25a36
		Slc25a37
		Slc25a38
		Slc25a39
		Slc25a40
		Slc25a41
		Slc25a42
		Slc25a43
		Slc25a44
		Slc25a45
		Slc25a46
		Slc25a47
		Slc25a48
		Slc25a51
		Slc25a54
		Slc27a1
		Slc27a2
		Slc27a3
		Slc30a6
		Slc35b3
		Slc35f6
		Slc44a1
		Slc44a2
		Slirp
		Slit3
		Smcp
		Smdt1
		Smim4
		Smim20
		Smim26
		Smpd5
		Smurf1
		Snap23
		Snca
		Sncb
		Snd1
		Snn
		Snph
		Sod1
		Sod2
		Sord
		Sox4
		Sox10
		Sp140
		Spata5
		Spata7
		Spata18
		Spata19
		Spg7
		Spg20
		Sphk2
		Sphkap
		Spire1
		Spns1
		Spr
		Spryd4
		Sptlc2
		Sqor
		Sqstm1
		Src
		Srgap2
		Sri
		Ssbp1
		Stap1
		Star
		Stard3
		Stard4
		Stard7
		Stard13
		Stat3
		Sting1
		Stk11
		Stom
		Stoml2
		Stpg1
		Stxbp1
		Styxl1
		Sucla2
		Suclg1
		Suclg2
		Sugct
		Sult4a1
		Suox
		Supv3l1
		Surf1
		Syne2
		Synj2
		Synj2bp
		Taco1
		Tafazzin
		Tamm41
		Tango2
		Tap1
		Tars2
		Tat
		Tatdn3
		Tbc1d15
		Tbrg4
		Tcaim
		Tchp
		Tcirg1
		Tdh
		Tdrd7
		Tdrkh
		Tefm
		Tert
		Tex10
		Tfam
		Tfap2c
		Tfap4
		Tfb1m
		Tfb2m
		Tfrc
		Tgm2
		Th
		Them4
		Them5
		Them7
		Thg1l
		Thop1
		Thra
		Ticam1
		Tigar
		Timm8a1
		Timm8a2
		Timm8b
		Timm9
		Timm10
		Timm10b
		Timm13
		Timm17a
		Timm17b
		Timm21
		Timm22
		Timm23
		Timm29
		Timm44
		Timm50
		Timmdc1
		Tk2
		Tmbim6
		Tmem8b
		Tmem11
		Tmem14a
		Tmem14c
		Tmem65
		Tmem70
		Tmem71
		Tmem126a
		Tmem126b
		Tmem135
		Tmem143
		Tmem160
		Tmem177
		Tmem186
		Tmem223
		Tmem256
		Tmlhe
		Tmtc1
		Tmx2
		Tnfrsf1a
		Tnrc18
		Tomm5
		Tomm6
		Tomm7
		Tomm20
		Tomm20l
		Tomm22
		Tomm34
		Tomm40
		Tomm40l
		Tomm70a
		Top1mt
		Top3a
		Tpo
		Tpp1
		Tppp
		Traf3ip3
		Trak1
		Trak2
		Trap1
		Triap1
		Trim14
		Trim31
		Trim39
		Trit1
		Trmt2b
		Trmt5
		Trmt10c
		Trmu
		Trnt1
		Trp53
		Trpv1
		Trub1
		Trub2
		Tsfm
		Tshz3
		Tspo
		Tspoap1
		Tst
		Tstd1
		Ttc19
		Tufm
		Tusc2
		Tusc3
		Twnk
		Txn1
		Txn2
		Txnip
		Txnrd1
		Txnrd2
		Txnrd3
		Tyms
		Uba1
		Ubb
		Ubiad1
		Ubqln5
		Ucp1
		Ucp2
		Ucp3
		Ugt1a6a
		Ugt2b5
		Ugt2b37
		Ung
		Uox
		Uqcc1
		Uqcc2
		Uqcc3
		Uqcr10
		Uqcr11
		Uqcrb
		Uqcrc1
		Uqcrc2
		Uqcrfs1
		Uqcrh
		Uqcrq
		Urah
		Uri1
		Uros
		Usp15
		Usp30
		Usp48
		Uxs1
		Vamp1
		Vamp8
		Vars
		Vars2
		Vasn
		Vat1
		Vdac1
		Vdac2
		Vdac3
		Vhl
		Vps13a
		Vps13c
		Vps25
		Vps35
		Vrk2
		Vwa8
		Wars2
		Wasf1
		Wdr26
		Wdr81
		Wdr93
		Wwox
		Xaf1
		Xpc
		Xpnpep3
		Xrcc3
		Yars2
		Ybey
		Yjefn3
		Ykt6
		Yme1l1
		Yrdc
		Ywhae
		Ywhaz
		Zadh2
		Zbed5
		Zbtb6
		Zdhhc8
		Zfhx3
		Zfp217
		Zfyve1
		Zmiz2
mitochondrial respirasome	G:O0005746	AA467197
		Cox4i1
		Cox4i2
		Cox5a
		Cox6a1
		Cox6a2
		Cox7a1
		Cox7a2
		Cox7a2l
		Cox7b
		Cox7c
		Cyc1
		Dmac1
		Dmac2
		Foxred1
		mt-Co1
		mt-Cytb
		mt-Nd1
		mt-Nd2
		mt-Nd3
		mt-Nd4
		mt-Nd4l
		mt-Nd5
		Ndufa1
		Ndufa2
		Ndufa3
		Ndufa4
		Ndufa4l2
		Ndufa5
		Ndufa6
		Ndufa7
		Ndufa8
		Ndufa9
		Ndufa10
		Ndufa11
		Ndufa12
		Ndufa13
		Ndufab1
		Ndufb2
		Ndufb3
		Ndufb4
		Ndufb4b
		Ndufb5
		Ndufb6
		Ndufb7
		Ndufb8
		Ndufb9
		Ndufb10
		Ndufb11
		Ndufb11b
		Ndufc1
		Ndufc2
		Ndufs1
		Ndufs2
		Ndufs3
		Ndufs4
		Ndufs5
		Ndufs6
		Ndufs7
		Ndufs8
		Ndufv1
		Ndufv2
		Ndufv3
		Rab5if
		Sdha
		Sdhb
		Sdhc
		Sdhd
		Uqcc3
		Uqcr10
		Uqcrb
		Uqcrc1
		Uqcrc2
		Uqcrfs1
		Uqcrh
		Uqcrq
		Wdr93
mitochondrial inner membrane	GO:0005743	Bax
		Letm1
		Apool
		Maip1
		Cibar1
		Adck1
		Timm22
		Chchd10
		Opa1
		Dnajc11
		Samm50
		Apoo
		Afg3l1
		Timm13
		Timm10
[truncated: 1,240 more rows]
