# Supplementary material for: NADase CD38 is a key determinant of ovarian aging
Source: Nat Aging. 2023 Dec 21;4(1):110–28. doi: 10.1038/s43587-023-00532-9 (PMC10798903; doi:10.1038/s43587-023-00532-9)
Supplement: Supplementary file 3 — Supplementary Table 1. RNA-seq data of different tissues. Supplementary Table 2. Basic clinical characteristics of young and middle-aged participants. RNA-seq expression data between Cd38-knockout and WT mice in 8-month-old ovaries. Supplementary Table 3. RNA-seq expression data between Cd38-knockout and WT in 8-month-old ovaries. Supplementary Table 4. RNA-seq expression data of Cd38-knockout and WT in 12-month-old ovaries. Supplementary Table 5. Specific markers used to annotate cell clusters. Supplementary Table 6. Single-oocyte sequencing data showing the Cd38-knockout and WT at 2 months and 12 months old. Supplementary Table 7. The overlap genes between age-related downregulated (aged versus young) and upregulated after deletion of CD38. Supplementary Table 8. Mitochondrial-related gene list. Supplementary Table 9. Reagents, antibodies and chemicals. Supplementary Table 10. Real time RT–PCR primer sequences. Supplementary Table 11. Pathway genelists include SASP, inflammation, DNA repair and cell cycle. Statistical Source Data for Supplementary Fig. 2 [file 43587_2023_532_MOESM3_ESM.zip › Supplementary Tables/Supplementary_Table_9. Reagents, antibodies, and chemicals.xlsx.xlsx]

## Sheet: Sheet1
Extended Data Table 8. Key resources for the reagent, antibodies and chemicals.
REAGENT or RESOURCE		SOURCE		IDENTIFIER		DILUTION
Antibodies
Rabbit anti-P16 antibody		Abcam, Cambridge, UK		Cat#ab211542		1:1000
Rabbit anti-P21 antibody		Abcam, Cambridge, UK		Cat#ab188224		1:1000
Rabbit anti-CD38 antibody		Abcam, Cambridge, UK		Cat# ab216343		1:1000
Mouse anti-CD38 antibody		R&D systems, MN, USA		Cat# AF4947		1:400
Mouse anti-IL-1β antibody		Proteintech, WuHan, China		Cat#16806-1-AP		1:1000
Rabbit anti-NLRP3 antibody		Proteintech, WuHan, China		Cat#19771-1-AP		1:1000
TNF Alpha Monoclonal antibody		Proteintech, WuHan, China		Cat#60291-1-Ig		1:1000
Mouse anti-SIRT1 antibody		Proteintech, WuHan, China		Cat#60303-1-Ig		1:1000
Rabbit anti-NAMPT antibody		Affinity Biosciences, Ancaster, Canada		Cat# DF6059		1:1000
Mouse anti-γH2A.X antibody		Cell Signaling Technology, MA, USA		Cat# 80312		1:1000
Rabbit anti-α-Tubulin antibody		Cell Signaling Technology, MA, USA		Cat# 5335		1:150
Mouse anti-FOXO3A antibody		Proteintech, WuHan, China		Cat# 66428-1-Ig		1:1000
Rabbit anti-GAPDH antibody		Proteintech, WuHan, China		Cat# 10494-1-AP		1:2000
HRP-conjugated Affinipure Goat Anti-Rabbit IgG(H+L)		Proteintech, WuHan, China		Cat# SA00001-2		1:2000
HRP-conjugated Affinipure Goat Anti-Mouse IgG(H+L)		Proteintech, WuHan, China		Cat# SA00001-1		1:2000
Donkey anti-Rabbit IgG (H+L) Highly Cross-Adsorbed Secondary Antibody, Alexa Fluor™ 488		Thermo Fisher Scientific, MA, USA		Cat# A-21206		1:200
Donkey anti-Mouse IgG (H+L) Highly Cross-Adsorbed Secondary Antibody, Alexa Fluor™ 555		Thermo Fisher Scientific, MA, USA		Cat# A-31570		1:200
APC anti-human CD38 antibody		BioLegend, CA, USA		Cat#303509		1:100
Chemicals, peptides, and recombinant proteins
Certified Fetal Bovine Serum (FBS)		Biological Industrie,CT, USA		# 04-001-1A
ClarityTM Western ECL substrate		Bio-Rad, CA, USA		# 170-5060
Trans-Blot Turbo 5x Transfer Buffer		Bio-Rad, CA, USA		# 10026938
Quick Start™ Bradford 1x Dye Reagent		Bio-Rad, CA, USA		# 5000205
Quick Start Bovine Serum Albumin Standard		Bio-Rad, CA, USA		# 5000206
Agarose		BIOWEST, Nuaillé, France		# BY-R0100
100bp Ladder		CWBIO, JiangSu, China		# CW0636M
2xGoldStar MasterMix (Dye)		CWBIO, JiangSu, China		# CW0960
Omni-Easy™Protein Sample Loading Buffer		Epizyme, MA, USA		# LT101S
4%PFA		Leagene Biotechnology		# DF0135
Isopropyl alcohol		MACKLIN, AnHui, China		# I811925
CD38 inhibitor 1(78c)		MedChemExpress, NJ, USA		# HY-123999
(E)-Daporinad (FK866)		MedChemExpress, NJ, USA		#HY-50876
Immobilon-PSQ PVDF Membrane		Millipore, MA, USA		# ISEQ00010
Millicell Cell Culture Insert		Millipore, MA, USA		# PITP01250
M2 medium		Nanjing Aibei Biotechnology		# M1250
Paraffin oil		Jiangsu Yihe Scientific Instrument		# M2460
Bovine serum albumin		Sigma-Aldrich, MA, USA		# V900933
Lipopolysaccharides from Escherichia coli O127:B8		Sigma-Aldrich, MA, USA		# L4516
Triton X-100		Sigma-Aldrich, MA, USA		# 9036-19-5
Trisodium citrate dihydrate		Sigma-Aldrich, MA, USA		# 6132-4-3
Skim milk powder		Sigma-Aldrich, MA, USA		# 70166
DMSO		Solarbio, Beijing, China		# D8371
Mayer's Hematoxylin Stain		Solarbio, Beijing, China		# G1080
PMSG		Solarbio, Beijing, China		# P9970
Lymphocyte Separation Medium (Human)		Solarbio, Beijing, China		# P8610
Hyaluronidase		Solarbio, Beijing, China		# H8030
Eosin Y Stain Solution, For HE		Solarbio, Beijing, China		# G1100
Chorionic gonadotropin human		Solarbio, Beijing, China		# 9002-61-3
PEG400		Solarbio, Beijing, China		# 25322-68-3
Tween-80		Solarbio, Beijing, China		# 9005-65-6
Citric acid		Solarbio, Beijing, China		# 77-92-9
Running buffer		Solarbio, Beijing, China		# G2081
SuperSignal™ West Femto Maximum Sensitivity Substrate		Thermo Fisher Scientific, MA, USA		# 34094
TRIzol™ Reagent		Thermo Fisher Scientific, MA, USA		# 15596026
HiScript III RT Supermix for qPCR		Vazyme, Nanjing, China		# R323-01
FastPure Blood/Cell/Tissue/Bacteria DNA Isolation Mini Kit		Vazyme, Nanjing, China		# DC112-01
180 kDa Prestained Protein Marker		Vazyme, Nanjing, China		# MP102-01
Taq Pro Universal SYBR qPCR Master Mix		Vazyme, Nanjing, China		# Q712-02
Antifade Mounting Medium with DAPI		vectashield, CA, USA		# H-1200-10
Critical commercial assays
NAD/NADH Assay Kit (Fluorometric)		Abcam, Cambridge, UK		# ab176723
Mitochondrial membrane potential assay kit with JC-1		Beyotime, Hangzhou, China		# C2006
Mouse ADP-ribosyl cyclase 1(CD38) ELISA kit		CUSABIO, TX, USA		# CSB-EL004929MO
Mouse AMH (Anti-Mullerian Hormone) ELISA Kit		CUSABIO, TX, USA		# CSB-E13156m
In Situ Cell Death Detection Kit, Fluorescein		Roche, Swiss		# 11684795910
Tissue or Cell Total Protein Extraction Kit		Sangon, Shanghai, China		# C510003
NAD/NADH Quantitation Kit		Sigma-Aldrich, MA, USA		# MAK037
MitoSOX™ Mitochondrial Superoxide Indicators, for live-cell imaging		Thermo Fisher Scientific, MA, USA		# M36008
PSR Stain Kit		Polysciences Inc., Warrington, PA		# 24901
Deposited Data
RNA-Seq data of tissues		This paper		PRJNA1002222
Single-cell RNA-Seq of oocytes		This paper		PRJNA1002222
ScRNA-seq		This paper		PRJNA1002222
Experimental models: Organisms/strains
Human Follicular Fluid		Donors from the First Affiliated Hospital of Zhengzhou University		N/A
C57/BL6 wild type mice		Vital River, Beijing, China		N/A
C57/BL6 Cd38-/- mice		Cyagen, Hangzhou, China		N/A
Oligonucleotides
Primers for RT-qPCR, see Extended Data Table 10		This paper		N/A
Software and Algorithms
Image Lab		Bio-Rad		https://www.bio-rad.com/zh-cn/product/imagelab-software?ID=KRE6P5E8Z
ImageJ (bundled with Java 8)		NIH		https://imagej.nih.gov/ij/
GraphPad Prism 9		GraphPad Software Inc		https://www.graphpad.com/scientificsoftware/prism/
IBM SPSS Statistics 26.0		IBM		https://www.ibm.com/support/pages/downloading-ibm-spss-statistics-26
R (version 4.3.0)		https://www.r-project.org		RRID:SCR_001905
R Studio (version 4.1.2)		https://rstudio.com		RRID:SCR_001905
Python (version 3.7.12)		https://www.python.org/		https://www.python.org/
DESeq2 (version: 1.34.0)		Love, et al. 1		https://bioconductor.org/packages/release/bioc/html/DESeq2.html
clusterProfiler(version 4.2.0)		Yu, et al. 2		https://bioconductor.org/packages/release/bioc/html/clusterProfiler.html
BioRender		BioRender		RRID: SCR_018361
Adobe Illustrator 2020		Adobe		https://www.adobe.com/products/illustrator.html
ZEISS LSM700- LASER SCANNING CONFOCAL		Zeiss		https://www.zeiss.com/microscopy/us/local/zen-knowledge-base-home/zen-knowledge-base-lsm-700-780-880.html
Stereoscope SMZ800N		Nikon		https://www.microscope.healthcare.nikon.com/zh_CN/products/stereomicroscopes-macroscopes/smz800n
QuantStudio 12K Flex Real-Time PCR System		Applied Biosystems		https://www.thermofisher.com/us/en/home/life-science/pcr/real-time-pcr/real-time-pcr-instruments/quantstudio-systems/models/quantstudio-12-flex.html
DS-Qi2		Nikon		https://www.microscope.healthcare.nikon.com/zh_CN/products/cameras/ds-qi2
NanoDrop ND-2000		Thermo Fisher Scientific		https://www.thermofisher.com/order/catalog/product/ND-2000
Seurat (version 4.3.0.1)		Butler, et al. 3		https://satijalab.org/seurat/
FACSMelody		BD biosciences		https://www.bdbiosciences.com/en-us/products/instruments/flow-cytometers/research-cell-sorters/bd-facsmelody
Flowjo (version 10.8.1)		BD biosciences		https://www.flowjo.com/
Fastp (version 0.23.1)		Chen, et al. 4		https://github.com/OpenGene/fastp
Harmony (version 0.1.1)		Korsunsky, et al. 5		https://github.com/immunogenomics/harmony
pySCENIC (version 0.10.4)		Aibar, et al. 6		https://pypi.org/project/pyscenic/0.10.4/
CellPhoneDB (version 2.1.7)		Efremova, et al. 7		https://pypi.org/project/CellphoneDB/2.1.7/
