# Supplementary material for: NADase CD38 is a key determinant of ovarian aging
Source: Nat Aging. 2023 Dec 21;4(1):110–28. doi: 10.1038/s43587-023-00532-9 (PMC10798903; doi:10.1038/s43587-023-00532-9)
Supplement: Supplementary file 4 — Statistical source data. [file 43587_2023_532_MOESM4_ESM.xlsx]

## Sheet: Sheet1
Sourc Figure 1
Figure1 c
	p16 pcr
	2M										8M
Ovary	1.67037	0.639714	1.05421	1.07286	0.791549	1.40161	1.13591	0.955211	0.830712	0.791549	2.33	3.75852	2.38516	2.25308	1.94862	2.03602	2.84632	4.20868	3.24875	2.26806
Liver	1	1.3763	1.93053	1.48571	0.834964	0.76733	0.838631	1.14476	1.32584	1.22624	1.93634	1.57298	1.00635	1.50522	1.82639	1.17493	1.38934	1.39963	1.76243
Muscle	1	1.02172	1	1.75944	1.19529	0.916712	1.04519	1.04369	0.952696	0.710059	1.59255	1.06733	0.866135	0.938763	1.11619	2.60778	0.899485	0.982115	0.480637	0.402543
Heart	1.16595	0.857673	1.16204	1.36478	1.46578	0.812628	0.704498	0.751407	1.02104	1.15086	1.08636	1.17528	0.629815	0.785128	0.579949	0.672217	1.00151	1.17082	3.7723
Kidney	0.978402	0.69504	1.11819	0.714579	0.928624	1.44911	1.33808	0.508807	0.756607	1.23829	1.32546	0.640454	0.946167	1.4252	0.508093	0.564156	0.859259	0.414392	0.477908
Brain	1	0.522559	1	2.08036	0.799962	1.08058	2.49952	0.479869	0.806172	1.03417	0.70621	0.988286	0.717227	1.91942	1.30616	1.12746	0.880304	1.61097	1.03361	1.09143
Lung	1.0156	0.85165	1.15615	0.796259	0.685999	1.05281	1.3071	1.14768	1.15916	1.92253	0.764365	1.38064	0.967962	0.809955	0.788882	2.33388	0.410558	0.436124	0.373581	0.837147
	p21 pcr
	2M										8M
Ovary	1	1.69662	1	1.99585	1.07021	3.76255	1.09315	1.01684	0.972362	0.899639	5.07767	3.85018	3.43917	4.89839	4.74898	5.14584	3.55699	3.73447	3.73686	1.50936
Liver	1	1	1.80471	1.20118	1.59181	1.20326	1.09239	1.06156	0.804714	1	1.59111	1.31674	2.6587	2.6419	0.583151	0.630444	0.671746	0.464989	0.311016
Muscle	1	1.72349	0.809069	1	1.29175	1.02693	0.89028	0.887758	1.26526	1	1.02847	1.23114	1.00591	0.810363	1.46274	1.32003	2.59027	3.5003	1.73183
Heart	1.31267	0.761808	1.05519	1.08749	0.947699		0.783498	0.717972	1.1861	1.26238	1.02278	1.30314	1.15629	1.98894	1.46713	1.19086	1.15389	1.15589	0.971092
Kidney	1.18674	1.18674	0.842647	0.924343	1.20539	0.768704	1.18715	0.994126	0.989314	0.763645	1.44093	0.980099	1.8119	1.72489	1.91123	0.85797	0.821311	0.895024	0.574894	0.528038
Brain	1	1.43784	1	2.62291	1.12844	1.00035	1	1	1	1	1.00035	1.28061	1.51432	1.45465	1.31248	0.53782	0.414278	1.64036	1.4794	1.32149
Lung	1.0391	1.0391	0.926159	1.10055	0.974741	1.46956	1	1.01162	0.932185	0.988514	0.747495	1.13236	1.39274	1.34394	1.16212	1.02349	1.16001	1.05642	0.632339
Figure1 e
	P16 western
	2M											8M
Ovary	0.950111	0.730651	1.26935	1.38655	0.613451	1.04989	0.950111	0.730651	1.26935	1.38655	0.613451	1.44179	1.29556	1.33368	1.75819	0.875152	1.07215	2.9596	4.21929	2.63334	4.03175	3.62358
Liver	0.949198	1.13215	1.07421	0.975462	1.02454	0.904995	1.095	1.01094	0.989062	0.532561	1.46744	1.30496	0.868289	1.28293	0.89108	1.17549	1.04457	0.928739	0.72605	0.869345	0.708968	1.3398
Muscle	1.10519	0.928966	0.828841	0.960549	0.93466	0.550944	1.44906	1.14741	0.852587	1.03786	0.962141	0.499896	1.37287	1.2577	0.461488	0.808159	1.33874	1.16558	0.792357	1.64188	1.62276	0.500016
Heart	0.778385	1.07754	0.918266	1.09002	1.13579	1.03367	0.96633	1.0253	0.974704	0.736957	1.26304	1.01152	1.16455	0.899451	0.966016	0.858219	0.815057	1.042	0.279074	3.08262	1.29202	0.829442
Kidney	0.910602	0.839595	1.08073	1.07765	1.06452	0.958248	0.977228	0.858387	1.14161	1.3122	0.6878	0.90485	1.16737	0.756907	0.958887	1.03763	1.13262	1.29055	0.444581	0.708618	1.19388	0.910753
Brain	0.921803	1.07403	1.10837	1.14628	0.85372	1.0589	0.941102	0.783156	1.21684	1.00656	0.993444	1.35842	1.0702	1.00291	1.18818	0.904594	0.860717	0.651819	1.69785	1.24171	1.88335	1.33707
Lung	1.24621	1.05584	0.922104	1.0779	0.965671	1.03433	0.83344	1.16656	0.79442	1.20558	1.1565	0.910887	1.05975	1.00301	0.917397	0.613049	0.769161	1.22272	0.940853	0.741999	0.632335	1.66946
	P21 western
	2M											8M
Ovary	0.737372	0.953022	1.04698	1.22278	0.777215	1.3782	0.621801	2	1.8626	0.137397	1	1.45556	1.48506	1.2653	1.15478	1.45556	1.48506	3.06947	1.67985	1.78486	2.39474	1.44616
Liver	1.07407	0.925934	1.36645	0.633554	0.6352	1.3648	1.07775	0.922252	0.961403	1.0386	0.880908	1.33952	1.02883	0.728378	0.29308	1.28003	0.892443	1.10101	0.747139	0.843589	1.07617	1.01449
Muscle	1.23201	0.938618	0.768073	1.23193	0.832534	1.16747	0.555468	1.44453	0.893758	1.10624	0.829372	0.352147	0.439557	1.0555	1.02419	0.541201	0.975219	1.61799	0.40692	0.310558	1.27496	0.513368
Heart	0.995345	0.919285	2	0.517707	1.48229	0.712639	0.490164	1.50984	1.28736	1.08072	0.964803	0.928289	0.502035	1.6819	1.44822	0.362963	1.14799	0.658734	1.37769	0.833815	0.78534	0.928289
Kidney	0.702908	1.04112	0.958885	1.42302	0.576977	0.334245	1.66576	2	0.792247	1.20775	1.00918	0.831269	1.37802	0.557133	0.546644	1.04608	0.842355	0.23783	1.96725	0.300332	0.660819	1.04415
Brain	0.900346	0.667226	1.33277	0.731112	1.26889	0.993691	1.00631	2	0.946167	1.05383	0.918065	1.10726	0.888717	0.991215	1.10546	0.8665	0.982919	1.06019	1.01929	1.95445	0.919568	0.982919
Lung	0.908096	0.804934	1.19507	1.3693	0.630698	1.03977	0.960228	2	0.79406	1.20594	1.0919	0.872919	0.600354	1.82848	1.94051	0.998338	1.86079	0.917919	0.829007	0.88304	0.840627	0.88304
Figure1 h
	Il1α pcr
	2M										8M
Ovary	1	0.930659	1	1.16716	0.643792	0.948322	1.08073	1	0.937413	1.24823	1.47731	1.13736	1.27512	1.31191	1.14235	1.26881	1.48026	2.93442	1.87044	1.64247
Liver	1	0.869144	1.29504	1	0.925091	1.01786	1.43491	1.52967	1.04961	0.713986	0.287446	1.48869	0.436413	1.18811	0.504876	1.07349	0.936186	0.912046	1.06852	0.250281
Muscle	1.00004	0.918266	1	1.26908	1.61525	1.16052	0.838566	1.19251	1.11782	1.38386	1.29748	0.78657	1.27117	1.04499	0.602791	1.05411	0.689034	1.49618	0.78657	0.688556
Heart	1	1.42792	0.700319	1.7466	1.63906	1.27614	0.638474	0.428717	1	1	1	1.24143	1.15771	0.806835	1.05555	0.265019	1.48094	3.20827	1.96769	2.77763
Kidney	1	1	0.990001	1.0101	0.908778	1.10038	1	0.948353	0.26455	1.25708	0.984159	1.49146	0.83191	1.40347	1	1.0196	0.206786	1.14876	0.503432	1.1065
Brain	1	0.771558	0.755509	1	1.0293	0.911274	0.591251	1	1.36167	1.36435	0.901876	0.425973	1.28639	0.832275	0.710807	0.831465	1.50329	0.188152	0.339735	0.966336
Lung	0.977838	1.10471	0.925732	0.800403	1.29728	0.911793	1.2326	0.85692	1	1	1	0.928518	0.955945	0.720105	0.83827	1.04681	0.963889	1.05363	1.42773	0.422357
	Il1β pcr
	2M										8M
Ovary	1.09537	0.882121	1	1.23685	1	0.768121	0.768121	1.1116	1.11527	0.792194	1.40511	1.81155	1.58339	2.13578	2.51441	1.75667	0.908457	0.848324	0.839894	0.611395
Liver	1	0.31509	1.08385	1	0.995389	0.878866	2.2531	3.02051	2.94481	0.344236	1.5208	0.25688	1.25411	0.366614	1.10928	0.86957	0.942313	0.919016	0.267103
Muscle	1	0.356126	1	0.984143	0.410792	0.750212	0.310926	0.453102	1.29668	0.687207	0.617794	1.30533	0.871753	0.840998	0.449068	0.816988	0.543802	0.856259	0.970833	0.920589
Heart	1	1.17236	0.85298	0.97264	0.806052	0.912589	0.931477	1.16386	1.28925	1	1	1.30844	1.27074	1.9014	2.78252	0.676425	1.05555	0.706128	1.21718	0.90921
Kidney	0.967464	1.03363		1.12545	0.888535	0.719868	0.702574	0.51215	1.55802	1.41329	1.03056	1.16981	0.796641	1.15909	1.04283	0.512137	0.495187	0.485714	0.755232	0.583191
Brain	1	0.919868	1.01729	1	0.487059	0.884844	1.26873	0.556597	0.675955	1	1.21493	0.821805	0.469327	1.02716	0.743058	1.1721	0.265638	0.253332	0.365167
Lung	1.13427	1.11865	0.908	0.867963	0.969915	1.08282	1.22079	0.526698	0.946355	0.924492	0.940174	0.931094	1.07203	1.69182	1.09722	0.792964	1.03648	0.989094	0.847271	2.03089
	Il6 pcr
	2M										8M
Ovary	1	0.966838	1	0.984439	1.24046	1.51858	1.67369	1.83807	1	0.984439	3.74135	3.88053	3.34563	6.02841	5.52564	4.37979	3.74135	3.88053	3.34563	4.37979
Liver	1	0.251681	0.181034	1	1.02054	1.10833	1.5047	1.89852	0.589587	0.666058	0.380069	0.49232	0.986004	0.582771	1.15295	1.35654	1.28434	1.36914	0.978988	1.07884
Muscle	1	1.67431	0.63832	1.0917	1.28599	1.1206	0.668737	0.862539	0.921742	1.32203	0.410888	1.14557	1.31607	0.72817	1.00175	0.70892	0.849026	0.745446	2.04743	2.69942
Heart	1	1.38958	0.719642	0.562508	1.14154	1.1041	1.29266	1.1774	0.926747	1	0.747426	1.27368	0.872362	3.47108	1.31951	2.46882	0.55384	1.27074	0.905193	1.11729
Kidney	0.969963	1.03097	0.859459	1.16352	0.873111	0.826857	0.624504	1.32775	1.12034	1.49108	0.842062	0.866336	1.05922	0.956279	0.293377	0.279971	0.256698	0.701179	0.985671
Brain	1	1.59939	2.16819	1	1.17664	1.57878	1.44963	1.79444	0.611413	0.622794	1.05547	1.66298	0.958378	0.500636	2.00973	4.33816	3.53703	4.54789	0.746972	0.921724
Lung	1.0693	0.936056	0.999076	1	0.80413	1.24358	0.581233	1.33128	1.29235	1.08216	0.906989	0.931526	0.957051	1.35254	1.42826	0.354758	0.413563	0.37611	0.399956	0.407236
	IL10 pcr
	2M										8M
Ovary	1	1.18294	1	1.38799	1.04608	1.1234	1.12255	1.29985	1.74175	0.393473	2.75317	2.92627	2.35594	2.09517	2.3701	1.80872	2.1509	3.65961	2.06175	4.01018
Liver	1	0.897806	1	0.746288	0.778717	0.884562	1.22594	1.66132	1.0623	0.726311	1.07254	0.565007	0.824494	0.980927	1.01291	0.891174	0.860642	0.929349	0.885645	0.422188
Muscle	1	1.64252	3.14787	1	3.02668	1.96341	0.855665	0.973486	1.20051	1	2.76877	2.08913	1.19347	0.785613	3.45961	2.05932	0.186988	0.263252	0.102229
Heart	1.63637	0.916053	0.832776	0.732612	0.806426	0.962194	1.53595	1.03921	1.1021	1	0.924665	0.935793	1.06437	0.94213	1.33793	1.14711	1.16473	0.71194	0.787591
Kidney	0.885997	1.12867	1.10688	0.903439	0.473474	0.555318	0.893087	1.48457		1.58152	0.896476	0.952042	0.871456	1.07066	0.237236	0.385885	0.139893	0.992403	0.548794
Brain	1	0.487572	0.563779	1	0.52668	0.715606	1.48404	0.673836	1		0.570225	1.48552	1.01138	0.368269	1.13341	0.913761	0.500348	0.268987	0.156154
Lung	0.945084	1	1.00383	0.901875	1.17809	1.28458	1.29592	1.20011	1.2857	0.58179	1.18674	1.14711	1.16473	1.08027	0.802961	0.782434	1.1934	0.714781	0.755555	1.2023
	Tnf pcr
	2M										8M
Ovary	1	0.705521	1	0.995159	1.0196	0.944055	0.949122	0.742773	1.07973	1.05513	1.30943	1.39288	1.65786	1.08648	1.27832	2.53835	2.35594	2.09517	2.3701	1.80872
Liver	1	0.987266	1	1.18809	1.11151	1.05737	1	0.869412	1	1	0.932538	1.03009	0.968402	0.871232	1.42885	1.58675		1.19981	1.08631	1.27743
Muscle	1	1.23662	1.17583	1	0.969569	1.0764	0.642204	2.7254	0.5	0.874044	1.28828	1.20641	0.907733	0.475152	1.19413	2.72397	2.67856	1.4695	0.473465	0.57281
Heart	1	0.984468	1.01578	1.26515	0.445823	0.928633	1.13204	1.00813	1.6729	1	0.988972	0.934329	1.23865	1.12806	0.92019	2.13825	0.362999	1.39681	1.87287
Kidney	1.09724	0.911381	1.13132	0.883927	0.962928	1.0385	0.890615	0.855071	0.668857	0.949607	1.46088	0.811126	0.747944	0.341444	0.312668	0.412482	1.15838	1.33835	0.840372
Brain	1	0.861782	1.78662	1	1.32531	1.19474	1.11465	1.01661	0.882484	0.284548	1.45775	1.02567	1.75078	1.01983	0.931526	1.23711	0.984076	2.09625	0.847043
Lung	1.01419	0.892754	1.10445	1.09126	1	0.916368	0.781374	0.983174	0.96294	0.561297	0.859453	0.978064	1.28425	0.90433	1.27096	0.717305	0.792926	0.818834	0.957374	0.757987
Figure1 j
	NLRP3 western
	2M										8M
Ovary	1.3474	0.652599	0.735578	1.26442	0.98277	1.01723	1.79206	0.207942	1.11011	0.889891	1.09941	1.66376	1.97227	1.30327	1.12907	1.06655	1.12299	1.90498	2.45468	2.88207
Liver	1.27497	0.725035	0.92935	1.07065	0.905461	1.09454	0.828131	1.17187	0.645601	1.3544	0.654134	1.68388	0.934224	0.553181	0.895282	0.76155	0.827986	0.971777	1.88769	0.440134
Muscle	0.942594	0.864918	1.17511	1.0709	0.957419	0.942515	1.04049	1.00606	0.80932	1.19068	0.709106	0.467436	0.653909	0.983517	0.869533	2.17335	0.709391	0.786442	1.43696	0.556818
Heart	0.876739	0.867337	1.25592	1.03236	1.28704	0.712962	0.572163	1.42784	0.901962	1.09804	1.00103	1.07675	1.06208	0.840843	0.881811	1.09541	1.22996	1.23414	0.635849	1.27323
Kidney	1.62534	0.374659	0.976545	1.02345	1.43136	0.568641	0.907506	1.09249	1.55316	0.446844	0.598256	0.69811	0.879524	0.858325	0.695457	0.239968	0.244003	0.601639	1.75528	1.05108
Brain	0.977396	2	1.73061	0.269386	0.913363	1.08664	0.927266	1.07273	0.778213	1.22179	0.655489	2.72844	1.19747	0.396208	1.3008	0.326439	0.668898	0.329521	0.762845	0.819549
Lung	1.09638	0.903625	0.527103	1.4729	0.967409	1.03259	1.38837	0.611634	1.14015	0.859846	0.877232	1.37437	0.972595	1.15071	1.06077	1.30999	0.837411	0.529962	1.58924	0.530784
	IL-1β western
	2M										8M
Ovary	1.00238	0.997622	1.07875	0.921249	0.976571	1.02343	1.00238	0.997622	1.00238	0.997622	1.78019	1.48712	1.39288	1.65786	1.51231	1.9205	1.27832	1.30943	1.08648	1.72291
Liver	0.956546	0.911989	0.948358	0.988621	0.994748	1.06827	1.23898	0.761021	0.891175	1.10882	1.135	1.18881	0.997497	0.94404	1.00417	0.95036	1.16476	0.543328	0.926679	0.485912
Muscle	1.15954	1.08018	0.778162	0.976317	0.229286	1.77071	0.408006	1.59199	0.579966	1.42003	0.745961	0.844238	0.930977	1.03073	0.91761	2.07827	3.31769	0.998622	0.864544	1.0246
Heart	1.01084	1.0558	0.998413	0.934951	0.860836	1.13916	0.893269	1.10673	1.13008	0.869915	1.04021	1.07626	1.04021	0.261276	0.358149	1.00815	1.22121	1.12893	0.849427	0.528821
Kidney	0.965661	0.912982	0.667818	1.04445	1.02726	0.972742	1.38898	0.611022	1.05814	0.941864	0.542054	0.7742	1.01125	1.08538	0.366481	1.8287	0.737859	1.72631	0.895228	0.537848
Brain	1.02815	0.805987	0.963939	1.23007	0.87222	0.901662	1.09834	1.0306	0.969402	0.614024	0.783172	0.878225	1.10322	0.733319	1.68463	0.857952	1.43329	1.51692	1.02593	0.646212
Lung	1.30234	1.3453	0.790854	1.20915	0.908876	1.09112	1.45052	0.549483	0.694191	1.30581	1.08923	0.823753	0.643195	1.33135	0.608109	0.557559	0.879571	0.751055	0.852542	0.922005
	TNF western
	2M										8M
Ovary	0.843399	1.1566	0.843399	1.1566	1.1126	0.887404	0.911375	1.08863	1.54727	0.452728	4.27046	4.10164	3.16353	2.73733	3.32804	1.393	1.03181	1.74909	1.73628	1.61271
Liver	0.838975	1.05315	0.989354	1.01065	0.884012	1.11599	0.860265	1.13974	0.642578	1.35742	0.750954	0.924726	1.11187	0.826337	1.01367	0.990812	0.935246	0.957516	0.94058	1.06967
Muscle	0.739095	1.44271	0.880588	0.635742	0.640027	1.59578	1.47342	0.871495	0.770483	1.22952	2.42184	0.62147	0.699925	0.234501	0.620825	0.453053	0.67603	0.568407	1.00754	0.721725
Heart	0.426664	1.1611	0.639966	1.55121	0.792566	0.792358	0.771842	1.22816	0.906614	1.09339	1.43217	1.04825	0.901917	0.531576	0.635516	0.396237	2.87444	2.12945	0.712807	0.438806
Kidney	0.965781	0.92138	0.841393	1.15861	1.2066	0.793395	0.959775	1.04022	1.6992	0.300804	1.23069	0.625898	0.735122	1.06036	1.26228	1.47935	0.923268	0.907818	0.538042	1.40315
Brain	0.638773	1.36123	0.809242	1.19076	1.15365	0.846345	1.02062	0.979384	1.31763	0.682372	0.727113	1.21621	1.21121	0.17386	0.952826	1.09621	1.06924	1.29611	1.02439	1.33749
Lung	1.0201	1.17755	0.95262	1.04738	0.853932	1.14607	0.939699	1.0603	0.738042	1.26196	0.808341	0.759844	0.604429	2.14196	0.861543	1.21355	1.11726	1.35109	1.08093	1.07617
