# Supplementary material for: NADase CD38 is a key determinant of ovarian aging
Source: Nat Aging. 2023 Dec 21;4(1):110–28. doi: 10.1038/s43587-023-00532-9 (PMC10798903; doi:10.1038/s43587-023-00532-9)
Supplement: Supplementary file 6 — Statistical source data. [file 43587_2023_532_MOESM6_ESM.xlsx]

## Sheet: Sheet1
Sourc Figure 1
Figure2 b
	RNA-seq data of the gene transcription levels for NAD+ biogenesis and consumption enzymes
	2M					8M
Nmnat1	1.13237	0.875899	0.973026	0.882241	1.13647	1.01219	0.785751	0.794436	0.943694	0.888491
Nmnat2	0.826882	0.95293	1.17361	1.08274	0.963841	1.10509	1.74498	1.02104	0.99604	1.1094
Nmnat3	0.891011	1.03493	0.824892	1.03067	1.21849	1.00038	1.3029	1.017	0.875361	0.980081
Nampt	1.08487	1.18039	0.830759	1.04328	0.860701	1.00243	0.960403	1.51625	2.13851	1.70974
Naprt	0.870939	0.812312	1.05307	0.998235	1.26544	1.21062	1.51312	1.21515	0.939077	1.12352
Nadsyn1	1.05828	1.07614	0.914266	0.89637	1.05494	1.15516	1.03076	1.24385	1.06767	1.02051
Cd38	0.978705	1.00259	1.06874	0.97818	0.97179	1.715	2.80483	1.37352	1.74544	1.85218
Parp1	1.00547	1.04178	1.14524	1.0183	0.789218	0.867037	0.744534	0.799045	0.818272	0.726769
Parp2	0.841788	1.01807	0.994779	1.02029	1.12507	0.986006	0.889684	0.94123	0.931702	0.927641
Parp3	0.809504	1.20028	0.774693	1.09647	1.11906	1.0943	1.04686	1.22423	0.883708	1.04941
Sirt1	0.6112	1.02528	1.16539	1.15626	1.04186	1.04427	1.39266	0.971041
Sirt2	0.672307	0.969284	1.03378	1.04133	1.2833	1.09463	0.813182	0.843863	0.77151	0.987355
Sirt3	0.920643	0.889131	1.14965	1.0648	0.975776	0.699112	0.916875	0.699772	1.00413	0.910372
Figure2 c
	Nmnat1 pcr
	2M										8M
Ovary	0.894449	1.13137	0.988334	0.889848	1.10162	1.02004	0.889848	1.10162	1.02004	1	1.11591	1.05498	1.06379	1.17071	0.964189	0.960854	0.904934	0.793821	0.880189	1.36037
Liver	1.07995	1.05261	0.982115	0.934586	0.895272	0.837639	1	1	1	1	1.31561	1.23948	1.16775	0.913566	0.887354	0.876959	0.82426	0.785222	0.768248	0.757628
Muscle	1.1246	0.950927	0.879287	0.884684	0.819738	0.849823	1.19507	1.13139	1.07298	1.05236	1.07776	0.985572	1.2449	1.14619	1.0373	1.01034	1.1882	1.04362	1.17007	0.979384
Heart	1.04375	0.958083	0.969786	1.03116	0.783895	1	1	2.46102	2.4669	0.857688	0.82825	0.8384		1.15131	1.17932	1.6578	0.531056	1.00569	2.59552	0.94438
Kidney	1.0248	0.975804	0.857764	1.16582	1.0248	1.08699	1.29347	0.918655	0.841574	1	1.08699	0.94085		1.20342	0.975804	1.02269	0.897546	1.00007	0.52629	1.15841
Brain	0.8914	0.8914	0.876086	0.855681	1.08949	1.33044	0.799197	1.19748	0.727149	1.55635	1.02345	1.03917	1.08631	0.98721	0.899655	1.50103	1.01255	1.6273	2.82181	1.87381
Lung	1.07381	1	1.03583	1	1.09987	0.823537	1.10401	0.756509	1.09822	1.09794	0.975253	0.88972	0.8626	0.735152	2.14822	2.39017	2.43974	3.14444	0.869888	0.735152
	Nmnat2 pcr
	2M										8M
Ovary	0.783849	0.910448	1.06264	0.880691	1.35351	0.837237	0.801356	0.722222	0.835386	1.4278	1.09071	1.30519	0.784727	1.05912	1.33503	0.748913	0.973333	0.856192	1.04899	0.848262
Liver	1.22583	1.20812	1.1251	0.968456	0.9438	0.939537	0.939537	0.939537	0.791715	1	1.33327	1.2323	1.1053	1.07956	1.05441	1.00442	0.646792	0.584541	0.52828	0.266832
Muscle	1.06214	0.965923	1.17607	0.990166	1.05317	0.821802	1.34898	1.32305	0.801808	0.627779	0.905359	1.71186	0.506123	0.977549	0.6756	1.13512	1.17597	0.661421	0.768247	1.04148
Heart	1.06058	0.942879	0.83336	1	1	2.04105	0.747682	0.783699	1.06145	0.787737		0.808534	0.842585	0.978528	0.82484	0.182034	0.951089	1.09882	1.2953	0.716574
Kidney	1	1.06915	1.09275	1.17223	1.25619	1	1.45593	1	1.20821	0.827671	1.28303	1.01461	1.15787	1.30549	0.853077	1.03049	1.99448		1.04915	1.32037
Brain	1	1.03495	1.01155	1.13905	1.24609	0.957908	0.7462	0.995069	0.990554	1		0.864261	0.879977	0.943346	1.33523	1.44434	1.21101	3.78379	1.11666	1.17314
Lung	0.742433	0.900739	1	1.29873	0.896704	0.580357	0.815232	1.02149	0.962591	1.017	0.98066	1.03575		1.10014	0.872564	0.896704	1.92894	2.35152	1.10014	1.27742
	Nmnat3 pcr
	2M										8M
Ovary	0.979696	1.10069	0.92749	0.974656	1.07175	0.957248	1.10191	1.07103	0.847333	1	1.1441	1.18774	1.07193	0.868977	0.885392	0.76175	1.14226	1.19988	1.16142	0.923381
Liver	0.896578	0.865437	0.917322	0.804688	0.826163	0.914782	1.14751	1.34957	1.08937	1.11535	0.756546	0.60186	0.62179	0.759173	0.833642	0.917957	1.29819	1.38271	1.30903	0.775663
Muscle	0.803187	0.880141	0.869228	0.981797	1.0115	1.11458	1.11963	1.1004	1.19336	1	1.00308	0.999609	1.02985	0.988451	1.01694	1.03759	1.02255	1.07042	1.00638	1.04102
Heart	1.21414	0.823627	1	1	0.923404	2.02661	1.75793	0.637947	0.685326	0.695273	1.08246	0.79952	1.08246	1.1833	1.30507	1.16929	1.29655	1.26485	1.63517	0.852788
Kidney	1.02064	0.979778	1	1	1.02064	1.25223	1.00046	0.835409	0.811126	0.87533	1.25223	0.987296	0.841375	0.979778	1.23632	1.52586	1.26774	0.951887	1.04008	1.23015
Brain	0.854427	0.854427	0.865753	0.745886	1.31368	1.1133	0.978529	0.956793	1.20248		0.802918	1.30586	1.06364	1.34258	0.762244	0.902539	1.81464	1.37907	1.98715
Lung	0.905378	1.10451	0.836544	1.0622	0.941439	0.868822	1.03096	1.11168	0.888331		0.757005	0.839016	0.905378	0.881576	1.94011	1.37485	0.717425	1.8384	1.96177
	Nampt pcr
	2M										8M
Ovary	0.820623	0.957798	0.913699	0.816402	0.932615	0.943014	1.27591	1.22733	1.23844	1	1.1105	1.16088	1.12056	0.823813	0.862974	0.820393	1.10641	1.18829	1.18582	1.15669
Liver	1.3517	1.3489	1.31383	1.31243	1.29167	1.23648	0.852317	0.845843	0.805782	0.715746	1.19831	1.16959	1.05702	0.960794	0.921656	0.910227	0.861369	0.86082	0.856013	0.85246
Muscle	1.06597	1.03539	1.05495	0.908636	0.800389	0.855461	0.896469	0.944305	1.1888	1.14512	0.900157	0.853965	0.913355	1.09532	1.11369	1.11601	0.859871	0.915855	1.00779	0.8397
Heart	1	1.19057	0.839935	0.936185	0.929233	1.07902	0.981051	1.04681	1.03735	2.31074	0.878586	1.04899	0.957466	0.932061	0.80421	2.00731	0.999243	1.12934	1.5999	1.67015
Kidney	1.03972	0.9618	1	1	1.03972	1.16352	1.09824	0.805279	1.06233	1.32696	1.18362	1.0811	0.9618	1.07162	0.933369	0.966003	1.10403	1.02621	0.956724	0.470647
Brain	1.17421	1.17421	1.17178	1.1078	1.00785	1.21561	1.14697	1.00423	0.798664	1.22307	1.05628	1.07079	0.921893	1.03647	1.1925	1.91422	0.71831	0.601517	0.810384	1.85294
Lung	1.04242	0.959305	0.837385	0.896494	1.04026	0.940316	1.14035	1.86174	1.75719	0.841728	0.828367	0.959305	0.878418	0.827042	1.36691	0.730508	1.16661	1.2978	0.681681	0.762778
	Cd38 pcr
	2M										8M
Ovary	1.27249	1.18399	1.34972	1.02829	1.01695	0.998091	1.09228	1.10446	0.960157	0.78228	1.47389	1.43358	1.48826	1.12249	1.13423	1.13108	1.37468	1.2355	1.16642	1.7128
Liver	1.3795	1.2076	1.14864	1.12128	1.10108	1.07565	0.995482	0.988234	0.986373	0.985007	1.12093	1.11533	1.10856	1.10763	1.10473	1.01008	0.988276	0.961252	0.898747	0.87881
Muscle	1.10658	1.1632	1.16967	0.828927	0.610183	0.725132	1.15865	1.18958	1.21626	1.0372	1.12803	1.16377	1.0587	1.00996	1.01066	1.51538	1.44461	1.38769	0.818351	0.899871
Heart	0.998607	1.0014	0.965763	1	0.861826	1.03545	0.93161	0.980699	1.00315	1.03001	0.895596	1.21852	0.902225	0.863555	0.895596	1.0142	1.11335	1.33076	1.10487	1.26769
Kidney	0.978066	1.02243	0.893134	1.11965	0.978066	0.807984	0.902647	1.25192	1.37095	0.9472	0.86481	1.03808	0.807984	1.1065	1.02243	0.988286	0.791362	0.830945	0.770919	1.20675
Brain	1.38183	1.38183	1.54927	1.63307	0.91584	0.704533	1.21489	1.22124	0.806887	1.03448	1.14612	1.30574	1.4014	1.27356	1.41999	2.14387	2.00516		1.02761	0.862919
Lung	1.08295	0.9234	1	1	1.10595	1.19076	1.10503	0.687178	1.28987	1.47636	1.18901	1.00664	0.787844	1.3381	0.295914	0.944315		0.305083	0.759455	0.732283
	Parp2 pcr
	2M										8M
Ovary	0.828601	0.847773	0.881938	0.818613	0.815215	0.835234	1.25469	1.36635	1.68919	1	0.854437	0.969321	1.34261	0.873455	0.905511	0.903004	0.971329	1.05485	1.01223	1.38677
Liver	1.09559	1.05525	1.03434	1.02072	0.991349	0.982455	0.981095	0.977601	1		1.08738	1.07335	1.05827	0.993969	1.37268	1.55941	1.07029	1.08041	1.02782	1.08191
Muscle	1.09828	1.1585	1.10286	0.890084	0.804416	0.836254	1.00775	0.956034	0.991122	1.08043	1.03707	1.00801	1.03707	1.17684	1.09727	1.07692	1.18834	0.963893	1.07769	1.37585
Heart	1.08255	0.923749	0.992469	1.00759	1	1.07126	1	0.954432	1.16686	1.0302	0.94199	1.05128	1.04312	0.907839	1.00048	1.17802	1.1413	1.15897	1.49784	1.53741
Kidney	1.06478	0.939162	1	1.06478	1.13025	0.810497	1.15105	1.0719	0.962928	0.974948	1.13025	0.944097	1.07049	1.10219	0.939162	1.06706	1.02141	0.987259	0.823635	0.979594
Brain	0.828601	0.828601	0.847773	0.881938	1.68919	1.02612	0.985398	0.98173	1.02107	0.989225	0.969321	0.971329	1.05485	1.01223	0.854437	1.18655	0.669528	0.685495	0.649867	1.03118
Lung	1.08255	0.923749	0.992469	1.00759	1	1.07126	1.00697	1.10406	0.966124	0.841266	0.989231	0.881904		1.31027	1.20374	0.457775	0.459665	1.05827	1.04344	0.780545
Figure2 e
	NAMPT western
	2M										8M
Ovary	1.00063	0.864788	1.13521	0.624318	1.37568	1.04587	0.954131	1.48809	0.511911	0.855155	1.80357	0.580694	1.04974	0.874367	0.341406	0.678015	2.57151	0.455177	0.345671	0.85473
Liver	1.21228	1	0.74047	1.25953	0.359633	1.64037	0.958084	1.04192	1.02164	0.978355	1.24135	1.12393	0.707188	0.918002	0.891554	0.659017	1.89093	0.937508	1.52825	1.09984
Muscle	1	1	1.19651	1.04069	0.959314	0.917877	1.08212	0.877104	1.1229	2	1.2914	1.17004	0.965068	0.90427	0.668082	1.31594	0.704983	1.20823	0.535062	3.84142
Heart	0.979165	0.961982	0.972644	1.03802	0.868583	1.17961	1.0101	0.989903	0.683048	1.31695	0.880363	1.04696	0.994823	0.717777	1.59849	0.970681	1.08649	1.31926	1.06711	1.01822
Kidney	1.32247	1.21346	1.0343	0.901909	1.18636	0.813639	1.07183	0.928171	0.820432	1.17957	0.197304	0.970854	0.85109	0.788847	1.47216	0.827741	1.35164	0.574852	0.532897	0.562072
Brain	0.830966	1.16903	0.786148	1.21385	1.47555	0.524453	1.56689	0.433109	0.404573	1.59543	1.34455	1.90858	1.67723	0.331936	0.612265	0.674486	0.613083	0.689033	1.21259	1.44867
Lung	1.20956	0.790441	0.988368	1.01163	1.30727	0.692729	1.0096	0.990401	0.474779	1.52522	0.980588	0.684891	1.06991	0.944458	1.05739	1.2471	1.35664	0.691253	0.226978	0.439809
	CD38 western
	2M										8M
Ovary	0.457212	1.54279	1.46224	0.537757	0.631046	1.36895	0.522396	1.4776	1.7237	0.276298	2.8181	1.73005	1.49804	2.14113	2.56298	1.99296	1.67699	2.40444	2.00873	1.71125
Liver	0.867551	1.35152	1.08914	0.910858	0.941928	1.05807	1.01033	0.98967	0.848577	1.15142	1.19378	1.13581	0.984303	1.29485	1.06598	0.762864	1.41189	0.952517	0.312482	1.1169
Muscle	0.712755	1.28724	0.942085	1.05791	1.12446	0.875536	0.618195	1.38181	0.898035	1.10197	1.3603	1.62852	0.658504	0.965512	1.09967	0.835818	0.387778	0.558738	0.193271	1.63744
Heart	1.04693	0.935316	1	0.953069	0.552432	1.44757	0.950418	1.04958	0.771309	1.22869	1.11609	0.987255	1.2397	0.759447	1.52443	2.40574	0.676633	1.92138	0.696212	0.58119
Kidney	0.899008	1.08722	0.912778	0.572711	1.42729	1.29028	0.709718	1.05488	0.945121	1.55033	0.470833	0.558757	0.857588	2.71131	0.845411	0.208623	0.494599	0.282262	1.45407	1.50327
Brain	0.721244	1.27876	0.961671	1.03833	0.994569	1.00543	1.22493	0.77507	0.810835	1.18917	1.13877	0.9065	1.85868	2.90338	1.47463	1.41727	0.831432	0.471848	1.60143	0.996016
Lung	1.14615	0.85385	0.818446	1.18155	1.40555	0.594454	0.873272	1.12673	0.668134	1.33187	1.3998	1.17971	1.88829	1.271	0.87991	0.634767	0.850706	0.889981	0.80215	0.656142
	SIRT1 western
	2M										8M
Ovary	0.630303	1.3697	0.933793	1.06621	1.3679	0.632103	0.995397	1.0046	1.43655	0.563454	1.19016	1.57159	1.20958	0.981629	0.640819	0.351316	0.820903	2.22671	0.787845	0.428529
Liver	1.19851	0.801486	1.42873	0.571274	1.01301	0.986986	0.855878	1.14412	1.24976	0.750243	0.847711	0.448092	0.700749	0.270131	1.19236	0.847309	1.32419	1.34154	2.54917	0.411526
Muscle	1	1.04981	1.10047	1.28212	0.717876	1.32226	0.677738	0.942696	1.0573	1	0.940147	1.1428	1.08895	0.95331	0.517568	1.26365	0.803488	1.07366	0.862416	1.0915
Heart	0.949977	1.01445	1.05602	1.02996	0.949598	0.949977	1.01445	1.21081	0.887726	1.11227	1.20381	1.16205	1.21838	0.712779	0.890676	0.906126	1.20381	1.9098	0.346832	0.760829
Kidney	1.3228	0.974621	0.885609	1.1444	0.912478	1.0115	0.988504	1.1463	0.853702	1	1.34866	0.807177	0.660992	0.949894	0.580645	1.51322	0.824101	1.25822	0.300316	0.977128
Brain	1.15345	0.846554	0.811902	1.1881	1.5905	0.409498	1.13191	0.868087	0.58392	1.41608	1.1122	0.612846	0.66709	0.873889	1.08303	1.18177	0.434523	0.606852	1.45691	1.08716
Lung	1.49708	0.502921	0.911077	1.08892	0.913197	1.0868	1.21693	0.783066	1.33663	0.663368	1.42162	1.09014	1.01119	1.05239	0.823635	1.21651	1.18782	0.668439	1.33523	0.229042
Figure2 f
	Relative CD38 Enzyme Activity
	2M								8M
Ovary	1.1223	0.8777	0.716281	1.28372	0.839865	0.984147	1.29595	1.19189	1.03764	0.603935	1.09416	2.60704	1.8478	1.71827	1.9919	2.35696
Liver	0.823715	1.24263	0.933659	1.20687	1.01289	0.878432	0.379728	0.312336	1.49788	1.75187	0.228046	0.796091	1.24143	1.02678	1.09196	1.19638
Muscle	0.946055	1.47923	1.3733	0.574714	0.772337	0.129966	0.573726	1.1241	1.45657	0.910934	0.628122	0.326699	0.116027	1.89623	0.656896	0.758788
Heart	0.754382	1.28079	1.08189	0.866195	1.01675	0.651092	1.00013	1.49059	1.83844	0.229053	1.74863	1.37544	1.81121	0.259767	1.03512	0.964306
Kidney	1.22348	0.991666	0.851946	1.06515	1.31659	1.27414	0.756451	0.883631	0.570451	0.514163	1.10769	1.07518	0.5828	0.980391	1.44642
Brain	1.1085	0.891497	0.709465	0.369946	0.255607	2.1002	0.170126	0.571861	0.749466	0.55593	1.02013	1.29957	0.654705	0.0501813	0.0652278	0.297444
Lung	0.847187	0.669823	1.11456	1.2244	1.14403	1.06185	0.546718	1.42611	1.0384	1.70213	0.63575	0.163359	0.372437	1.11808	1.00097	1.18895
Figure2 g
Relative NAD+ Levels
	2M								8M								12M
Ovary	1.1577	0.891821	1.05631	1.1811	1.01739	1.23675	1.29896	0.798449	0.74616	0.798715	0.574682	0.626816	0.656596	0.712258	0.499034	0.62458	0.308458	0.157694	0.180646	0.377454	0.437283	0.454883	0.692824	0.699047
Liver	0.619002	1.12555	1.05447	1.0911	1.10988	0.996941	0.944635	0.929048	1.02444	1.02157	1.06576	1.05377	0.93006	0.907975	1.0572	0.987329	1.14088	1.06311	0.808929	0.928823	0.90165	0.925785	0.939259	1.00182
Muscle	1.70152	1.51905	0.707353	0.330034	0.936924	0.805118	0.62112	0.702807	1.75256	0.927863	1.1155	0.608914	0.472765	1.21143	0.984627	0.523031	1.3841	1.56456	0.978838	1.25879	1.1004	1.16502	1.09698	1.14254
Heart	1.50393	1.26273	0.529085	0.782778	0.921473	0.886102	0.964089	1.14981	0.889709	0.581801	0.828366	1.07531	0.960565	1.30407	1.21959	1.00107	0.707048	0.733212	1.29153	0.86046	0.996625	1.24979	0.980775	1.55394
Kidney	0.948948	0.846942	1.08585	1.06294	1.05531	0.941951	0.775192	1.22928	0.962334	0.822588	0.899402	0.8263	0.919286	1.05885	0.795715	1.17948	0.953769	0.790282	1.10859	0.959749	0.836701	1.0464	0.823454	1.07248
Brian	0.834205	0.635567	1.71061	0.81962	1.11719	1.15511	1.02333	0.999963	0.984515	0.659994	0.660875	1.81466	0.84161	1.04346	0.830203	0.781348	1.0391	0.498339	1.27682	0.935662	0.918417	1.14442	1.13271	1.05224
Lung	1.11408	0.866456	1.01632	0.939782	1.56985	1.39491	0.880995	0.715472	0.487341	2.28194	0.324056	1.66644	0.640623	0.453807	0.945872	0.620798	1.72822	0.736627	2.01524	1.66658	1.49472	1.06663	0.591251	0.995573
Figure2 h
CD38 pcr
Young	Middle-age
1	2.83706
0.993658	1.4109
1.00638	1.50917
0.894878	2.35028
1.28286	2.20896
Figure2 i
Inflammation pcr
	Young					Middle-age
IL-1α	0.591168	0.975228	0.933442	1.0713	1	14.5881	4.54721	12.2578	2.60258	2.04991
IL-1β	1.07014	0.866364	1.1015	1.04789	1	6.47183	5.76104	6.69315	1.241	1.46285
IL-6	1.30028	0.769063	0.558549	1.79035	0.897662	1.2098	6.71083	3.64205	3.63112	4.94033
IL-8	1	1.09648	0.5714	1.75009	1	9.79587	8.76892	2.42498	2.89195	2.16857
IL-10	1	0.62402	1.06816	1.37351	0.728061	2.80358	3.70894	2.07255	3.16776	2.10737
TNF	1.50885	0.584676	0.62402	1.06816	1.50026	2.7175	1.21379	3.36358	3.91399	1.60367
