# Supplementary material for: NADase CD38 is a key determinant of ovarian aging
Source: Nat Aging. 2023 Dec 21;4(1):110–28. doi: 10.1038/s43587-023-00532-9 (PMC10798903; doi:10.1038/s43587-023-00532-9)
Supplement: Supplementary file 8 — Statistical source data. [file 43587_2023_532_MOESM8_ESM.xlsx]

## Sheet: Sheet1
Sourc Figure 3
Figure3 a
	NAD+ levels
	WT						Cd38-/-
2M	2.07224	2.13889	1.88523	2.01071	1.54893	0.894881	3.27015	3.70325	4.27836	3.27433	3.65009	4.28067
8M	0.749006	1.35809	1.08216	1.76702	2.14801	1.08866	2.41598	1.94254	2.08681	2.41114	1.87495	2.07571
12M	0.147846	0.489513	0.276906	0.535735	0.273885	0.313748	1.51735	0.979471	1.63615	1.51761	1.29282	1.61956
Figure3 b
	Ovary weight
	WT							Cd38-/-
2M	2.6	2	2.7	2.3	2.4	2.5	3.1	3.7	3.8	3.7	3.9	2.7	3.2	2.9
8M	2.6	2	2.1	2.2	2.8	3	3.1	3.6	4.7	4.8	5.8	4.3	4	4.6
12M	1.5	1.4	1.4	1.7	2.1	1.6	2.5	2.7	2.7	3.3	2.9	2.6	2.8	3
16M	1.8	2.2	1.8	1	1	2.9	2.5	3	2.9	2.2	3.5	3.2	2.6	1.8
Figure3 c
	Relative AMH levels
	WT					Cd38-/-
8M	1.20381	1.00551	0.882682	0.907993		1.19733	1.55807	1.47995	1.21186	1.36181
12M	0.870208	0.827484	1.40389	1.07905	0.819372	2.01546	1.41899	1.27789	1.86764
Figure3 d
	No. of pups per female
	WT																									Cd38-/-
2-6M	5	7	5	6	6	6	6	7	8	8	7	8	6	6	9	10	10	8	9	9	7	8	9	10	8	8	7	8	6	9	6	8	9	8	10	11	8	9	9	9	6	9	8	7	10	9	10	7	10
7-9M	6	5	6	5	5	5	6	5	4	7	5	5	6	6	6	4	3	1								12	6	5	8	9	6	9	2
10-12M	7				3	3	1	4	3		4	2	1													4	8	7	2	5	4	7	4	4	3	5	6
Figure3 f
	2M follicle count
	WT					Cd38-/-
PMF	152	206	226	152	132	307	279	295	291	207
PF	124	98	52	34	51	64	115	89	60	56
SF	74	72	31	24	27	78	56	40	28	60
AF	8	16	22	10	14	13	23	12	26	28
Atretic	4	6	11	8	5	6	6	4	5	29
Total	362	398	342	228	229	468	479	440	410	380
Figure3 g
	8M follicle count
	WT						Cd38-/-
PMF	70	49	69	65	52	66	114	151	80	118	149	156
PF	122	87	98	118	85	96	101	185	105	100	180	54
SF	53	14	27	50	17	25	34	49	22	36	45	32
AF	0	0	0	0	0	0	2	2	1	4	3	17
Atretic	7	26	12	10	23	14	24	5	10	22	8	12
Total	252	176	206	243	177	201	275	392	218	280	385	271
Figure3 h
	12M follicle count
	WT					Cd38-/-
PMF	48	36	16	40	58	115	63	72	74	73	40
PF	63	19	13	40	18	57	36	78	62	33	21
SF	11	7	3	6	7	16	5	9	16	10	12
AF	0	1	4	0	1	0	5	3	1	2	4
Atretic	9	5	0	16	2	45	5	19	8	6	8
Total	131	68	36	96	86	233	114	181	161	124	85
[truncated: 1 more columns]
