# Supplementary material for: NADase CD38 is a key determinant of ovarian aging
Source: Nat Aging. 2023 Dec 21;4(1):110–28. doi: 10.1038/s43587-023-00532-9 (PMC10798903; doi:10.1038/s43587-023-00532-9)
Supplement: Supplementary file 9 — Statistical source data. [file 43587_2023_532_MOESM9_ESM.xlsx]

## Sheet: Sheet1
Source Figure6
Figure6 g			Figure6 i			Figure6 k
WT	Cd38-/-		WT	Cd38-/-		WT	Cd38-/-
0.94583	0.47349		0.613239	0.722106		0.285714	0.25
1.04156	0.409317		0.617055	1.06173		0.375	0.25
1.02098	0.463036		0.532576	0.853338		0.4	0.286
0.943796	0.390408		0.923791	0.654569		0.4
1.02901	0.436572		0.578748	0.735352		0.333333
1.04629	0.437395		0.633336	0.736015
1.24235	0.420629		0.535211	0.77266
1.04712	0.474339			0.713853
0.833426	0.420033			0.962907
0.99806	0.455002			0.958994
0.930282	0.468759			0.952706
0.880413				1.07135
1.00093				1.08532
1.03995
