# Supplementary material for: NADase CD38 is a key determinant of ovarian aging
Source: Nat Aging. 2023 Dec 21;4(1):110–28. doi: 10.1038/s43587-023-00532-9 (PMC10798903; doi:10.1038/s43587-023-00532-9)
Supplement: Supplementary file 10 — Statistical source data. [file 43587_2023_532_MOESM10_ESM.xlsx]

## Sheet: Sheet1
Source Figure7
Figure7 b
	in vivo PCR
	Control				LPS
Cd38	0.951601	0.960215	1.09386	1	5.8611	7.24594	7.84173	6.93274
Il1α	1.20933	0.538199	1.06881	1.18263	1.58442	3.05464	4.32889	4.58525
Il1β	0.883751	0.789338	0.927659	1.12246	3.82427	2.24389	4.24275	3.14051
Il6	0.843369	0.825441	0.927659	1.12246	1.91454	1.56591	1.46815	1.62338
IL10	0.800792	1.24876	1.04391	0.957936	2.42544	2.2695	3.17773	2.72362
Tnf	1.18181	0.846158	0.992863	0.825687	3.86182	4.01481	2.81995	4.45265
Figure7 d
	in vivo Western
	Control			LPS
CD38	0.828559	1.05538	0.805616	1.31783	1.19395	1.18236
TNF	1.10027	0.899727	0.844742	1.44732	1.31974	1.81528
Figure7 e
	in vitro PCR
	WT-Control						WT-LPS						Cd38-/--Control						Cd38-/--LPS
Cd38	0.897199	1.11458	1	1.83337	0.545443	0.97333	1.07661	1.33839	1.20039	2.77386	3.92827	3.15556
IL1α	1.38928	1.00231	0.718138	1.21139	0.997001	0.827979	2.40931	2.31919	2.52034	1.73022	1.6655	1.80995	1.13911	1	4.9003	0.642278	0.682675		1.00036	0.912263	0.870866	1.87244	1.68754
IL1β	1.06253	0.941152	1.19063	0.792861	1.05932	0.718802	3.94025	3.34063	2.41352	2.21168	2.10692	2.97363	0.559976	0.119033	4.4705	0.633273	2.81117		1.42429	1.20422	0.615189	2.58675	1.052	1.19334
IL6	1.0196	0.980779	1.08132	0.924797	1	1.11961	1.65132	2.56262	0.98052	1.80375	2.05623	2.0167	1.25575	1.09017	1.82077	1.43314	1.191	1.06376	1.19957	0.918475	1.75455	1.24878	1	1.4554
IL10	1	0.889638	1.12405	1.01866	1.14103	0.796088	1.63311	3.00137	3.2432	4.22637	1.86342	3.42464	3.32001	0.556782	0.218724	2.03611	2.36659	1.75907	1.91391	2.06411	1.10001	1.81808	0.849931	1.14189
Tnf	0.849521	0.776006	1	1.18427	1.39378	0.605837	1.48426	2.07591	3.59139	2.85114	2.65837	1.80362	2.34646	2.66749	0.990677	2.10637	2.01966	1.59783	1.1267	1.4561	0.992573	1	2.71921
Figure7 f
	Relative NAD+ levels
WT-Control	WT-LPS	Cd38-/--Control	Cd38-/--LPS
0.968725	0.605118	1.16496	0.893998
0.84101	0.498014	2.82507	2.4905
0.960531	0.573902	1.36016	1.85941
0.81594	0.599112	2.13658	1.54524
0.971083	0.602841	2.31814	1.61386
1.14603	0.467165	2.25086	1.61577
1.33309	0.719545	2.18511	1.69232
0.670578	0.555804	2.25902	1.63041
Figure7 h
	% of follicles
	WT-Control						WT-LPS						Cd38-/--Control						Cd38-/--LPS
PMF	79.3814	83.6653	87.4251	87.4251	83.3333	86.9901	77.2549	81.7925	79.4239	82.4451	82.2642	79.078	85.8549	85.1669	88.4328	90.4545	88.3848	90	87.2506	93.858	92.155	81.3056	90.4875	90.9774
GF	20.6186	16.3347	12.5749	12.5749	16.6667	13.0099	22.7451	18.2075	20.5761	17.5549	17.7358	20.922	14.1451	14.8331	11.5672	9.54545	11.6152	10	12.7494	6.14203	7.84499	18.6944	9.51249	9.02256
Figure7 j
	% of cytoplasmic Foxo3
WT-Control	WT-LPS	Cd38-/--Control	CD38-/--LPS
14.5455	61.194	51.9231	32.8571
29.9231	47.0588	44.4444	30.4
13.4146	70.8333	34.2105	30.7692
15.3846	77.0833	29.5455	47.5862
46.875	68.9189	31.5789	48.0769
45.098	75.7576	10	42.4242
42.8571	38.8889	48.0769	37.5
20.6897	55.2239	25.5814	51.5152
