# Supplementary material for: NADase CD38 is a key determinant of ovarian aging
Source: Nat Aging. 2023 Dec 21;4(1):110–28. doi: 10.1038/s43587-023-00532-9 (PMC10798903; doi:10.1038/s43587-023-00532-9)
Supplement: Supplementary file 12 — Statistical source data. [file 43587_2023_532_MOESM12_ESM.xlsx]

## Sheet: Sheet1
Source Figure8
Figure8 a	NAD+ Levels		Figure8 b	AMH levels		Figure8 c	Mean litter size		Figure8 e	No. of oocytes		Figure8 f	Abnormal oocytes		Figure8 h	Abnormal spindle
Control	78c		Control	78c		Control	78c		Control	78c		Control	78c		Control	78c
0.288006	0.240925		1.26718	1.2286		4	6		11	26		18.75	4.17		16.7	12.5
0.158713	0.332199		0.850669	2.14441		3	5		20	35		21.05	3.45		33.3	8.3
0.249598	0.241374		1.0033	0.965684		2	10		19	32		18.18	5.26316		30.77	20
0.253932	0.230849		0.706979	1.66675		3	6		6	6		33.3333	22.2222		30	9.09091
0.175433	0.338998		1.15518	1.12979		5	5		6	19		25	13.3333		38.4615	20
0.293092	0.239976		0.850169	1.83009		3	5		8	11		37.5	14.2857		60	7.14286
0.154368	0.323386		1.168	0.923466		7	7		8	18		36.3636	11.1111		50	33.3333
0.245675	0.231388		0.867257	1.13766		4	6		11	15		26.6667	18.75		23.0769	28.5714
0.250929	0.217583		1.12684	1.83536		5	4		10	14					60	20
0.174791	0.327924		1.02257	0.934682		6	4		5	7
0.21785	0.402732		1.04142	1.17641		5	7		9	9
0.241958	0.533541		1.10845	1.12478		6	6		15	32
0.259053	0.298055		1.03107	1.05848		5	5
0.21821	0.434873		0.812458	0.968485			5
0.193095	0.456919		0.857189	1.13838
0.174028	0.399633		0.924856	0.844831
			0.890347	0.858573
			1.11531	1.00631
			1.06949	1.13036
				0.946432
				1.11581
				0.971649
