# Supplementary material for: NADase CD38 is a key determinant of ovarian aging
Source: Nat Aging. 2023 Dec 21;4(1):110–28. doi: 10.1038/s43587-023-00532-9 (PMC10798903; doi:10.1038/s43587-023-00532-9)
Supplement: Supplementary file 13 — Statistical source data. [file 43587_2023_532_MOESM13_ESM.xlsx]

## Sheet: Sheet1
Source extended figure2
extended figure2 c
	PCR
	WT						Cd38-/-
Il1α	0.946495	1.09784	0.962372	0.928731	0.905843	1.18866	0.0457776	0.142081	0.172036	0.0418093	0.0358712	0.0296869
Il1β	1.27032	1.14965	1.08312	0.913711	0.878315	0.787751	0.381382	0.365592	0.31915	0.161818	0.264886	0.211752
Il6	1.02125	1.02054	0.959486	1.00208	0.946057	1.05482	0.790288	0.817591	0.829579	0.713822	0.693341	0.536495
Il10	1.10726	0.882703	1.02314	1.16393	0.948026	0.906262	0.864009		0.847989	0.680486	0.777351	0.501262
Tnf	1.04078	1.21897	0.788218	1.07898	1.02148	0.907309	0.298082	0.37288	0.378086	0.0950812	0.0682656	0.111052
extended figure2 e
	PSR
2M	12M	Cd38-/--12M
1.06205	5.06362	1.19146
0.693553	2.35506	0.824544
1.2444	2.40776	1.83427
	3.41748
	6.33013
extended figure2 g			extended figure2 i
WT	Cd38-/-		WT	Cd38-/-
8.73786	5.67929		11.0169	2.74443
16.3889	8.90125		16.0734	4.947
15.8501	1.04303		10.7692	1.20898
20.4334	3.42466		8.81763	4.12621
	2.14797		7.61589
	3.53107
	5.18135
extended figure2 k
	Ovary weight after gonadotropin treatment
WT	Cd38-/-
2.6	5.4
3.2	6.6
5.1	5.3
4.9	5.9
4.8	5.7
3.4	6.2
4.2	4.4
3.4	4.9
4.8	6.5
	5.1
	5.5
	5.1
	6.8
extended figure2 m
	No. of oocytes
WT	Cd38-/-
5	7
5	15
6	12
5	6
1	6
	7
extended figure2 n
	Abnormal oocytes
WT	Cd38-/-
43	0
33	13
14	25
13	17
40	17
40
33
