# Supplementary material for: NADase CD38 is a key determinant of ovarian aging
Source: Nat Aging. 2023 Dec 21;4(1):110–28. doi: 10.1038/s43587-023-00532-9 (PMC10798903; doi:10.1038/s43587-023-00532-9)
Supplement: Supplementary file 15 — Statistical source data. [file 43587_2023_532_MOESM15_ESM.xlsx]

## Sheet: Sheet1
Source extended figure6
extended figure6 a				extended figure6 b
Control	Cd38-/-	Cd38-/-+78c		Control	78c	78c+FK866
0.288006	0.435653	0.39142		0.288006	0.292216	0.230226
0.158713	0.179831	0.221152		0.158713	0.254685	0.247381
0.249598	0.225742	0.244691		0.249598	0.236278	0.235648
0.253932	0.314428	0.257089		0.253932	0.246046	0.235289
0.175433	0.445462	0.313327		0.175433	0.243827	0.249859
0.293092	0.215877	0.230048		0.293092	0.287492	0.211754
0.154368	0.305003	0.250825		0.154368	0.251943	0.238852
0.245675				0.245675	0.246313	0.236037
0.250929				0.250929	0.23571	0.227004
0.174791				0.174791	0.246048	0.260364
0.21785				0.21785
0.241958				0.241958
0.259053				0.259053
0.21821				0.21821
0.193095				0.193095
0.174028				0.174028
